# Supplementary material for: Ab Initio Derived Classical Force Field for Molecular Dynamics Simulations of ZnO Surfaces in Biological Environment
Source: J Phys Chem A. 2023 Jun 14;127(25):5446–57. doi: 10.1021/acs.jpca.3c00424 (PMC10316393; doi:10.1021/acs.jpca.3c00424)
Supplement: Supplementary file 2 — jp3c00424_si_002.zip [file jp3c00424_si_002.zip]

Archive with 48 entries (43 files):
- ZnO_FF/
- ZnO_FF/top-itp/
- ZnO_FF/top-itp/bones-BOND.itp
- ZnO_FF/top-itp/FF-MEOH.itp
- ZnO_FF/top-itp/SER.itp
- ZnO_FF/top-itp/tip3p.itp
- ZnO_FF/top-itp/FF-HIS.itp
- ZnO_FF/top-itp/10-10-small-BOND.itp
- ZnO_FF/top-itp/ALA.itp
- ZnO_FF/top-itp/meoh.itp
- ZnO_FF/top-itp/1-210-large-NB.itp
- ZnO_FF/top-itp/binding-affinity.top
- ZnO_FF/top-itp/topol.top
- ZnO_FF/top-itp/FF-ALA.itp
- ZnO_FF/top-itp/small.top
- ZnO_FF/top-itp/1-210-small-NB.itp
- ZnO_FF/top-itp/1-210-small-BOND.itp
- ZnO_FF/top-itp/ions.itp
- ZnO_FF/top-itp/FF-SER.itp
- ZnO_FF/top-itp/1-210-large-BOND.itp
- ZnO_FF/top-itp/adsorption-enthalpy.top
- ZnO_FF/top-itp/10-10-small-NB.itp
- ZnO_FF/top-itp/bones-NB.itp
- ZnO_FF/top-itp/10-10-large-NB.itp
- ZnO_FF/top-itp/HIS.itp
- ZnO_FF/top-itp/10-10-large-BOND.itp
- ZnO_FF/pdb-files/
- ZnO_FF/pdb-files/10-10-large-BOND.pdb
- ZnO_FF/pdb-files/10-10-large-NB.pdb
- ZnO_FF/pdb-files/1-210-small-NB.pdb
- ZnO_FF/pdb-files/1-210-input-AIMD.pdb
- ZnO_FF/pdb-files/10-10-small-BOND.pdb
- ZnO_FF/pdb-files/10-10-small-NB.pdb
- ZnO_FF/pdb-files/1-210-large-NB.pdb
- ZnO_FF/pdb-files/1-210-large-BOND.pdb
- ZnO_FF/pdb-files/10-10-input-AIMD.pdb
- ZnO_FF/pdb-files/1-210-small-BOND.pdb
- ZnO_FF/AIMD/
- ZnO_FF/AIMD/1-210-AIMD.inp
- ZnO_FF/AIMD/10-10-AIMD.inp
- ZnO_FF/README
- ZnO_FF/mdp-files/
- ZnO_FF/mdp-files/eq.mdp
- ZnO_FF/mdp-files/plumed.dat
- ZnO_FF/mdp-files/emin.mdp
- ZnO_FF/mdp-files/plumed-eq.dat
- ZnO_FF/mdp-files/nvt.mdp
- ZnO_FF/top-itp/immersion-enthalpy.top
