# Supplementary material for: Ab Initio Derived Classical Force Field for Molecular Dynamics Simulations of ZnO Surfaces in Biological Environment
Source: J Phys Chem A. 2023 Jun 14;127(25):5446–57. doi: 10.1021/acs.jpca.3c00424 (PMC10316393; doi:10.1021/acs.jpca.3c00424)
Supplement: Supplementary file 2 — jp3c00424_si_002.zip [file jp3c00424_si_002.zip › ZnO_FF/top-itp/bones-BOND.itp]

[ atomtypes ]
;  atomtype      atnum       mass        NAC      ptype      sigma    epsilon       desc
        HA          1      1.008        0.0          A   0.000000   0.000000 ; H-O1    
        OA          8     15.999        0.0          A   0.34285709361698186 0.3719181137938414  ; O-Zn4         
        OB          8     15.999        0.0          A   0.3230572115044949 0.4365763318960767  ; O-H1Zn3
        OC          8     15.999        0.0          A   0.3070359183294037 0.7094637443705608   ; O-Zn3       
        OD          8     15.999        0.0          A   0.31562807122078534 0.3961549707459559  ; O-H2Zn1      
        OH          8     15.999        0.0          A   0.31347393373181665 0.47613122007909664 ; O-H1Zn1          
        OW          8     15.999        0.0          A   0.31506100000000000 0.6363860000000000     ; OW
       ZnA         30     65.380        0.0          A   0.31833667959906464 1.2411350690834144     ; Zn-O4   
              
[ bondtypes ]
;         i          j       func         b0         kb       desc
       ZnA         OA          1       0.175    60000.0      ; Zn-O 
       ZnA         OB          1       0.176    50000.0      ; Zn-O 
       ZnA         OC          1       0.175    70000.0      ; Zn-O 
       ZnA         OD          1       0.175    60000.0      ; Zn-O 
       ZnA         OH          1       0.175    70000.0      ; Zn-O 
        OB         HA          1       0.100    40000.0      ; O-H  
        OD         HA          1       0.100    40000.0      ; O-H  
        OH         HA          1       0.098    40000.0      ; O-H
        OW         HA          1       0.09572  100000.0  

[ angletypes ]
;         i          j          k       func     theta0     ktheta       desc
       ZnA         OB         HA          1      104.00      628.00  ; Zn-O-H 
       ZnA         OD         HA          1      114.86      500.00  ; Zn-O-H 
       ZnA         OH         HA          1      114.85      500.00  ; Zn-O-H 
        HA         OD         HA          1      104.52      628.00  ; H-O-H  
        HA         OW         HA          1      104.52      628.00  ; Zn-O-H 
