# Supplementary material for: Ab Initio Derived Classical Force Field for Molecular Dynamics Simulations of ZnO Surfaces in Biological Environment
Source: J Phys Chem A. 2023 Jun 14;127(25):5446–57. doi: 10.1021/acs.jpca.3c00424 (PMC10316393; doi:10.1021/acs.jpca.3c00424)
Supplement: Supplementary file 2 — jp3c00424_si_002.zip [file jp3c00424_si_002.zip › ZnO_FF/top-itp/SER.itp]

[ moleculetype ]
;name            nrexcl
 SER             3

[ atoms ]
;   nr  type  resi  res  atom  cgnr     charge      mass       ; qtot   bond_type
     1   n4     1   UNL     N    1    -0.513198     14.01000 ; qtot -0.826
     2   c3     1   UNL    CA    2    -0.011608     12.01000 ; qtot -0.961
     3    c     1   UNL     C    3     0.801599     12.01000 ; qtot -0.021
     4    o     1   UNL     O    4    -0.772129     16.00000 ; qtot -0.779
     5   hx     1   UNL    HA    5     0.092560      1.00800 ; qtot -0.673
     6   c3     1   UNL    C1    6     0.144050     12.01000 ; qtot -0.518
     7   h1     1   UNL    H1    7     0.050715      1.00800 ; qtot -0.477
     8   h1     1   UNL    H2    8     0.035189      1.00800 ; qtot -0.435
     9   oh     1   UNL    O1    9    -0.607259     16.00000 ; qtot -1.034
    10   ho     1   UNL     H   10     0.427890      1.00800 ; qtot -0.578
    11   hn     1   UNL    H4   11     0.382592      1.00800 ; qtot -0.133
    12   hn     1   UNL    H5   12     0.345464      1.00800 ; qtot 0.313
    13   hn     1   UNL    H3   13     0.346204      1.00800 ; qtot 0.758
    14    o     1   UNL    O2   14    -0.722069     16.00000 ; qtot 0.000

[ bonds ]
;   ai     aj funct   r             k
     1      2   1    1.5110e-01    2.3707e+05 ;      N - CA    
     1     11   1    1.0304e-01    3.1229e+05 ;      N - H4    
     1     12   1    1.0304e-01    3.1229e+05 ;      N - H5    
     1     13   1    1.0304e-01    3.1229e+05 ;      N - H3    
     2      3   1    1.5241e-01    2.6192e+05 ;     CA - C     
     2      5   1    1.0910e-01    2.8342e+05 ;     CA - HA    
     2      6   1    1.5375e-01    2.5179e+05 ;     CA - C1    
     3      4   1    1.2183e-01    5.3363e+05 ;      C - O     
     3     14   1    1.2183e-01    5.3363e+05 ;      C - O2    
     6      7   1    1.0969e-01    2.7665e+05 ;     C1 - H1    
     6      8   1    1.0969e-01    2.7665e+05 ;     C1 - H2    
     6      9   1    1.4233e-01    2.6501e+05 ;     C1 - O1    
     9     10   1    9.7300e-02    3.1079e+05 ;     O1 - H     

[ pairs ]
;   ai     aj    funct
     1      4      1 ;      N - O     
     1      7      1 ;      N - H1    
     1      8      1 ;      N - H2    
     1      9      1 ;      N - O1    
     1     14      1 ;      N - O2    
     2     10      1 ;     CA - H     
     3      7      1 ;      C - H1    
     3      8      1 ;      C - H2    
     3      9      1 ;      C - O1    
     4      5      1 ;      O - HA    
     4      6      1 ;      O - C1    
     5      7      1 ;     HA - H1    
     5      8      1 ;     HA - H2    
     5      9      1 ;     HA - O1    
     5     14      1 ;     HA - O2    
     6     14      1 ;     C1 - O2    
     7     10      1 ;     H1 - H     
     8     10      1 ;     H2 - H     
    11      3      1 ;     H4 - C     
    11      5      1 ;     H4 - HA    
    11      6      1 ;     H4 - C1    
    12      3      1 ;     H5 - C     
    12      5      1 ;     H5 - HA    
    12      6      1 ;     H5 - C1    
    13      3      1 ;     H3 - C     
    13      5      1 ;     H3 - HA    
    13      6      1 ;     H3 - C1    

[ angles ]
;   ai     aj     ak    funct   theta         cth
     1      2      3      1    1.1073e+02    5.4810e+02 ;      N - CA     - C     
     1      2      5      1    1.0801e+02    4.0668e+02 ;      N - CA     - HA    
     1      2      6      1    1.1421e+02    5.3723e+02 ;      N - CA     - C1    
     2      1     11      1    1.1011e+02    3.8409e+02 ;     CA - N      - H4    
     2      1     12      1    1.1011e+02    3.8409e+02 ;     CA - N      - H5    
     2      1     13      1    1.1011e+02    3.8409e+02 ;     CA - N      - H3    
     2      3      4      1    1.2320e+02    5.6400e+02 ;     CA - C      - O     
     2      3     14      1    1.2320e+02    5.6400e+02 ;     CA - C      - O2    
     2      6      7      1    1.0956e+02    3.8828e+02 ;     CA - C1     - H1    
     2      6      8      1    1.0956e+02    3.8828e+02 ;     CA - C1     - H2    
     2      6      9      1    1.1019e+02    5.6484e+02 ;     CA - C1     - O1    
     3      2      5      1    1.0885e+02    3.9246e+02 ;      C - CA     - HA    
     3      2      6      1    1.1104e+02    5.2969e+02 ;      C - CA     - C1    
     4      3     14      1    1.3025e+02    6.5187e+02 ;      O - C      - O2    
     5      2      6      1    1.1056e+02    3.8660e+02 ;     HA - CA     - C1    
     6      9     10      1    1.0726e+02    3.9664e+02 ;     C1 - O1     - H     
     7      6      8      1    1.0846e+02    3.2803e+02 ;     H1 - C1     - H2    
     7      6      9      1    1.1026e+02    4.2593e+02 ;     H1 - C1     - O1    
     8      6      9      1    1.1026e+02    4.2593e+02 ;     H2 - C1     - O1    
    11      1     12      1    1.0830e+02    3.3974e+02 ;     H4 - N      - H5    
    11      1     13      1    1.0830e+02    3.3974e+02 ;     H4 - N      - H3    
    12      1     13      1    1.0830e+02    3.3974e+02 ;     H5 - N      - H3    

[ dihedrals ] ; propers
; treated as RBs in GROMACS to use combine multiple AMBER torsions per quartet
;    i      j      k      l   func    C0         C1         C2         C3         C4         C5
     1      2      3      4      3    0.00000    0.00000    0.00000    0.00000    0.00000    0.00000 ;      N-    CA-     C-     O
     1      2      3     14      3    0.00000    0.00000    0.00000    0.00000    0.00000    0.00000 ;      N-    CA-     C-    O2
     1      2      6      7      3    0.65084    1.95253    0.00000   -2.60338    0.00000    0.00000 ;      N-    CA-    C1-    H1
     1      2      6      8      3    0.65084    1.95253    0.00000   -2.60338    0.00000    0.00000 ;      N-    CA-    C1-    H2
     1      2      6      9      3    0.60250    1.80749   10.87840   -2.40998    0.00000    0.00000 ;      N-    CA-    C1-    O1
     2      6      9     10      3    1.71544    0.96232    0.00000   -2.67776    0.00000    0.00000 ;     CA-    C1-    O1-     H
     3      2      6      7      3    0.65084    1.95253    0.00000   -2.60338    0.00000    0.00000 ;      C-    CA-    C1-    H1
     3      2      6      8      3    0.65084    1.95253    0.00000   -2.60338    0.00000    0.00000 ;      C-    CA-    C1-    H2
     3      2      6      9      3    0.65084    1.95253    0.00000   -2.60338    0.00000    0.00000 ;      C-    CA-    C1-    O1
     4      3      2      5      3    0.00000    0.00000    0.00000    0.00000    0.00000    0.00000 ;      O-     C-    CA-    HA
     4      3      2      6      3    0.00000    0.00000    0.00000    0.00000    0.00000    0.00000 ;      O-     C-    CA-    C1
     5      2      3     14      3    0.00000    0.00000    0.00000    0.00000    0.00000    0.00000 ;     HA-    CA-     C-    O2
     5      2      6      7      3    0.65084    1.95253    0.00000   -2.60338    0.00000    0.00000 ;     HA-    CA-    C1-    H1
     5      2      6      8      3    0.65084    1.95253    0.00000   -2.60338    0.00000    0.00000 ;     HA-    CA-    C1-    H2
     5      2      6      9      3    0.65084    1.95253    0.00000   -2.60338    0.00000    0.00000 ;     HA-    CA-    C1-    O1
     6      2      3     14      3    0.00000    0.00000    0.00000    0.00000    0.00000    0.00000 ;     C1-    CA-     C-    O2
     7      6      9     10      3    0.69733    2.09200    0.00000   -2.78933    0.00000    0.00000 ;     H1-    C1-    O1-     H
     8      6      9     10      3    0.69733    2.09200    0.00000   -2.78933    0.00000    0.00000 ;     H2-    C1-    O1-     H
    11      1      2      3      3    0.65084    1.95253    0.00000   -2.60338    0.00000    0.00000 ;     H4-     N-    CA-     C
    11      1      2      5      3    0.65084    1.95253    0.00000   -2.60338    0.00000    0.00000 ;     H4-     N-    CA-    HA
    11      1      2      6      3    0.65084    1.95253    0.00000   -2.60338    0.00000    0.00000 ;     H4-     N-    CA-    C1
    12      1      2      3      3    0.65084    1.95253    0.00000   -2.60338    0.00000    0.00000 ;     H5-     N-    CA-     C
    12      1      2      5      3    0.65084    1.95253    0.00000   -2.60338    0.00000    0.00000 ;     H5-     N-    CA-    HA
    12      1      2      6      3    0.65084    1.95253    0.00000   -2.60338    0.00000    0.00000 ;     H5-     N-    CA-    C1
    13      1      2      3      3    0.65084    1.95253    0.00000   -2.60338    0.00000    0.00000 ;     H3-     N-    CA-     C
    13      1      2      5      3    0.65084    1.95253    0.00000   -2.60338    0.00000    0.00000 ;     H3-     N-    CA-    HA
    13      1      2      6      3    0.65084    1.95253    0.00000   -2.60338    0.00000    0.00000 ;     H3-     N-    CA-    C1

[ dihedrals ] ; impropers
; treated as propers in GROMACS to use correct AMBER analytical function
;    i      j      k      l   func   phase     kd      pn
     2      4      3     14      1   180.00   4.60240   2 ;     CA-     O-     C-    O2
