# Supplementary material for: Ab Initio Derived Classical Force Field for Molecular Dynamics Simulations of ZnO Surfaces in Biological Environment
Source: J Phys Chem A. 2023 Jun 14;127(25):5446–57. doi: 10.1021/acs.jpca.3c00424 (PMC10316393; doi:10.1021/acs.jpca.3c00424)
Supplement: Supplementary file 2 — jp3c00424_si_002.zip [file jp3c00424_si_002.zip › ZnO_FF/top-itp/10-10-small-BOND.itp]

[ moleculetype ]
; molname            nrexcl
ZnO                  1

[ atoms ]
;  nr      atype     resnr   resname  atname    cgnr     NAC      mass    desc         
  1       OD      1        ZnO        O1       1   -0.851533           15.999   ; O-H2Zn1 [0]
  2       OD      1        ZnO        O2       2   -0.851533           15.999   ; O-H2Zn1 [0]
  3       OD      1        ZnO        O3       3   -0.851533           15.999   ; O-H2Zn1 [0]
  4       OD      1        ZnO        O4       4   -0.851533           15.999   ; O-H2Zn1 [0]
  5      ZnA      1        ZnO       Zn1       5   0.901467           65.380   ; Zn-O4   [0]
  6      ZnA      1        ZnO       Zn2       6   0.901467           65.380   ; Zn-O4   [0]
  7      ZnA      1        ZnO       Zn3       7   0.901467           65.380   ; Zn-O4   [0]
  8      ZnA      1        ZnO       Zn4       8   0.901467           65.380   ; Zn-O4   [0]
  9      ZnA      1        ZnO       Zn5       9   0.901467           65.380   ; Zn-O4   [0]
 10      ZnA      1        ZnO       Zn6      10   0.901467           65.380   ; Zn-O4   [0]
 11      ZnA      1        ZnO       Zn7      11   0.901467           65.380   ; Zn-O4   [0]
 12      ZnA      1        ZnO       Zn8      12   0.901467           65.380   ; Zn-O4   [0]
 13       OB      1        ZnO        O5      13   -0.845533           15.999   ; O-H1Zn3 [0]
 14       OB      1        ZnO        O6      14   -0.845533           15.999   ; O-H1Zn3 [0]
 15       OB      1        ZnO        O7      15   -0.845533           15.999   ; O-H1Zn3 [0]
 16       OB      1        ZnO        O8      16   -0.845533           15.999   ; O-H1Zn3 [0]
 17       OB      1        ZnO        O9      17   -0.845533           15.999   ; O-H1Zn3 [0]
 18       OB      1        ZnO       O10      18   -0.845533           15.999   ; O-H1Zn3 [0]
 19       OB      1        ZnO       O11      19   -0.845533           15.999   ; O-H1Zn3 [0]
 20       OB      1        ZnO       O12      20   -0.845533           15.999   ; O-H1Zn3 [0]
 21      ZnA      1        ZnO       Zn9      21   0.901467           65.380   ; Zn-O4   [0]
 22      ZnA      1        ZnO      Zn10      22   0.901467           65.380   ; Zn-O4   [0]
 23      ZnA      1        ZnO      Zn11      23   0.901467           65.380   ; Zn-O4   [0]
 24      ZnA      1        ZnO      Zn12      24   0.901467           65.380   ; Zn-O4   [0]
 25       OA      1        ZnO       O13      25   -0.919         15.999   ; O-Zn4   [0]
 26       OA      1        ZnO       O14      26   -0.919         15.999   ; O-Zn4   [0]
 27       OA      1        ZnO       O15      27   -0.919         15.999   ; O-Zn4   [0]
 28       OA      1        ZnO       O16      28   -0.919         15.999   ; O-Zn4   [0]
 29      ZnA      1        ZnO      Zn13      29   0.919         65.380   ; Zn-O4   [0]
 30      ZnA      1        ZnO      Zn14      30   0.919         65.380   ; Zn-O4   [0]
 31       OA      1        ZnO       O17      31   -0.919         15.999   ; O-Zn4   [0]
 32       OA      1        ZnO       O18      32   -0.919         15.999   ; O-Zn4   [0]
 33      ZnA      1        ZnO      Zn15      33   0.919         65.380   ; Zn-O4   [0]
 34      ZnA      1        ZnO      Zn16      34   0.919         65.380   ; Zn-O4   [0]
 35       OA      1        ZnO       O19      35   -0.919         15.999   ; O-Zn4   [0]
 36       OA      1        ZnO       O20      36   -0.919         15.999   ; O-Zn4   [0]
 37       OA      1        ZnO       O21      37   -0.919         15.999   ; O-Zn4   [0]
 38       OA      1        ZnO       O22      38   -0.919         15.999   ; O-Zn4   [0]
 39       OA      1        ZnO       O23      39   -0.919         15.999   ; O-Zn4   [0]
 40       OA      1        ZnO       O24      40   -0.919         15.999   ; O-Zn4   [0]
 41      ZnA      1        ZnO      Zn17      41   0.919         65.380   ; Zn-O4   [0]
 42      ZnA      1        ZnO      Zn18      42   0.919         65.380   ; Zn-O4   [0]
 43      ZnA      1        ZnO      Zn19      43   0.919         65.380   ; Zn-O4   [0]
 44      ZnA      1        ZnO      Zn20      44   0.919         65.380   ; Zn-O4   [0]
 45      ZnA      1        ZnO      Zn21      45   0.919         65.380   ; Zn-O4   [0]
 46      ZnA      1        ZnO      Zn22      46   0.919         65.380   ; Zn-O4   [0]
 47      ZnA      1        ZnO      Zn23      47   0.919         65.380   ; Zn-O4   [0]
 48      ZnA      1        ZnO      Zn24      48   0.919         65.380   ; Zn-O4   [0]
 49      ZnA      1        ZnO      Zn25      49   0.919         65.380   ; Zn-O4   [0]
 50      ZnA      1        ZnO      Zn26      50   0.919         65.380   ; Zn-O4   [0]
 51      ZnA      1        ZnO      Zn27      51   0.919         65.380   ; Zn-O4   [0]
 52      ZnA      1        ZnO      Zn28      52   0.919         65.380   ; Zn-O4   [0]
 53       OA      1        ZnO       O25      53   -0.919         15.999   ; O-Zn4   [0]
 54       OA      1        ZnO       O26      54   -0.919         15.999   ; O-Zn4   [0]
 55       OA      1        ZnO       O27      55   -0.919         15.999   ; O-Zn4   [0]
 56       OA      1        ZnO       O28      56   -0.919         15.999   ; O-Zn4   [0]
 57      ZnA      1        ZnO      Zn29      57   0.919         65.380   ; Zn-O4   [0]
 58      ZnA      1        ZnO      Zn30      58   0.919         65.380   ; Zn-O4   [0]
 59      ZnA      1        ZnO      Zn31      59   0.919         65.380   ; Zn-O4   [0]
 60      ZnA      1        ZnO      Zn32      60   0.919         65.380   ; Zn-O4   [0]
 61      ZnA      1        ZnO      Zn33      61   0.919         65.380   ; Zn-O4   [0]
 62      ZnA      1        ZnO      Zn34      62   0.919         65.380   ; Zn-O4   [0]
 63      ZnA      1        ZnO      Zn35      63   0.919         65.380   ; Zn-O4   [0]
 64      ZnA      1        ZnO      Zn36      64   0.919         65.380   ; Zn-O4   [0]
 65       OA      1        ZnO       O29      65   -0.919         15.999   ; O-Zn4   [0]
 66       OA      1        ZnO       O30      66   -0.919         15.999   ; O-Zn4   [0]
 67       OA      1        ZnO       O31      67   -0.919         15.999   ; O-Zn4   [0]
 68       OA      1        ZnO       O32      68   -0.919         15.999   ; O-Zn4   [0]
 69       OA      1        ZnO       O33      69   -0.919         15.999   ; O-Zn4   [0]
 70       OA      1        ZnO       O34      70   -0.919         15.999   ; O-Zn4   [0]
 71       OA      1        ZnO       O35      71   -0.919         15.999   ; O-Zn4   [0]
 72       OA      1        ZnO       O36      72   -0.919         15.999   ; O-Zn4   [0]
 73       OA      1        ZnO       O37      73   -0.919         15.999   ; O-Zn4   [0]
 74       OA      1        ZnO       O38      74   -0.919         15.999   ; O-Zn4   [0]
 75       OA      1        ZnO       O39      75   -0.919         15.999   ; O-Zn4   [0]
 76       OA      1        ZnO       O40      76   -0.919         15.999   ; O-Zn4   [0]
 77       OA      1        ZnO       O41      77   -0.919         15.999   ; O-Zn4   [0]
 78       OA      1        ZnO       O42      78   -0.919         15.999   ; O-Zn4   [0]
 79       OA      1        ZnO       O43      79   -0.919         15.999   ; O-Zn4   [0]
 80       OA      1        ZnO       O44      80   -0.919         15.999   ; O-Zn4   [0]
 81      ZnA      1        ZnO      Zn37      81   0.919         65.380   ; Zn-O4   [0]
 82      ZnA      1        ZnO      Zn38      82   0.919         65.380   ; Zn-O4   [0]
 83      ZnA      1        ZnO      Zn39      83   0.919         65.380   ; Zn-O4   [0]
 84      ZnA      1        ZnO      Zn40      84   0.919         65.380   ; Zn-O4   [0]
 85      ZnA      1        ZnO      Zn41      85   0.919         65.380   ; Zn-O4   [0]
 86      ZnA      1        ZnO      Zn42      86   0.919         65.380   ; Zn-O4   [0]
 87       OA      1        ZnO       O45      87   -0.919         15.999   ; O-Zn4   [0]
 88      ZnA      1        ZnO      Zn43      88   0.919         65.380   ; Zn-O4   [0]
 89       OA      1        ZnO       O46      89   -0.919         15.999   ; O-Zn4   [0]
 90       OA      1        ZnO       O47      90   -0.919         15.999   ; O-Zn4   [0]
 91      ZnA      1        ZnO      Zn44      91   0.919         65.380   ; Zn-O4   [0]
 92       OA      1        ZnO       O48      92   -0.919         15.999   ; O-Zn4   [0]
 93      ZnA      1        ZnO      Zn45      93   0.919         65.380   ; Zn-O4   [0]
 94      ZnA      1        ZnO      Zn46      94   0.919         65.380   ; Zn-O4   [0]
 95      ZnA      1        ZnO      Zn47      95   0.919         65.380   ; Zn-O4   [0]
 96      ZnA      1        ZnO      Zn48      96   0.919         65.380   ; Zn-O4   [0]
 97       OC      1        ZnO       O49      97   -0.845533          15.999   ; O-Zn3   [0]
 98       OC      1        ZnO       O50      98   -0.845533          15.999   ; O-Zn3   [0]
 99       OC      1        ZnO       O51      99   -0.845533          15.999   ; O-Zn3   [0]
100       OC      1        ZnO       O52     100   -0.845533          15.999   ; O-Zn3   [0]
101       OH      1        ZnO       O53     101   -0.856533          15.999   ; O-H1Zn1 [0]
102       OH      1        ZnO       O54     102   -0.856533          15.999   ; O-H1Zn1 [0]
103       OH      1        ZnO       O55     103   -0.856533          15.999   ; O-H1Zn1 [0]
104       OH      1        ZnO       O56     104   -0.856533          15.999   ; O-H1Zn1 [0]
105       OH      1        ZnO       O57     105   -0.856533          15.999   ; O-H1Zn1 [0]
106       OH      1        ZnO       O58     106   -0.856533          15.999   ; O-H1Zn1 [0]
107       OH      1        ZnO       O59     107   -0.856533          15.999   ; O-H1Zn1 [0]
108       OH      1        ZnO       O60     108   -0.856533          15.999   ; O-H1Zn1 [0]
109       HA      1        ZnO        H1     109   0.399467           1.008   ; H-O1    [0]
110       HA      1        ZnO        H2     110   0.399467           1.008   ; H-O1    [0]
111       HA      1        ZnO        H3     111   0.399467           1.008   ; H-O1    [0]
112       HA      1        ZnO        H4     112   0.399467           1.008   ; H-O1    [0]
113       HA      1        ZnO        H5     113   0.399467           1.008   ; H-O1    [0]
114       HA      1        ZnO        H6     114   0.399467           1.008   ; H-O1    [0]
115       HA      1        ZnO        H7     115   0.399467           1.008   ; H-O1    [0]
116       HA      1        ZnO        H8     116   0.399467           1.008   ; H-O1    [0]
117       HA      1        ZnO        H9     117   0.399467           1.008   ; H-O1    [0]
118       HA      1        ZnO       H10     118   0.399467           1.008   ; H-O1    [0]
119       HA      1        ZnO       H11     119   0.399467           1.008   ; H-O1    [0]
120       HA      1        ZnO       H12     120   0.399467           1.008   ; H-O1    [0]
121       HA      1        ZnO       H13     121   0.399467           1.008   ; H-O1    [0]
122       HA      1        ZnO       H14     122   0.399467           1.008   ; H-O1    [0]
123       HA      1        ZnO       H15     123   0.399467           1.008   ; H-O1    [0]
124       HA      1        ZnO       H16     124   0.399467           1.008   ; H-O1    [0]
125       HA      1        ZnO       H17     125   0.399467           1.008   ; H-O1    [0]
126       HA      1        ZnO       H18     126   0.399467           1.008   ; H-O1    [0]
127       HA      1        ZnO       H19     127   0.399467           1.008   ; H-O1    [0]
128       HA      1        ZnO       H20     128   0.399467           1.008   ; H-O1    [0]
129       HA      1        ZnO       H21     129   0.399467           1.008   ; H-O1    [0]
130       HA      1        ZnO       H22     130   0.399467           1.008   ; H-O1    [0]
131       HA      1        ZnO       H23     131   0.399467           1.008   ; H-O1    [0]
132       HA      1        ZnO       H24     132   0.399467           1.008   ; H-O1    [0]

[ bonds ]
;  i        j        func    desc    
  1        5      1        ; Zn-O  
  1      109      1        ; O-H   
  1      110      1        ; O-H   
  2        6      1        ; Zn-O  
  2      111      1        ; O-H   
  2      112      1        ; O-H   
  3       21      1        ; Zn-O  
  3      113      1        ; O-H   
  3      114      1        ; O-H   
  4       22      1        ; Zn-O  
  4      115      1        ; O-H   
  4      116      1        ; O-H   
  5       13      1        ; Zn-O  
  5       27      1        ; Zn-O  
  5       40      1        ; Zn-O  
  6       14      1        ; Zn-O  
  6       28      1        ; Zn-O  
  6       39      1        ; Zn-O  
  7       15      1        ; Zn-O  
  7       25      1        ; Zn-O  
  7       36      1        ; Zn-O  
  7      101      1        ; Zn-O  
  8       16      1        ; Zn-O  
  8       26      1        ; Zn-O  
  8       35      1        ; Zn-O  
  8      102      1        ; Zn-O  
  9       18      1        ; Zn-O  
  9       25      1        ; Zn-O  
  9       37      1        ; Zn-O  
  9      103      1        ; Zn-O  
 10       17      1        ; Zn-O  
 10       26      1        ; Zn-O  
 10       38      1        ; Zn-O  
 10      104      1        ; Zn-O  
 11       19      1        ; Zn-O  
 11       28      1        ; Zn-O  
 11       31      1        ; Zn-O  
 11      105      1        ; Zn-O  
 12       20      1        ; Zn-O  
 12       27      1        ; Zn-O  
 12       32      1        ; Zn-O  
 12      106      1        ; Zn-O  
 13       33      1        ; Zn-O  
 13       48      1        ; Zn-O  
 13      125      1        ; O-H   
 14       34      1        ; Zn-O  
 14       47      1        ; Zn-O  
 14      126      1        ; O-H   
 15       30      1        ; Zn-O  
 15       43      1        ; Zn-O  
 15      127      1        ; O-H   
 16       29      1        ; Zn-O  
 16       44      1        ; Zn-O  
 16      128      1        ; O-H   
 17       29      1        ; Zn-O  
 17       46      1        ; Zn-O  
 17      129      1        ; O-H   
 18       30      1        ; Zn-O  
 18       45      1        ; Zn-O  
 18      130      1        ; O-H   
 19       34      1        ; Zn-O  
 19       41      1        ; Zn-O  
 19      131      1        ; O-H   
 20       33      1        ; Zn-O  
 20       42      1        ; Zn-O  
 20      132      1        ; O-H   
 21       35      1        ; Zn-O  
 21       38      1        ; Zn-O  
 21       98      1        ; Zn-O  
 22       36      1        ; Zn-O  
 22       37      1        ; Zn-O  
 22       97      1        ; Zn-O  
 23       31      1        ; Zn-O  
 23       39      1        ; Zn-O  
 23       99      1        ; Zn-O  
 23      107      1        ; Zn-O  
 24       32      1        ; Zn-O  
 24       40      1        ; Zn-O  
 24      100      1        ; Zn-O  
 24      108      1        ; Zn-O  
 25       29      1        ; Zn-O  
 25       49      1        ; Zn-O  
 26       30      1        ; Zn-O  
 26       50      1        ; Zn-O  
 27       41      1        ; Zn-O  
 27       51      1        ; Zn-O  
 28       42      1        ; Zn-O  
 28       52      1        ; Zn-O  
 29       53      1        ; Zn-O  
 30       54      1        ; Zn-O  
 31       33      1        ; Zn-O  
 31       57      1        ; Zn-O  
 32       34      1        ; Zn-O  
 32       58      1        ; Zn-O  
 33       55      1        ; Zn-O  
 34       56      1        ; Zn-O  
 35       43      1        ; Zn-O  
 35       59      1        ; Zn-O  
 36       44      1        ; Zn-O  
 36       60      1        ; Zn-O  
 37       46      1        ; Zn-O  
 37       61      1        ; Zn-O  
 38       45      1        ; Zn-O  
 38       62      1        ; Zn-O  
 39       48      1        ; Zn-O  
 39       63      1        ; Zn-O  
 40       47      1        ; Zn-O  
 40       64      1        ; Zn-O  
 41       65      1        ; Zn-O  
 41       99      1        ; Zn-O  
 42       66      1        ; Zn-O  
 42      100      1        ; Zn-O  
 43       67      1        ; Zn-O  
 43       97      1        ; Zn-O  
 44       68      1        ; Zn-O  
 44       98      1        ; Zn-O  
 45       69      1        ; Zn-O  
 45       97      1        ; Zn-O  
 46       70      1        ; Zn-O  
 46       98      1        ; Zn-O  
 47       71      1        ; Zn-O  
 47       99      1        ; Zn-O  
 48       72      1        ; Zn-O  
 48      100      1        ; Zn-O  
 49       54      1        ; Zn-O  
 49       74      1        ; Zn-O  
 49       77      1        ; Zn-O  
 50       53      1        ; Zn-O  
 50       73      1        ; Zn-O  
 50       78      1        ; Zn-O  
 51       55      1        ; Zn-O  
 51       76      1        ; Zn-O  
 51       79      1        ; Zn-O  
 52       56      1        ; Zn-O  
 52       75      1        ; Zn-O  
 52       87      1        ; Zn-O  
 53       82      1        ; Zn-O  
 53       85      1        ; Zn-O  
 54       81      1        ; Zn-O  
 54       86      1        ; Zn-O  
 55       84      1        ; Zn-O  
 55       88      1        ; Zn-O  
 56       83      1        ; Zn-O  
 56       91      1        ; Zn-O  
 57       65      1        ; Zn-O  
 57       75      1        ; Zn-O  
 57       80      1        ; Zn-O  
 58       66      1        ; Zn-O  
 58       76      1        ; Zn-O  
 58       89      1        ; Zn-O  
 59       68      1        ; Zn-O  
 59       73      1        ; Zn-O  
 59       90      1        ; Zn-O  
 60       67      1        ; Zn-O  
 60       74      1        ; Zn-O  
 60       92      1        ; Zn-O  
 61       69      1        ; Zn-O  
 61       77      1        ; Zn-O  
 61       92      1        ; Zn-O  
 62       70      1        ; Zn-O  
 62       78      1        ; Zn-O  
 62       90      1        ; Zn-O  
 63       71      1        ; Zn-O  
 63       80      1        ; Zn-O  
 63       87      1        ; Zn-O  
 64       72      1        ; Zn-O  
 64       79      1        ; Zn-O  
 64       89      1        ; Zn-O  
 65       83      1        ; Zn-O  
 65       93      1        ; Zn-O  
 66       84      1        ; Zn-O  
 66       95      1        ; Zn-O  
 67       81      1        ; Zn-O  
 67       94      1        ; Zn-O  
 68       82      1        ; Zn-O  
 68       96      1        ; Zn-O  
 69       86      1        ; Zn-O  
 69       94      1        ; Zn-O  
 70       85      1        ; Zn-O  
 70       96      1        ; Zn-O  
 71       91      1        ; Zn-O  
 71       93      1        ; Zn-O  
 72       88      1        ; Zn-O  
 72       95      1        ; Zn-O  
 73       81      1        ; Zn-O  
 73       83      1        ; Zn-O  
 74       82      1        ; Zn-O  
 74       84      1        ; Zn-O  
 75       81      1        ; Zn-O  
 75       84      1        ; Zn-O  
 76       82      1        ; Zn-O  
 76       83      1        ; Zn-O  
 77       85      1        ; Zn-O  
 77       88      1        ; Zn-O  
 78       86      1        ; Zn-O  
 78       93      1        ; Zn-O  
 79       85      1        ; Zn-O  
 79       93      1        ; Zn-O  
 80       86      1        ; Zn-O  
 80       88      1        ; Zn-O  
 87       94      1        ; Zn-O  
 87       95      1        ; Zn-O  
 89       91      1        ; Zn-O  
 89       96      1        ; Zn-O  
 90       91      1        ; Zn-O  
 90       94      1        ; Zn-O  
 92       95      1        ; Zn-O  
 92       96      1        ; Zn-O  
101      117      1        ; O-H   
102      118      1        ; O-H   
103      119      1        ; O-H   
104      120      1        ; O-H   
105      121      1        ; O-H   
106      122      1        ; O-H   
107      123      1        ; O-H   
108      124      1        ; O-H   

[ angles ]
;  i        j        k        func    desc     
  5        1      109      1        ; Zn-O-H 
  5        1      110      1        ; Zn-O-H 
109        1      110      1        ; H-O-H  
  6        2      111      1        ; Zn-O-H 
  6        2      112      1        ; Zn-O-H 
111        2      112      1        ; H-O-H  
 21        3      113      1        ; Zn-O-H 
 21        3      114      1        ; Zn-O-H 
113        3      114      1        ; H-O-H  
 22        4      115      1        ; Zn-O-H 
 22        4      116      1        ; Zn-O-H 
115        4      116      1        ; H-O-H  
  5       13      125      1        ; Zn-O-H 
 33       13      125      1        ; Zn-O-H 
 48       13      125      1        ; Zn-O-H 
  6       14      126      1        ; Zn-O-H 
 34       14      126      1        ; Zn-O-H 
 47       14      126      1        ; Zn-O-H 
  7       15      127      1        ; Zn-O-H 
 30       15      127      1        ; Zn-O-H 
 43       15      127      1        ; Zn-O-H 
  8       16      128      1        ; Zn-O-H 
 29       16      128      1        ; Zn-O-H 
 44       16      128      1        ; Zn-O-H 
 10       17      129      1        ; Zn-O-H 
 29       17      129      1        ; Zn-O-H 
 46       17      129      1        ; Zn-O-H 
  9       18      130      1        ; Zn-O-H 
 30       18      130      1        ; Zn-O-H 
 45       18      130      1        ; Zn-O-H 
 11       19      131      1        ; Zn-O-H 
 34       19      131      1        ; Zn-O-H 
 41       19      131      1        ; Zn-O-H 
 12       20      132      1        ; Zn-O-H 
 33       20      132      1        ; Zn-O-H 
 42       20      132      1        ; Zn-O-H 
  7      101      117      1        ; Zn-O-H 
  8      102      118      1        ; Zn-O-H 
  9      103      119      1        ; Zn-O-H 
 10      104      120      1        ; Zn-O-H 
 11      105      121      1        ; Zn-O-H 
 12      106      122      1        ; Zn-O-H 
 23      107      123      1        ; Zn-O-H 
 24      108      124      1        ; Zn-O-H 
