# Supplementary material for: Ab Initio Derived Classical Force Field for Molecular Dynamics Simulations of ZnO Surfaces in Biological Environment
Source: J Phys Chem A. 2023 Jun 14;127(25):5446–57. doi: 10.1021/acs.jpca.3c00424 (PMC10316393; doi:10.1021/acs.jpca.3c00424)
Supplement: Supplementary file 2 — jp3c00424_si_002.zip [file jp3c00424_si_002.zip › ZnO_FF/top-itp/ALA.itp]

[ moleculetype ]
;name            nrexcl
 ALA             3

[ atoms ]
;   nr  type  resi  res  atom  cgnr     charge      mass       ; qtot   bond_type
     1   n4     1   ALA     N    1    -0.535616     14.01000 ; qtot -0.840
     2   c3     1   ALA    CA    2     0.109397     12.01000 ; qtot -0.915
     3    c     1   ALA     C    3     0.789073     12.01000 ; qtot 0.021
     4    o     1   ALA     O    4    -0.788047     16.00000 ; qtot -0.734
     5   hn     1   ALA    H1    5     0.384616      1.00800 ; qtot -0.291
     6   hx     1   ALA    HA    6     0.070993      1.00800 ; qtot -0.202
     7   c3     1   ALA    CB    7    -0.381584     12.01000 ; qtot -0.308
     8   hc     1   ALA   HB1    8     0.097864      1.00800 ; qtot -0.249
     9   hc     1   ALA   HB2    9     0.116361      1.00800 ; qtot -0.190
    10   hc     1   ALA   HB3   10     0.163637      1.00800 ; qtot -0.130
    11   hn     1   ALA    H2   11     0.342431      1.00800 ; qtot 0.313
    12   hn     1   ALA    H3   12     0.334320      1.00800 ; qtot 0.755
    13    o     1   ALA   OXT   13    -0.703444     16.00000 ; qtot 0.000

[ bonds ]
;   ai     aj funct   r             k
     1      2   1    1.5110e-01    2.3707e+05 ;      N - CA    
     1      5   1    1.0304e-01    3.1229e+05 ;      N - H1    
     1     11   1    1.0304e-01    3.1229e+05 ;      N - H2    
     1     12   1    1.0304e-01    3.1229e+05 ;      N - H3    
     2      3   1    1.5241e-01    2.6192e+05 ;     CA - C     
     2      6   1    1.0910e-01    2.8342e+05 ;     CA - HA    
     2      7   1    1.5375e-01    2.5179e+05 ;     CA - CB    
     3      4   1    1.2183e-01    5.3363e+05 ;      C - O     
     3     13   1    1.2183e-01    5.3363e+05 ;      C - OXT   
     7      8   1    1.0969e-01    2.7665e+05 ;     CB - HB1   
     7      9   1    1.0969e-01    2.7665e+05 ;     CB - HB2   
     7     10   1    1.0969e-01    2.7665e+05 ;     CB - HB3   

[ pairs ]
;   ai     aj    funct
     1      4      1 ;      N - O     
     1      8      1 ;      N - HB1   
     1      9      1 ;      N - HB2   
     1     10      1 ;      N - HB3   
     1     13      1 ;      N - OXT   
     3      8      1 ;      C - HB1   
     3      9      1 ;      C - HB2   
     3     10      1 ;      C - HB3   
     4      6      1 ;      O - HA    
     4      7      1 ;      O - CB    
     5      3      1 ;     H1 - C     
     5      6      1 ;     H1 - HA    
     5      7      1 ;     H1 - CB    
     6      8      1 ;     HA - HB1   
     6      9      1 ;     HA - HB2   
     6     10      1 ;     HA - HB3   
     6     13      1 ;     HA - OXT   
     7     13      1 ;     CB - OXT   
    11      3      1 ;     H2 - C     
    11      6      1 ;     H2 - HA    
    11      7      1 ;     H2 - CB    
    12      3      1 ;     H3 - C     
    12      6      1 ;     H3 - HA    
    12      7      1 ;     H3 - CB    

[ angles ]
;   ai     aj     ak    funct   theta         cth
     1      2      3      1    1.1073e+02    5.4810e+02 ;      N - CA     - C     
     1      2      6      1    1.0801e+02    4.0668e+02 ;      N - CA     - HA    
     1      2      7      1    1.1421e+02    5.3723e+02 ;      N - CA     - CB    
     2      1      5      1    1.1011e+02    3.8409e+02 ;     CA - N      - H1    
     2      1     11      1    1.1011e+02    3.8409e+02 ;     CA - N      - H2    
     2      1     12      1    1.1011e+02    3.8409e+02 ;     CA - N      - H3    
     2      3      4      1    1.2320e+02    5.6400e+02 ;     CA - C      - O     
     2      3     13      1    1.2320e+02    5.6400e+02 ;     CA - C      - OXT   
     2      7      8      1    1.0980e+02    3.8744e+02 ;     CA - CB     - HB1   
     2      7      9      1    1.0980e+02    3.8744e+02 ;     CA - CB     - HB2   
     2      7     10      1    1.0980e+02    3.8744e+02 ;     CA - CB     - HB3   
     3      2      6      1    1.0885e+02    3.9246e+02 ;      C - CA     - HA    
     3      2      7      1    1.1104e+02    5.2969e+02 ;      C - CA     - CB    
     4      3     13      1    1.3025e+02    6.5187e+02 ;      O - C      - OXT   
     5      1     11      1    1.0830e+02    3.3974e+02 ;     H1 - N      - H2    
     5      1     12      1    1.0830e+02    3.3974e+02 ;     H1 - N      - H3    
     6      2      7      1    1.1056e+02    3.8660e+02 ;     HA - CA     - CB    
     8      7      9      1    1.0758e+02    3.2970e+02 ;    HB1 - CB     - HB2   
     8      7     10      1    1.0758e+02    3.2970e+02 ;    HB1 - CB     - HB3   
     9      7     10      1    1.0758e+02    3.2970e+02 ;    HB2 - CB     - HB3   
    11      1     12      1    1.0830e+02    3.3974e+02 ;     H2 - N      - H3    

[ dihedrals ] ; propers
; treated as RBs in GROMACS to use combine multiple AMBER torsions per quartet
;    i      j      k      l   func    C0         C1         C2         C3         C4         C5
     1      2      3      4      3    0.00000    0.00000    0.00000    0.00000    0.00000    0.00000 ;      N-    CA-     C-     O
     1      2      3     13      3    0.00000    0.00000    0.00000    0.00000    0.00000    0.00000 ;      N-    CA-     C-   OXT
     1      2      7      8      3    0.65084    1.95253    0.00000   -2.60338    0.00000    0.00000 ;      N-    CA-    CB-   HB1
     1      2      7      9      3    0.65084    1.95253    0.00000   -2.60338    0.00000    0.00000 ;      N-    CA-    CB-   HB2
     1      2      7     10      3    0.65084    1.95253    0.00000   -2.60338    0.00000    0.00000 ;      N-    CA-    CB-   HB3
     3      2      7      8      3    0.65084    1.95253    0.00000   -2.60338    0.00000    0.00000 ;      C-    CA-    CB-   HB1
     3      2      7      9      3    0.65084    1.95253    0.00000   -2.60338    0.00000    0.00000 ;      C-    CA-    CB-   HB2
     3      2      7     10      3    0.65084    1.95253    0.00000   -2.60338    0.00000    0.00000 ;      C-    CA-    CB-   HB3
     4      3      2      6      3    0.00000    0.00000    0.00000    0.00000    0.00000    0.00000 ;      O-     C-    CA-    HA
     4      3      2      7      3    0.00000    0.00000    0.00000    0.00000    0.00000    0.00000 ;      O-     C-    CA-    CB
     5      1      2      3      3    0.65084    1.95253    0.00000   -2.60338    0.00000    0.00000 ;     H1-     N-    CA-     C
     5      1      2      6      3    0.65084    1.95253    0.00000   -2.60338    0.00000    0.00000 ;     H1-     N-    CA-    HA
     5      1      2      7      3    0.65084    1.95253    0.00000   -2.60338    0.00000    0.00000 ;     H1-     N-    CA-    CB
     6      2      3     13      3    0.00000    0.00000    0.00000    0.00000    0.00000    0.00000 ;     HA-    CA-     C-   OXT
     6      2      7      8      3    0.65084    1.95253    0.00000   -2.60338    0.00000    0.00000 ;     HA-    CA-    CB-   HB1
     6      2      7      9      3    0.65084    1.95253    0.00000   -2.60338    0.00000    0.00000 ;     HA-    CA-    CB-   HB2
     6      2      7     10      3    0.65084    1.95253    0.00000   -2.60338    0.00000    0.00000 ;     HA-    CA-    CB-   HB3
     7      2      3     13      3    0.00000    0.00000    0.00000    0.00000    0.00000    0.00000 ;     CB-    CA-     C-   OXT
    11      1      2      3      3    0.65084    1.95253    0.00000   -2.60338    0.00000    0.00000 ;     H2-     N-    CA-     C
    11      1      2      6      3    0.65084    1.95253    0.00000   -2.60338    0.00000    0.00000 ;     H2-     N-    CA-    HA
    11      1      2      7      3    0.65084    1.95253    0.00000   -2.60338    0.00000    0.00000 ;     H2-     N-    CA-    CB
    12      1      2      3      3    0.65084    1.95253    0.00000   -2.60338    0.00000    0.00000 ;     H3-     N-    CA-     C
    12      1      2      6      3    0.65084    1.95253    0.00000   -2.60338    0.00000    0.00000 ;     H3-     N-    CA-    HA
    12      1      2      7      3    0.65084    1.95253    0.00000   -2.60338    0.00000    0.00000 ;     H3-     N-    CA-    CB

[ dihedrals ] ; impropers
; treated as propers in GROMACS to use correct AMBER analytical function
;    i      j      k      l   func   phase     kd      pn
     2      4      3     13      1   180.00   4.60240   2 ;     CA-     O-     C-   OXT
