# Supplementary material for: Ab Initio Derived Classical Force Field for Molecular Dynamics Simulations of ZnO Surfaces in Biological Environment
Source: J Phys Chem A. 2023 Jun 14;127(25):5446–57. doi: 10.1021/acs.jpca.3c00424 (PMC10316393; doi:10.1021/acs.jpca.3c00424)
Supplement: Supplementary file 2 — jp3c00424_si_002.zip [file jp3c00424_si_002.zip › ZnO_FF/top-itp/meoh.itp]

[ moleculetype ]
;name            nrexcl
 meoh            3

[ atoms ]
;   nr  type  resi  res  atom  cgnr     charge      mass       ; qtot   bond_type
     1   H1     1   MEOH     H    1     0.089407      1.00800 ; qtot 0.029
     2   C3     1   MEOH     C    2    -0.062127     12.01000 ; qtot 0.145
     3   H1     1   MEOH    H1    3     0.048629      1.00800 ; qtot 0.174
     4   H1     1   MEOH    H2    4     0.048628      1.00800 ; qtot 0.203
     5   OH     1   MEOH     O    5    -0.460458     16.00000 ; qtot -0.396
     6   HO     1   MEOH    H3    6     0.335921      1.00800 ; qtot 0.000

[ bonds ]
;   ai     aj funct   r             k
     1      2   1    1.0969e-01    2.7665e+05 ;      H - C     
     2      3   1    1.0969e-01    2.7665e+05 ;      C - H1    
     2      4   1    1.0969e-01    2.7665e+05 ;      C - H2    
     2      5   1    1.4233e-01    2.6501e+05 ;      C - O     
     5      6   1    9.7300e-02    3.1079e+05 ;      O - H3    

[ pairs ]
;   ai     aj    funct
     1      6      1 ;      H - H3    
     3      6      1 ;     H1 - H3    
     4      6      1 ;     H2 - H3    

[ angles ]
;   ai     aj     ak    funct   theta         cth
     1      2      3      1    1.0846e+02    3.2803e+02 ;      H - C      - H1    
     1      2      4      1    1.0846e+02    3.2803e+02 ;      H - C      - H2    
     1      2      5      1    1.1026e+02    4.2593e+02 ;      H - C      - O     
     2      5      6      1    1.0726e+02    3.9664e+02 ;      C - O      - H3    
     3      2      4      1    1.0846e+02    3.2803e+02 ;     H1 - C      - H2    
     3      2      5      1    1.1026e+02    4.2593e+02 ;     H1 - C      - O     
     4      2      5      1    1.1026e+02    4.2593e+02 ;     H2 - C      - O     

[ dihedrals ] ; propers
; treated as RBs in GROMACS to use combine multiple AMBER torsions per quartet
;    i      j      k      l   func    C0         C1         C2         C3         C4         C5
     1      2      5      6      3    0.69733    2.09200    0.00000   -2.78933    0.00000    0.00000 ;      H-     C-     O-    H3
     3      2      5      6      3    0.69733    2.09200    0.00000   -2.78933    0.00000    0.00000 ;     H1-     C-     O-    H3
     4      2      5      6      3    0.69733    2.09200    0.00000   -2.78933    0.00000    0.00000 ;     H2-     C-     O-    H3
