# Supplementary material for: Ab Initio Derived Classical Force Field for Molecular Dynamics Simulations of ZnO Surfaces in Biological Environment
Source: J Phys Chem A. 2023 Jun 14;127(25):5446–57. doi: 10.1021/acs.jpca.3c00424 (PMC10316393; doi:10.1021/acs.jpca.3c00424)
Supplement: Supplementary file 2 — jp3c00424_si_002.zip [file jp3c00424_si_002.zip › ZnO_FF/top-itp/1-210-large-NB.itp]

[ moleculetype ]
; molname            nrexcl
ZnO                  1

[ atoms ]
;  nr      atype     resnr   resname  atname    cgnr     NAC      mass    desc         
   1     ZnA      1        H180        Zn1      1     0.916853      65.380   ; Zn-O4   [0]
   2     ZnA      1        H180        Zn2      2     0.916853      65.380   ; Zn-O4   [0]
   3     ZnA      1        H180        Zn3      3     0.916853      65.380   ; Zn-O4   [0]
   4     ZnA      1        H180        Zn4      4     0.916853      65.380   ; Zn-O4   [0]
   5     ZnA      1        H180        Zn5      5     0.916853      65.380   ; Zn-O4   [0]
   6     ZnA      1        H180        Zn6      6     0.916853      65.380   ; Zn-O4   [0]
   7     ZnA      1        H180        Zn7      7     0.916853      65.380   ; Zn-O4   [0]
   8     ZnA      1        H180        Zn8      8     0.916853      65.380   ; Zn-O4   [0]
   9     ZnA      1        H180        Zn9      9     0.916853      65.380   ; Zn-O4   [0]
  10     ZnA      1        H180       Zn10     10     0.916853      65.380   ; Zn-O4   [0]
  11     ZnA      1        H180       Zn11     11     0.916853      65.380   ; Zn-O4   [0]
  12     ZnA      1        H180       Zn12     12     0.916853      65.380   ; Zn-O4   [0]
  13     ZnA      1        H180       Zn13     13     0.916853      65.380   ; Zn-O4   [0]
  14     ZnA      1        H180       Zn14     14     0.916853      65.380   ; Zn-O4   [0]
  15     ZnA      1        H180       Zn15     15     0.916853      65.380   ; Zn-O4   [0]
  16     ZnA      1        H180       Zn16     16     0.916853      65.380   ; Zn-O4   [0]
  17     ZnA      1        H180       Zn17     17     0.916853      65.380   ; Zn-O4   [0]
  18     ZnA      1        H180       Zn18     18     0.916853      65.380   ; Zn-O4   [0]
  19     ZnA      1        H180       Zn19     19     0.916853      65.380   ; Zn-O4   [0]
  20     ZnA      1        H180       Zn20     20     0.916853      65.380   ; Zn-O4   [0]
  21     ZnA      1        H180       Zn21     21     0.916853      65.380   ; Zn-O4   [0]
  22     ZnA      1        H180       Zn22     22     0.916853      65.380   ; Zn-O4   [0]
  23     ZnA      1        H180       Zn23     23     0.916853      65.380   ; Zn-O4   [0]
  24     ZnA      1        H180       Zn24     24     0.916853      65.380   ; Zn-O4   [0]
  25     ZnA      1        H180       Zn25     25     0.916853      65.380   ; Zn-O4   [0]
  26     ZnA      1        H180       Zn26     26     0.916853      65.380   ; Zn-O4   [0]
  27     ZnA      1        H180       Zn27     27     0.916853      65.380   ; Zn-O4   [0]
  28      OB      1        H180         O1     28     -0.828147      15.999   ; O-H1Zn3 [0]
  29      OB      1        H180         O2     29     -0.828147      15.999   ; O-H1Zn3 [0]
  30      OB      1        H180         O3     30     -0.828147      15.999   ; O-H1Zn3 [0]
  31      OB      1        H180         O4     31     -0.828147      15.999   ; O-H1Zn3 [0]
  32      OB      1        H180         O5     32     -0.828147      15.999   ; O-H1Zn3 [0]
  33      OB      1        H180         O6     33     -0.828147      15.999   ; O-H1Zn3 [0]
  34      OB      1        H180         O7     34     -0.828147      15.999   ; O-H1Zn3 [0]
  35      OB      1        H180         O8     35     -0.828147      15.999   ; O-H1Zn3 [0]
  36      OB      1        H180         O9     36     -0.828147      15.999   ; O-H1Zn3 [0]
  37     ZnA      1        H180       Zn28     37     0.916853      65.380   ; Zn-O4   [0]
  38     ZnA      1        H180       Zn29     38     0.916853      65.380   ; Zn-O4   [0]
  39     ZnA      1        H180       Zn30     39     0.916853      65.380   ; Zn-O4   [0]
  40     ZnA      1        H180       Zn31     40     0.916853      65.380   ; Zn-O4   [0]
  41     ZnA      1        H180       Zn32     41     0.916853      65.380   ; Zn-O4   [0]
  42     ZnA      1        H180       Zn33     42     0.916853      65.380   ; Zn-O4   [0]
  43     ZnA      1        H180       Zn34     43     0.916853      65.380   ; Zn-O4   [0]
  44     ZnA      1        H180       Zn35     44     0.916853      65.380   ; Zn-O4   [0]
  45     ZnA      1        H180       Zn36     45     0.916853      65.380   ; Zn-O4   [0]
  46      OB      1        H180        O10     46     -0.828147      15.999   ; O-H1Zn3 [0]
  47      OB      1        H180        O11     47     -0.828147      15.999   ; O-H1Zn3 [0]
  48      OB      1        H180        O12     48     -0.828147      15.999   ; O-H1Zn3 [0]
  49      OB      1        H180        O13     49     -0.828147      15.999   ; O-H1Zn3 [0]
  50      OB      1        H180        O14     50     -0.828147      15.999   ; O-H1Zn3 [0]
  51      OB      1        H180        O15     51     -0.828147      15.999   ; O-H1Zn3 [0]
  52      OB      1        H180        O16     52     -0.828147      15.999   ; O-H1Zn3 [0]
  53      OB      1        H180        O17     53     -0.828147      15.999   ; O-H1Zn3 [0]
  54      OB      1        H180        O18     54     -0.828147      15.999   ; O-H1Zn3 [0]
  55      OB      1        H180        O19     55     -0.828147      15.999   ; O-H1Zn3 [0]
  56      OB      1        H180        O20     56     -0.828147      15.999   ; O-H1Zn3 [0]
  57      OB      1        H180        O21     57     -0.828147      15.999   ; O-H1Zn3 [0]
  58      OB      1        H180        O22     58     -0.828147      15.999   ; O-H1Zn3 [0]
  59      OB      1        H180        O23     59     -0.828147      15.999   ; O-H1Zn3 [0]
  60      OB      1        H180        O24     60     -0.828147      15.999   ; O-H1Zn3 [0]
  61      OB      1        H180        O25     61     -0.828147      15.999   ; O-H1Zn3 [0]
  62      OB      1        H180        O26     62     -0.828147      15.999   ; O-H1Zn3 [0]
  63      OB      1        H180        O27     63     -0.828147      15.999   ; O-H1Zn3 [0]
  64      OB      1        H180        O28     64     -0.828147      15.999   ; O-H1Zn3 [0]
  65      OB      1        H180        O29     65     -0.828147      15.999   ; O-H1Zn3 [0]
  66      OB      1        H180        O30     66     -0.828147      15.999   ; O-H1Zn3 [0]
  67      OB      1        H180        O31     67     -0.828147      15.999   ; O-H1Zn3 [0]
  68      OB      1        H180        O32     68     -0.828147      15.999   ; O-H1Zn3 [0]
  69      OB      1        H180        O33     69     -0.828147      15.999   ; O-H1Zn3 [0]
  70      OB      1        H180        O34     70     -0.828147      15.999   ; O-H1Zn3 [0]
  71      OB      1        H180        O35     71     -0.828147      15.999   ; O-H1Zn3 [0]
  72      OB      1        H180        O36     72     -0.828147      15.999   ; O-H1Zn3 [0]
  73      OB      1        H180        O37     73     -0.828147      15.999   ; O-H1Zn3 [0]
  74      OB      1        H180        O38     74     -0.828147      15.999   ; O-H1Zn3 [0]
  75      OB      1        H180        O39     75     -0.828147      15.999   ; O-H1Zn3 [0]
  76      OB      1        H180        O40     76     -0.828147      15.999   ; O-H1Zn3 [0]
  77      OB      1        H180        O41     77     -0.828147      15.999   ; O-H1Zn3 [0]
  78      OB      1        H180        O42     78     -0.828147      15.999   ; O-H1Zn3 [0]
  79      OB      1        H180        O43     79     -0.828147      15.999   ; O-H1Zn3 [0]
  80      OB      1        H180        O44     80     -0.828147      15.999   ; O-H1Zn3 [0]
  81      OB      1        H180        O45     81     -0.828147      15.999   ; O-H1Zn3 [0]
  82      OB      1        H180        O46     82     -0.828147      15.999   ; O-H1Zn3 [0]
  83      OB      1        H180        O47     83     -0.828147      15.999   ; O-H1Zn3 [0]
  84      OB      1        H180        O48     84     -0.828147      15.999   ; O-H1Zn3 [0]
  85      OB      1        H180        O49     85     -0.828147      15.999   ; O-H1Zn3 [0]
  86      OB      1        H180        O50     86     -0.828147      15.999   ; O-H1Zn3 [0]
  87      OB      1        H180        O51     87     -0.828147      15.999   ; O-H1Zn3 [0]
  88      OB      1        H180        O52     88     -0.828147      15.999   ; O-H1Zn3 [0]
  89      OB      1        H180        O53     89     -0.828147      15.999   ; O-H1Zn3 [0]
  90      OB      1        H180        O54     90     -0.828147      15.999   ; O-H1Zn3 [0]
  91     ZnA      1        H180       Zn37     91     0.916853      65.380   ; Zn-O4   [0]
  92     ZnA      1        H180       Zn38     92     0.916853      65.380   ; Zn-O4   [0]
  93     ZnA      1        H180       Zn39     93     0.916853      65.380   ; Zn-O4   [0]
  94     ZnA      1        H180       Zn40     94     0.916853      65.380   ; Zn-O4   [0]
  95     ZnA      1        H180       Zn41     95     0.916853      65.380   ; Zn-O4   [0]
  96     ZnA      1        H180       Zn42     96     0.916853      65.380   ; Zn-O4   [0]
  97     ZnA      1        H180       Zn43     97     0.916853      65.380   ; Zn-O4   [0]
  98     ZnA      1        H180       Zn44     98     0.916853      65.380   ; Zn-O4   [0]
  99     ZnA      1        H180       Zn45     99     0.916853      65.380   ; Zn-O4   [0]
 100     ZnA      1        H180       Zn46    100     0.916853      65.380   ; Zn-O4   [0]
 101     ZnA      1        H180       Zn47    101     0.916853      65.380   ; Zn-O4   [0]
 102     ZnA      1        H180       Zn48    102     0.916853      65.380   ; Zn-O4   [0]
 103     ZnA      1        H180       Zn49    103     0.916853      65.380   ; Zn-O4   [0]
 104     ZnA      1        H180       Zn50    104     0.916853      65.380   ; Zn-O4   [0]
 105     ZnA      1        H180       Zn51    105     0.916853      65.380   ; Zn-O4   [0]
 106     ZnA      1        H180       Zn52    106     0.916853      65.380   ; Zn-O4   [0]
 107     ZnA      1        H180       Zn53    107     0.916853      65.380   ; Zn-O4   [0]
 108     ZnA      1        H180       Zn54    108     0.916853      65.380   ; Zn-O4   [0]
 109     ZnA      1        H180       Zn55    109     0.916853      65.380   ; Zn-O4   [0]
 110     ZnA      1        H180       Zn56    110     0.916853      65.380   ; Zn-O4   [0]
 111     ZnA      1        H180       Zn57    111     0.916853      65.380   ; Zn-O4   [0]
 112     ZnA      1        H180       Zn58    112     0.916853      65.380   ; Zn-O4   [0]
 113     ZnA      1        H180       Zn59    113     0.916853      65.380   ; Zn-O4   [0]
 114     ZnA      1        H180       Zn60    114     0.916853      65.380   ; Zn-O4   [0]
 115     ZnA      1        H180       Zn61    115     0.916853      65.380   ; Zn-O4   [0]
 116     ZnA      1        H180       Zn62    116     0.916853      65.380   ; Zn-O4   [0]
 117     ZnA      1        H180       Zn63    117     0.916853      65.380   ; Zn-O4   [0]
 118     ZnA      1        H180       Zn64    118     0.916853      65.380   ; Zn-O4   [0]
 119     ZnA      1        H180       Zn65    119     0.916853      65.380   ; Zn-O4   [0]
 120     ZnA      1        H180       Zn66    120     0.916853      65.380   ; Zn-O4   [0]
 121     ZnA      1        H180       Zn67    121     0.916853      65.380   ; Zn-O4   [0]
 122     ZnA      1        H180       Zn68    122     0.916853      65.380   ; Zn-O4   [0]
 123     ZnA      1        H180       Zn69    123     0.916853      65.380   ; Zn-O4   [0]
 124     ZnA      1        H180       Zn70    124     0.916853      65.380   ; Zn-O4   [0]
 125     ZnA      1        H180       Zn71    125     0.916853      65.380   ; Zn-O4   [0]
 126     ZnA      1        H180       Zn72    126     0.916853      65.380   ; Zn-O4   [0]
 127      OB      1        H180        O55    127     -0.828147      15.999   ; O-H1Zn3 [0]
 128      OB      1        H180        O56    128     -0.828147      15.999   ; O-H1Zn3 [0]
 129      OB      1        H180        O57    129     -0.828147      15.999   ; O-H1Zn3 [0]
 130      OB      1        H180        O58    130     -0.828147      15.999   ; O-H1Zn3 [0]
 131      OB      1        H180        O59    131     -0.828147      15.999   ; O-H1Zn3 [0]
 132      OB      1        H180        O60    132     -0.828147      15.999   ; O-H1Zn3 [0]
 133      OB      1        H180        O61    133     -0.828147      15.999   ; O-H1Zn3 [0]
 134      OB      1        H180        O62    134     -0.828147      15.999   ; O-H1Zn3 [0]
 135      OB      1        H180        O63    135     -0.828147      15.999   ; O-H1Zn3 [0]
 136     ZnA      1        H180       Zn73    136     0.916853      65.380   ; Zn-O4   [0]
 137     ZnA      1        H180       Zn74    137     0.916853      65.380   ; Zn-O4   [0]
 138     ZnA      1        H180       Zn75    138     0.916853      65.380   ; Zn-O4   [0]
 139     ZnA      1        H180       Zn76    139     0.916853      65.380   ; Zn-O4   [0]
 140     ZnA      1        H180       Zn77    140     0.916853      65.380   ; Zn-O4   [0]
 141     ZnA      1        H180       Zn78    141     0.916853      65.380   ; Zn-O4   [0]
 142     ZnA      1        H180       Zn79    142     0.916853      65.380   ; Zn-O4   [0]
 143     ZnA      1        H180       Zn80    143     0.916853      65.380   ; Zn-O4   [0]
 144     ZnA      1        H180       Zn81    144     0.916853      65.380   ; Zn-O4   [0]
 145     ZnA      1        H180       Zn82    145     0.916853      65.380   ; Zn-O4   [0]
 146     ZnA      1        H180       Zn83    146     0.916853      65.380   ; Zn-O4   [0]
 147     ZnA      1        H180       Zn84    147     0.916853      65.380   ; Zn-O4   [0]
 148     ZnA      1        H180       Zn85    148     0.916853      65.380   ; Zn-O4   [0]
 149     ZnA      1        H180       Zn86    149     0.916853      65.380   ; Zn-O4   [0]
 150     ZnA      1        H180       Zn87    150     0.916853      65.380   ; Zn-O4   [0]
 151     ZnA      1        H180       Zn88    151     0.916853      65.380   ; Zn-O4   [0]
 152     ZnA      1        H180       Zn89    152     0.916853      65.380   ; Zn-O4   [0]
 153     ZnA      1        H180       Zn90    153     0.916853      65.380   ; Zn-O4   [0]
 154      OB      1        H180        O64    154     -0.828147      15.999   ; O-H1Zn3 [0]
 155      OB      1        H180        O65    155     -0.828147      15.999   ; O-H1Zn3 [0]
 156      OB      1        H180        O66    156     -0.828147      15.999   ; O-H1Zn3 [0]
 157      OB      1        H180        O67    157     -0.828147      15.999   ; O-H1Zn3 [0]
 158      OB      1        H180        O68    158     -0.828147      15.999   ; O-H1Zn3 [0]
 159      OB      1        H180        O69    159     -0.828147      15.999   ; O-H1Zn3 [0]
 160      OB      1        H180        O70    160     -0.828147      15.999   ; O-H1Zn3 [0]
 161      OB      1        H180        O71    161     -0.828147      15.999   ; O-H1Zn3 [0]
 162      OB      1        H180        O72    162     -0.828147      15.999   ; O-H1Zn3 [0]
 163      OB      1        H180        O73    163     -0.828147      15.999   ; O-H1Zn3 [0]
 164      OB      1        H180        O74    164     -0.828147      15.999   ; O-H1Zn3 [0]
 165      OB      1        H180        O75    165     -0.828147      15.999   ; O-H1Zn3 [0]
 166      OB      1        H180        O76    166     -0.828147      15.999   ; O-H1Zn3 [0]
 167      OB      1        H180        O77    167     -0.828147      15.999   ; O-H1Zn3 [0]
 168      OB      1        H180        O78    168     -0.828147      15.999   ; O-H1Zn3 [0]
 169      OB      1        H180        O79    169     -0.828147      15.999   ; O-H1Zn3 [0]
 170      OB      1        H180        O80    170     -0.828147      15.999   ; O-H1Zn3 [0]
 171      OB      1        H180        O81    171     -0.828147      15.999   ; O-H1Zn3 [0]
 172     ZnA      1        H180       Zn91    172     0.918      65.380   ; Zn-O4   [0]
 173     ZnA      1        H180       Zn92    173     0.918      65.380   ; Zn-O4   [0]
 174     ZnA      1        H180       Zn93    174     0.918      65.380   ; Zn-O4   [0]
 175     ZnA      1        H180       Zn94    175     0.918      65.380   ; Zn-O4   [0]
 176     ZnA      1        H180       Zn95    176     0.918      65.380   ; Zn-O4   [0]
 177     ZnA      1        H180       Zn96    177     0.918      65.380   ; Zn-O4   [0]
 178     ZnA      1        H180       Zn97    178     0.918      65.380   ; Zn-O4   [0]
 179     ZnA      1        H180       Zn98    179     0.918      65.380   ; Zn-O4   [0]
 180     ZnA      1        H180       Zn99    180     0.918      65.380   ; Zn-O4   [0]
 181      OA      1        H180        O82    181     -0.918      15.999   ; O-Zn4   [0]
 182      OA      1        H180        O83    182     -0.918      15.999   ; O-Zn4   [0]
 183      OA      1        H180        O84    183     -0.918      15.999   ; O-Zn4   [0]
 184      OA      1        H180        O85    184     -0.918      15.999   ; O-Zn4   [0]
 185      OA      1        H180        O86    185     -0.918      15.999   ; O-Zn4   [0]
 186      OA      1        H180        O87    186     -0.918      15.999   ; O-Zn4   [0]
 187      OA      1        H180        O88    187     -0.918      15.999   ; O-Zn4   [0]
 188      OA      1        H180        O89    188     -0.918      15.999   ; O-Zn4   [0]
 189      OA      1        H180        O90    189     -0.918      15.999   ; O-Zn4   [0]
 190     ZnA      1        H180      Zn100    190     0.918      65.380   ; Zn-O4   [0]
 191     ZnA      1        H180      Zn101    191     0.918      65.380   ; Zn-O4   [0]
 192     ZnA      1        H180      Zn102    192     0.918      65.380   ; Zn-O4   [0]
 193     ZnA      1        H180      Zn103    193     0.918      65.380   ; Zn-O4   [0]
 194     ZnA      1        H180      Zn104    194     0.918      65.380   ; Zn-O4   [0]
 195     ZnA      1        H180      Zn105    195     0.918      65.380   ; Zn-O4   [0]
 196     ZnA      1        H180      Zn106    196     0.918      65.380   ; Zn-O4   [0]
 197     ZnA      1        H180      Zn107    197     0.918      65.380   ; Zn-O4   [0]
 198     ZnA      1        H180      Zn108    198     0.918      65.380   ; Zn-O4   [0]
 199      OA      1        H180        O91    199     -0.918      15.999   ; O-Zn4   [0]
 200      OA      1        H180        O92    200     -0.918      15.999   ; O-Zn4   [0]
 201      OA      1        H180        O93    201     -0.918      15.999   ; O-Zn4   [0]
 202      OA      1        H180        O94    202     -0.918      15.999   ; O-Zn4   [0]
 203      OA      1        H180        O95    203     -0.918      15.999   ; O-Zn4   [0]
 204      OA      1        H180        O96    204     -0.918      15.999   ; O-Zn4   [0]
 205      OA      1        H180        O97    205     -0.918      15.999   ; O-Zn4   [0]
 206      OA      1        H180        O98    206     -0.918      15.999   ; O-Zn4   [0]
 207      OA      1        H180        O99    207     -0.918      15.999   ; O-Zn4   [0]
 208      OA      1        H180       O100    208     -0.918      15.999   ; O-Zn4   [0]
 209      OA      1        H180       O101    209     -0.918      15.999   ; O-Zn4   [0]
 210      OA      1        H180       O102    210     -0.918      15.999   ; O-Zn4   [0]
 211      OA      1        H180       O103    211     -0.918      15.999   ; O-Zn4   [0]
 212      OA      1        H180       O104    212     -0.918      15.999   ; O-Zn4   [0]
 213      OA      1        H180       O105    213     -0.918      15.999   ; O-Zn4   [0]
 214      OA      1        H180       O106    214     -0.918      15.999   ; O-Zn4   [0]
 215      OA      1        H180       O107    215     -0.918      15.999   ; O-Zn4   [0]
 216      OA      1        H180       O108    216     -0.918      15.999   ; O-Zn4   [0]
 217      OA      1        H180       O109    217     -0.918      15.999   ; O-Zn4   [0]
 218      OA      1        H180       O110    218     -0.918      15.999   ; O-Zn4   [0]
 219      OA      1        H180       O111    219     -0.918      15.999   ; O-Zn4   [0]
 220      OA      1        H180       O112    220     -0.918      15.999   ; O-Zn4   [0]
 221      OA      1        H180       O113    221     -0.918      15.999   ; O-Zn4   [0]
 222      OA      1        H180       O114    222     -0.918      15.999   ; O-Zn4   [0]
 223      OA      1        H180       O115    223     -0.918      15.999   ; O-Zn4   [0]
 224      OA      1        H180       O116    224     -0.918      15.999   ; O-Zn4   [0]
 225      OA      1        H180       O117    225     -0.918      15.999   ; O-Zn4   [0]
 226     ZnA      1        H180      Zn109    226     0.918      65.380   ; Zn-O4   [0]
 227     ZnA      1        H180      Zn110    227     0.918      65.380   ; Zn-O4   [0]
 228     ZnA      1        H180      Zn111    228     0.918      65.380   ; Zn-O4   [0]
 229     ZnA      1        H180      Zn112    229     0.918      65.380   ; Zn-O4   [0]
 230     ZnA      1        H180      Zn113    230     0.918      65.380   ; Zn-O4   [0]
 231     ZnA      1        H180      Zn114    231     0.918      65.380   ; Zn-O4   [0]
 232     ZnA      1        H180      Zn115    232     0.918      65.380   ; Zn-O4   [0]
 233     ZnA      1        H180      Zn116    233     0.918      65.380   ; Zn-O4   [0]
 234     ZnA      1        H180      Zn117    234     0.918      65.380   ; Zn-O4   [0]
 235     ZnA      1        H180      Zn118    235     0.918      65.380   ; Zn-O4   [0]
 236     ZnA      1        H180      Zn119    236     0.918      65.380   ; Zn-O4   [0]
 237     ZnA      1        H180      Zn120    237     0.918      65.380   ; Zn-O4   [0]
 238     ZnA      1        H180      Zn121    238     0.918      65.380   ; Zn-O4   [0]
 239     ZnA      1        H180      Zn122    239     0.918      65.380   ; Zn-O4   [0]
 240     ZnA      1        H180      Zn123    240     0.918      65.380   ; Zn-O4   [0]
 241     ZnA      1        H180      Zn124    241     0.918      65.380   ; Zn-O4   [0]
 242     ZnA      1        H180      Zn125    242     0.918      65.380   ; Zn-O4   [0]
 243     ZnA      1        H180      Zn126    243     0.918      65.380   ; Zn-O4   [0]
 244      OA      1        H180       O118    244     -0.918      15.999   ; O-Zn4   [0]
 245      OA      1        H180       O119    245     -0.918      15.999   ; O-Zn4   [0]
 246      OA      1        H180       O120    246     -0.918      15.999   ; O-Zn4   [0]
 247      OA      1        H180       O121    247     -0.918      15.999   ; O-Zn4   [0]
 248      OA      1        H180       O122    248     -0.918      15.999   ; O-Zn4   [0]
 249      OA      1        H180       O123    249     -0.918      15.999   ; O-Zn4   [0]
 250      OA      1        H180       O124    250     -0.918      15.999   ; O-Zn4   [0]
 251      OA      1        H180       O125    251     -0.918      15.999   ; O-Zn4   [0]
 252      OA      1        H180       O126    252     -0.918      15.999   ; O-Zn4   [0]
 253     ZnA      1        H180      Zn127    253     0.918      65.380   ; Zn-O4   [0]
 254     ZnA      1        H180      Zn128    254     0.918      65.380   ; Zn-O4   [0]
 255     ZnA      1        H180      Zn129    255     0.918      65.380   ; Zn-O4   [0]
 256     ZnA      1        H180      Zn130    256     0.918      65.380   ; Zn-O4   [0]
 257     ZnA      1        H180      Zn131    257     0.918      65.380   ; Zn-O4   [0]
 258     ZnA      1        H180      Zn132    258     0.918      65.380   ; Zn-O4   [0]
 259     ZnA      1        H180      Zn133    259     0.918      65.380   ; Zn-O4   [0]
 260     ZnA      1        H180      Zn134    260     0.918      65.380   ; Zn-O4   [0]
 261     ZnA      1        H180      Zn135    261     0.918      65.380   ; Zn-O4   [0]
 262      OA      1        H180       O127    262     -0.918      15.999   ; O-Zn4   [0]
 263      OA      1        H180       O128    263     -0.918      15.999   ; O-Zn4   [0]
 264      OA      1        H180       O129    264     -0.918      15.999   ; O-Zn4   [0]
 265      OA      1        H180       O130    265     -0.918      15.999   ; O-Zn4   [0]
 266      OA      1        H180       O131    266     -0.918      15.999   ; O-Zn4   [0]
 267      OA      1        H180       O132    267     -0.918      15.999   ; O-Zn4   [0]
 268      OA      1        H180       O133    268     -0.918      15.999   ; O-Zn4   [0]
 269      OA      1        H180       O134    269     -0.918      15.999   ; O-Zn4   [0]
 270      OA      1        H180       O135    270     -0.918      15.999   ; O-Zn4   [0]
 271      OA      1        H180       O136    271     -0.918      15.999   ; O-Zn4   [0]
 272      OA      1        H180       O137    272     -0.918      15.999   ; O-Zn4   [0]
 273      OA      1        H180       O138    273     -0.918      15.999   ; O-Zn4   [0]
 274      OA      1        H180       O139    274     -0.918      15.999   ; O-Zn4   [0]
 275      OA      1        H180       O140    275     -0.918      15.999   ; O-Zn4   [0]
 276      OA      1        H180       O141    276     -0.918      15.999   ; O-Zn4   [0]
 277      OA      1        H180       O142    277     -0.918      15.999   ; O-Zn4   [0]
 278      OA      1        H180       O143    278     -0.918      15.999   ; O-Zn4   [0]
 279      OA      1        H180       O144    279     -0.918      15.999   ; O-Zn4   [0]
 280     ZnA      1        H180      Zn136    280     0.918      65.380   ; Zn-O4   [0]
 281     ZnA      1        H180      Zn137    281     0.918      65.380   ; Zn-O4   [0]
 282     ZnA      1        H180      Zn138    282     0.918      65.380   ; Zn-O4   [0]
 283     ZnA      1        H180      Zn139    283     0.918      65.380   ; Zn-O4   [0]
 284     ZnA      1        H180      Zn140    284     0.918      65.380   ; Zn-O4   [0]
 285     ZnA      1        H180      Zn141    285     0.918      65.380   ; Zn-O4   [0]
 286     ZnA      1        H180      Zn142    286     0.918      65.380   ; Zn-O4   [0]
 287     ZnA      1        H180      Zn143    287     0.918      65.380   ; Zn-O4   [0]
 288     ZnA      1        H180      Zn144    288     0.918      65.380   ; Zn-O4   [0]
 289      OA      1        H180       O145    289     -0.918      15.999   ; O-Zn4   [0]
 290      OA      1        H180       O146    290     -0.918      15.999   ; O-Zn4   [0]
 291      OA      1        H180       O147    291     -0.918      15.999   ; O-Zn4   [0]
 292      OA      1        H180       O148    292     -0.918      15.999   ; O-Zn4   [0]
 293      OA      1        H180       O149    293     -0.918      15.999   ; O-Zn4   [0]
 294      OA      1        H180       O150    294     -0.918      15.999   ; O-Zn4   [0]
 295      OA      1        H180       O151    295     -0.918      15.999   ; O-Zn4   [0]
 296      OA      1        H180       O152    296     -0.918      15.999   ; O-Zn4   [0]
 297      OA      1        H180       O153    297     -0.918      15.999   ; O-Zn4   [0]
 298      OA      1        H180       O154    298     -0.918      15.999   ; O-Zn4   [0]
 299      OA      1        H180       O155    299     -0.918      15.999   ; O-Zn4   [0]
 300      OA      1        H180       O156    300     -0.918      15.999   ; O-Zn4   [0]
 301      OA      1        H180       O157    301     -0.918      15.999   ; O-Zn4   [0]
 302      OA      1        H180       O158    302     -0.918      15.999   ; O-Zn4   [0]
 303      OA      1        H180       O159    303     -0.918      15.999   ; O-Zn4   [0]
 304      OA      1        H180       O160    304     -0.918      15.999   ; O-Zn4   [0]
 305      OA      1        H180       O161    305     -0.918      15.999   ; O-Zn4   [0]
 306      OA      1        H180       O162    306     -0.918      15.999   ; O-Zn4   [0]
 307     ZnA      1        H180      Zn145    307     0.918      65.380   ; Zn-O4   [0]
 308     ZnA      1        H180      Zn146    308     0.918      65.380   ; Zn-O4   [0]
 309     ZnA      1        H180      Zn147    309     0.918      65.380   ; Zn-O4   [0]
 310     ZnA      1        H180      Zn148    310     0.918      65.380   ; Zn-O4   [0]
 311     ZnA      1        H180      Zn149    311     0.918      65.380   ; Zn-O4   [0]
 312     ZnA      1        H180      Zn150    312     0.918      65.380   ; Zn-O4   [0]
 313     ZnA      1        H180      Zn151    313     0.918      65.380   ; Zn-O4   [0]
 314     ZnA      1        H180      Zn152    314     0.918      65.380   ; Zn-O4   [0]
 315     ZnA      1        H180      Zn153    315     0.918      65.380   ; Zn-O4   [0]
 316     ZnA      1        H180      Zn154    316     0.918      65.380   ; Zn-O4   [0]
 317     ZnA      1        H180      Zn155    317     0.918      65.380   ; Zn-O4   [0]
 318     ZnA      1        H180      Zn156    318     0.918      65.380   ; Zn-O4   [0]
 319     ZnA      1        H180      Zn157    319     0.918      65.380   ; Zn-O4   [0]
 320     ZnA      1        H180      Zn158    320     0.918      65.380   ; Zn-O4   [0]
 321     ZnA      1        H180      Zn159    321     0.918      65.380   ; Zn-O4   [0]
 322     ZnA      1        H180      Zn160    322     0.918      65.380   ; Zn-O4   [0]
 323     ZnA      1        H180      Zn161    323     0.918      65.380   ; Zn-O4   [0]
 324     ZnA      1        H180      Zn162    324     0.918      65.380   ; Zn-O4   [0]
 325      OA      1        H180       O163    325     -0.918      15.999   ; O-Zn4   [0]
 326      OA      1        H180       O164    326     -0.918      15.999   ; O-Zn4   [0]
 327      OA      1        H180       O165    327     -0.918      15.999   ; O-Zn4   [0]
 328      OA      1        H180       O166    328     -0.918      15.999   ; O-Zn4   [0]
 329      OA      1        H180       O167    329     -0.918      15.999   ; O-Zn4   [0]
 330      OA      1        H180       O168    330     -0.918      15.999   ; O-Zn4   [0]
 331      OA      1        H180       O169    331     -0.918      15.999   ; O-Zn4   [0]
 332      OA      1        H180       O170    332     -0.918      15.999   ; O-Zn4   [0]
 333      OA      1        H180       O171    333     -0.918      15.999   ; O-Zn4   [0]
 334     ZnA      1        H180      Zn163    334     0.918      65.380   ; Zn-O4   [0]
 335     ZnA      1        H180      Zn164    335     0.918      65.380   ; Zn-O4   [0]
 336     ZnA      1        H180      Zn165    336     0.918      65.380   ; Zn-O4   [0]
 337     ZnA      1        H180      Zn166    337     0.918      65.380   ; Zn-O4   [0]
 338     ZnA      1        H180      Zn167    338     0.918      65.380   ; Zn-O4   [0]
 339     ZnA      1        H180      Zn168    339     0.918      65.380   ; Zn-O4   [0]
 340     ZnA      1        H180      Zn169    340     0.918      65.380   ; Zn-O4   [0]
 341     ZnA      1        H180      Zn170    341     0.918      65.380   ; Zn-O4   [0]
 342     ZnA      1        H180      Zn171    342     0.918      65.380   ; Zn-O4   [0]
 343      OA      1        H180       O172    343     -0.918      15.999   ; O-Zn4   [0]
 344      OA      1        H180       O173    344     -0.918      15.999   ; O-Zn4   [0]
 345      OA      1        H180       O174    345     -0.918      15.999   ; O-Zn4   [0]
 346      OA      1        H180       O175    346     -0.918      15.999   ; O-Zn4   [0]
 347      OA      1        H180       O176    347     -0.918      15.999   ; O-Zn4   [0]
 348      OA      1        H180       O177    348     -0.918      15.999   ; O-Zn4   [0]
 349      OA      1        H180       O178    349     -0.918      15.999   ; O-Zn4   [0]
 350      OA      1        H180       O179    350     -0.918      15.999   ; O-Zn4   [0]
 351      OA      1        H180       O180    351     -0.918      15.999   ; O-Zn4   [0]
 352     ZnA      1        H180      Zn172    352     0.918      65.380   ; Zn-O4   [0]
 353     ZnA      1        H180      Zn173    353     0.918      65.380   ; Zn-O4   [0]
 354     ZnA      1        H180      Zn174    354     0.918      65.380   ; Zn-O4   [0]
 355     ZnA      1        H180      Zn175    355     0.918      65.380   ; Zn-O4   [0]
 356     ZnA      1        H180      Zn176    356     0.918      65.380   ; Zn-O4   [0]
 357     ZnA      1        H180      Zn177    357     0.918      65.380   ; Zn-O4   [0]
 358     ZnA      1        H180      Zn178    358     0.918      65.380   ; Zn-O4   [0]
 359     ZnA      1        H180      Zn179    359     0.918      65.380   ; Zn-O4   [0]
 360     ZnA      1        H180      Zn180    360     0.918      65.380   ; Zn-O4   [0]
 361      OA      1        H180       O181    361     -0.918      15.999   ; O-Zn4   [0]
 362      OA      1        H180       O182    362     -0.918      15.999   ; O-Zn4   [0]
 363      OA      1        H180       O183    363     -0.918      15.999   ; O-Zn4   [0]
 364      OA      1        H180       O184    364     -0.918      15.999   ; O-Zn4   [0]
 365      OA      1        H180       O185    365     -0.918      15.999   ; O-Zn4   [0]
 366      OA      1        H180       O186    366     -0.918      15.999   ; O-Zn4   [0]
 367      OA      1        H180       O187    367     -0.918      15.999   ; O-Zn4   [0]
 368      OA      1        H180       O188    368     -0.918      15.999   ; O-Zn4   [0]
 369      OA      1        H180       O189    369     -0.918      15.999   ; O-Zn4   [0]
 370     ZnA      1        H180      Zn181    370     0.918      65.380   ; Zn-O4   [0]
 371     ZnA      1        H180      Zn182    371     0.918      65.380   ; Zn-O4   [0]
 372     ZnA      1        H180      Zn183    372     0.918      65.380   ; Zn-O4   [0]
 373     ZnA      1        H180      Zn184    373     0.918      65.380   ; Zn-O4   [0]
 374     ZnA      1        H180      Zn185    374     0.918      65.380   ; Zn-O4   [0]
 375     ZnA      1        H180      Zn186    375     0.918      65.380   ; Zn-O4   [0]
 376     ZnA      1        H180      Zn187    376     0.918      65.380   ; Zn-O4   [0]
 377     ZnA      1        H180      Zn188    377     0.918      65.380   ; Zn-O4   [0]
 378     ZnA      1        H180      Zn189    378     0.918      65.380   ; Zn-O4   [0]
 379      OA      1        H180       O190    379     -0.918      15.999   ; O-Zn4   [0]
 380      OA      1        H180       O191    380     -0.918      15.999   ; O-Zn4   [0]
 381      OA      1        H180       O192    381     -0.918      15.999   ; O-Zn4   [0]
 382      OA      1        H180       O193    382     -0.918      15.999   ; O-Zn4   [0]
 383      OA      1        H180       O194    383     -0.918      15.999   ; O-Zn4   [0]
 384      OA      1        H180       O195    384     -0.918      15.999   ; O-Zn4   [0]
 385      OA      1        H180       O196    385     -0.918      15.999   ; O-Zn4   [0]
 386      OA      1        H180       O197    386     -0.918      15.999   ; O-Zn4   [0]
 387      OA      1        H180       O198    387     -0.918      15.999   ; O-Zn4   [0]
 388     ZnA      1        H180      Zn190    388     0.918      65.380   ; Zn-O4   [0]
 389     ZnA      1        H180      Zn191    389     0.918      65.380   ; Zn-O4   [0]
 390     ZnA      1        H180      Zn192    390     0.918      65.380   ; Zn-O4   [0]
 391     ZnA      1        H180      Zn193    391     0.918      65.380   ; Zn-O4   [0]
 392     ZnA      1        H180      Zn194    392     0.918      65.380   ; Zn-O4   [0]
 393     ZnA      1        H180      Zn195    393     0.918      65.380   ; Zn-O4   [0]
 394     ZnA      1        H180      Zn196    394     0.918      65.380   ; Zn-O4   [0]
 395     ZnA      1        H180      Zn197    395     0.918      65.380   ; Zn-O4   [0]
 396     ZnA      1        H180      Zn198    396     0.918      65.380   ; Zn-O4   [0]
 397     ZnA      1        H180      Zn199    397     0.918      65.380   ; Zn-O4   [0]
 398     ZnA      1        H180      Zn200    398     0.918      65.380   ; Zn-O4   [0]
 399     ZnA      1        H180      Zn201    399     0.918      65.380   ; Zn-O4   [0]
 400     ZnA      1        H180      Zn202    400     0.918      65.380   ; Zn-O4   [0]
 401     ZnA      1        H180      Zn203    401     0.918      65.380   ; Zn-O4   [0]
 402     ZnA      1        H180      Zn204    402     0.918      65.380   ; Zn-O4   [0]
 403     ZnA      1        H180      Zn205    403     0.918      65.380   ; Zn-O4   [0]
 404     ZnA      1        H180      Zn206    404     0.918      65.380   ; Zn-O4   [0]
 405     ZnA      1        H180      Zn207    405     0.918      65.380   ; Zn-O4   [0]
 406     ZnA      1        H180      Zn208    406     0.918      65.380   ; Zn-O4   [0]
 407     ZnA      1        H180      Zn209    407     0.918      65.380   ; Zn-O4   [0]
 408     ZnA      1        H180      Zn210    408     0.918      65.380   ; Zn-O4   [0]
 409     ZnA      1        H180      Zn211    409     0.918      65.380   ; Zn-O4   [0]
 410     ZnA      1        H180      Zn212    410     0.918      65.380   ; Zn-O4   [0]
 411     ZnA      1        H180      Zn213    411     0.918      65.380   ; Zn-O4   [0]
 412     ZnA      1        H180      Zn214    412     0.918      65.380   ; Zn-O4   [0]
 413     ZnA      1        H180      Zn215    413     0.918      65.380   ; Zn-O4   [0]
 414     ZnA      1        H180      Zn216    414     0.918      65.380   ; Zn-O4   [0]
 415      OA      1        H180       O199    415     -0.918      15.999   ; O-Zn4   [0]
 416      OA      1        H180       O200    416     -0.918      15.999   ; O-Zn4   [0]
 417      OA      1        H180       O201    417     -0.918      15.999   ; O-Zn4   [0]
 418      OA      1        H180       O202    418     -0.918      15.999   ; O-Zn4   [0]
 419      OA      1        H180       O203    419     -0.918      15.999   ; O-Zn4   [0]
 420      OA      1        H180       O204    420     -0.918      15.999   ; O-Zn4   [0]
 421      OA      1        H180       O205    421     -0.918      15.999   ; O-Zn4   [0]
 422      OA      1        H180       O206    422     -0.918      15.999   ; O-Zn4   [0]
 423      OA      1        H180       O207    423     -0.918      15.999   ; O-Zn4   [0]
 424      OA      1        H180       O208    424     -0.918      15.999   ; O-Zn4   [0]
 425      OA      1        H180       O209    425     -0.918      15.999   ; O-Zn4   [0]
 426      OA      1        H180       O210    426     -0.918      15.999   ; O-Zn4   [0]
 427      OA      1        H180       O211    427     -0.918      15.999   ; O-Zn4   [0]
 428      OA      1        H180       O212    428     -0.918      15.999   ; O-Zn4   [0]
 429      OA      1        H180       O213    429     -0.918      15.999   ; O-Zn4   [0]
 430      OA      1        H180       O214    430     -0.918      15.999   ; O-Zn4   [0]
 431      OA      1        H180       O215    431     -0.918      15.999   ; O-Zn4   [0]
 432      OA      1        H180       O216    432     -0.918      15.999   ; O-Zn4   [0]
 433     ZnA      1        H180      Zn217    433     0.918      65.380   ; Zn-O4   [0]
 434     ZnA      1        H180      Zn218    434     0.918      65.380   ; Zn-O4   [0]
 435     ZnA      1        H180      Zn219    435     0.918      65.380   ; Zn-O4   [0]
 436     ZnA      1        H180      Zn220    436     0.918      65.380   ; Zn-O4   [0]
 437     ZnA      1        H180      Zn221    437     0.918      65.380   ; Zn-O4   [0]
 438     ZnA      1        H180      Zn222    438     0.918      65.380   ; Zn-O4   [0]
 439     ZnA      1        H180      Zn223    439     0.918      65.380   ; Zn-O4   [0]
 440     ZnA      1        H180      Zn224    440     0.918      65.380   ; Zn-O4   [0]
 441     ZnA      1        H180      Zn225    441     0.918      65.380   ; Zn-O4   [0]
 442     ZnA      1        H180      Zn226    442     0.918      65.380   ; Zn-O4   [0]
 443     ZnA      1        H180      Zn227    443     0.918      65.380   ; Zn-O4   [0]
 444     ZnA      1        H180      Zn228    444     0.918      65.380   ; Zn-O4   [0]
 445     ZnA      1        H180      Zn229    445     0.918      65.380   ; Zn-O4   [0]
 446     ZnA      1        H180      Zn230    446     0.918      65.380   ; Zn-O4   [0]
 447     ZnA      1        H180      Zn231    447     0.918      65.380   ; Zn-O4   [0]
 448     ZnA      1        H180      Zn232    448     0.918      65.380   ; Zn-O4   [0]
 449     ZnA      1        H180      Zn233    449     0.918      65.380   ; Zn-O4   [0]
 450     ZnA      1        H180      Zn234    450     0.918      65.380   ; Zn-O4   [0]
 451      OA      1        H180       O217    451     -0.918      15.999   ; O-Zn4   [0]
 452      OA      1        H180       O218    452     -0.918      15.999   ; O-Zn4   [0]
 453      OA      1        H180       O219    453     -0.918      15.999   ; O-Zn4   [0]
 454      OA      1        H180       O220    454     -0.918      15.999   ; O-Zn4   [0]
 455      OA      1        H180       O221    455     -0.918      15.999   ; O-Zn4   [0]
 456      OA      1        H180       O222    456     -0.918      15.999   ; O-Zn4   [0]
 457      OA      1        H180       O223    457     -0.918      15.999   ; O-Zn4   [0]
 458      OA      1        H180       O224    458     -0.918      15.999   ; O-Zn4   [0]
 459      OA      1        H180       O225    459     -0.918      15.999   ; O-Zn4   [0]
 460      OA      1        H180       O226    460     -0.918      15.999   ; O-Zn4   [0]
 461      OA      1        H180       O227    461     -0.918      15.999   ; O-Zn4   [0]
 462      OA      1        H180       O228    462     -0.918      15.999   ; O-Zn4   [0]
 463      OA      1        H180       O229    463     -0.918      15.999   ; O-Zn4   [0]
 464      OA      1        H180       O230    464     -0.918      15.999   ; O-Zn4   [0]
 465      OA      1        H180       O231    465     -0.918      15.999   ; O-Zn4   [0]
 466      OA      1        H180       O232    466     -0.918      15.999   ; O-Zn4   [0]
 467      OA      1        H180       O233    467     -0.918      15.999   ; O-Zn4   [0]
 468      OA      1        H180       O234    468     -0.918      15.999   ; O-Zn4   [0]
 469     ZnA      1        H180      Zn235    469     0.918      65.380   ; Zn-O4   [0]
 470     ZnA      1        H180      Zn236    470     0.918      65.380   ; Zn-O4   [0]
 471     ZnA      1        H180      Zn237    471     0.918      65.380   ; Zn-O4   [0]
 472     ZnA      1        H180      Zn238    472     0.918      65.380   ; Zn-O4   [0]
 473     ZnA      1        H180      Zn239    473     0.918      65.380   ; Zn-O4   [0]
 474     ZnA      1        H180      Zn240    474     0.918      65.380   ; Zn-O4   [0]
 475     ZnA      1        H180      Zn241    475     0.918      65.380   ; Zn-O4   [0]
 476     ZnA      1        H180      Zn242    476     0.918      65.380   ; Zn-O4   [0]
 477     ZnA      1        H180      Zn243    477     0.918      65.380   ; Zn-O4   [0]
 478      OA      1        H180       O235    478     -0.918      15.999   ; O-Zn4   [0]
 479      OA      1        H180       O236    479     -0.918      15.999   ; O-Zn4   [0]
 480      OA      1        H180       O237    480     -0.918      15.999   ; O-Zn4   [0]
 481      OA      1        H180       O238    481     -0.918      15.999   ; O-Zn4   [0]
 482      OA      1        H180       O239    482     -0.918      15.999   ; O-Zn4   [0]
 483      OA      1        H180       O240    483     -0.918      15.999   ; O-Zn4   [0]
 484      OA      1        H180       O241    484     -0.918      15.999   ; O-Zn4   [0]
 485      OA      1        H180       O242    485     -0.918      15.999   ; O-Zn4   [0]
 486      OA      1        H180       O243    486     -0.918      15.999   ; O-Zn4   [0]
 487     ZnA      1        H180      Zn244    487     0.918      65.380   ; Zn-O4   [0]
 488     ZnA      1        H180      Zn245    488     0.918      65.380   ; Zn-O4   [0]
 489     ZnA      1        H180      Zn246    489     0.918      65.380   ; Zn-O4   [0]
 490     ZnA      1        H180      Zn247    490     0.918      65.380   ; Zn-O4   [0]
 491     ZnA      1        H180      Zn248    491     0.918      65.380   ; Zn-O4   [0]
 492     ZnA      1        H180      Zn249    492     0.918      65.380   ; Zn-O4   [0]
 493     ZnA      1        H180      Zn250    493     0.918      65.380   ; Zn-O4   [0]
 494     ZnA      1        H180      Zn251    494     0.918      65.380   ; Zn-O4   [0]
 495     ZnA      1        H180      Zn252    495     0.918      65.380   ; Zn-O4   [0]
 496     ZnA      1        H180      Zn253    496     0.918      65.380   ; Zn-O4   [0]
 497     ZnA      1        H180      Zn254    497     0.918      65.380   ; Zn-O4   [0]
 498     ZnA      1        H180      Zn255    498     0.918      65.380   ; Zn-O4   [0]
 499     ZnA      1        H180      Zn256    499     0.918      65.380   ; Zn-O4   [0]
 500     ZnA      1        H180      Zn257    500     0.918      65.380   ; Zn-O4   [0]
 501     ZnA      1        H180      Zn258    501     0.918      65.380   ; Zn-O4   [0]
 502     ZnA      1        H180      Zn259    502     0.918      65.380   ; Zn-O4   [0]
 503     ZnA      1        H180      Zn260    503     0.918      65.380   ; Zn-O4   [0]
 504     ZnA      1        H180      Zn261    504     0.918      65.380   ; Zn-O4   [0]
 505     ZnA      1        H180      Zn262    505     0.918      65.380   ; Zn-O4   [0]
 506     ZnA      1        H180      Zn263    506     0.918      65.380   ; Zn-O4   [0]
 507     ZnA      1        H180      Zn264    507     0.918      65.380   ; Zn-O4   [0]
 508     ZnA      1        H180      Zn265    508     0.918      65.380   ; Zn-O4   [0]
 509     ZnA      1        H180      Zn266    509     0.918      65.380   ; Zn-O4   [0]
 510     ZnA      1        H180      Zn267    510     0.918      65.380   ; Zn-O4   [0]
 511     ZnA      1        H180      Zn268    511     0.918      65.380   ; Zn-O4   [0]
 512     ZnA      1        H180      Zn269    512     0.918      65.380   ; Zn-O4   [0]
 513     ZnA      1        H180      Zn270    513     0.918      65.380   ; Zn-O4   [0]
 514      OA      1        H180       O244    514     -0.918      15.999   ; O-Zn4   [0]
 515      OA      1        H180       O245    515     -0.918      15.999   ; O-Zn4   [0]
 516      OA      1        H180       O246    516     -0.918      15.999   ; O-Zn4   [0]
 517      OA      1        H180       O247    517     -0.918      15.999   ; O-Zn4   [0]
 518      OA      1        H180       O248    518     -0.918      15.999   ; O-Zn4   [0]
 519      OA      1        H180       O249    519     -0.918      15.999   ; O-Zn4   [0]
 520      OA      1        H180       O250    520     -0.918      15.999   ; O-Zn4   [0]
 521      OA      1        H180       O251    521     -0.918      15.999   ; O-Zn4   [0]
 522      OA      1        H180       O252    522     -0.918      15.999   ; O-Zn4   [0]
 523      OA      1        H180       O253    523     -0.918      15.999   ; O-Zn4   [0]
 524      OA      1        H180       O254    524     -0.918      15.999   ; O-Zn4   [0]
 525      OA      1        H180       O255    525     -0.918      15.999   ; O-Zn4   [0]
 526      OA      1        H180       O256    526     -0.918      15.999   ; O-Zn4   [0]
 527      OA      1        H180       O257    527     -0.918      15.999   ; O-Zn4   [0]
 528      OA      1        H180       O258    528     -0.918      15.999   ; O-Zn4   [0]
 529      OA      1        H180       O259    529     -0.918      15.999   ; O-Zn4   [0]
 530      OA      1        H180       O260    530     -0.918      15.999   ; O-Zn4   [0]
 531      OA      1        H180       O261    531     -0.918      15.999   ; O-Zn4   [0]
 532      OA      1        H180       O262    532     -0.918      15.999   ; O-Zn4   [0]
 533      OA      1        H180       O263    533     -0.918      15.999   ; O-Zn4   [0]
 534      OA      1        H180       O264    534     -0.918      15.999   ; O-Zn4   [0]
 535      OA      1        H180       O265    535     -0.918      15.999   ; O-Zn4   [0]
 536      OA      1        H180       O266    536     -0.918      15.999   ; O-Zn4   [0]
 537      OA      1        H180       O267    537     -0.918      15.999   ; O-Zn4   [0]
 538      OA      1        H180       O268    538     -0.918      15.999   ; O-Zn4   [0]
 539      OA      1        H180       O269    539     -0.918      15.999   ; O-Zn4   [0]
 540      OA      1        H180       O270    540     -0.918      15.999   ; O-Zn4   [0]
 541      OA      1        H180       O271    541     -0.918      15.999   ; O-Zn4   [0]
 542      OA      1        H180       O272    542     -0.918      15.999   ; O-Zn4   [0]
 543      OA      1        H180       O273    543     -0.918      15.999   ; O-Zn4   [0]
 544      OA      1        H180       O274    544     -0.918      15.999   ; O-Zn4   [0]
 545      OA      1        H180       O275    545     -0.918      15.999   ; O-Zn4   [0]
 546      OA      1        H180       O276    546     -0.918      15.999   ; O-Zn4   [0]
 547      OA      1        H180       O277    547     -0.918      15.999   ; O-Zn4   [0]
 548      OA      1        H180       O278    548     -0.918      15.999   ; O-Zn4   [0]
 549      OA      1        H180       O279    549     -0.918      15.999   ; O-Zn4   [0]
 550     ZnA      1        H180      Zn271    550     0.918      65.380   ; Zn-O4   [0]
 551     ZnA      1        H180      Zn272    551     0.918      65.380   ; Zn-O4   [0]
 552     ZnA      1        H180      Zn273    552     0.918      65.380   ; Zn-O4   [0]
 553     ZnA      1        H180      Zn274    553     0.918      65.380   ; Zn-O4   [0]
 554     ZnA      1        H180      Zn275    554     0.918      65.380   ; Zn-O4   [0]
 555     ZnA      1        H180      Zn276    555     0.918      65.380   ; Zn-O4   [0]
 556     ZnA      1        H180      Zn277    556     0.918      65.380   ; Zn-O4   [0]
 557     ZnA      1        H180      Zn278    557     0.918      65.380   ; Zn-O4   [0]
 558     ZnA      1        H180      Zn279    558     0.918      65.380   ; Zn-O4   [0]
 559     ZnA      1        H180      Zn280    559     0.918      65.380   ; Zn-O4   [0]
 560     ZnA      1        H180      Zn281    560     0.918      65.380   ; Zn-O4   [0]
 561     ZnA      1        H180      Zn282    561     0.918      65.380   ; Zn-O4   [0]
 562     ZnA      1        H180      Zn283    562     0.918      65.380   ; Zn-O4   [0]
 563     ZnA      1        H180      Zn284    563     0.918      65.380   ; Zn-O4   [0]
 564     ZnA      1        H180      Zn285    564     0.918      65.380   ; Zn-O4   [0]
 565     ZnA      1        H180      Zn286    565     0.918      65.380   ; Zn-O4   [0]
 566     ZnA      1        H180      Zn287    566     0.918      65.380   ; Zn-O4   [0]
 567     ZnA      1        H180      Zn288    567     0.918      65.380   ; Zn-O4   [0]
 568     ZnA      1        H180      Zn289    568     0.918      65.380   ; Zn-O4   [0]
 569     ZnA      1        H180      Zn290    569     0.918      65.380   ; Zn-O4   [0]
 570     ZnA      1        H180      Zn291    570     0.918      65.380   ; Zn-O4   [0]
 571     ZnA      1        H180      Zn292    571     0.918      65.380   ; Zn-O4   [0]
 572     ZnA      1        H180      Zn293    572     0.918      65.380   ; Zn-O4   [0]
 573     ZnA      1        H180      Zn294    573     0.918      65.380   ; Zn-O4   [0]
 574     ZnA      1        H180      Zn295    574     0.918      65.380   ; Zn-O4   [0]
 575     ZnA      1        H180      Zn296    575     0.918      65.380   ; Zn-O4   [0]
 576     ZnA      1        H180      Zn297    576     0.918      65.380   ; Zn-O4   [0]
 577     ZnA      1        H180      Zn298    577     0.918      65.380   ; Zn-O4   [0]
 578     ZnA      1        H180      Zn299    578     0.918      65.380   ; Zn-O4   [0]
 579     ZnA      1        H180      Zn300    579     0.918      65.380   ; Zn-O4   [0]
 580     ZnA      1        H180      Zn301    580     0.918      65.380   ; Zn-O4   [0]
 581     ZnA      1        H180      Zn302    581     0.918      65.380   ; Zn-O4   [0]
 582     ZnA      1        H180      Zn303    582     0.918      65.380   ; Zn-O4   [0]
 583     ZnA      1        H180      Zn304    583     0.918      65.380   ; Zn-O4   [0]
 584     ZnA      1        H180      Zn305    584     0.918      65.380   ; Zn-O4   [0]
 585     ZnA      1        H180      Zn306    585     0.918      65.380   ; Zn-O4   [0]
 586     ZnA      1        H180      Zn307    586     0.918      65.380   ; Zn-O4   [0]
 587     ZnA      1        H180      Zn308    587     0.918      65.380   ; Zn-O4   [0]
 588     ZnA      1        H180      Zn309    588     0.918      65.380   ; Zn-O4   [0]
 589     ZnA      1        H180      Zn310    589     0.918      65.380   ; Zn-O4   [0]
 590     ZnA      1        H180      Zn311    590     0.918      65.380   ; Zn-O4   [0]
 591     ZnA      1        H180      Zn312    591     0.918      65.380   ; Zn-O4   [0]
 592     ZnA      1        H180      Zn313    592     0.918      65.380   ; Zn-O4   [0]
 593     ZnA      1        H180      Zn314    593     0.918      65.380   ; Zn-O4   [0]
 594     ZnA      1        H180      Zn315    594     0.918      65.380   ; Zn-O4   [0]
 595      OA      1        H180       O280    595     -0.918      15.999   ; O-Zn4   [0]
 596      OA      1        H180       O281    596     -0.918      15.999   ; O-Zn4   [0]
 597      OA      1        H180       O282    597     -0.918      15.999   ; O-Zn4   [0]
 598      OA      1        H180       O283    598     -0.918      15.999   ; O-Zn4   [0]
 599      OA      1        H180       O284    599     -0.918      15.999   ; O-Zn4   [0]
 600      OA      1        H180       O285    600     -0.918      15.999   ; O-Zn4   [0]
 601      OA      1        H180       O286    601     -0.918      15.999   ; O-Zn4   [0]
 602      OA      1        H180       O287    602     -0.918      15.999   ; O-Zn4   [0]
 603      OA      1        H180       O288    603     -0.918      15.999   ; O-Zn4   [0]
 604     ZnA      1        H180      Zn316    604     0.918      65.380   ; Zn-O4   [0]
 605     ZnA      1        H180      Zn317    605     0.918      65.380   ; Zn-O4   [0]
 606     ZnA      1        H180      Zn318    606     0.918      65.380   ; Zn-O4   [0]
 607     ZnA      1        H180      Zn319    607     0.918      65.380   ; Zn-O4   [0]
 608     ZnA      1        H180      Zn320    608     0.918      65.380   ; Zn-O4   [0]
 609     ZnA      1        H180      Zn321    609     0.918      65.380   ; Zn-O4   [0]
 610     ZnA      1        H180      Zn322    610     0.918      65.380   ; Zn-O4   [0]
 611     ZnA      1        H180      Zn323    611     0.918      65.380   ; Zn-O4   [0]
 612     ZnA      1        H180      Zn324    612     0.918      65.380   ; Zn-O4   [0]
 613      OA      1        H180       O289    613     -0.918      15.999   ; O-Zn4   [0]
 614      OA      1        H180       O290    614     -0.918      15.999   ; O-Zn4   [0]
 615      OA      1        H180       O291    615     -0.918      15.999   ; O-Zn4   [0]
 616      OA      1        H180       O292    616     -0.918      15.999   ; O-Zn4   [0]
 617      OA      1        H180       O293    617     -0.918      15.999   ; O-Zn4   [0]
 618      OA      1        H180       O294    618     -0.918      15.999   ; O-Zn4   [0]
 619      OA      1        H180       O295    619     -0.918      15.999   ; O-Zn4   [0]
 620      OA      1        H180       O296    620     -0.918      15.999   ; O-Zn4   [0]
 621      OA      1        H180       O297    621     -0.918      15.999   ; O-Zn4   [0]
 622      OA      1        H180       O298    622     -0.918      15.999   ; O-Zn4   [0]
 623      OA      1        H180       O299    623     -0.918      15.999   ; O-Zn4   [0]
 624      OA      1        H180       O300    624     -0.918      15.999   ; O-Zn4   [0]
 625      OA      1        H180       O301    625     -0.918      15.999   ; O-Zn4   [0]
 626      OA      1        H180       O302    626     -0.918      15.999   ; O-Zn4   [0]
 627      OA      1        H180       O303    627     -0.918      15.999   ; O-Zn4   [0]
 628      OA      1        H180       O304    628     -0.918      15.999   ; O-Zn4   [0]
 629      OA      1        H180       O305    629     -0.918      15.999   ; O-Zn4   [0]
 630      OA      1        H180       O306    630     -0.918      15.999   ; O-Zn4   [0]
 631     ZnA      1        H180      Zn325    631     0.918      65.380   ; Zn-O4   [0]
 632     ZnA      1        H180      Zn326    632     0.918      65.380   ; Zn-O4   [0]
 633     ZnA      1        H180      Zn327    633     0.918      65.380   ; Zn-O4   [0]
 634     ZnA      1        H180      Zn328    634     0.918      65.380   ; Zn-O4   [0]
 635     ZnA      1        H180      Zn329    635     0.918      65.380   ; Zn-O4   [0]
 636     ZnA      1        H180      Zn330    636     0.918      65.380   ; Zn-O4   [0]
 637     ZnA      1        H180      Zn331    637     0.918      65.380   ; Zn-O4   [0]
 638     ZnA      1        H180      Zn332    638     0.918      65.380   ; Zn-O4   [0]
 639     ZnA      1        H180      Zn333    639     0.918      65.380   ; Zn-O4   [0]
 640      OA      1        H180       O307    640     -0.918      15.999   ; O-Zn4   [0]
 641      OA      1        H180       O308    641     -0.918      15.999   ; O-Zn4   [0]
 642      OA      1        H180       O309    642     -0.918      15.999   ; O-Zn4   [0]
 643      OA      1        H180       O310    643     -0.918      15.999   ; O-Zn4   [0]
 644      OA      1        H180       O311    644     -0.918      15.999   ; O-Zn4   [0]
 645      OA      1        H180       O312    645     -0.918      15.999   ; O-Zn4   [0]
 646      OA      1        H180       O313    646     -0.918      15.999   ; O-Zn4   [0]
 647      OA      1        H180       O314    647     -0.918      15.999   ; O-Zn4   [0]
 648      OA      1        H180       O315    648     -0.918      15.999   ; O-Zn4   [0]
 649      OA      1        H180       O316    649     -0.918      15.999   ; O-Zn4   [0]
 650      OA      1        H180       O317    650     -0.918      15.999   ; O-Zn4   [0]
 651      OA      1        H180       O318    651     -0.918      15.999   ; O-Zn4   [0]
 652      OA      1        H180       O319    652     -0.918      15.999   ; O-Zn4   [0]
 653      OA      1        H180       O320    653     -0.918      15.999   ; O-Zn4   [0]
 654      OA      1        H180       O321    654     -0.918      15.999   ; O-Zn4   [0]
 655      OA      1        H180       O322    655     -0.918      15.999   ; O-Zn4   [0]
 656      OA      1        H180       O323    656     -0.918      15.999   ; O-Zn4   [0]
 657      OA      1        H180       O324    657     -0.918      15.999   ; O-Zn4   [0]
 658     ZnA      1        H180      Zn334    658     0.918      65.380   ; Zn-O4   [0]
 659     ZnA      1        H180      Zn335    659     0.918      65.380   ; Zn-O4   [0]
 660     ZnA      1        H180      Zn336    660     0.918      65.380   ; Zn-O4   [0]
 661     ZnA      1        H180      Zn337    661     0.918      65.380   ; Zn-O4   [0]
 662     ZnA      1        H180      Zn338    662     0.918      65.380   ; Zn-O4   [0]
 663     ZnA      1        H180      Zn339    663     0.918      65.380   ; Zn-O4   [0]
 664     ZnA      1        H180      Zn340    664     0.918      65.380   ; Zn-O4   [0]
 665     ZnA      1        H180      Zn341    665     0.918      65.380   ; Zn-O4   [0]
 666     ZnA      1        H180      Zn342    666     0.918      65.380   ; Zn-O4   [0]
 667      OA      1        H180       O325    667     -0.918      15.999   ; O-Zn4   [0]
 668      OA      1        H180       O326    668     -0.918      15.999   ; O-Zn4   [0]
 669      OA      1        H180       O327    669     -0.918      15.999   ; O-Zn4   [0]
 670      OA      1        H180       O328    670     -0.918      15.999   ; O-Zn4   [0]
 671      OA      1        H180       O329    671     -0.918      15.999   ; O-Zn4   [0]
 672      OA      1        H180       O330    672     -0.918      15.999   ; O-Zn4   [0]
 673      OA      1        H180       O331    673     -0.918      15.999   ; O-Zn4   [0]
 674      OA      1        H180       O332    674     -0.918      15.999   ; O-Zn4   [0]
 675      OA      1        H180       O333    675     -0.918      15.999   ; O-Zn4   [0]
 676      OA      1        H180       O334    676     -0.918      15.999   ; O-Zn4   [0]
 677      OA      1        H180       O335    677     -0.918      15.999   ; O-Zn4   [0]
 678      OA      1        H180       O336    678     -0.918      15.999   ; O-Zn4   [0]
 679      OA      1        H180       O337    679     -0.918      15.999   ; O-Zn4   [0]
 680      OA      1        H180       O338    680     -0.918      15.999   ; O-Zn4   [0]
 681      OA      1        H180       O339    681     -0.918      15.999   ; O-Zn4   [0]
 682      OA      1        H180       O340    682     -0.918      15.999   ; O-Zn4   [0]
 683      OA      1        H180       O341    683     -0.918      15.999   ; O-Zn4   [0]
 684      OA      1        H180       O342    684     -0.918      15.999   ; O-Zn4   [0]
 685     ZnA      1        H180      Zn343    685     0.918      65.380   ; Zn-O4   [0]
 686     ZnA      1        H180      Zn344    686     0.918      65.380   ; Zn-O4   [0]
 687     ZnA      1        H180      Zn345    687     0.918      65.380   ; Zn-O4   [0]
 688     ZnA      1        H180      Zn346    688     0.918      65.380   ; Zn-O4   [0]
 689     ZnA      1        H180      Zn347    689     0.918      65.380   ; Zn-O4   [0]
 690     ZnA      1        H180      Zn348    690     0.918      65.380   ; Zn-O4   [0]
 691     ZnA      1        H180      Zn349    691     0.918      65.380   ; Zn-O4   [0]
 692     ZnA      1        H180      Zn350    692     0.918      65.380   ; Zn-O4   [0]
 693     ZnA      1        H180      Zn351    693     0.918      65.380   ; Zn-O4   [0]
 694      OA      1        H180       O343    694     -0.918      15.999   ; O-Zn4   [0]
 695      OA      1        H180       O344    695     -0.918      15.999   ; O-Zn4   [0]
 696      OA      1        H180       O345    696     -0.918      15.999   ; O-Zn4   [0]
 697      OA      1        H180       O346    697     -0.918      15.999   ; O-Zn4   [0]
 698      OA      1        H180       O347    698     -0.918      15.999   ; O-Zn4   [0]
 699      OA      1        H180       O348    699     -0.918      15.999   ; O-Zn4   [0]
 700      OA      1        H180       O349    700     -0.918      15.999   ; O-Zn4   [0]
 701      OA      1        H180       O350    701     -0.918      15.999   ; O-Zn4   [0]
 702      OA      1        H180       O351    702     -0.918      15.999   ; O-Zn4   [0]
 703     ZnA      1        H180      Zn352    703     0.918      65.380   ; Zn-O4   [0]
 704     ZnA      1        H180      Zn353    704     0.918      65.380   ; Zn-O4   [0]
 705     ZnA      1        H180      Zn354    705     0.918      65.380   ; Zn-O4   [0]
 706     ZnA      1        H180      Zn355    706     0.918      65.380   ; Zn-O4   [0]
 707     ZnA      1        H180      Zn356    707     0.918      65.380   ; Zn-O4   [0]
 708     ZnA      1        H180      Zn357    708     0.918      65.380   ; Zn-O4   [0]
 709     ZnA      1        H180      Zn358    709     0.918      65.380   ; Zn-O4   [0]
 710     ZnA      1        H180      Zn359    710     0.918      65.380   ; Zn-O4   [0]
 711     ZnA      1        H180      Zn360    711     0.918      65.380   ; Zn-O4   [0]
 712      OB      1        H180       O352    712     -0.828147      15.999   ; O-H1Zn3 [0]
 713      OB      1        H180       O353    713     -0.828147      15.999   ; O-H1Zn3 [0]
 714      OB      1        H180       O354    714     -0.828147      15.999   ; O-H1Zn3 [0]
 715      OB      1        H180       O355    715     -0.828147      15.999   ; O-H1Zn3 [0]
 716      OB      1        H180       O356    716     -0.828147      15.999   ; O-H1Zn3 [0]
 717      OB      1        H180       O357    717     -0.828147      15.999   ; O-H1Zn3 [0]
 718      OB      1        H180       O358    718     -0.828147      15.999   ; O-H1Zn3 [0]
 719      OB      1        H180       O359    719     -0.828147      15.999   ; O-H1Zn3 [0]
 720      OB      1        H180       O360    720     -0.828147      15.999   ; O-H1Zn3 [0]
 721     ZnA      1        H180      Zn361    721     0.918      65.380   ; Zn-O4   [0]
 722     ZnA      1        H180      Zn362    722     0.918      65.380   ; Zn-O4   [0]
 723     ZnA      1        H180      Zn363    723     0.918      65.380   ; Zn-O4   [0]
 724     ZnA      1        H180      Zn364    724     0.918      65.380   ; Zn-O4   [0]
 725     ZnA      1        H180      Zn365    725     0.918      65.380   ; Zn-O4   [0]
 726     ZnA      1        H180      Zn366    726     0.918      65.380   ; Zn-O4   [0]
 727     ZnA      1        H180      Zn367    727     0.918      65.380   ; Zn-O4   [0]
 728     ZnA      1        H180      Zn368    728     0.918      65.380   ; Zn-O4   [0]
 729     ZnA      1        H180      Zn369    729     0.918      65.380   ; Zn-O4   [0]
 730      OA      1        H180       O361    730     -0.918      15.999   ; O-Zn4   [0]
 731      OA      1        H180       O362    731     -0.918      15.999   ; O-Zn4   [0]
 732      OA      1        H180       O363    732     -0.918      15.999   ; O-Zn4   [0]
 733      OA      1        H180       O364    733     -0.918      15.999   ; O-Zn4   [0]
 734      OA      1        H180       O365    734     -0.918      15.999   ; O-Zn4   [0]
 735      OA      1        H180       O366    735     -0.918      15.999   ; O-Zn4   [0]
 736      OA      1        H180       O367    736     -0.918      15.999   ; O-Zn4   [0]
 737      OA      1        H180       O368    737     -0.918      15.999   ; O-Zn4   [0]
 738      OA      1        H180       O369    738     -0.918      15.999   ; O-Zn4   [0]
 739      OA      1        H180       O370    739     -0.918      15.999   ; O-Zn4   [0]
 740      OA      1        H180       O371    740     -0.918      15.999   ; O-Zn4   [0]
 741      OA      1        H180       O372    741     -0.918      15.999   ; O-Zn4   [0]
 742      OA      1        H180       O373    742     -0.918      15.999   ; O-Zn4   [0]
 743      OA      1        H180       O374    743     -0.918      15.999   ; O-Zn4   [0]
 744      OA      1        H180       O375    744     -0.918      15.999   ; O-Zn4   [0]
 745      OA      1        H180       O376    745     -0.918      15.999   ; O-Zn4   [0]
 746      OA      1        H180       O377    746     -0.918      15.999   ; O-Zn4   [0]
 747      OA      1        H180       O378    747     -0.918      15.999   ; O-Zn4   [0]
 748     ZnA      1        H180      Zn370    748     0.918      65.380   ; Zn-O4   [0]
 749     ZnA      1        H180      Zn371    749     0.918      65.380   ; Zn-O4   [0]
 750     ZnA      1        H180      Zn372    750     0.918      65.380   ; Zn-O4   [0]
 751     ZnA      1        H180      Zn373    751     0.918      65.380   ; Zn-O4   [0]
 752     ZnA      1        H180      Zn374    752     0.918      65.380   ; Zn-O4   [0]
 753     ZnA      1        H180      Zn375    753     0.918      65.380   ; Zn-O4   [0]
 754     ZnA      1        H180      Zn376    754     0.918      65.380   ; Zn-O4   [0]
 755     ZnA      1        H180      Zn377    755     0.918      65.380   ; Zn-O4   [0]
 756     ZnA      1        H180      Zn378    756     0.918      65.380   ; Zn-O4   [0]
 757     ZnA      1        H180      Zn379    757     0.918      65.380   ; Zn-O4   [0]
 758     ZnA      1        H180      Zn380    758     0.918      65.380   ; Zn-O4   [0]
 759     ZnA      1        H180      Zn381    759     0.918      65.380   ; Zn-O4   [0]
 760     ZnA      1        H180      Zn382    760     0.918      65.380   ; Zn-O4   [0]
 761     ZnA      1        H180      Zn383    761     0.918      65.380   ; Zn-O4   [0]
 762     ZnA      1        H180      Zn384    762     0.918      65.380   ; Zn-O4   [0]
 763     ZnA      1        H180      Zn385    763     0.918      65.380   ; Zn-O4   [0]
 764     ZnA      1        H180      Zn386    764     0.918      65.380   ; Zn-O4   [0]
 765     ZnA      1        H180      Zn387    765     0.918      65.380   ; Zn-O4   [0]
 766      OA      1        H180       O379    766     -0.918      15.999   ; O-Zn4   [0]
 767      OA      1        H180       O380    767     -0.918      15.999   ; O-Zn4   [0]
 768      OA      1        H180       O381    768     -0.918      15.999   ; O-Zn4   [0]
 769      OA      1        H180       O382    769     -0.918      15.999   ; O-Zn4   [0]
 770      OA      1        H180       O383    770     -0.918      15.999   ; O-Zn4   [0]
 771      OA      1        H180       O384    771     -0.918      15.999   ; O-Zn4   [0]
 772      OA      1        H180       O385    772     -0.918      15.999   ; O-Zn4   [0]
 773      OA      1        H180       O386    773     -0.918      15.999   ; O-Zn4   [0]
 774      OA      1        H180       O387    774     -0.918      15.999   ; O-Zn4   [0]
 775      OA      1        H180       O388    775     -0.918      15.999   ; O-Zn4   [0]
 776      OA      1        H180       O389    776     -0.918      15.999   ; O-Zn4   [0]
 777      OA      1        H180       O390    777     -0.918      15.999   ; O-Zn4   [0]
 778      OA      1        H180       O391    778     -0.918      15.999   ; O-Zn4   [0]
 779      OA      1        H180       O392    779     -0.918      15.999   ; O-Zn4   [0]
 780      OA      1        H180       O393    780     -0.918      15.999   ; O-Zn4   [0]
 781      OA      1        H180       O394    781     -0.918      15.999   ; O-Zn4   [0]
 782      OA      1        H180       O395    782     -0.918      15.999   ; O-Zn4   [0]
 783      OA      1        H180       O396    783     -0.918      15.999   ; O-Zn4   [0]
 784     ZnA      1        H180      Zn388    784     0.918      65.380   ; Zn-O4   [0]
 785     ZnA      1        H180      Zn389    785     0.918      65.380   ; Zn-O4   [0]
 786     ZnA      1        H180      Zn390    786     0.918      65.380   ; Zn-O4   [0]
 787     ZnA      1        H180      Zn391    787     0.918      65.380   ; Zn-O4   [0]
 788     ZnA      1        H180      Zn392    788     0.918      65.380   ; Zn-O4   [0]
 789     ZnA      1        H180      Zn393    789     0.918      65.380   ; Zn-O4   [0]
 790     ZnA      1        H180      Zn394    790     0.918      65.380   ; Zn-O4   [0]
 791     ZnA      1        H180      Zn395    791     0.918      65.380   ; Zn-O4   [0]
 792     ZnA      1        H180      Zn396    792     0.918      65.380   ; Zn-O4   [0]
 793      OA      1        H180       O397    793     -0.918      15.999   ; O-Zn4   [0]
 794      OA      1        H180       O398    794     -0.918      15.999   ; O-Zn4   [0]
 795      OA      1        H180       O399    795     -0.918      15.999   ; O-Zn4   [0]
 796      OA      1        H180       O400    796     -0.918      15.999   ; O-Zn4   [0]
 797      OA      1        H180       O401    797     -0.918      15.999   ; O-Zn4   [0]
 798      OA      1        H180       O402    798     -0.918      15.999   ; O-Zn4   [0]
 799      OA      1        H180       O403    799     -0.918      15.999   ; O-Zn4   [0]
 800      OA      1        H180       O404    800     -0.918      15.999   ; O-Zn4   [0]
 801      OA      1        H180       O405    801     -0.918      15.999   ; O-Zn4   [0]
 802      OA      1        H180       O406    802     -0.918      15.999   ; O-Zn4   [0]
 803      OA      1        H180       O407    803     -0.918      15.999   ; O-Zn4   [0]
 804      OA      1        H180       O408    804     -0.918      15.999   ; O-Zn4   [0]
 805      OA      1        H180       O409    805     -0.918      15.999   ; O-Zn4   [0]
 806      OA      1        H180       O410    806     -0.918      15.999   ; O-Zn4   [0]
 807      OA      1        H180       O411    807     -0.918      15.999   ; O-Zn4   [0]
 808      OA      1        H180       O412    808     -0.918      15.999   ; O-Zn4   [0]
 809      OA      1        H180       O413    809     -0.918      15.999   ; O-Zn4   [0]
 810      OA      1        H180       O414    810     -0.918      15.999   ; O-Zn4   [0]
 811     ZnA      1        H180      Zn397    811     0.918      65.380   ; Zn-O4   [0]
 812     ZnA      1        H180      Zn398    812     0.918      65.380   ; Zn-O4   [0]
 813     ZnA      1        H180      Zn399    813     0.918      65.380   ; Zn-O4   [0]
 814     ZnA      1        H180      Zn400    814     0.918      65.380   ; Zn-O4   [0]
 815     ZnA      1        H180      Zn401    815     0.918      65.380   ; Zn-O4   [0]
 816     ZnA      1        H180      Zn402    816     0.918      65.380   ; Zn-O4   [0]
 817     ZnA      1        H180      Zn403    817     0.918      65.380   ; Zn-O4   [0]
 818     ZnA      1        H180      Zn404    818     0.918      65.380   ; Zn-O4   [0]
 819     ZnA      1        H180      Zn405    819     0.918      65.380   ; Zn-O4   [0]
 820     ZnA      1        H180      Zn406    820     0.918      65.380   ; Zn-O4   [0]
 821     ZnA      1        H180      Zn407    821     0.918      65.380   ; Zn-O4   [0]
 822     ZnA      1        H180      Zn408    822     0.918      65.380   ; Zn-O4   [0]
 823     ZnA      1        H180      Zn409    823     0.918      65.380   ; Zn-O4   [0]
 824     ZnA      1        H180      Zn410    824     0.918      65.380   ; Zn-O4   [0]
 825     ZnA      1        H180      Zn411    825     0.918      65.380   ; Zn-O4   [0]
 826     ZnA      1        H180      Zn412    826     0.918      65.380   ; Zn-O4   [0]
 827     ZnA      1        H180      Zn413    827     0.918      65.380   ; Zn-O4   [0]
 828     ZnA      1        H180      Zn414    828     0.918      65.380   ; Zn-O4   [0]
 829     ZnA      1        H180      Zn415    829     0.918      65.380   ; Zn-O4   [0]
 830     ZnA      1        H180      Zn416    830     0.918      65.380   ; Zn-O4   [0]
 831     ZnA      1        H180      Zn417    831     0.918      65.380   ; Zn-O4   [0]
 832     ZnA      1        H180      Zn418    832     0.918      65.380   ; Zn-O4   [0]
 833     ZnA      1        H180      Zn419    833     0.918      65.380   ; Zn-O4   [0]
 834     ZnA      1        H180      Zn420    834     0.918      65.380   ; Zn-O4   [0]
 835     ZnA      1        H180      Zn421    835     0.918      65.380   ; Zn-O4   [0]
 836     ZnA      1        H180      Zn422    836     0.918      65.380   ; Zn-O4   [0]
 837     ZnA      1        H180      Zn423    837     0.918      65.380   ; Zn-O4   [0]
 838     ZnA      1        H180      Zn424    838     0.918      65.380   ; Zn-O4   [0]
 839     ZnA      1        H180      Zn425    839     0.918      65.380   ; Zn-O4   [0]
 840     ZnA      1        H180      Zn426    840     0.918      65.380   ; Zn-O4   [0]
 841     ZnA      1        H180      Zn427    841     0.918      65.380   ; Zn-O4   [0]
 842     ZnA      1        H180      Zn428    842     0.918      65.380   ; Zn-O4   [0]
 843     ZnA      1        H180      Zn429    843     0.918      65.380   ; Zn-O4   [0]
 844     ZnA      1        H180      Zn430    844     0.918      65.380   ; Zn-O4   [0]
 845     ZnA      1        H180      Zn431    845     0.918      65.380   ; Zn-O4   [0]
 846     ZnA      1        H180      Zn432    846     0.918      65.380   ; Zn-O4   [0]
 847      OA      1        H180       O415    847     -0.918      15.999   ; O-Zn4   [0]
 848      OA      1        H180       O416    848     -0.918      15.999   ; O-Zn4   [0]
 849      OA      1        H180       O417    849     -0.918      15.999   ; O-Zn4   [0]
 850      OA      1        H180       O418    850     -0.918      15.999   ; O-Zn4   [0]
 851      OA      1        H180       O419    851     -0.918      15.999   ; O-Zn4   [0]
 852      OA      1        H180       O420    852     -0.918      15.999   ; O-Zn4   [0]
 853      OA      1        H180       O421    853     -0.918      15.999   ; O-Zn4   [0]
 854      OA      1        H180       O422    854     -0.918      15.999   ; O-Zn4   [0]
 855      OA      1        H180       O423    855     -0.918      15.999   ; O-Zn4   [0]
 856      OA      1        H180       O424    856     -0.918      15.999   ; O-Zn4   [0]
 857      OA      1        H180       O425    857     -0.918      15.999   ; O-Zn4   [0]
 858      OA      1        H180       O426    858     -0.918      15.999   ; O-Zn4   [0]
 859      OA      1        H180       O427    859     -0.918      15.999   ; O-Zn4   [0]
 860      OA      1        H180       O428    860     -0.918      15.999   ; O-Zn4   [0]
 861      OA      1        H180       O429    861     -0.918      15.999   ; O-Zn4   [0]
 862      OA      1        H180       O430    862     -0.918      15.999   ; O-Zn4   [0]
 863      OA      1        H180       O431    863     -0.918      15.999   ; O-Zn4   [0]
 864      OA      1        H180       O432    864     -0.918      15.999   ; O-Zn4   [0]
 865      OA      1        H180       O433    865     -0.918      15.999   ; O-Zn4   [0]
 866      OA      1        H180       O434    866     -0.918      15.999   ; O-Zn4   [0]
 867      OA      1        H180       O435    867     -0.918      15.999   ; O-Zn4   [0]
 868      OA      1        H180       O436    868     -0.918      15.999   ; O-Zn4   [0]
 869      OA      1        H180       O437    869     -0.918      15.999   ; O-Zn4   [0]
 870      OA      1        H180       O438    870     -0.918      15.999   ; O-Zn4   [0]
 871      OA      1        H180       O439    871     -0.918      15.999   ; O-Zn4   [0]
 872      OA      1        H180       O440    872     -0.918      15.999   ; O-Zn4   [0]
 873      OA      1        H180       O441    873     -0.918      15.999   ; O-Zn4   [0]
 874     ZnA      1        H180      Zn433    874     0.918      65.380   ; Zn-O4   [0]
 875     ZnA      1        H180      Zn434    875     0.918      65.380   ; Zn-O4   [0]
 876     ZnA      1        H180      Zn435    876     0.918      65.380   ; Zn-O4   [0]
 877     ZnA      1        H180      Zn436    877     0.918      65.380   ; Zn-O4   [0]
 878     ZnA      1        H180      Zn437    878     0.918      65.380   ; Zn-O4   [0]
 879     ZnA      1        H180      Zn438    879     0.918      65.380   ; Zn-O4   [0]
 880     ZnA      1        H180      Zn439    880     0.918      65.380   ; Zn-O4   [0]
 881     ZnA      1        H180      Zn440    881     0.918      65.380   ; Zn-O4   [0]
 882     ZnA      1        H180      Zn441    882     0.918      65.380   ; Zn-O4   [0]
 883     ZnA      1        H180      Zn442    883     0.918      65.380   ; Zn-O4   [0]
 884     ZnA      1        H180      Zn443    884     0.918      65.380   ; Zn-O4   [0]
 885     ZnA      1        H180      Zn444    885     0.918      65.380   ; Zn-O4   [0]
 886     ZnA      1        H180      Zn445    886     0.918      65.380   ; Zn-O4   [0]
 887     ZnA      1        H180      Zn446    887     0.918      65.380   ; Zn-O4   [0]
 888     ZnA      1        H180      Zn447    888     0.918      65.380   ; Zn-O4   [0]
 889     ZnA      1        H180      Zn448    889     0.918      65.380   ; Zn-O4   [0]
 890     ZnA      1        H180      Zn449    890     0.918      65.380   ; Zn-O4   [0]
 891     ZnA      1        H180      Zn450    891     0.918      65.380   ; Zn-O4   [0]
 892      OA      1        H180       O442    892     -0.918      15.999   ; O-Zn4   [0]
 893      OA      1        H180       O443    893     -0.918      15.999   ; O-Zn4   [0]
 894      OA      1        H180       O444    894     -0.918      15.999   ; O-Zn4   [0]
 895      OA      1        H180       O445    895     -0.918      15.999   ; O-Zn4   [0]
 896      OA      1        H180       O446    896     -0.918      15.999   ; O-Zn4   [0]
 897      OA      1        H180       O447    897     -0.918      15.999   ; O-Zn4   [0]
 898      OA      1        H180       O448    898     -0.918      15.999   ; O-Zn4   [0]
 899      OA      1        H180       O449    899     -0.918      15.999   ; O-Zn4   [0]
 900      OA      1        H180       O450    900     -0.918      15.999   ; O-Zn4   [0]
 901      OA      1        H180       O451    901     -0.918      15.999   ; O-Zn4   [0]
 902      OA      1        H180       O452    902     -0.918      15.999   ; O-Zn4   [0]
 903      OA      1        H180       O453    903     -0.918      15.999   ; O-Zn4   [0]
 904      OA      1        H180       O454    904     -0.918      15.999   ; O-Zn4   [0]
 905      OA      1        H180       O455    905     -0.918      15.999   ; O-Zn4   [0]
 906      OA      1        H180       O456    906     -0.918      15.999   ; O-Zn4   [0]
 907      OA      1        H180       O457    907     -0.918      15.999   ; O-Zn4   [0]
 908      OA      1        H180       O458    908     -0.918      15.999   ; O-Zn4   [0]
 909      OA      1        H180       O459    909     -0.918      15.999   ; O-Zn4   [0]
 910     ZnA      1        H180      Zn451    910     0.918      65.380   ; Zn-O4   [0]
 911     ZnA      1        H180      Zn452    911     0.918      65.380   ; Zn-O4   [0]
 912     ZnA      1        H180      Zn453    912     0.918      65.380   ; Zn-O4   [0]
 913     ZnA      1        H180      Zn454    913     0.918      65.380   ; Zn-O4   [0]
 914     ZnA      1        H180      Zn455    914     0.918      65.380   ; Zn-O4   [0]
 915     ZnA      1        H180      Zn456    915     0.918      65.380   ; Zn-O4   [0]
 916     ZnA      1        H180      Zn457    916     0.918      65.380   ; Zn-O4   [0]
 917     ZnA      1        H180      Zn458    917     0.918      65.380   ; Zn-O4   [0]
 918     ZnA      1        H180      Zn459    918     0.918      65.380   ; Zn-O4   [0]
 919      OA      1        H180       O460    919     -0.918      15.999   ; O-Zn4   [0]
 920      OA      1        H180       O461    920     -0.918      15.999   ; O-Zn4   [0]
 921      OA      1        H180       O462    921     -0.918      15.999   ; O-Zn4   [0]
 922      OA      1        H180       O463    922     -0.918      15.999   ; O-Zn4   [0]
 923      OA      1        H180       O464    923     -0.918      15.999   ; O-Zn4   [0]
 924      OA      1        H180       O465    924     -0.918      15.999   ; O-Zn4   [0]
 925      OA      1        H180       O466    925     -0.918      15.999   ; O-Zn4   [0]
 926      OA      1        H180       O467    926     -0.918      15.999   ; O-Zn4   [0]
 927      OA      1        H180       O468    927     -0.918      15.999   ; O-Zn4   [0]
 928     ZnA      1        H180      Zn460    928     0.918      65.380   ; Zn-O4   [0]
 929     ZnA      1        H180      Zn461    929     0.918      65.380   ; Zn-O4   [0]
 930     ZnA      1        H180      Zn462    930     0.918      65.380   ; Zn-O4   [0]
 931     ZnA      1        H180      Zn463    931     0.918      65.380   ; Zn-O4   [0]
 932     ZnA      1        H180      Zn464    932     0.918      65.380   ; Zn-O4   [0]
 933     ZnA      1        H180      Zn465    933     0.918      65.380   ; Zn-O4   [0]
 934     ZnA      1        H180      Zn466    934     0.918      65.380   ; Zn-O4   [0]
 935     ZnA      1        H180      Zn467    935     0.918      65.380   ; Zn-O4   [0]
 936     ZnA      1        H180      Zn468    936     0.918      65.380   ; Zn-O4   [0]
 937      OA      1        H180       O469    937     -0.918      15.999   ; O-Zn4   [0]
 938      OA      1        H180       O470    938     -0.918      15.999   ; O-Zn4   [0]
 939      OA      1        H180       O471    939     -0.918      15.999   ; O-Zn4   [0]
 940      OA      1        H180       O472    940     -0.918      15.999   ; O-Zn4   [0]
 941      OA      1        H180       O473    941     -0.918      15.999   ; O-Zn4   [0]
 942      OA      1        H180       O474    942     -0.918      15.999   ; O-Zn4   [0]
 943      OA      1        H180       O475    943     -0.918      15.999   ; O-Zn4   [0]
 944      OA      1        H180       O476    944     -0.918      15.999   ; O-Zn4   [0]
 945      OA      1        H180       O477    945     -0.918      15.999   ; O-Zn4   [0]
 946     ZnA      1        H180      Zn469    946     0.918      65.380   ; Zn-O4   [0]
 947     ZnA      1        H180      Zn470    947     0.918      65.380   ; Zn-O4   [0]
 948     ZnA      1        H180      Zn471    948     0.918      65.380   ; Zn-O4   [0]
 949     ZnA      1        H180      Zn472    949     0.918      65.380   ; Zn-O4   [0]
 950     ZnA      1        H180      Zn473    950     0.918      65.380   ; Zn-O4   [0]
 951     ZnA      1        H180      Zn474    951     0.918      65.380   ; Zn-O4   [0]
 952     ZnA      1        H180      Zn475    952     0.918      65.380   ; Zn-O4   [0]
 953     ZnA      1        H180      Zn476    953     0.918      65.380   ; Zn-O4   [0]
 954     ZnA      1        H180      Zn477    954     0.918      65.380   ; Zn-O4   [0]
 955      OA      1        H180       O478    955     -0.918      15.999   ; O-Zn4   [0]
 956      OA      1        H180       O479    956     -0.918      15.999   ; O-Zn4   [0]
 957      OA      1        H180       O480    957     -0.918      15.999   ; O-Zn4   [0]
 958      OA      1        H180       O481    958     -0.918      15.999   ; O-Zn4   [0]
 959      OA      1        H180       O482    959     -0.918      15.999   ; O-Zn4   [0]
 960      OA      1        H180       O483    960     -0.918      15.999   ; O-Zn4   [0]
 961      OA      1        H180       O484    961     -0.918      15.999   ; O-Zn4   [0]
 962      OA      1        H180       O485    962     -0.918      15.999   ; O-Zn4   [0]
 963      OA      1        H180       O486    963     -0.918      15.999   ; O-Zn4   [0]
 964     ZnA      1        H180      Zn478    964     0.918      65.380   ; Zn-O4   [0]
 965     ZnA      1        H180      Zn479    965     0.918      65.380   ; Zn-O4   [0]
 966     ZnA      1        H180      Zn480    966     0.918      65.380   ; Zn-O4   [0]
 967     ZnA      1        H180      Zn481    967     0.918      65.380   ; Zn-O4   [0]
 968     ZnA      1        H180      Zn482    968     0.918      65.380   ; Zn-O4   [0]
 969     ZnA      1        H180      Zn483    969     0.918      65.380   ; Zn-O4   [0]
 970     ZnA      1        H180      Zn484    970     0.918      65.380   ; Zn-O4   [0]
 971     ZnA      1        H180      Zn485    971     0.918      65.380   ; Zn-O4   [0]
 972     ZnA      1        H180      Zn486    972     0.918      65.380   ; Zn-O4   [0]
 973     ZnA      1        H180      Zn487    973     0.918      65.380   ; Zn-O4   [0]
 974     ZnA      1        H180      Zn488    974     0.918      65.380   ; Zn-O4   [0]
 975     ZnA      1        H180      Zn489    975     0.918      65.380   ; Zn-O4   [0]
 976     ZnA      1        H180      Zn490    976     0.918      65.380   ; Zn-O4   [0]
 977     ZnA      1        H180      Zn491    977     0.918      65.380   ; Zn-O4   [0]
 978     ZnA      1        H180      Zn492    978     0.918      65.380   ; Zn-O4   [0]
 979     ZnA      1        H180      Zn493    979     0.918      65.380   ; Zn-O4   [0]
 980     ZnA      1        H180      Zn494    980     0.918      65.380   ; Zn-O4   [0]
 981     ZnA      1        H180      Zn495    981     0.918      65.380   ; Zn-O4   [0]
 982      OA      1        H180       O487    982     -0.918      15.999   ; O-Zn4   [0]
 983      OA      1        H180       O488    983     -0.918      15.999   ; O-Zn4   [0]
 984      OA      1        H180       O489    984     -0.918      15.999   ; O-Zn4   [0]
 985      OA      1        H180       O490    985     -0.918      15.999   ; O-Zn4   [0]
 986      OA      1        H180       O491    986     -0.918      15.999   ; O-Zn4   [0]
 987      OA      1        H180       O492    987     -0.918      15.999   ; O-Zn4   [0]
 988      OA      1        H180       O493    988     -0.918      15.999   ; O-Zn4   [0]
 989      OA      1        H180       O494    989     -0.918      15.999   ; O-Zn4   [0]
 990      OA      1        H180       O495    990     -0.918      15.999   ; O-Zn4   [0]
 991     ZnA      1        H180      Zn496    991     0.918      65.380   ; Zn-O4   [0]
 992     ZnA      1        H180      Zn497    992     0.918      65.380   ; Zn-O4   [0]
 993     ZnA      1        H180      Zn498    993     0.918      65.380   ; Zn-O4   [0]
 994     ZnA      1        H180      Zn499    994     0.918      65.380   ; Zn-O4   [0]
 995     ZnA      1        H180      Zn500    995     0.918      65.380   ; Zn-O4   [0]
 996     ZnA      1        H180      Zn501    996     0.918      65.380   ; Zn-O4   [0]
 997     ZnA      1        H180      Zn502    997     0.918      65.380   ; Zn-O4   [0]
 998     ZnA      1        H180      Zn503    998     0.918      65.380   ; Zn-O4   [0]
 999     ZnA      1        H180      Zn504    999     0.918      65.380   ; Zn-O4   [0]
1000      OA      1        H180       O496   1000     -0.918      15.999   ; O-Zn4   [0]
1001      OA      1        H180       O497   1001     -0.918      15.999   ; O-Zn4   [0]
1002      OA      1        H180       O498   1002     -0.918      15.999   ; O-Zn4   [0]
1003      OA      1        H180       O499   1003     -0.918      15.999   ; O-Zn4   [0]
1004      OA      1        H180       O500   1004     -0.918      15.999   ; O-Zn4   [0]
1005      OA      1        H180       O501   1005     -0.918      15.999   ; O-Zn4   [0]
1006      OA      1        H180       O502   1006     -0.918      15.999   ; O-Zn4   [0]
1007      OA      1        H180       O503   1007     -0.918      15.999   ; O-Zn4   [0]
1008      OA      1        H180       O504   1008     -0.918      15.999   ; O-Zn4   [0]
1009      OA      1        H180       O505   1009     -0.918      15.999   ; O-Zn4   [0]
1010      OA      1        H180       O506   1010     -0.918      15.999   ; O-Zn4   [0]
1011      OA      1        H180       O507   1011     -0.918      15.999   ; O-Zn4   [0]
1012      OA      1        H180       O508   1012     -0.918      15.999   ; O-Zn4   [0]
1013      OA      1        H180       O509   1013     -0.918      15.999   ; O-Zn4   [0]
1014      OA      1        H180       O510   1014     -0.918      15.999   ; O-Zn4   [0]
1015      OA      1        H180       O511   1015     -0.918      15.999   ; O-Zn4   [0]
1016      OA      1        H180       O512   1016     -0.918      15.999   ; O-Zn4   [0]
1017      OA      1        H180       O513   1017     -0.918      15.999   ; O-Zn4   [0]
1018     ZnA      1        H180      Zn505   1018     0.918      65.380   ; Zn-O4   [0]
1019     ZnA      1        H180      Zn506   1019     0.918      65.380   ; Zn-O4   [0]
1020     ZnA      1        H180      Zn507   1020     0.918      65.380   ; Zn-O4   [0]
1021     ZnA      1        H180      Zn508   1021     0.918      65.380   ; Zn-O4   [0]
1022     ZnA      1        H180      Zn509   1022     0.918      65.380   ; Zn-O4   [0]
1023     ZnA      1        H180      Zn510   1023     0.918      65.380   ; Zn-O4   [0]
1024     ZnA      1        H180      Zn511   1024     0.918      65.380   ; Zn-O4   [0]
1025     ZnA      1        H180      Zn512   1025     0.918      65.380   ; Zn-O4   [0]
1026     ZnA      1        H180      Zn513   1026     0.918      65.380   ; Zn-O4   [0]
1027     ZnA      1        H180      Zn514   1027     0.918      65.380   ; Zn-O4   [0]
1028     ZnA      1        H180      Zn515   1028     0.918      65.380   ; Zn-O4   [0]
1029     ZnA      1        H180      Zn516   1029     0.918      65.380   ; Zn-O4   [0]
1030     ZnA      1        H180      Zn517   1030     0.918      65.380   ; Zn-O4   [0]
1031     ZnA      1        H180      Zn518   1031     0.918      65.380   ; Zn-O4   [0]
1032     ZnA      1        H180      Zn519   1032     0.918      65.380   ; Zn-O4   [0]
1033     ZnA      1        H180      Zn520   1033     0.918      65.380   ; Zn-O4   [0]
1034     ZnA      1        H180      Zn521   1034     0.918      65.380   ; Zn-O4   [0]
1035     ZnA      1        H180      Zn522   1035     0.918      65.380   ; Zn-O4   [0]
1036      OA      1        H180       O514   1036     -0.918      15.999   ; O-Zn4   [0]
1037      OA      1        H180       O515   1037     -0.918      15.999   ; O-Zn4   [0]
1038      OA      1        H180       O516   1038     -0.918      15.999   ; O-Zn4   [0]
1039      OA      1        H180       O517   1039     -0.918      15.999   ; O-Zn4   [0]
1040      OA      1        H180       O518   1040     -0.918      15.999   ; O-Zn4   [0]
1041      OA      1        H180       O519   1041     -0.918      15.999   ; O-Zn4   [0]
1042      OA      1        H180       O520   1042     -0.918      15.999   ; O-Zn4   [0]
1043      OA      1        H180       O521   1043     -0.918      15.999   ; O-Zn4   [0]
1044      OA      1        H180       O522   1044     -0.918      15.999   ; O-Zn4   [0]
1045      OA      1        H180       O523   1045     -0.918      15.999   ; O-Zn4   [0]
1046      OA      1        H180       O524   1046     -0.918      15.999   ; O-Zn4   [0]
1047      OA      1        H180       O525   1047     -0.918      15.999   ; O-Zn4   [0]
1048      OA      1        H180       O526   1048     -0.918      15.999   ; O-Zn4   [0]
1049      OA      1        H180       O527   1049     -0.918      15.999   ; O-Zn4   [0]
1050      OA      1        H180       O528   1050     -0.918      15.999   ; O-Zn4   [0]
1051      OA      1        H180       O529   1051     -0.918      15.999   ; O-Zn4   [0]
1052      OA      1        H180       O530   1052     -0.918      15.999   ; O-Zn4   [0]
1053      OA      1        H180       O531   1053     -0.918      15.999   ; O-Zn4   [0]
1054     ZnA      1        H180      Zn523   1054     0.918      65.380   ; Zn-O4   [0]
1055     ZnA      1        H180      Zn524   1055     0.918      65.380   ; Zn-O4   [0]
1056     ZnA      1        H180      Zn525   1056     0.918      65.380   ; Zn-O4   [0]
1057     ZnA      1        H180      Zn526   1057     0.918      65.380   ; Zn-O4   [0]
1058     ZnA      1        H180      Zn527   1058     0.918      65.380   ; Zn-O4   [0]
1059     ZnA      1        H180      Zn528   1059     0.918      65.380   ; Zn-O4   [0]
1060     ZnA      1        H180      Zn529   1060     0.918      65.380   ; Zn-O4   [0]
1061     ZnA      1        H180      Zn530   1061     0.918      65.380   ; Zn-O4   [0]
1062     ZnA      1        H180      Zn531   1062     0.918      65.380   ; Zn-O4   [0]
1063      OA      1        H180       O532   1063     -0.918      15.999   ; O-Zn4   [0]
1064      OA      1        H180       O533   1064     -0.918      15.999   ; O-Zn4   [0]
1065      OA      1        H180       O534   1065     -0.918      15.999   ; O-Zn4   [0]
1066      OA      1        H180       O535   1066     -0.918      15.999   ; O-Zn4   [0]
1067      OA      1        H180       O536   1067     -0.918      15.999   ; O-Zn4   [0]
1068      OA      1        H180       O537   1068     -0.918      15.999   ; O-Zn4   [0]
1069      OA      1        H180       O538   1069     -0.918      15.999   ; O-Zn4   [0]
1070      OA      1        H180       O539   1070     -0.918      15.999   ; O-Zn4   [0]
1071      OA      1        H180       O540   1071     -0.918      15.999   ; O-Zn4   [0]
1072     ZnA      1        H180      Zn532   1072     0.918      65.380   ; Zn-O4   [0]
1073     ZnA      1        H180      Zn533   1073     0.918      65.380   ; Zn-O4   [0]
1074     ZnA      1        H180      Zn534   1074     0.918      65.380   ; Zn-O4   [0]
1075     ZnA      1        H180      Zn535   1075     0.918      65.380   ; Zn-O4   [0]
1076     ZnA      1        H180      Zn536   1076     0.918      65.380   ; Zn-O4   [0]
1077     ZnA      1        H180      Zn537   1077     0.918      65.380   ; Zn-O4   [0]
1078     ZnA      1        H180      Zn538   1078     0.918      65.380   ; Zn-O4   [0]
1079     ZnA      1        H180      Zn539   1079     0.918      65.380   ; Zn-O4   [0]
1080     ZnA      1        H180      Zn540   1080     0.918      65.380   ; Zn-O4   [0]
1081     ZnA      1        H180      Zn541   1081     0.918      65.380   ; Zn-O4   [0]
1082     ZnA      1        H180      Zn542   1082     0.918      65.380   ; Zn-O4   [0]
1083     ZnA      1        H180      Zn543   1083     0.918      65.380   ; Zn-O4   [0]
1084     ZnA      1        H180      Zn544   1084     0.918      65.380   ; Zn-O4   [0]
1085     ZnA      1        H180      Zn545   1085     0.918      65.380   ; Zn-O4   [0]
1086     ZnA      1        H180      Zn546   1086     0.918      65.380   ; Zn-O4   [0]
1087     ZnA      1        H180      Zn547   1087     0.918      65.380   ; Zn-O4   [0]
1088     ZnA      1        H180      Zn548   1088     0.918      65.380   ; Zn-O4   [0]
1089     ZnA      1        H180      Zn549   1089     0.918      65.380   ; Zn-O4   [0]
1090     ZnA      1        H180      Zn550   1090     0.918      65.380   ; Zn-O4   [0]
1091     ZnA      1        H180      Zn551   1091     0.918      65.380   ; Zn-O4   [0]
1092     ZnA      1        H180      Zn552   1092     0.918      65.380   ; Zn-O4   [0]
1093     ZnA      1        H180      Zn553   1093     0.918      65.380   ; Zn-O4   [0]
1094     ZnA      1        H180      Zn554   1094     0.918      65.380   ; Zn-O4   [0]
1095     ZnA      1        H180      Zn555   1095     0.918      65.380   ; Zn-O4   [0]
1096     ZnA      1        H180      Zn556   1096     0.918      65.380   ; Zn-O4   [0]
1097     ZnA      1        H180      Zn557   1097     0.918      65.380   ; Zn-O4   [0]
1098     ZnA      1        H180      Zn558   1098     0.918      65.380   ; Zn-O4   [0]
1099      OA      1        H180       O541   1099     -0.918      15.999   ; O-Zn4   [0]
1100      OA      1        H180       O542   1100     -0.918      15.999   ; O-Zn4   [0]
1101      OA      1        H180       O543   1101     -0.918      15.999   ; O-Zn4   [0]
1102      OA      1        H180       O544   1102     -0.918      15.999   ; O-Zn4   [0]
1103      OA      1        H180       O545   1103     -0.918      15.999   ; O-Zn4   [0]
1104      OA      1        H180       O546   1104     -0.918      15.999   ; O-Zn4   [0]
1105      OA      1        H180       O547   1105     -0.918      15.999   ; O-Zn4   [0]
1106      OA      1        H180       O548   1106     -0.918      15.999   ; O-Zn4   [0]
1107      OA      1        H180       O549   1107     -0.918      15.999   ; O-Zn4   [0]
1108      OA      1        H180       O550   1108     -0.918      15.999   ; O-Zn4   [0]
1109      OA      1        H180       O551   1109     -0.918      15.999   ; O-Zn4   [0]
1110      OA      1        H180       O552   1110     -0.918      15.999   ; O-Zn4   [0]
1111      OA      1        H180       O553   1111     -0.918      15.999   ; O-Zn4   [0]
1112      OA      1        H180       O554   1112     -0.918      15.999   ; O-Zn4   [0]
1113      OA      1        H180       O555   1113     -0.918      15.999   ; O-Zn4   [0]
1114      OA      1        H180       O556   1114     -0.918      15.999   ; O-Zn4   [0]
1115      OA      1        H180       O557   1115     -0.918      15.999   ; O-Zn4   [0]
1116      OA      1        H180       O558   1116     -0.918      15.999   ; O-Zn4   [0]
1117      OA      1        H180       O559   1117     -0.918      15.999   ; O-Zn4   [0]
1118      OA      1        H180       O560   1118     -0.918      15.999   ; O-Zn4   [0]
1119      OA      1        H180       O561   1119     -0.918      15.999   ; O-Zn4   [0]
1120      OA      1        H180       O562   1120     -0.918      15.999   ; O-Zn4   [0]
1121      OA      1        H180       O563   1121     -0.918      15.999   ; O-Zn4   [0]
1122      OA      1        H180       O564   1122     -0.918      15.999   ; O-Zn4   [0]
1123      OA      1        H180       O565   1123     -0.918      15.999   ; O-Zn4   [0]
1124      OA      1        H180       O566   1124     -0.918      15.999   ; O-Zn4   [0]
1125      OA      1        H180       O567   1125     -0.918      15.999   ; O-Zn4   [0]
1126     ZnA      1        H180      Zn559   1126     0.918      65.380   ; Zn-O4   [0]
1127     ZnA      1        H180      Zn560   1127     0.918      65.380   ; Zn-O4   [0]
1128     ZnA      1        H180      Zn561   1128     0.918      65.380   ; Zn-O4   [0]
1129     ZnA      1        H180      Zn562   1129     0.918      65.380   ; Zn-O4   [0]
1130     ZnA      1        H180      Zn563   1130     0.918      65.380   ; Zn-O4   [0]
1131     ZnA      1        H180      Zn564   1131     0.918      65.380   ; Zn-O4   [0]
1132     ZnA      1        H180      Zn565   1132     0.918      65.380   ; Zn-O4   [0]
1133     ZnA      1        H180      Zn566   1133     0.918      65.380   ; Zn-O4   [0]
1134     ZnA      1        H180      Zn567   1134     0.918      65.380   ; Zn-O4   [0]
1135      OA      1        H180       O568   1135     -0.918      15.999   ; O-Zn4   [0]
1136      OA      1        H180       O569   1136     -0.918      15.999   ; O-Zn4   [0]
1137      OA      1        H180       O570   1137     -0.918      15.999   ; O-Zn4   [0]
1138      OA      1        H180       O571   1138     -0.918      15.999   ; O-Zn4   [0]
1139      OA      1        H180       O572   1139     -0.918      15.999   ; O-Zn4   [0]
1140      OA      1        H180       O573   1140     -0.918      15.999   ; O-Zn4   [0]
1141      OA      1        H180       O574   1141     -0.918      15.999   ; O-Zn4   [0]
1142      OA      1        H180       O575   1142     -0.918      15.999   ; O-Zn4   [0]
1143      OA      1        H180       O576   1143     -0.918      15.999   ; O-Zn4   [0]
1144     ZnA      1        H180      Zn568   1144     0.918      65.380   ; Zn-O4   [0]
1145     ZnA      1        H180      Zn569   1145     0.918      65.380   ; Zn-O4   [0]
1146     ZnA      1        H180      Zn570   1146     0.918      65.380   ; Zn-O4   [0]
1147     ZnA      1        H180      Zn571   1147     0.918      65.380   ; Zn-O4   [0]
1148     ZnA      1        H180      Zn572   1148     0.918      65.380   ; Zn-O4   [0]
1149     ZnA      1        H180      Zn573   1149     0.918      65.380   ; Zn-O4   [0]
1150     ZnA      1        H180      Zn574   1150     0.918      65.380   ; Zn-O4   [0]
1151     ZnA      1        H180      Zn575   1151     0.918      65.380   ; Zn-O4   [0]
1152     ZnA      1        H180      Zn576   1152     0.918      65.380   ; Zn-O4   [0]
1153     ZnA      1        H180      Zn577   1153     0.918      65.380   ; Zn-O4   [0]
1154     ZnA      1        H180      Zn578   1154     0.918      65.380   ; Zn-O4   [0]
1155     ZnA      1        H180      Zn579   1155     0.918      65.380   ; Zn-O4   [0]
1156     ZnA      1        H180      Zn580   1156     0.918      65.380   ; Zn-O4   [0]
1157     ZnA      1        H180      Zn581   1157     0.918      65.380   ; Zn-O4   [0]
1158     ZnA      1        H180      Zn582   1158     0.918      65.380   ; Zn-O4   [0]
1159     ZnA      1        H180      Zn583   1159     0.918      65.380   ; Zn-O4   [0]
1160     ZnA      1        H180      Zn584   1160     0.918      65.380   ; Zn-O4   [0]
1161     ZnA      1        H180      Zn585   1161     0.918      65.380   ; Zn-O4   [0]
1162      OA      1        H180       O577   1162     -0.918      15.999   ; O-Zn4   [0]
1163      OA      1        H180       O578   1163     -0.918      15.999   ; O-Zn4   [0]
1164      OA      1        H180       O579   1164     -0.918      15.999   ; O-Zn4   [0]
1165      OA      1        H180       O580   1165     -0.918      15.999   ; O-Zn4   [0]
1166      OA      1        H180       O581   1166     -0.918      15.999   ; O-Zn4   [0]
1167      OA      1        H180       O582   1167     -0.918      15.999   ; O-Zn4   [0]
1168      OA      1        H180       O583   1168     -0.918      15.999   ; O-Zn4   [0]
1169      OA      1        H180       O584   1169     -0.918      15.999   ; O-Zn4   [0]
1170      OA      1        H180       O585   1170     -0.918      15.999   ; O-Zn4   [0]
1171      OA      1        H180       O586   1171     -0.918      15.999   ; O-Zn4   [0]
1172      OA      1        H180       O587   1172     -0.918      15.999   ; O-Zn4   [0]
1173      OA      1        H180       O588   1173     -0.918      15.999   ; O-Zn4   [0]
1174      OA      1        H180       O589   1174     -0.918      15.999   ; O-Zn4   [0]
1175      OA      1        H180       O590   1175     -0.918      15.999   ; O-Zn4   [0]
1176      OA      1        H180       O591   1176     -0.918      15.999   ; O-Zn4   [0]
1177      OA      1        H180       O592   1177     -0.918      15.999   ; O-Zn4   [0]
1178      OA      1        H180       O593   1178     -0.918      15.999   ; O-Zn4   [0]
1179      OA      1        H180       O594   1179     -0.918      15.999   ; O-Zn4   [0]
1180     ZnA      1        H180      Zn586   1180     0.918      65.380   ; Zn-O4   [0]
1181     ZnA      1        H180      Zn587   1181     0.918      65.380   ; Zn-O4   [0]
1182     ZnA      1        H180      Zn588   1182     0.918      65.380   ; Zn-O4   [0]
1183     ZnA      1        H180      Zn589   1183     0.918      65.380   ; Zn-O4   [0]
1184     ZnA      1        H180      Zn590   1184     0.918      65.380   ; Zn-O4   [0]
1185     ZnA      1        H180      Zn591   1185     0.918      65.380   ; Zn-O4   [0]
1186     ZnA      1        H180      Zn592   1186     0.918      65.380   ; Zn-O4   [0]
1187     ZnA      1        H180      Zn593   1187     0.918      65.380   ; Zn-O4   [0]
1188     ZnA      1        H180      Zn594   1188     0.918      65.380   ; Zn-O4   [0]
1189      OA      1        H180       O595   1189     -0.918      15.999   ; O-Zn4   [0]
1190      OA      1        H180       O596   1190     -0.918      15.999   ; O-Zn4   [0]
1191      OA      1        H180       O597   1191     -0.918      15.999   ; O-Zn4   [0]
1192      OA      1        H180       O598   1192     -0.918      15.999   ; O-Zn4   [0]
1193      OA      1        H180       O599   1193     -0.918      15.999   ; O-Zn4   [0]
1194      OA      1        H180       O600   1194     -0.918      15.999   ; O-Zn4   [0]
1195      OA      1        H180       O601   1195     -0.918      15.999   ; O-Zn4   [0]
1196      OA      1        H180       O602   1196     -0.918      15.999   ; O-Zn4   [0]
1197      OA      1        H180       O603   1197     -0.918      15.999   ; O-Zn4   [0]
1198     ZnA      1        H180      Zn595   1198     0.918      65.380   ; Zn-O4   [0]
1199     ZnA      1        H180      Zn596   1199     0.918      65.380   ; Zn-O4   [0]
1200     ZnA      1        H180      Zn597   1200     0.918      65.380   ; Zn-O4   [0]
1201     ZnA      1        H180      Zn598   1201     0.918      65.380   ; Zn-O4   [0]
1202     ZnA      1        H180      Zn599   1202     0.918      65.380   ; Zn-O4   [0]
1203     ZnA      1        H180      Zn600   1203     0.918      65.380   ; Zn-O4   [0]
1204     ZnA      1        H180      Zn601   1204     0.918      65.380   ; Zn-O4   [0]
1205     ZnA      1        H180      Zn602   1205     0.918      65.380   ; Zn-O4   [0]
1206     ZnA      1        H180      Zn603   1206     0.918      65.380   ; Zn-O4   [0]
1207     ZnA      1        H180      Zn604   1207     0.918      65.380   ; Zn-O4   [0]
1208     ZnA      1        H180      Zn605   1208     0.918      65.380   ; Zn-O4   [0]
1209     ZnA      1        H180      Zn606   1209     0.918      65.380   ; Zn-O4   [0]
1210     ZnA      1        H180      Zn607   1210     0.918      65.380   ; Zn-O4   [0]
1211     ZnA      1        H180      Zn608   1211     0.918      65.380   ; Zn-O4   [0]
1212     ZnA      1        H180      Zn609   1212     0.918      65.380   ; Zn-O4   [0]
1213     ZnA      1        H180      Zn610   1213     0.918      65.380   ; Zn-O4   [0]
1214     ZnA      1        H180      Zn611   1214     0.918      65.380   ; Zn-O4   [0]
1215     ZnA      1        H180      Zn612   1215     0.918      65.380   ; Zn-O4   [0]
1216      OA      1        H180       O604   1216     -0.918      15.999   ; O-Zn4   [0]
1217      OA      1        H180       O605   1217     -0.918      15.999   ; O-Zn4   [0]
1218      OA      1        H180       O606   1218     -0.918      15.999   ; O-Zn4   [0]
1219      OA      1        H180       O607   1219     -0.918      15.999   ; O-Zn4   [0]
1220      OA      1        H180       O608   1220     -0.918      15.999   ; O-Zn4   [0]
1221      OA      1        H180       O609   1221     -0.918      15.999   ; O-Zn4   [0]
1222      OA      1        H180       O610   1222     -0.918      15.999   ; O-Zn4   [0]
1223      OA      1        H180       O611   1223     -0.918      15.999   ; O-Zn4   [0]
1224      OA      1        H180       O612   1224     -0.918      15.999   ; O-Zn4   [0]
1225     ZnA      1        H180      Zn613   1225     0.918      65.380   ; Zn-O4   [0]
1226     ZnA      1        H180      Zn614   1226     0.918      65.380   ; Zn-O4   [0]
1227     ZnA      1        H180      Zn615   1227     0.918      65.380   ; Zn-O4   [0]
1228     ZnA      1        H180      Zn616   1228     0.918      65.380   ; Zn-O4   [0]
1229     ZnA      1        H180      Zn617   1229     0.918      65.380   ; Zn-O4   [0]
1230     ZnA      1        H180      Zn618   1230     0.918      65.380   ; Zn-O4   [0]
1231     ZnA      1        H180      Zn619   1231     0.918      65.380   ; Zn-O4   [0]
1232     ZnA      1        H180      Zn620   1232     0.918      65.380   ; Zn-O4   [0]
1233     ZnA      1        H180      Zn621   1233     0.918      65.380   ; Zn-O4   [0]
1234      OA      1        H180       O613   1234     -0.918      15.999   ; O-Zn4   [0]
1235      OA      1        H180       O614   1235     -0.918      15.999   ; O-Zn4   [0]
1236      OA      1        H180       O615   1236     -0.918      15.999   ; O-Zn4   [0]
1237      OA      1        H180       O616   1237     -0.918      15.999   ; O-Zn4   [0]
1238      OA      1        H180       O617   1238     -0.918      15.999   ; O-Zn4   [0]
1239      OA      1        H180       O618   1239     -0.918      15.999   ; O-Zn4   [0]
1240      OA      1        H180       O619   1240     -0.918      15.999   ; O-Zn4   [0]
1241      OA      1        H180       O620   1241     -0.918      15.999   ; O-Zn4   [0]
1242      OA      1        H180       O621   1242     -0.918      15.999   ; O-Zn4   [0]
1243     ZnA      1        H180      Zn622   1243     0.918      65.380   ; Zn-O4   [0]
1244     ZnA      1        H180      Zn623   1244     0.918      65.380   ; Zn-O4   [0]
1245     ZnA      1        H180      Zn624   1245     0.918      65.380   ; Zn-O4   [0]
1246     ZnA      1        H180      Zn625   1246     0.918      65.380   ; Zn-O4   [0]
1247     ZnA      1        H180      Zn626   1247     0.918      65.380   ; Zn-O4   [0]
1248     ZnA      1        H180      Zn627   1248     0.918      65.380   ; Zn-O4   [0]
1249     ZnA      1        H180      Zn628   1249     0.918      65.380   ; Zn-O4   [0]
1250     ZnA      1        H180      Zn629   1250     0.918      65.380   ; Zn-O4   [0]
1251     ZnA      1        H180      Zn630   1251     0.918      65.380   ; Zn-O4   [0]
1252      OA      1        H180       O622   1252     -0.918      15.999   ; O-Zn4   [0]
1253      OA      1        H180       O623   1253     -0.918      15.999   ; O-Zn4   [0]
1254      OA      1        H180       O624   1254     -0.918      15.999   ; O-Zn4   [0]
1255      OA      1        H180       O625   1255     -0.918      15.999   ; O-Zn4   [0]
1256      OA      1        H180       O626   1256     -0.918      15.999   ; O-Zn4   [0]
1257      OA      1        H180       O627   1257     -0.918      15.999   ; O-Zn4   [0]
1258      OA      1        H180       O628   1258     -0.918      15.999   ; O-Zn4   [0]
1259      OA      1        H180       O629   1259     -0.918      15.999   ; O-Zn4   [0]
1260      OA      1        H180       O630   1260     -0.918      15.999   ; O-Zn4   [0]
1261      OA      1        H180       O631   1261     -0.918      15.999   ; O-Zn4   [0]
1262      OA      1        H180       O632   1262     -0.918      15.999   ; O-Zn4   [0]
1263      OA      1        H180       O633   1263     -0.918      15.999   ; O-Zn4   [0]
1264      OA      1        H180       O634   1264     -0.918      15.999   ; O-Zn4   [0]
1265      OA      1        H180       O635   1265     -0.918      15.999   ; O-Zn4   [0]
1266      OA      1        H180       O636   1266     -0.918      15.999   ; O-Zn4   [0]
1267      OA      1        H180       O637   1267     -0.918      15.999   ; O-Zn4   [0]
1268      OA      1        H180       O638   1268     -0.918      15.999   ; O-Zn4   [0]
1269      OA      1        H180       O639   1269     -0.918      15.999   ; O-Zn4   [0]
1270     ZnA      1        H180      Zn631   1270     0.918      65.380   ; Zn-O4   [0]
1271     ZnA      1        H180      Zn632   1271     0.918      65.380   ; Zn-O4   [0]
1272     ZnA      1        H180      Zn633   1272     0.918      65.380   ; Zn-O4   [0]
1273     ZnA      1        H180      Zn634   1273     0.918      65.380   ; Zn-O4   [0]
1274     ZnA      1        H180      Zn635   1274     0.918      65.380   ; Zn-O4   [0]
1275     ZnA      1        H180      Zn636   1275     0.918      65.380   ; Zn-O4   [0]
1276     ZnA      1        H180      Zn637   1276     0.918      65.380   ; Zn-O4   [0]
1277     ZnA      1        H180      Zn638   1277     0.918      65.380   ; Zn-O4   [0]
1278     ZnA      1        H180      Zn639   1278     0.918      65.380   ; Zn-O4   [0]
1279      OA      1        H180       O640   1279     -0.918      15.999   ; O-Zn4   [0]
1280      OA      1        H180       O641   1280     -0.918      15.999   ; O-Zn4   [0]
1281      OA      1        H180       O642   1281     -0.918      15.999   ; O-Zn4   [0]
1282      OA      1        H180       O643   1282     -0.918      15.999   ; O-Zn4   [0]
1283      OA      1        H180       O644   1283     -0.918      15.999   ; O-Zn4   [0]
1284      OA      1        H180       O645   1284     -0.918      15.999   ; O-Zn4   [0]
1285      OA      1        H180       O646   1285     -0.918      15.999   ; O-Zn4   [0]
1286      OA      1        H180       O647   1286     -0.918      15.999   ; O-Zn4   [0]
1287      OA      1        H180       O648   1287     -0.918      15.999   ; O-Zn4   [0]
1288     ZnA      1        H180      Zn640   1288     0.918      65.380   ; Zn-O4   [0]
1289     ZnA      1        H180      Zn641   1289     0.918      65.380   ; Zn-O4   [0]
1290     ZnA      1        H180      Zn642   1290     0.918      65.380   ; Zn-O4   [0]
1291     ZnA      1        H180      Zn643   1291     0.918      65.380   ; Zn-O4   [0]
1292     ZnA      1        H180      Zn644   1292     0.918      65.380   ; Zn-O4   [0]
1293     ZnA      1        H180      Zn645   1293     0.918      65.380   ; Zn-O4   [0]
1294     ZnA      1        H180      Zn646   1294     0.918      65.380   ; Zn-O4   [0]
1295     ZnA      1        H180      Zn647   1295     0.918      65.380   ; Zn-O4   [0]
1296     ZnA      1        H180      Zn648   1296     0.918      65.380   ; Zn-O4   [0]
1297     ZnA      1        H180      Zn649   1297     0.918      65.380   ; Zn-O4   [0]
1298     ZnA      1        H180      Zn650   1298     0.918      65.380   ; Zn-O4   [0]
1299     ZnA      1        H180      Zn651   1299     0.918      65.380   ; Zn-O4   [0]
1300     ZnA      1        H180      Zn652   1300     0.918      65.380   ; Zn-O4   [0]
1301     ZnA      1        H180      Zn653   1301     0.918      65.380   ; Zn-O4   [0]
1302     ZnA      1        H180      Zn654   1302     0.918      65.380   ; Zn-O4   [0]
1303     ZnA      1        H180      Zn655   1303     0.918      65.380   ; Zn-O4   [0]
1304     ZnA      1        H180      Zn656   1304     0.918      65.380   ; Zn-O4   [0]
1305     ZnA      1        H180      Zn657   1305     0.918      65.380   ; Zn-O4   [0]
1306      OA      1        H180       O649   1306     -0.918      15.999   ; O-Zn4   [0]
1307      OA      1        H180       O650   1307     -0.918      15.999   ; O-Zn4   [0]
1308      OA      1        H180       O651   1308     -0.918      15.999   ; O-Zn4   [0]
1309      OA      1        H180       O652   1309     -0.918      15.999   ; O-Zn4   [0]
1310      OA      1        H180       O653   1310     -0.918      15.999   ; O-Zn4   [0]
1311      OA      1        H180       O654   1311     -0.918      15.999   ; O-Zn4   [0]
1312      OA      1        H180       O655   1312     -0.918      15.999   ; O-Zn4   [0]
1313      OA      1        H180       O656   1313     -0.918      15.999   ; O-Zn4   [0]
1314      OA      1        H180       O657   1314     -0.918      15.999   ; O-Zn4   [0]
1315      OA      1        H180       O658   1315     -0.918      15.999   ; O-Zn4   [0]
1316      OA      1        H180       O659   1316     -0.918      15.999   ; O-Zn4   [0]
1317      OA      1        H180       O660   1317     -0.918      15.999   ; O-Zn4   [0]
1318      OA      1        H180       O661   1318     -0.918      15.999   ; O-Zn4   [0]
1319      OA      1        H180       O662   1319     -0.918      15.999   ; O-Zn4   [0]
1320      OA      1        H180       O663   1320     -0.918      15.999   ; O-Zn4   [0]
1321      OA      1        H180       O664   1321     -0.918      15.999   ; O-Zn4   [0]
1322      OA      1        H180       O665   1322     -0.918      15.999   ; O-Zn4   [0]
1323      OA      1        H180       O666   1323     -0.918      15.999   ; O-Zn4   [0]
1324     ZnA      1        H180      Zn658   1324     0.918      65.380   ; Zn-O4   [0]
1325     ZnA      1        H180      Zn659   1325     0.918      65.380   ; Zn-O4   [0]
1326     ZnA      1        H180      Zn660   1326     0.918      65.380   ; Zn-O4   [0]
1327     ZnA      1        H180      Zn661   1327     0.918      65.380   ; Zn-O4   [0]
1328     ZnA      1        H180      Zn662   1328     0.918      65.380   ; Zn-O4   [0]
1329     ZnA      1        H180      Zn663   1329     0.918      65.380   ; Zn-O4   [0]
1330     ZnA      1        H180      Zn664   1330     0.918      65.380   ; Zn-O4   [0]
1331     ZnA      1        H180      Zn665   1331     0.918      65.380   ; Zn-O4   [0]
1332     ZnA      1        H180      Zn666   1332     0.918      65.380   ; Zn-O4   [0]
1333     ZnA      1        H180      Zn667   1333     0.918      65.380   ; Zn-O4   [0]
1334     ZnA      1        H180      Zn668   1334     0.918      65.380   ; Zn-O4   [0]
1335     ZnA      1        H180      Zn669   1335     0.918      65.380   ; Zn-O4   [0]
1336     ZnA      1        H180      Zn670   1336     0.918      65.380   ; Zn-O4   [0]
1337     ZnA      1        H180      Zn671   1337     0.918      65.380   ; Zn-O4   [0]
1338     ZnA      1        H180      Zn672   1338     0.918      65.380   ; Zn-O4   [0]
1339     ZnA      1        H180      Zn673   1339     0.918      65.380   ; Zn-O4   [0]
1340     ZnA      1        H180      Zn674   1340     0.918      65.380   ; Zn-O4   [0]
1341     ZnA      1        H180      Zn675   1341     0.918      65.380   ; Zn-O4   [0]
1342      OA      1        H180       O667   1342     -0.918      15.999   ; O-Zn4   [0]
1343      OA      1        H180       O668   1343     -0.918      15.999   ; O-Zn4   [0]
1344      OA      1        H180       O669   1344     -0.918      15.999   ; O-Zn4   [0]
1345      OA      1        H180       O670   1345     -0.918      15.999   ; O-Zn4   [0]
1346      OA      1        H180       O671   1346     -0.918      15.999   ; O-Zn4   [0]
1347      OA      1        H180       O672   1347     -0.918      15.999   ; O-Zn4   [0]
1348      OA      1        H180       O673   1348     -0.918      15.999   ; O-Zn4   [0]
1349      OA      1        H180       O674   1349     -0.918      15.999   ; O-Zn4   [0]
1350      OA      1        H180       O675   1350     -0.918      15.999   ; O-Zn4   [0]
1351      OA      1        H180       O676   1351     -0.918      15.999   ; O-Zn4   [0]
1352      OA      1        H180       O677   1352     -0.918      15.999   ; O-Zn4   [0]
1353      OA      1        H180       O678   1353     -0.918      15.999   ; O-Zn4   [0]
1354      OA      1        H180       O679   1354     -0.918      15.999   ; O-Zn4   [0]
1355      OA      1        H180       O680   1355     -0.918      15.999   ; O-Zn4   [0]
1356      OA      1        H180       O681   1356     -0.918      15.999   ; O-Zn4   [0]
1357      OA      1        H180       O682   1357     -0.918      15.999   ; O-Zn4   [0]
1358      OA      1        H180       O683   1358     -0.918      15.999   ; O-Zn4   [0]
1359      OA      1        H180       O684   1359     -0.918      15.999   ; O-Zn4   [0]
1360     ZnA      1        H180      Zn676   1360     0.918      65.380   ; Zn-O4   [0]
1361     ZnA      1        H180      Zn677   1361     0.918      65.380   ; Zn-O4   [0]
1362     ZnA      1        H180      Zn678   1362     0.918      65.380   ; Zn-O4   [0]
1363     ZnA      1        H180      Zn679   1363     0.918      65.380   ; Zn-O4   [0]
1364     ZnA      1        H180      Zn680   1364     0.918      65.380   ; Zn-O4   [0]
1365     ZnA      1        H180      Zn681   1365     0.918      65.380   ; Zn-O4   [0]
1366     ZnA      1        H180      Zn682   1366     0.918      65.380   ; Zn-O4   [0]
1367     ZnA      1        H180      Zn683   1367     0.918      65.380   ; Zn-O4   [0]
1368     ZnA      1        H180      Zn684   1368     0.918      65.380   ; Zn-O4   [0]
1369      OA      1        H180       O685   1369     -0.918      15.999   ; O-Zn4   [0]
1370      OA      1        H180       O686   1370     -0.918      15.999   ; O-Zn4   [0]
1371      OA      1        H180       O687   1371     -0.918      15.999   ; O-Zn4   [0]
1372      OA      1        H180       O688   1372     -0.918      15.999   ; O-Zn4   [0]
1373      OA      1        H180       O689   1373     -0.918      15.999   ; O-Zn4   [0]
1374      OA      1        H180       O690   1374     -0.918      15.999   ; O-Zn4   [0]
1375      OA      1        H180       O691   1375     -0.918      15.999   ; O-Zn4   [0]
1376      OA      1        H180       O692   1376     -0.918      15.999   ; O-Zn4   [0]
1377      OA      1        H180       O693   1377     -0.918      15.999   ; O-Zn4   [0]
1378      OA      1        H180       O694   1378     -0.918      15.999   ; O-Zn4   [0]
1379      OA      1        H180       O695   1379     -0.918      15.999   ; O-Zn4   [0]
1380      OA      1        H180       O696   1380     -0.918      15.999   ; O-Zn4   [0]
1381      OA      1        H180       O697   1381     -0.918      15.999   ; O-Zn4   [0]
1382      OA      1        H180       O698   1382     -0.918      15.999   ; O-Zn4   [0]
1383      OA      1        H180       O699   1383     -0.918      15.999   ; O-Zn4   [0]
1384      OA      1        H180       O700   1384     -0.918      15.999   ; O-Zn4   [0]
1385      OA      1        H180       O701   1385     -0.918      15.999   ; O-Zn4   [0]
1386      OA      1        H180       O702   1386     -0.918      15.999   ; O-Zn4   [0]
1387     ZnA      1        H180      Zn685   1387     0.918      65.380   ; Zn-O4   [0]
1388     ZnA      1        H180      Zn686   1388     0.918      65.380   ; Zn-O4   [0]
1389     ZnA      1        H180      Zn687   1389     0.918      65.380   ; Zn-O4   [0]
1390     ZnA      1        H180      Zn688   1390     0.918      65.380   ; Zn-O4   [0]
1391     ZnA      1        H180      Zn689   1391     0.918      65.380   ; Zn-O4   [0]
1392     ZnA      1        H180      Zn690   1392     0.918      65.380   ; Zn-O4   [0]
1393     ZnA      1        H180      Zn691   1393     0.918      65.380   ; Zn-O4   [0]
1394     ZnA      1        H180      Zn692   1394     0.918      65.380   ; Zn-O4   [0]
1395     ZnA      1        H180      Zn693   1395     0.918      65.380   ; Zn-O4   [0]
1396     ZnA      1        H180      Zn694   1396     0.918      65.380   ; Zn-O4   [0]
1397     ZnA      1        H180      Zn695   1397     0.918      65.380   ; Zn-O4   [0]
1398     ZnA      1        H180      Zn696   1398     0.918      65.380   ; Zn-O4   [0]
1399     ZnA      1        H180      Zn697   1399     0.918      65.380   ; Zn-O4   [0]
1400     ZnA      1        H180      Zn698   1400     0.918      65.380   ; Zn-O4   [0]
1401     ZnA      1        H180      Zn699   1401     0.918      65.380   ; Zn-O4   [0]
1402     ZnA      1        H180      Zn700   1402     0.918      65.380   ; Zn-O4   [0]
1403     ZnA      1        H180      Zn701   1403     0.918      65.380   ; Zn-O4   [0]
1404     ZnA      1        H180      Zn702   1404     0.918      65.380   ; Zn-O4   [0]
1405     ZnA      1        H180      Zn703   1405     0.918      65.380   ; Zn-O4   [0]
1406     ZnA      1        H180      Zn704   1406     0.918      65.380   ; Zn-O4   [0]
1407     ZnA      1        H180      Zn705   1407     0.918      65.380   ; Zn-O4   [0]
1408     ZnA      1        H180      Zn706   1408     0.918      65.380   ; Zn-O4   [0]
1409     ZnA      1        H180      Zn707   1409     0.918      65.380   ; Zn-O4   [0]
1410     ZnA      1        H180      Zn708   1410     0.918      65.380   ; Zn-O4   [0]
1411     ZnA      1        H180      Zn709   1411     0.918      65.380   ; Zn-O4   [0]
1412     ZnA      1        H180      Zn710   1412     0.918      65.380   ; Zn-O4   [0]
1413     ZnA      1        H180      Zn711   1413     0.918      65.380   ; Zn-O4   [0]
1414      OA      1        H180       O703   1414     -0.918      15.999   ; O-Zn4   [0]
1415      OA      1        H180       O704   1415     -0.918      15.999   ; O-Zn4   [0]
1416      OA      1        H180       O705   1416     -0.918      15.999   ; O-Zn4   [0]
1417      OA      1        H180       O706   1417     -0.918      15.999   ; O-Zn4   [0]
1418      OA      1        H180       O707   1418     -0.918      15.999   ; O-Zn4   [0]
1419      OA      1        H180       O708   1419     -0.918      15.999   ; O-Zn4   [0]
1420      OA      1        H180       O709   1420     -0.918      15.999   ; O-Zn4   [0]
1421      OA      1        H180       O710   1421     -0.918      15.999   ; O-Zn4   [0]
1422      OA      1        H180       O711   1422     -0.918      15.999   ; O-Zn4   [0]
1423      OA      1        H180       O712   1423     -0.918      15.999   ; O-Zn4   [0]
1424      OA      1        H180       O713   1424     -0.918      15.999   ; O-Zn4   [0]
1425      OA      1        H180       O714   1425     -0.918      15.999   ; O-Zn4   [0]
1426      OA      1        H180       O715   1426     -0.918      15.999   ; O-Zn4   [0]
1427      OA      1        H180       O716   1427     -0.918      15.999   ; O-Zn4   [0]
1428      OA      1        H180       O717   1428     -0.918      15.999   ; O-Zn4   [0]
1429      OA      1        H180       O718   1429     -0.918      15.999   ; O-Zn4   [0]
1430      OA      1        H180       O719   1430     -0.918      15.999   ; O-Zn4   [0]
1431      OA      1        H180       O720   1431     -0.918      15.999   ; O-Zn4   [0]
1432     ZnA      1        H180      Zn712   1432     0.918      65.380   ; Zn-O4   [0]
1433     ZnA      1        H180      Zn713   1433     0.918      65.380   ; Zn-O4   [0]
1434     ZnA      1        H180      Zn714   1434     0.918      65.380   ; Zn-O4   [0]
1435     ZnA      1        H180      Zn715   1435     0.918      65.380   ; Zn-O4   [0]
1436     ZnA      1        H180      Zn716   1436     0.918      65.380   ; Zn-O4   [0]
1437     ZnA      1        H180      Zn717   1437     0.918      65.380   ; Zn-O4   [0]
1438     ZnA      1        H180      Zn718   1438     0.918      65.380   ; Zn-O4   [0]
1439     ZnA      1        H180      Zn719   1439     0.918      65.380   ; Zn-O4   [0]
1440     ZnA      1        H180      Zn720   1440     0.918      65.380   ; Zn-O4   [0]
1441      OA      1        H180       O721   1441     -0.918      15.999   ; O-Zn4   [0]
1442      OA      1        H180       O722   1442     -0.918      15.999   ; O-Zn4   [0]
1443      OA      1        H180       O723   1443     -0.918      15.999   ; O-Zn4   [0]
1444      OA      1        H180       O724   1444     -0.918      15.999   ; O-Zn4   [0]
1445      OA      1        H180       O725   1445     -0.918      15.999   ; O-Zn4   [0]
1446      OA      1        H180       O726   1446     -0.918      15.999   ; O-Zn4   [0]
1447      OA      1        H180       O727   1447     -0.918      15.999   ; O-Zn4   [0]
1448      OA      1        H180       O728   1448     -0.918      15.999   ; O-Zn4   [0]
1449      OA      1        H180       O729   1449     -0.918      15.999   ; O-Zn4   [0]
1450     ZnA      1        H180      Zn721   1450     0.918      65.380   ; Zn-O4   [0]
1451     ZnA      1        H180      Zn722   1451     0.918      65.380   ; Zn-O4   [0]
1452     ZnA      1        H180      Zn723   1452     0.918      65.380   ; Zn-O4   [0]
1453     ZnA      1        H180      Zn724   1453     0.918      65.380   ; Zn-O4   [0]
1454     ZnA      1        H180      Zn725   1454     0.918      65.380   ; Zn-O4   [0]
1455     ZnA      1        H180      Zn726   1455     0.918      65.380   ; Zn-O4   [0]
1456     ZnA      1        H180      Zn727   1456     0.918      65.380   ; Zn-O4   [0]
1457     ZnA      1        H180      Zn728   1457     0.918      65.380   ; Zn-O4   [0]
1458     ZnA      1        H180      Zn729   1458     0.918      65.380   ; Zn-O4   [0]
1459     ZnA      1        H180      Zn730   1459     0.918      65.380   ; Zn-O4   [0]
1460     ZnA      1        H180      Zn731   1460     0.918      65.380   ; Zn-O4   [0]
1461     ZnA      1        H180      Zn732   1461     0.918      65.380   ; Zn-O4   [0]
1462     ZnA      1        H180      Zn733   1462     0.918      65.380   ; Zn-O4   [0]
1463     ZnA      1        H180      Zn734   1463     0.918      65.380   ; Zn-O4   [0]
1464     ZnA      1        H180      Zn735   1464     0.918      65.380   ; Zn-O4   [0]
1465     ZnA      1        H180      Zn736   1465     0.918      65.380   ; Zn-O4   [0]
1466     ZnA      1        H180      Zn737   1466     0.918      65.380   ; Zn-O4   [0]
1467     ZnA      1        H180      Zn738   1467     0.918      65.380   ; Zn-O4   [0]
1468      OA      1        H180       O730   1468     -0.918      15.999   ; O-Zn4   [0]
1469      OA      1        H180       O731   1469     -0.918      15.999   ; O-Zn4   [0]
1470      OA      1        H180       O732   1470     -0.918      15.999   ; O-Zn4   [0]
1471      OA      1        H180       O733   1471     -0.918      15.999   ; O-Zn4   [0]
1472      OA      1        H180       O734   1472     -0.918      15.999   ; O-Zn4   [0]
1473      OA      1        H180       O735   1473     -0.918      15.999   ; O-Zn4   [0]
1474      OA      1        H180       O736   1474     -0.918      15.999   ; O-Zn4   [0]
1475      OA      1        H180       O737   1475     -0.918      15.999   ; O-Zn4   [0]
1476      OA      1        H180       O738   1476     -0.918      15.999   ; O-Zn4   [0]
1477     ZnA      1        H180      Zn739   1477     0.918      65.380   ; Zn-O4   [0]
1478     ZnA      1        H180      Zn740   1478     0.918      65.380   ; Zn-O4   [0]
1479     ZnA      1        H180      Zn741   1479     0.918      65.380   ; Zn-O4   [0]
1480     ZnA      1        H180      Zn742   1480     0.918      65.380   ; Zn-O4   [0]
1481     ZnA      1        H180      Zn743   1481     0.918      65.380   ; Zn-O4   [0]
1482     ZnA      1        H180      Zn744   1482     0.918      65.380   ; Zn-O4   [0]
1483     ZnA      1        H180      Zn745   1483     0.918      65.380   ; Zn-O4   [0]
1484     ZnA      1        H180      Zn746   1484     0.918      65.380   ; Zn-O4   [0]
1485     ZnA      1        H180      Zn747   1485     0.918      65.380   ; Zn-O4   [0]
1486      OA      1        H180       O739   1486     -0.918      15.999   ; O-Zn4   [0]
1487      OA      1        H180       O740   1487     -0.918      15.999   ; O-Zn4   [0]
1488      OA      1        H180       O741   1488     -0.918      15.999   ; O-Zn4   [0]
1489      OA      1        H180       O742   1489     -0.918      15.999   ; O-Zn4   [0]
1490      OA      1        H180       O743   1490     -0.918      15.999   ; O-Zn4   [0]
1491      OA      1        H180       O744   1491     -0.918      15.999   ; O-Zn4   [0]
1492      OA      1        H180       O745   1492     -0.918      15.999   ; O-Zn4   [0]
1493      OA      1        H180       O746   1493     -0.918      15.999   ; O-Zn4   [0]
1494      OA      1        H180       O747   1494     -0.918      15.999   ; O-Zn4   [0]
1495     ZnA      1        H180      Zn748   1495     0.918      65.380   ; Zn-O4   [0]
1496     ZnA      1        H180      Zn749   1496     0.918      65.380   ; Zn-O4   [0]
1497     ZnA      1        H180      Zn750   1497     0.918      65.380   ; Zn-O4   [0]
1498     ZnA      1        H180      Zn751   1498     0.918      65.380   ; Zn-O4   [0]
1499     ZnA      1        H180      Zn752   1499     0.918      65.380   ; Zn-O4   [0]
1500     ZnA      1        H180      Zn753   1500     0.918      65.380   ; Zn-O4   [0]
1501     ZnA      1        H180      Zn754   1501     0.918      65.380   ; Zn-O4   [0]
1502     ZnA      1        H180      Zn755   1502     0.918      65.380   ; Zn-O4   [0]
1503     ZnA      1        H180      Zn756   1503     0.918      65.380   ; Zn-O4   [0]
1504      OA      1        H180       O748   1504     -0.918      15.999   ; O-Zn4   [0]
1505      OA      1        H180       O749   1505     -0.918      15.999   ; O-Zn4   [0]
1506      OA      1        H180       O750   1506     -0.918      15.999   ; O-Zn4   [0]
1507      OA      1        H180       O751   1507     -0.918      15.999   ; O-Zn4   [0]
1508      OA      1        H180       O752   1508     -0.918      15.999   ; O-Zn4   [0]
1509      OA      1        H180       O753   1509     -0.918      15.999   ; O-Zn4   [0]
1510      OA      1        H180       O754   1510     -0.918      15.999   ; O-Zn4   [0]
1511      OA      1        H180       O755   1511     -0.918      15.999   ; O-Zn4   [0]
1512      OA      1        H180       O756   1512     -0.918      15.999   ; O-Zn4   [0]
1513      OA      1        H180       O757   1513     -0.918      15.999   ; O-Zn4   [0]
1514      OA      1        H180       O758   1514     -0.918      15.999   ; O-Zn4   [0]
1515      OA      1        H180       O759   1515     -0.918      15.999   ; O-Zn4   [0]
1516      OA      1        H180       O760   1516     -0.918      15.999   ; O-Zn4   [0]
1517      OA      1        H180       O761   1517     -0.918      15.999   ; O-Zn4   [0]
1518      OA      1        H180       O762   1518     -0.918      15.999   ; O-Zn4   [0]
1519      OA      1        H180       O763   1519     -0.918      15.999   ; O-Zn4   [0]
1520      OA      1        H180       O764   1520     -0.918      15.999   ; O-Zn4   [0]
1521      OA      1        H180       O765   1521     -0.918      15.999   ; O-Zn4   [0]
1522     ZnA      1        H180      Zn757   1522     0.918      65.380   ; Zn-O4   [0]
1523     ZnA      1        H180      Zn758   1523     0.918      65.380   ; Zn-O4   [0]
1524     ZnA      1        H180      Zn759   1524     0.918      65.380   ; Zn-O4   [0]
1525     ZnA      1        H180      Zn760   1525     0.918      65.380   ; Zn-O4   [0]
1526     ZnA      1        H180      Zn761   1526     0.918      65.380   ; Zn-O4   [0]
1527     ZnA      1        H180      Zn762   1527     0.918      65.380   ; Zn-O4   [0]
1528     ZnA      1        H180      Zn763   1528     0.918      65.380   ; Zn-O4   [0]
1529     ZnA      1        H180      Zn764   1529     0.918      65.380   ; Zn-O4   [0]
1530     ZnA      1        H180      Zn765   1530     0.918      65.380   ; Zn-O4   [0]
1531      OA      1        H180       O766   1531     -0.918      15.999   ; O-Zn4   [0]
1532      OA      1        H180       O767   1532     -0.918      15.999   ; O-Zn4   [0]
1533      OA      1        H180       O768   1533     -0.918      15.999   ; O-Zn4   [0]
1534      OA      1        H180       O769   1534     -0.918      15.999   ; O-Zn4   [0]
1535      OA      1        H180       O770   1535     -0.918      15.999   ; O-Zn4   [0]
1536      OA      1        H180       O771   1536     -0.918      15.999   ; O-Zn4   [0]
1537      OA      1        H180       O772   1537     -0.918      15.999   ; O-Zn4   [0]
1538      OA      1        H180       O773   1538     -0.918      15.999   ; O-Zn4   [0]
1539      OA      1        H180       O774   1539     -0.918      15.999   ; O-Zn4   [0]
1540     ZnA      1        H180      Zn766   1540     0.918      65.380   ; Zn-O4   [0]
1541     ZnA      1        H180      Zn767   1541     0.918      65.380   ; Zn-O4   [0]
1542     ZnA      1        H180      Zn768   1542     0.918      65.380   ; Zn-O4   [0]
1543     ZnA      1        H180      Zn769   1543     0.918      65.380   ; Zn-O4   [0]
1544     ZnA      1        H180      Zn770   1544     0.918      65.380   ; Zn-O4   [0]
1545     ZnA      1        H180      Zn771   1545     0.918      65.380   ; Zn-O4   [0]
1546     ZnA      1        H180      Zn772   1546     0.918      65.380   ; Zn-O4   [0]
1547     ZnA      1        H180      Zn773   1547     0.918      65.380   ; Zn-O4   [0]
1548     ZnA      1        H180      Zn774   1548     0.918      65.380   ; Zn-O4   [0]
1549     ZnA      1        H180      Zn775   1549     0.918      65.380   ; Zn-O4   [0]
1550     ZnA      1        H180      Zn776   1550     0.918      65.380   ; Zn-O4   [0]
1551     ZnA      1        H180      Zn777   1551     0.918      65.380   ; Zn-O4   [0]
1552     ZnA      1        H180      Zn778   1552     0.918      65.380   ; Zn-O4   [0]
1553     ZnA      1        H180      Zn779   1553     0.918      65.380   ; Zn-O4   [0]
1554     ZnA      1        H180      Zn780   1554     0.918      65.380   ; Zn-O4   [0]
1555     ZnA      1        H180      Zn781   1555     0.918      65.380   ; Zn-O4   [0]
1556     ZnA      1        H180      Zn782   1556     0.918      65.380   ; Zn-O4   [0]
1557     ZnA      1        H180      Zn783   1557     0.918      65.380   ; Zn-O4   [0]
1558      OA      1        H180       O775   1558     -0.918      15.999   ; O-Zn4   [0]
1559      OA      1        H180       O776   1559     -0.918      15.999   ; O-Zn4   [0]
1560      OA      1        H180       O777   1560     -0.918      15.999   ; O-Zn4   [0]
1561      OA      1        H180       O778   1561     -0.918      15.999   ; O-Zn4   [0]
1562      OA      1        H180       O779   1562     -0.918      15.999   ; O-Zn4   [0]
1563      OA      1        H180       O780   1563     -0.918      15.999   ; O-Zn4   [0]
1564      OA      1        H180       O781   1564     -0.918      15.999   ; O-Zn4   [0]
1565      OA      1        H180       O782   1565     -0.918      15.999   ; O-Zn4   [0]
1566      OA      1        H180       O783   1566     -0.918      15.999   ; O-Zn4   [0]
1567      OA      1        H180       O784   1567     -0.918      15.999   ; O-Zn4   [0]
1568      OA      1        H180       O785   1568     -0.918      15.999   ; O-Zn4   [0]
1569      OA      1        H180       O786   1569     -0.918      15.999   ; O-Zn4   [0]
1570      OA      1        H180       O787   1570     -0.918      15.999   ; O-Zn4   [0]
1571      OA      1        H180       O788   1571     -0.918      15.999   ; O-Zn4   [0]
1572      OA      1        H180       O789   1572     -0.918      15.999   ; O-Zn4   [0]
1573      OA      1        H180       O790   1573     -0.918      15.999   ; O-Zn4   [0]
1574      OA      1        H180       O791   1574     -0.918      15.999   ; O-Zn4   [0]
1575      OA      1        H180       O792   1575     -0.918      15.999   ; O-Zn4   [0]
1576     ZnA      1        H180      Zn784   1576     0.918      65.380   ; Zn-O4   [0]
1577     ZnA      1        H180      Zn785   1577     0.918      65.380   ; Zn-O4   [0]
1578     ZnA      1        H180      Zn786   1578     0.918      65.380   ; Zn-O4   [0]
1579     ZnA      1        H180      Zn787   1579     0.918      65.380   ; Zn-O4   [0]
1580     ZnA      1        H180      Zn788   1580     0.918      65.380   ; Zn-O4   [0]
1581     ZnA      1        H180      Zn789   1581     0.918      65.380   ; Zn-O4   [0]
1582     ZnA      1        H180      Zn790   1582     0.918      65.380   ; Zn-O4   [0]
1583     ZnA      1        H180      Zn791   1583     0.918      65.380   ; Zn-O4   [0]
1584     ZnA      1        H180      Zn792   1584     0.918      65.380   ; Zn-O4   [0]
1585     ZnA      1        H180      Zn793   1585     0.918      65.380   ; Zn-O4   [0]
1586     ZnA      1        H180      Zn794   1586     0.918      65.380   ; Zn-O4   [0]
1587     ZnA      1        H180      Zn795   1587     0.918      65.380   ; Zn-O4   [0]
1588     ZnA      1        H180      Zn796   1588     0.918      65.380   ; Zn-O4   [0]
1589     ZnA      1        H180      Zn797   1589     0.918      65.380   ; Zn-O4   [0]
1590     ZnA      1        H180      Zn798   1590     0.918      65.380   ; Zn-O4   [0]
1591     ZnA      1        H180      Zn799   1591     0.918      65.380   ; Zn-O4   [0]
1592     ZnA      1        H180      Zn800   1592     0.918      65.380   ; Zn-O4   [0]
1593     ZnA      1        H180      Zn801   1593     0.918      65.380   ; Zn-O4   [0]
1594      OA      1        H180       O793   1594     -0.918      15.999   ; O-Zn4   [0]
1595      OA      1        H180       O794   1595     -0.918      15.999   ; O-Zn4   [0]
1596      OA      1        H180       O795   1596     -0.918      15.999   ; O-Zn4   [0]
1597      OA      1        H180       O796   1597     -0.918      15.999   ; O-Zn4   [0]
1598      OA      1        H180       O797   1598     -0.918      15.999   ; O-Zn4   [0]
1599      OA      1        H180       O798   1599     -0.918      15.999   ; O-Zn4   [0]
1600      OA      1        H180       O799   1600     -0.918      15.999   ; O-Zn4   [0]
1601      OA      1        H180       O800   1601     -0.918      15.999   ; O-Zn4   [0]
1602      OA      1        H180       O801   1602     -0.918      15.999   ; O-Zn4   [0]
1603     ZnA      1        H180      Zn802   1603     0.918      65.380   ; Zn-O4   [0]
1604     ZnA      1        H180      Zn803   1604     0.918      65.380   ; Zn-O4   [0]
1605     ZnA      1        H180      Zn804   1605     0.918      65.380   ; Zn-O4   [0]
1606     ZnA      1        H180      Zn805   1606     0.918      65.380   ; Zn-O4   [0]
1607     ZnA      1        H180      Zn806   1607     0.918      65.380   ; Zn-O4   [0]
1608     ZnA      1        H180      Zn807   1608     0.918      65.380   ; Zn-O4   [0]
1609     ZnA      1        H180      Zn808   1609     0.918      65.380   ; Zn-O4   [0]
1610     ZnA      1        H180      Zn809   1610     0.918      65.380   ; Zn-O4   [0]
1611     ZnA      1        H180      Zn810   1611     0.918      65.380   ; Zn-O4   [0]
1612      OA      1        H180       O802   1612     -0.918      15.999   ; O-Zn4   [0]
1613      OA      1        H180       O803   1613     -0.918      15.999   ; O-Zn4   [0]
1614      OA      1        H180       O804   1614     -0.918      15.999   ; O-Zn4   [0]
1615      OA      1        H180       O805   1615     -0.918      15.999   ; O-Zn4   [0]
1616      OA      1        H180       O806   1616     -0.918      15.999   ; O-Zn4   [0]
1617      OA      1        H180       O807   1617     -0.918      15.999   ; O-Zn4   [0]
1618      OA      1        H180       O808   1618     -0.918      15.999   ; O-Zn4   [0]
1619      OA      1        H180       O809   1619     -0.918      15.999   ; O-Zn4   [0]
1620      OA      1        H180       O810   1620     -0.918      15.999   ; O-Zn4   [0]
1621      OA      1        H180       O811   1621     -0.918      15.999   ; O-Zn4   [0]
1622      OA      1        H180       O812   1622     -0.918      15.999   ; O-Zn4   [0]
1623      OA      1        H180       O813   1623     -0.918      15.999   ; O-Zn4   [0]
1624      OA      1        H180       O814   1624     -0.918      15.999   ; O-Zn4   [0]
1625      OA      1        H180       O815   1625     -0.918      15.999   ; O-Zn4   [0]
1626      OA      1        H180       O816   1626     -0.918      15.999   ; O-Zn4   [0]
1627      OA      1        H180       O817   1627     -0.918      15.999   ; O-Zn4   [0]
1628      OA      1        H180       O818   1628     -0.918      15.999   ; O-Zn4   [0]
1629      OA      1        H180       O819   1629     -0.918      15.999   ; O-Zn4   [0]
1630     ZnA      1        H180      Zn811   1630     0.918      65.380   ; Zn-O4   [0]
1631     ZnA      1        H180      Zn812   1631     0.918      65.380   ; Zn-O4   [0]
1632     ZnA      1        H180      Zn813   1632     0.918      65.380   ; Zn-O4   [0]
1633     ZnA      1        H180      Zn814   1633     0.918      65.380   ; Zn-O4   [0]
1634     ZnA      1        H180      Zn815   1634     0.918      65.380   ; Zn-O4   [0]
1635     ZnA      1        H180      Zn816   1635     0.918      65.380   ; Zn-O4   [0]
1636     ZnA      1        H180      Zn817   1636     0.918      65.380   ; Zn-O4   [0]
1637     ZnA      1        H180      Zn818   1637     0.918      65.380   ; Zn-O4   [0]
1638     ZnA      1        H180      Zn819   1638     0.918      65.380   ; Zn-O4   [0]
1639     ZnA      1        H180      Zn820   1639     0.918      65.380   ; Zn-O4   [0]
1640     ZnA      1        H180      Zn821   1640     0.918      65.380   ; Zn-O4   [0]
1641     ZnA      1        H180      Zn822   1641     0.918      65.380   ; Zn-O4   [0]
1642     ZnA      1        H180      Zn823   1642     0.918      65.380   ; Zn-O4   [0]
1643     ZnA      1        H180      Zn824   1643     0.918      65.380   ; Zn-O4   [0]
1644     ZnA      1        H180      Zn825   1644     0.918      65.380   ; Zn-O4   [0]
1645     ZnA      1        H180      Zn826   1645     0.918      65.380   ; Zn-O4   [0]
1646     ZnA      1        H180      Zn827   1646     0.918      65.380   ; Zn-O4   [0]
1647     ZnA      1        H180      Zn828   1647     0.918      65.380   ; Zn-O4   [0]
1648     ZnA      1        H180      Zn829   1648     0.918      65.380   ; Zn-O4   [0]
1649     ZnA      1        H180      Zn830   1649     0.918      65.380   ; Zn-O4   [0]
1650     ZnA      1        H180      Zn831   1650     0.918      65.380   ; Zn-O4   [0]
1651     ZnA      1        H180      Zn832   1651     0.918      65.380   ; Zn-O4   [0]
1652     ZnA      1        H180      Zn833   1652     0.918      65.380   ; Zn-O4   [0]
1653     ZnA      1        H180      Zn834   1653     0.918      65.380   ; Zn-O4   [0]
1654     ZnA      1        H180      Zn835   1654     0.918      65.380   ; Zn-O4   [0]
1655     ZnA      1        H180      Zn836   1655     0.918      65.380   ; Zn-O4   [0]
1656     ZnA      1        H180      Zn837   1656     0.918      65.380   ; Zn-O4   [0]
1657      OA      1        H180       O820   1657     -0.918      15.999   ; O-Zn4   [0]
1658      OA      1        H180       O821   1658     -0.918      15.999   ; O-Zn4   [0]
1659      OA      1        H180       O822   1659     -0.918      15.999   ; O-Zn4   [0]
1660      OA      1        H180       O823   1660     -0.918      15.999   ; O-Zn4   [0]
1661      OA      1        H180       O824   1661     -0.918      15.999   ; O-Zn4   [0]
1662      OA      1        H180       O825   1662     -0.918      15.999   ; O-Zn4   [0]
1663      OA      1        H180       O826   1663     -0.918      15.999   ; O-Zn4   [0]
1664      OA      1        H180       O827   1664     -0.918      15.999   ; O-Zn4   [0]
1665      OA      1        H180       O828   1665     -0.918      15.999   ; O-Zn4   [0]
1666     ZnA      1        H180      Zn838   1666     0.918      65.380   ; Zn-O4   [0]
1667     ZnA      1        H180      Zn839   1667     0.918      65.380   ; Zn-O4   [0]
1668     ZnA      1        H180      Zn840   1668     0.918      65.380   ; Zn-O4   [0]
1669     ZnA      1        H180      Zn841   1669     0.918      65.380   ; Zn-O4   [0]
1670     ZnA      1        H180      Zn842   1670     0.918      65.380   ; Zn-O4   [0]
1671     ZnA      1        H180      Zn843   1671     0.918      65.380   ; Zn-O4   [0]
1672     ZnA      1        H180      Zn844   1672     0.918      65.380   ; Zn-O4   [0]
1673     ZnA      1        H180      Zn845   1673     0.918      65.380   ; Zn-O4   [0]
1674     ZnA      1        H180      Zn846   1674     0.918      65.380   ; Zn-O4   [0]
1675      OA      1        H180       O829   1675     -0.918      15.999   ; O-Zn4   [0]
1676      OA      1        H180       O830   1676     -0.918      15.999   ; O-Zn4   [0]
1677      OA      1        H180       O831   1677     -0.918      15.999   ; O-Zn4   [0]
1678      OA      1        H180       O832   1678     -0.918      15.999   ; O-Zn4   [0]
1679      OA      1        H180       O833   1679     -0.918      15.999   ; O-Zn4   [0]
1680      OA      1        H180       O834   1680     -0.918      15.999   ; O-Zn4   [0]
1681      OA      1        H180       O835   1681     -0.918      15.999   ; O-Zn4   [0]
1682      OA      1        H180       O836   1682     -0.918      15.999   ; O-Zn4   [0]
1683      OA      1        H180       O837   1683     -0.918      15.999   ; O-Zn4   [0]
1684      OA      1        H180       O838   1684     -0.918      15.999   ; O-Zn4   [0]
1685      OA      1        H180       O839   1685     -0.918      15.999   ; O-Zn4   [0]
1686      OA      1        H180       O840   1686     -0.918      15.999   ; O-Zn4   [0]
1687      OA      1        H180       O841   1687     -0.918      15.999   ; O-Zn4   [0]
1688      OA      1        H180       O842   1688     -0.918      15.999   ; O-Zn4   [0]
1689      OA      1        H180       O843   1689     -0.918      15.999   ; O-Zn4   [0]
1690      OA      1        H180       O844   1690     -0.918      15.999   ; O-Zn4   [0]
1691      OA      1        H180       O845   1691     -0.918      15.999   ; O-Zn4   [0]
1692      OA      1        H180       O846   1692     -0.918      15.999   ; O-Zn4   [0]
1693     ZnA      1        H180      Zn847   1693     0.918      65.380   ; Zn-O4   [0]
1694     ZnA      1        H180      Zn848   1694     0.918      65.380   ; Zn-O4   [0]
1695     ZnA      1        H180      Zn849   1695     0.918      65.380   ; Zn-O4   [0]
1696     ZnA      1        H180      Zn850   1696     0.918      65.380   ; Zn-O4   [0]
1697     ZnA      1        H180      Zn851   1697     0.918      65.380   ; Zn-O4   [0]
1698     ZnA      1        H180      Zn852   1698     0.918      65.380   ; Zn-O4   [0]
1699     ZnA      1        H180      Zn853   1699     0.918      65.380   ; Zn-O4   [0]
1700     ZnA      1        H180      Zn854   1700     0.918      65.380   ; Zn-O4   [0]
1701     ZnA      1        H180      Zn855   1701     0.918      65.380   ; Zn-O4   [0]
1702      OA      1        H180       O847   1702     -0.918      15.999   ; O-Zn4   [0]
1703      OA      1        H180       O848   1703     -0.918      15.999   ; O-Zn4   [0]
1704      OA      1        H180       O849   1704     -0.918      15.999   ; O-Zn4   [0]
1705      OA      1        H180       O850   1705     -0.918      15.999   ; O-Zn4   [0]
1706      OA      1        H180       O851   1706     -0.918      15.999   ; O-Zn4   [0]
1707      OA      1        H180       O852   1707     -0.918      15.999   ; O-Zn4   [0]
1708      OA      1        H180       O853   1708     -0.918      15.999   ; O-Zn4   [0]
1709      OA      1        H180       O854   1709     -0.918      15.999   ; O-Zn4   [0]
1710      OA      1        H180       O855   1710     -0.918      15.999   ; O-Zn4   [0]
1711     ZnA      1        H180      Zn856   1711     0.918      65.380   ; Zn-O4   [0]
1712     ZnA      1        H180      Zn857   1712     0.918      65.380   ; Zn-O4   [0]
1713     ZnA      1        H180      Zn858   1713     0.918      65.380   ; Zn-O4   [0]
1714     ZnA      1        H180      Zn859   1714     0.918      65.380   ; Zn-O4   [0]
1715     ZnA      1        H180      Zn860   1715     0.918      65.380   ; Zn-O4   [0]
1716     ZnA      1        H180      Zn861   1716     0.918      65.380   ; Zn-O4   [0]
1717     ZnA      1        H180      Zn862   1717     0.918      65.380   ; Zn-O4   [0]
1718     ZnA      1        H180      Zn863   1718     0.918      65.380   ; Zn-O4   [0]
1719     ZnA      1        H180      Zn864   1719     0.918      65.380   ; Zn-O4   [0]
1720      OA      1        H180       O856   1720     -0.918      15.999   ; O-Zn4   [0]
1721      OA      1        H180       O857   1721     -0.918      15.999   ; O-Zn4   [0]
1722      OA      1        H180       O858   1722     -0.918      15.999   ; O-Zn4   [0]
1723      OA      1        H180       O859   1723     -0.918      15.999   ; O-Zn4   [0]
1724      OA      1        H180       O860   1724     -0.918      15.999   ; O-Zn4   [0]
1725      OA      1        H180       O861   1725     -0.918      15.999   ; O-Zn4   [0]
1726      OA      1        H180       O862   1726     -0.918      15.999   ; O-Zn4   [0]
1727      OA      1        H180       O863   1727     -0.918      15.999   ; O-Zn4   [0]
1728      OA      1        H180       O864   1728     -0.918      15.999   ; O-Zn4   [0]
1729      OA      1        H180       O865   1729     -0.918      15.999   ; O-Zn4   [0]
1730      OA      1        H180       O866   1730     -0.918      15.999   ; O-Zn4   [0]
1731      OA      1        H180       O867   1731     -0.918      15.999   ; O-Zn4   [0]
1732      OA      1        H180       O868   1732     -0.918      15.999   ; O-Zn4   [0]
1733      OA      1        H180       O869   1733     -0.918      15.999   ; O-Zn4   [0]
1734      OA      1        H180       O870   1734     -0.918      15.999   ; O-Zn4   [0]
1735      OA      1        H180       O871   1735     -0.918      15.999   ; O-Zn4   [0]
1736      OA      1        H180       O872   1736     -0.918      15.999   ; O-Zn4   [0]
1737      OA      1        H180       O873   1737     -0.918      15.999   ; O-Zn4   [0]
1738     ZnA      1        H180      Zn865   1738     0.918      65.380   ; Zn-O4   [0]
1739     ZnA      1        H180      Zn866   1739     0.918      65.380   ; Zn-O4   [0]
1740     ZnA      1        H180      Zn867   1740     0.918      65.380   ; Zn-O4   [0]
1741     ZnA      1        H180      Zn868   1741     0.918      65.380   ; Zn-O4   [0]
1742     ZnA      1        H180      Zn869   1742     0.918      65.380   ; Zn-O4   [0]
1743     ZnA      1        H180      Zn870   1743     0.918      65.380   ; Zn-O4   [0]
1744     ZnA      1        H180      Zn871   1744     0.918      65.380   ; Zn-O4   [0]
1745     ZnA      1        H180      Zn872   1745     0.918      65.380   ; Zn-O4   [0]
1746     ZnA      1        H180      Zn873   1746     0.918      65.380   ; Zn-O4   [0]
1747      OA      1        H180       O874   1747     -0.918      15.999   ; O-Zn4   [0]
1748      OA      1        H180       O875   1748     -0.918      15.999   ; O-Zn4   [0]
1749      OA      1        H180       O876   1749     -0.918      15.999   ; O-Zn4   [0]
1750      OA      1        H180       O877   1750     -0.918      15.999   ; O-Zn4   [0]
1751      OA      1        H180       O878   1751     -0.918      15.999   ; O-Zn4   [0]
1752      OA      1        H180       O879   1752     -0.918      15.999   ; O-Zn4   [0]
1753      OA      1        H180       O880   1753     -0.918      15.999   ; O-Zn4   [0]
1754      OA      1        H180       O881   1754     -0.918      15.999   ; O-Zn4   [0]
1755      OA      1        H180       O882   1755     -0.918      15.999   ; O-Zn4   [0]
1756     ZnA      1        H180      Zn874   1756     0.918      65.380   ; Zn-O4   [0]
1757     ZnA      1        H180      Zn875   1757     0.918      65.380   ; Zn-O4   [0]
1758     ZnA      1        H180      Zn876   1758     0.918      65.380   ; Zn-O4   [0]
1759     ZnA      1        H180      Zn877   1759     0.918      65.380   ; Zn-O4   [0]
1760     ZnA      1        H180      Zn878   1760     0.918      65.380   ; Zn-O4   [0]
1761     ZnA      1        H180      Zn879   1761     0.918      65.380   ; Zn-O4   [0]
1762     ZnA      1        H180      Zn880   1762     0.918      65.380   ; Zn-O4   [0]
1763     ZnA      1        H180      Zn881   1763     0.918      65.380   ; Zn-O4   [0]
1764     ZnA      1        H180      Zn882   1764     0.918      65.380   ; Zn-O4   [0]
1765      OA      1        H180       O883   1765     -0.918      15.999   ; O-Zn4   [0]
1766      OA      1        H180       O884   1766     -0.918      15.999   ; O-Zn4   [0]
1767      OA      1        H180       O885   1767     -0.918      15.999   ; O-Zn4   [0]
1768      OA      1        H180       O886   1768     -0.918      15.999   ; O-Zn4   [0]
1769      OA      1        H180       O887   1769     -0.918      15.999   ; O-Zn4   [0]
1770      OA      1        H180       O888   1770     -0.918      15.999   ; O-Zn4   [0]
1771      OA      1        H180       O889   1771     -0.918      15.999   ; O-Zn4   [0]
1772      OA      1        H180       O890   1772     -0.918      15.999   ; O-Zn4   [0]
1773      OA      1        H180       O891   1773     -0.918      15.999   ; O-Zn4   [0]
1774     ZnA      1        H180      Zn883   1774     0.918      65.380   ; Zn-O4   [0]
1775     ZnA      1        H180      Zn884   1775     0.918      65.380   ; Zn-O4   [0]
1776     ZnA      1        H180      Zn885   1776     0.918      65.380   ; Zn-O4   [0]
1777     ZnA      1        H180      Zn886   1777     0.918      65.380   ; Zn-O4   [0]
1778     ZnA      1        H180      Zn887   1778     0.918      65.380   ; Zn-O4   [0]
1779     ZnA      1        H180      Zn888   1779     0.918      65.380   ; Zn-O4   [0]
1780     ZnA      1        H180      Zn889   1780     0.918      65.380   ; Zn-O4   [0]
1781     ZnA      1        H180      Zn890   1781     0.918      65.380   ; Zn-O4   [0]
1782     ZnA      1        H180      Zn891   1782     0.918      65.380   ; Zn-O4   [0]
1783      OA      1        H180       O892   1783     -0.918      15.999   ; O-Zn4   [0]
1784      OA      1        H180       O893   1784     -0.918      15.999   ; O-Zn4   [0]
1785      OA      1        H180       O894   1785     -0.918      15.999   ; O-Zn4   [0]
1786      OA      1        H180       O895   1786     -0.918      15.999   ; O-Zn4   [0]
1787      OA      1        H180       O896   1787     -0.918      15.999   ; O-Zn4   [0]
1788      OA      1        H180       O897   1788     -0.918      15.999   ; O-Zn4   [0]
1789      OA      1        H180       O898   1789     -0.918      15.999   ; O-Zn4   [0]
1790      OA      1        H180       O899   1790     -0.918      15.999   ; O-Zn4   [0]
1791      OA      1        H180       O900   1791     -0.918      15.999   ; O-Zn4   [0]
1792     ZnA      1        H180      Zn892   1792     0.918      65.380   ; Zn-O4   [0]
1793     ZnA      1        H180      Zn893   1793     0.918      65.380   ; Zn-O4   [0]
1794     ZnA      1        H180      Zn894   1794     0.918      65.380   ; Zn-O4   [0]
1795     ZnA      1        H180      Zn895   1795     0.918      65.380   ; Zn-O4   [0]
1796     ZnA      1        H180      Zn896   1796     0.918      65.380   ; Zn-O4   [0]
1797     ZnA      1        H180      Zn897   1797     0.918      65.380   ; Zn-O4   [0]
1798     ZnA      1        H180      Zn898   1798     0.918      65.380   ; Zn-O4   [0]
1799     ZnA      1        H180      Zn899   1799     0.918      65.380   ; Zn-O4   [0]
1800     ZnA      1        H180      Zn900   1800     0.918      65.380   ; Zn-O4   [0]
1801     ZnA      1        H180      Zn901   1801     0.918      65.380   ; Zn-O4   [0]
1802     ZnA      1        H180      Zn902   1802     0.918      65.380   ; Zn-O4   [0]
1803     ZnA      1        H180      Zn903   1803     0.918      65.380   ; Zn-O4   [0]
1804     ZnA      1        H180      Zn904   1804     0.918      65.380   ; Zn-O4   [0]
1805     ZnA      1        H180      Zn905   1805     0.918      65.380   ; Zn-O4   [0]
1806     ZnA      1        H180      Zn906   1806     0.918      65.380   ; Zn-O4   [0]
1807     ZnA      1        H180      Zn907   1807     0.918      65.380   ; Zn-O4   [0]
1808     ZnA      1        H180      Zn908   1808     0.918      65.380   ; Zn-O4   [0]
1809     ZnA      1        H180      Zn909   1809     0.918      65.380   ; Zn-O4   [0]
1810      OA      1        H180       O901   1810     -0.918      15.999   ; O-Zn4   [0]
1811      OA      1        H180       O902   1811     -0.918      15.999   ; O-Zn4   [0]
1812      OA      1        H180       O903   1812     -0.918      15.999   ; O-Zn4   [0]
1813      OA      1        H180       O904   1813     -0.918      15.999   ; O-Zn4   [0]
1814      OA      1        H180       O905   1814     -0.918      15.999   ; O-Zn4   [0]
1815      OA      1        H180       O906   1815     -0.918      15.999   ; O-Zn4   [0]
1816      OA      1        H180       O907   1816     -0.918      15.999   ; O-Zn4   [0]
1817      OA      1        H180       O908   1817     -0.918      15.999   ; O-Zn4   [0]
1818      OA      1        H180       O909   1818     -0.918      15.999   ; O-Zn4   [0]
1819     ZnA      1        H180      Zn910   1819     0.918      65.380   ; Zn-O4   [0]
1820     ZnA      1        H180      Zn911   1820     0.918      65.380   ; Zn-O4   [0]
1821     ZnA      1        H180      Zn912   1821     0.918      65.380   ; Zn-O4   [0]
1822     ZnA      1        H180      Zn913   1822     0.918      65.380   ; Zn-O4   [0]
1823     ZnA      1        H180      Zn914   1823     0.918      65.380   ; Zn-O4   [0]
1824     ZnA      1        H180      Zn915   1824     0.918      65.380   ; Zn-O4   [0]
1825     ZnA      1        H180      Zn916   1825     0.918      65.380   ; Zn-O4   [0]
1826     ZnA      1        H180      Zn917   1826     0.918      65.380   ; Zn-O4   [0]
1827     ZnA      1        H180      Zn918   1827     0.918      65.380   ; Zn-O4   [0]
1828      OA      1        H180       O910   1828     -0.918      15.999   ; O-Zn4   [0]
1829      OA      1        H180       O911   1829     -0.918      15.999   ; O-Zn4   [0]
1830      OA      1        H180       O912   1830     -0.918      15.999   ; O-Zn4   [0]
1831      OA      1        H180       O913   1831     -0.918      15.999   ; O-Zn4   [0]
1832      OA      1        H180       O914   1832     -0.918      15.999   ; O-Zn4   [0]
1833      OA      1        H180       O915   1833     -0.918      15.999   ; O-Zn4   [0]
1834      OA      1        H180       O916   1834     -0.918      15.999   ; O-Zn4   [0]
1835      OA      1        H180       O917   1835     -0.918      15.999   ; O-Zn4   [0]
1836      OA      1        H180       O918   1836     -0.918      15.999   ; O-Zn4   [0]
1837      OA      1        H180       O919   1837     -0.918      15.999   ; O-Zn4   [0]
1838      OA      1        H180       O920   1838     -0.918      15.999   ; O-Zn4   [0]
1839      OA      1        H180       O921   1839     -0.918      15.999   ; O-Zn4   [0]
1840      OA      1        H180       O922   1840     -0.918      15.999   ; O-Zn4   [0]
1841      OA      1        H180       O923   1841     -0.918      15.999   ; O-Zn4   [0]
1842      OA      1        H180       O924   1842     -0.918      15.999   ; O-Zn4   [0]
1843      OA      1        H180       O925   1843     -0.918      15.999   ; O-Zn4   [0]
1844      OA      1        H180       O926   1844     -0.918      15.999   ; O-Zn4   [0]
1845      OA      1        H180       O927   1845     -0.918      15.999   ; O-Zn4   [0]
1846     ZnA      1        H180      Zn919   1846     0.918      65.380   ; Zn-O4   [0]
1847     ZnA      1        H180      Zn920   1847     0.918      65.380   ; Zn-O4   [0]
1848     ZnA      1        H180      Zn921   1848     0.918      65.380   ; Zn-O4   [0]
1849     ZnA      1        H180      Zn922   1849     0.918      65.380   ; Zn-O4   [0]
1850     ZnA      1        H180      Zn923   1850     0.918      65.380   ; Zn-O4   [0]
1851     ZnA      1        H180      Zn924   1851     0.918      65.380   ; Zn-O4   [0]
1852     ZnA      1        H180      Zn925   1852     0.918      65.380   ; Zn-O4   [0]
1853     ZnA      1        H180      Zn926   1853     0.918      65.380   ; Zn-O4   [0]
1854     ZnA      1        H180      Zn927   1854     0.918      65.380   ; Zn-O4   [0]
1855     ZnA      1        H180      Zn928   1855     0.918      65.380   ; Zn-O4   [0]
1856     ZnA      1        H180      Zn929   1856     0.918      65.380   ; Zn-O4   [0]
1857     ZnA      1        H180      Zn930   1857     0.918      65.380   ; Zn-O4   [0]
1858     ZnA      1        H180      Zn931   1858     0.918      65.380   ; Zn-O4   [0]
1859     ZnA      1        H180      Zn932   1859     0.918      65.380   ; Zn-O4   [0]
1860     ZnA      1        H180      Zn933   1860     0.918      65.380   ; Zn-O4   [0]
1861     ZnA      1        H180      Zn934   1861     0.918      65.380   ; Zn-O4   [0]
1862     ZnA      1        H180      Zn935   1862     0.918      65.380   ; Zn-O4   [0]
1863     ZnA      1        H180      Zn936   1863     0.918      65.380   ; Zn-O4   [0]
1864     ZnA      1        H180      Zn937   1864     0.918      65.380   ; Zn-O4   [0]
1865     ZnA      1        H180      Zn938   1865     0.918      65.380   ; Zn-O4   [0]
1866     ZnA      1        H180      Zn939   1866     0.918      65.380   ; Zn-O4   [0]
1867     ZnA      1        H180      Zn940   1867     0.918      65.380   ; Zn-O4   [0]
1868     ZnA      1        H180      Zn941   1868     0.918      65.380   ; Zn-O4   [0]
1869     ZnA      1        H180      Zn942   1869     0.918      65.380   ; Zn-O4   [0]
1870     ZnA      1        H180      Zn943   1870     0.918      65.380   ; Zn-O4   [0]
1871     ZnA      1        H180      Zn944   1871     0.918      65.380   ; Zn-O4   [0]
1872     ZnA      1        H180      Zn945   1872     0.918      65.380   ; Zn-O4   [0]
1873      OA      1        H180       O928   1873     -0.918      15.999   ; O-Zn4   [0]
1874      OA      1        H180       O929   1874     -0.918      15.999   ; O-Zn4   [0]
1875      OA      1        H180       O930   1875     -0.918      15.999   ; O-Zn4   [0]
1876      OA      1        H180       O931   1876     -0.918      15.999   ; O-Zn4   [0]
1877      OA      1        H180       O932   1877     -0.918      15.999   ; O-Zn4   [0]
1878      OA      1        H180       O933   1878     -0.918      15.999   ; O-Zn4   [0]
1879      OA      1        H180       O934   1879     -0.918      15.999   ; O-Zn4   [0]
1880      OA      1        H180       O935   1880     -0.918      15.999   ; O-Zn4   [0]
1881      OA      1        H180       O936   1881     -0.918      15.999   ; O-Zn4   [0]
1882      OA      1        H180       O937   1882     -0.918      15.999   ; O-Zn4   [0]
1883      OA      1        H180       O938   1883     -0.918      15.999   ; O-Zn4   [0]
1884      OA      1        H180       O939   1884     -0.918      15.999   ; O-Zn4   [0]
1885      OA      1        H180       O940   1885     -0.918      15.999   ; O-Zn4   [0]
1886      OA      1        H180       O941   1886     -0.918      15.999   ; O-Zn4   [0]
1887      OA      1        H180       O942   1887     -0.918      15.999   ; O-Zn4   [0]
1888      OA      1        H180       O943   1888     -0.918      15.999   ; O-Zn4   [0]
1889      OA      1        H180       O944   1889     -0.918      15.999   ; O-Zn4   [0]
1890      OA      1        H180       O945   1890     -0.918      15.999   ; O-Zn4   [0]
1891      OA      1        H180       O946   1891     -0.918      15.999   ; O-Zn4   [0]
1892      OA      1        H180       O947   1892     -0.918      15.999   ; O-Zn4   [0]
1893      OA      1        H180       O948   1893     -0.918      15.999   ; O-Zn4   [0]
1894      OA      1        H180       O949   1894     -0.918      15.999   ; O-Zn4   [0]
1895      OA      1        H180       O950   1895     -0.918      15.999   ; O-Zn4   [0]
1896      OA      1        H180       O951   1896     -0.918      15.999   ; O-Zn4   [0]
1897      OA      1        H180       O952   1897     -0.918      15.999   ; O-Zn4   [0]
1898      OA      1        H180       O953   1898     -0.918      15.999   ; O-Zn4   [0]
1899      OA      1        H180       O954   1899     -0.918      15.999   ; O-Zn4   [0]
1900     ZnA      1        H180      Zn946   1900     0.918      65.380   ; Zn-O4   [0]
1901     ZnA      1        H180      Zn947   1901     0.918      65.380   ; Zn-O4   [0]
1902     ZnA      1        H180      Zn948   1902     0.918      65.380   ; Zn-O4   [0]
1903     ZnA      1        H180      Zn949   1903     0.918      65.380   ; Zn-O4   [0]
1904     ZnA      1        H180      Zn950   1904     0.918      65.380   ; Zn-O4   [0]
1905     ZnA      1        H180      Zn951   1905     0.918      65.380   ; Zn-O4   [0]
1906     ZnA      1        H180      Zn952   1906     0.918      65.380   ; Zn-O4   [0]
1907     ZnA      1        H180      Zn953   1907     0.918      65.380   ; Zn-O4   [0]
1908     ZnA      1        H180      Zn954   1908     0.918      65.380   ; Zn-O4   [0]
1909     ZnA      1        H180      Zn955   1909     0.918      65.380   ; Zn-O4   [0]
1910     ZnA      1        H180      Zn956   1910     0.918      65.380   ; Zn-O4   [0]
1911     ZnA      1        H180      Zn957   1911     0.918      65.380   ; Zn-O4   [0]
1912     ZnA      1        H180      Zn958   1912     0.918      65.380   ; Zn-O4   [0]
1913     ZnA      1        H180      Zn959   1913     0.918      65.380   ; Zn-O4   [0]
1914     ZnA      1        H180      Zn960   1914     0.918      65.380   ; Zn-O4   [0]
1915     ZnA      1        H180      Zn961   1915     0.918      65.380   ; Zn-O4   [0]
1916     ZnA      1        H180      Zn962   1916     0.918      65.380   ; Zn-O4   [0]
1917     ZnA      1        H180      Zn963   1917     0.918      65.380   ; Zn-O4   [0]
1918      OA      1        H180       O955   1918     -0.918      15.999   ; O-Zn4   [0]
1919      OA      1        H180       O956   1919     -0.918      15.999   ; O-Zn4   [0]
1920      OA      1        H180       O957   1920     -0.918      15.999   ; O-Zn4   [0]
1921      OA      1        H180       O958   1921     -0.918      15.999   ; O-Zn4   [0]
1922      OA      1        H180       O959   1922     -0.918      15.999   ; O-Zn4   [0]
1923      OA      1        H180       O960   1923     -0.918      15.999   ; O-Zn4   [0]
1924      OA      1        H180       O961   1924     -0.918      15.999   ; O-Zn4   [0]
1925      OA      1        H180       O962   1925     -0.918      15.999   ; O-Zn4   [0]
1926      OA      1        H180       O963   1926     -0.918      15.999   ; O-Zn4   [0]
1927      OA      1        H180       O964   1927     -0.918      15.999   ; O-Zn4   [0]
1928      OA      1        H180       O965   1928     -0.918      15.999   ; O-Zn4   [0]
1929      OA      1        H180       O966   1929     -0.918      15.999   ; O-Zn4   [0]
1930      OA      1        H180       O967   1930     -0.918      15.999   ; O-Zn4   [0]
1931      OA      1        H180       O968   1931     -0.918      15.999   ; O-Zn4   [0]
1932      OA      1        H180       O969   1932     -0.918      15.999   ; O-Zn4   [0]
1933      OA      1        H180       O970   1933     -0.918      15.999   ; O-Zn4   [0]
1934      OA      1        H180       O971   1934     -0.918      15.999   ; O-Zn4   [0]
1935      OA      1        H180       O972   1935     -0.918      15.999   ; O-Zn4   [0]
1936      OA      1        H180       O973   1936     -0.918      15.999   ; O-Zn4   [0]
1937      OA      1        H180       O974   1937     -0.918      15.999   ; O-Zn4   [0]
1938      OA      1        H180       O975   1938     -0.918      15.999   ; O-Zn4   [0]
1939      OA      1        H180       O976   1939     -0.918      15.999   ; O-Zn4   [0]
1940      OA      1        H180       O977   1940     -0.918      15.999   ; O-Zn4   [0]
1941      OA      1        H180       O978   1941     -0.918      15.999   ; O-Zn4   [0]
1942      OA      1        H180       O979   1942     -0.918      15.999   ; O-Zn4   [0]
1943      OA      1        H180       O980   1943     -0.918      15.999   ; O-Zn4   [0]
1944      OA      1        H180       O981   1944     -0.918      15.999   ; O-Zn4   [0]
1945     ZnA      1        H180      Zn964   1945     0.918      65.380   ; Zn-O4   [0]
1946     ZnA      1        H180      Zn965   1946     0.918      65.380   ; Zn-O4   [0]
1947     ZnA      1        H180      Zn966   1947     0.918      65.380   ; Zn-O4   [0]
1948     ZnA      1        H180      Zn967   1948     0.918      65.380   ; Zn-O4   [0]
1949     ZnA      1        H180      Zn968   1949     0.918      65.380   ; Zn-O4   [0]
1950     ZnA      1        H180      Zn969   1950     0.918      65.380   ; Zn-O4   [0]
1951     ZnA      1        H180      Zn970   1951     0.918      65.380   ; Zn-O4   [0]
1952     ZnA      1        H180      Zn971   1952     0.918      65.380   ; Zn-O4   [0]
1953     ZnA      1        H180      Zn972   1953     0.918      65.380   ; Zn-O4   [0]
1954     ZnA      1        H180      Zn973   1954     0.918      65.380   ; Zn-O4   [0]
1955     ZnA      1        H180      Zn974   1955     0.918      65.380   ; Zn-O4   [0]
1956     ZnA      1        H180      Zn975   1956     0.918      65.380   ; Zn-O4   [0]
1957     ZnA      1        H180      Zn976   1957     0.918      65.380   ; Zn-O4   [0]
1958     ZnA      1        H180      Zn977   1958     0.918      65.380   ; Zn-O4   [0]
1959     ZnA      1        H180      Zn978   1959     0.918      65.380   ; Zn-O4   [0]
1960     ZnA      1        H180      Zn979   1960     0.918      65.380   ; Zn-O4   [0]
1961     ZnA      1        H180      Zn980   1961     0.918      65.380   ; Zn-O4   [0]
1962     ZnA      1        H180      Zn981   1962     0.918      65.380   ; Zn-O4   [0]
1963     ZnA      1        H180      Zn982   1963     0.918      65.380   ; Zn-O4   [0]
1964     ZnA      1        H180      Zn983   1964     0.918      65.380   ; Zn-O4   [0]
1965     ZnA      1        H180      Zn984   1965     0.918      65.380   ; Zn-O4   [0]
1966     ZnA      1        H180      Zn985   1966     0.918      65.380   ; Zn-O4   [0]
1967     ZnA      1        H180      Zn986   1967     0.918      65.380   ; Zn-O4   [0]
1968     ZnA      1        H180      Zn987   1968     0.918      65.380   ; Zn-O4   [0]
1969     ZnA      1        H180      Zn988   1969     0.918      65.380   ; Zn-O4   [0]
1970     ZnA      1        H180      Zn989   1970     0.918      65.380   ; Zn-O4   [0]
1971     ZnA      1        H180      Zn990   1971     0.918      65.380   ; Zn-O4   [0]
1972      OA      1        H180       O982   1972     -0.918      15.999   ; O-Zn4   [0]
1973      OA      1        H180       O983   1973     -0.918      15.999   ; O-Zn4   [0]
1974      OA      1        H180       O984   1974     -0.918      15.999   ; O-Zn4   [0]
1975      OA      1        H180       O985   1975     -0.918      15.999   ; O-Zn4   [0]
1976      OA      1        H180       O986   1976     -0.918      15.999   ; O-Zn4   [0]
1977      OA      1        H180       O987   1977     -0.918      15.999   ; O-Zn4   [0]
1978      OA      1        H180       O988   1978     -0.918      15.999   ; O-Zn4   [0]
1979      OA      1        H180       O989   1979     -0.918      15.999   ; O-Zn4   [0]
1980      OA      1        H180       O990   1980     -0.918      15.999   ; O-Zn4   [0]
1981      OA      1        H180       O991   1981     -0.918      15.999   ; O-Zn4   [0]
1982      OA      1        H180       O992   1982     -0.918      15.999   ; O-Zn4   [0]
1983      OA      1        H180       O993   1983     -0.918      15.999   ; O-Zn4   [0]
1984      OA      1        H180       O994   1984     -0.918      15.999   ; O-Zn4   [0]
1985      OA      1        H180       O995   1985     -0.918      15.999   ; O-Zn4   [0]
1986      OA      1        H180       O996   1986     -0.918      15.999   ; O-Zn4   [0]
1987      OA      1        H180       O997   1987     -0.918      15.999   ; O-Zn4   [0]
1988      OA      1        H180       O998   1988     -0.918      15.999   ; O-Zn4   [0]
1989      OA      1        H180       O999   1989     -0.918      15.999   ; O-Zn4   [0]
1990     ZnA      1        H180      Zn991   1990     0.918      65.380   ; Zn-O4   [0]
1991     ZnA      1        H180      Zn992   1991     0.918      65.380   ; Zn-O4   [0]
1992     ZnA      1        H180      Zn993   1992     0.918      65.380   ; Zn-O4   [0]
1993     ZnA      1        H180      Zn994   1993     0.918      65.380   ; Zn-O4   [0]
1994     ZnA      1        H180      Zn995   1994     0.918      65.380   ; Zn-O4   [0]
1995     ZnA      1        H180      Zn996   1995     0.918      65.380   ; Zn-O4   [0]
1996     ZnA      1        H180      Zn997   1996     0.918      65.380   ; Zn-O4   [0]
1997     ZnA      1        H180      Zn998   1997     0.918      65.380   ; Zn-O4   [0]
1998     ZnA      1        H180      Zn999   1998     0.918      65.380   ; Zn-O4   [0]
1999      OA      1        H180      O1000   1999     -0.918      15.999   ; O-Zn4   [0]
2000      OA      1        H180      O1001   2000     -0.918      15.999   ; O-Zn4   [0]
2001      OA      1        H180      O1002   2001     -0.918      15.999   ; O-Zn4   [0]
2002      OA      1        H180      O1003   2002     -0.918      15.999   ; O-Zn4   [0]
2003      OA      1        H180      O1004   2003     -0.918      15.999   ; O-Zn4   [0]
2004      OA      1        H180      O1005   2004     -0.918      15.999   ; O-Zn4   [0]
2005      OA      1        H180      O1006   2005     -0.918      15.999   ; O-Zn4   [0]
2006      OA      1        H180      O1007   2006     -0.918      15.999   ; O-Zn4   [0]
2007      OA      1        H180      O1008   2007     -0.918      15.999   ; O-Zn4   [0]
2008     ZnA      1        H180     Zn1000   2008     0.918      65.380   ; Zn-O4   [0]
2009     ZnA      1        H180     Zn1001   2009     0.918      65.380   ; Zn-O4   [0]
2010     ZnA      1        H180     Zn1002   2010     0.918      65.380   ; Zn-O4   [0]
2011     ZnA      1        H180     Zn1003   2011     0.918      65.380   ; Zn-O4   [0]
2012     ZnA      1        H180     Zn1004   2012     0.918      65.380   ; Zn-O4   [0]
2013     ZnA      1        H180     Zn1005   2013     0.918      65.380   ; Zn-O4   [0]
2014     ZnA      1        H180     Zn1006   2014     0.918      65.380   ; Zn-O4   [0]
2015     ZnA      1        H180     Zn1007   2015     0.918      65.380   ; Zn-O4   [0]
2016     ZnA      1        H180     Zn1008   2016     0.918      65.380   ; Zn-O4   [0]
2017     ZnA      1        H180     Zn1009   2017     0.918      65.380   ; Zn-O4   [0]
2018     ZnA      1        H180     Zn1010   2018     0.918      65.380   ; Zn-O4   [0]
2019     ZnA      1        H180     Zn1011   2019     0.918      65.380   ; Zn-O4   [0]
2020     ZnA      1        H180     Zn1012   2020     0.918      65.380   ; Zn-O4   [0]
2021     ZnA      1        H180     Zn1013   2021     0.918      65.380   ; Zn-O4   [0]
2022     ZnA      1        H180     Zn1014   2022     0.918      65.380   ; Zn-O4   [0]
2023     ZnA      1        H180     Zn1015   2023     0.918      65.380   ; Zn-O4   [0]
2024     ZnA      1        H180     Zn1016   2024     0.918      65.380   ; Zn-O4   [0]
2025     ZnA      1        H180     Zn1017   2025     0.918      65.380   ; Zn-O4   [0]
2026      OA      1        H180      O1009   2026     -0.918      15.999   ; O-Zn4   [0]
2027      OA      1        H180      O1010   2027     -0.918      15.999   ; O-Zn4   [0]
2028      OA      1        H180      O1011   2028     -0.918      15.999   ; O-Zn4   [0]
2029      OA      1        H180      O1012   2029     -0.918      15.999   ; O-Zn4   [0]
2030      OA      1        H180      O1013   2030     -0.918      15.999   ; O-Zn4   [0]
2031      OA      1        H180      O1014   2031     -0.918      15.999   ; O-Zn4   [0]
2032      OA      1        H180      O1015   2032     -0.918      15.999   ; O-Zn4   [0]
2033      OA      1        H180      O1016   2033     -0.918      15.999   ; O-Zn4   [0]
2034      OA      1        H180      O1017   2034     -0.918      15.999   ; O-Zn4   [0]
2035     ZnA      1        H180     Zn1018   2035     0.918      65.380   ; Zn-O4   [0]
2036     ZnA      1        H180     Zn1019   2036     0.918      65.380   ; Zn-O4   [0]
2037     ZnA      1        H180     Zn1020   2037     0.918      65.380   ; Zn-O4   [0]
2038     ZnA      1        H180     Zn1021   2038     0.918      65.380   ; Zn-O4   [0]
2039     ZnA      1        H180     Zn1022   2039     0.918      65.380   ; Zn-O4   [0]
2040     ZnA      1        H180     Zn1023   2040     0.918      65.380   ; Zn-O4   [0]
2041     ZnA      1        H180     Zn1024   2041     0.918      65.380   ; Zn-O4   [0]
2042     ZnA      1        H180     Zn1025   2042     0.918      65.380   ; Zn-O4   [0]
2043     ZnA      1        H180     Zn1026   2043     0.918      65.380   ; Zn-O4   [0]
2044      OA      1        H180      O1018   2044     -0.918      15.999   ; O-Zn4   [0]
2045      OA      1        H180      O1019   2045     -0.918      15.999   ; O-Zn4   [0]
2046      OA      1        H180      O1020   2046     -0.918      15.999   ; O-Zn4   [0]
2047      OA      1        H180      O1021   2047     -0.918      15.999   ; O-Zn4   [0]
2048      OA      1        H180      O1022   2048     -0.918      15.999   ; O-Zn4   [0]
2049      OA      1        H180      O1023   2049     -0.918      15.999   ; O-Zn4   [0]
2050      OA      1        H180      O1024   2050     -0.918      15.999   ; O-Zn4   [0]
2051      OA      1        H180      O1025   2051     -0.918      15.999   ; O-Zn4   [0]
2052      OA      1        H180      O1026   2052     -0.918      15.999   ; O-Zn4   [0]
2053      OA      1        H180      O1027   2053     -0.918      15.999   ; O-Zn4   [0]
2054      OA      1        H180      O1028   2054     -0.918      15.999   ; O-Zn4   [0]
2055      OA      1        H180      O1029   2055     -0.918      15.999   ; O-Zn4   [0]
2056      OA      1        H180      O1030   2056     -0.918      15.999   ; O-Zn4   [0]
2057      OA      1        H180      O1031   2057     -0.918      15.999   ; O-Zn4   [0]
2058      OA      1        H180      O1032   2058     -0.918      15.999   ; O-Zn4   [0]
2059      OA      1        H180      O1033   2059     -0.918      15.999   ; O-Zn4   [0]
2060      OA      1        H180      O1034   2060     -0.918      15.999   ; O-Zn4   [0]
2061      OA      1        H180      O1035   2061     -0.918      15.999   ; O-Zn4   [0]
2062     ZnA      1        H180     Zn1027   2062     0.918      65.380   ; Zn-O4   [0]
2063     ZnA      1        H180     Zn1028   2063     0.918      65.380   ; Zn-O4   [0]
2064     ZnA      1        H180     Zn1029   2064     0.918      65.380   ; Zn-O4   [0]
2065     ZnA      1        H180     Zn1030   2065     0.918      65.380   ; Zn-O4   [0]
2066     ZnA      1        H180     Zn1031   2066     0.918      65.380   ; Zn-O4   [0]
2067     ZnA      1        H180     Zn1032   2067     0.918      65.380   ; Zn-O4   [0]
2068     ZnA      1        H180     Zn1033   2068     0.918      65.380   ; Zn-O4   [0]
2069     ZnA      1        H180     Zn1034   2069     0.918      65.380   ; Zn-O4   [0]
2070     ZnA      1        H180     Zn1035   2070     0.918      65.380   ; Zn-O4   [0]
2071     ZnA      1        H180     Zn1036   2071     0.918      65.380   ; Zn-O4   [0]
2072     ZnA      1        H180     Zn1037   2072     0.918      65.380   ; Zn-O4   [0]
2073     ZnA      1        H180     Zn1038   2073     0.918      65.380   ; Zn-O4   [0]
2074     ZnA      1        H180     Zn1039   2074     0.918      65.380   ; Zn-O4   [0]
2075     ZnA      1        H180     Zn1040   2075     0.918      65.380   ; Zn-O4   [0]
2076     ZnA      1        H180     Zn1041   2076     0.918      65.380   ; Zn-O4   [0]
2077     ZnA      1        H180     Zn1042   2077     0.918      65.380   ; Zn-O4   [0]
2078     ZnA      1        H180     Zn1043   2078     0.918      65.380   ; Zn-O4   [0]
2079     ZnA      1        H180     Zn1044   2079     0.918      65.380   ; Zn-O4   [0]
2080      OA      1        H180      O1036   2080     -0.918      15.999   ; O-Zn4   [0]
2081      OA      1        H180      O1037   2081     -0.918      15.999   ; O-Zn4   [0]
2082      OA      1        H180      O1038   2082     -0.918      15.999   ; O-Zn4   [0]
2083      OA      1        H180      O1039   2083     -0.918      15.999   ; O-Zn4   [0]
2084      OA      1        H180      O1040   2084     -0.918      15.999   ; O-Zn4   [0]
2085      OA      1        H180      O1041   2085     -0.918      15.999   ; O-Zn4   [0]
2086      OA      1        H180      O1042   2086     -0.918      15.999   ; O-Zn4   [0]
2087      OA      1        H180      O1043   2087     -0.918      15.999   ; O-Zn4   [0]
2088      OA      1        H180      O1044   2088     -0.918      15.999   ; O-Zn4   [0]
2089      OA      1        H180      O1045   2089     -0.918      15.999   ; O-Zn4   [0]
2090      OA      1        H180      O1046   2090     -0.918      15.999   ; O-Zn4   [0]
2091      OA      1        H180      O1047   2091     -0.918      15.999   ; O-Zn4   [0]
2092      OA      1        H180      O1048   2092     -0.918      15.999   ; O-Zn4   [0]
2093      OA      1        H180      O1049   2093     -0.918      15.999   ; O-Zn4   [0]
2094      OA      1        H180      O1050   2094     -0.918      15.999   ; O-Zn4   [0]
2095      OA      1        H180      O1051   2095     -0.918      15.999   ; O-Zn4   [0]
2096      OA      1        H180      O1052   2096     -0.918      15.999   ; O-Zn4   [0]
2097      OA      1        H180      O1053   2097     -0.918      15.999   ; O-Zn4   [0]
2098     ZnA      1        H180     Zn1045   2098     0.918      65.380   ; Zn-O4   [0]
2099     ZnA      1        H180     Zn1046   2099     0.918      65.380   ; Zn-O4   [0]
2100     ZnA      1        H180     Zn1047   2100     0.918      65.380   ; Zn-O4   [0]
2101     ZnA      1        H180     Zn1048   2101     0.918      65.380   ; Zn-O4   [0]
2102     ZnA      1        H180     Zn1049   2102     0.918      65.380   ; Zn-O4   [0]
2103     ZnA      1        H180     Zn1050   2103     0.918      65.380   ; Zn-O4   [0]
2104     ZnA      1        H180     Zn1051   2104     0.918      65.380   ; Zn-O4   [0]
2105     ZnA      1        H180     Zn1052   2105     0.918      65.380   ; Zn-O4   [0]
2106     ZnA      1        H180     Zn1053   2106     0.918      65.380   ; Zn-O4   [0]
2107      OA      1        H180      O1054   2107     -0.918      15.999   ; O-Zn4   [0]
2108      OA      1        H180      O1055   2108     -0.918      15.999   ; O-Zn4   [0]
2109      OA      1        H180      O1056   2109     -0.918      15.999   ; O-Zn4   [0]
2110      OA      1        H180      O1057   2110     -0.918      15.999   ; O-Zn4   [0]
2111      OA      1        H180      O1058   2111     -0.918      15.999   ; O-Zn4   [0]
2112      OA      1        H180      O1059   2112     -0.918      15.999   ; O-Zn4   [0]
2113      OA      1        H180      O1060   2113     -0.918      15.999   ; O-Zn4   [0]
2114      OA      1        H180      O1061   2114     -0.918      15.999   ; O-Zn4   [0]
2115      OA      1        H180      O1062   2115     -0.918      15.999   ; O-Zn4   [0]
2116     ZnA      1        H180     Zn1054   2116     0.918      65.380   ; Zn-O4   [0]
2117     ZnA      1        H180     Zn1055   2117     0.918      65.380   ; Zn-O4   [0]
2118     ZnA      1        H180     Zn1056   2118     0.918      65.380   ; Zn-O4   [0]
2119     ZnA      1        H180     Zn1057   2119     0.918      65.380   ; Zn-O4   [0]
2120     ZnA      1        H180     Zn1058   2120     0.918      65.380   ; Zn-O4   [0]
2121     ZnA      1        H180     Zn1059   2121     0.918      65.380   ; Zn-O4   [0]
2122     ZnA      1        H180     Zn1060   2122     0.918      65.380   ; Zn-O4   [0]
2123     ZnA      1        H180     Zn1061   2123     0.918      65.380   ; Zn-O4   [0]
2124     ZnA      1        H180     Zn1062   2124     0.918      65.380   ; Zn-O4   [0]
2125     ZnA      1        H180     Zn1063   2125     0.918      65.380   ; Zn-O4   [0]
2126     ZnA      1        H180     Zn1064   2126     0.918      65.380   ; Zn-O4   [0]
2127     ZnA      1        H180     Zn1065   2127     0.918      65.380   ; Zn-O4   [0]
2128     ZnA      1        H180     Zn1066   2128     0.918      65.380   ; Zn-O4   [0]
2129     ZnA      1        H180     Zn1067   2129     0.918      65.380   ; Zn-O4   [0]
2130     ZnA      1        H180     Zn1068   2130     0.918      65.380   ; Zn-O4   [0]
2131     ZnA      1        H180     Zn1069   2131     0.918      65.380   ; Zn-O4   [0]
2132     ZnA      1        H180     Zn1070   2132     0.918      65.380   ; Zn-O4   [0]
2133     ZnA      1        H180     Zn1071   2133     0.918      65.380   ; Zn-O4   [0]
2134      OA      1        H180      O1063   2134     -0.918      15.999   ; O-Zn4   [0]
2135      OA      1        H180      O1064   2135     -0.918      15.999   ; O-Zn4   [0]
2136      OA      1        H180      O1065   2136     -0.918      15.999   ; O-Zn4   [0]
2137      OA      1        H180      O1066   2137     -0.918      15.999   ; O-Zn4   [0]
2138      OA      1        H180      O1067   2138     -0.918      15.999   ; O-Zn4   [0]
2139      OA      1        H180      O1068   2139     -0.918      15.999   ; O-Zn4   [0]
2140      OA      1        H180      O1069   2140     -0.918      15.999   ; O-Zn4   [0]
2141      OA      1        H180      O1070   2141     -0.918      15.999   ; O-Zn4   [0]
2142      OA      1        H180      O1071   2142     -0.918      15.999   ; O-Zn4   [0]
2143      OA      1        H180      O1072   2143     -0.918      15.999   ; O-Zn4   [0]
2144      OA      1        H180      O1073   2144     -0.918      15.999   ; O-Zn4   [0]
2145      OA      1        H180      O1074   2145     -0.918      15.999   ; O-Zn4   [0]
2146      OA      1        H180      O1075   2146     -0.918      15.999   ; O-Zn4   [0]
2147      OA      1        H180      O1076   2147     -0.918      15.999   ; O-Zn4   [0]
2148      OA      1        H180      O1077   2148     -0.918      15.999   ; O-Zn4   [0]
2149      OA      1        H180      O1078   2149     -0.918      15.999   ; O-Zn4   [0]
2150      OA      1        H180      O1079   2150     -0.918      15.999   ; O-Zn4   [0]
2151      OA      1        H180      O1080   2151     -0.918      15.999   ; O-Zn4   [0]
2152     ZnA      1        H180     Zn1072   2152     0.918      65.380   ; Zn-O4   [0]
2153     ZnA      1        H180     Zn1073   2153     0.918      65.380   ; Zn-O4   [0]
2154     ZnA      1        H180     Zn1074   2154     0.918      65.380   ; Zn-O4   [0]
2155     ZnA      1        H180     Zn1075   2155     0.918      65.380   ; Zn-O4   [0]
2156     ZnA      1        H180     Zn1076   2156     0.918      65.380   ; Zn-O4   [0]
2157     ZnA      1        H180     Zn1077   2157     0.918      65.380   ; Zn-O4   [0]
2158     ZnA      1        H180     Zn1078   2158     0.918      65.380   ; Zn-O4   [0]
2159     ZnA      1        H180     Zn1079   2159     0.918      65.380   ; Zn-O4   [0]
2160     ZnA      1        H180     Zn1080   2160     0.918      65.380   ; Zn-O4   [0]
2161      OA      1        H180      O1081   2161     -0.918      15.999   ; O-Zn4   [0]
2162      OA      1        H180      O1082   2162     -0.918      15.999   ; O-Zn4   [0]
2163      OA      1        H180      O1083   2163     -0.918      15.999   ; O-Zn4   [0]
2164      OA      1        H180      O1084   2164     -0.918      15.999   ; O-Zn4   [0]
2165      OA      1        H180      O1085   2165     -0.918      15.999   ; O-Zn4   [0]
2166      OA      1        H180      O1086   2166     -0.918      15.999   ; O-Zn4   [0]
2167      OA      1        H180      O1087   2167     -0.918      15.999   ; O-Zn4   [0]
2168      OA      1        H180      O1088   2168     -0.918      15.999   ; O-Zn4   [0]
2169      OA      1        H180      O1089   2169     -0.918      15.999   ; O-Zn4   [0]
2170     ZnA      1        H180     Zn1081   2170     0.918      65.380   ; Zn-O4   [0]
2171     ZnA      1        H180     Zn1082   2171     0.918      65.380   ; Zn-O4   [0]
2172     ZnA      1        H180     Zn1083   2172     0.918      65.380   ; Zn-O4   [0]
2173     ZnA      1        H180     Zn1084   2173     0.918      65.380   ; Zn-O4   [0]
2174     ZnA      1        H180     Zn1085   2174     0.918      65.380   ; Zn-O4   [0]
2175     ZnA      1        H180     Zn1086   2175     0.918      65.380   ; Zn-O4   [0]
2176     ZnA      1        H180     Zn1087   2176     0.918      65.380   ; Zn-O4   [0]
2177     ZnA      1        H180     Zn1088   2177     0.918      65.380   ; Zn-O4   [0]
2178     ZnA      1        H180     Zn1089   2178     0.918      65.380   ; Zn-O4   [0]
2179     ZnA      1        H180     Zn1090   2179     0.918      65.380   ; Zn-O4   [0]
2180     ZnA      1        H180     Zn1091   2180     0.918      65.380   ; Zn-O4   [0]
2181     ZnA      1        H180     Zn1092   2181     0.918      65.380   ; Zn-O4   [0]
2182     ZnA      1        H180     Zn1093   2182     0.918      65.380   ; Zn-O4   [0]
2183     ZnA      1        H180     Zn1094   2183     0.918      65.380   ; Zn-O4   [0]
2184     ZnA      1        H180     Zn1095   2184     0.918      65.380   ; Zn-O4   [0]
2185     ZnA      1        H180     Zn1096   2185     0.918      65.380   ; Zn-O4   [0]
2186     ZnA      1        H180     Zn1097   2186     0.918      65.380   ; Zn-O4   [0]
2187     ZnA      1        H180     Zn1098   2187     0.918      65.380   ; Zn-O4   [0]
2188      OA      1        H180      O1090   2188     -0.918      15.999   ; O-Zn4   [0]
2189      OA      1        H180      O1091   2189     -0.918      15.999   ; O-Zn4   [0]
2190      OA      1        H180      O1092   2190     -0.918      15.999   ; O-Zn4   [0]
2191      OA      1        H180      O1093   2191     -0.918      15.999   ; O-Zn4   [0]
2192      OA      1        H180      O1094   2192     -0.918      15.999   ; O-Zn4   [0]
2193      OA      1        H180      O1095   2193     -0.918      15.999   ; O-Zn4   [0]
2194      OA      1        H180      O1096   2194     -0.918      15.999   ; O-Zn4   [0]
2195      OA      1        H180      O1097   2195     -0.918      15.999   ; O-Zn4   [0]
2196      OA      1        H180      O1098   2196     -0.918      15.999   ; O-Zn4   [0]
2197     ZnB      1        H180     Zn1099   2197     0.947853      65.380   ; Zn-O3   [0]
2198     ZnB      1        H180     Zn1100   2198     0.947853      65.380   ; Zn-O3   [0]
2199     ZnB      1        H180     Zn1101   2199     0.947853      65.380   ; Zn-O3   [0]
2200     ZnB      1        H180     Zn1102   2200     0.947853      65.380   ; Zn-O3   [0]
2201     ZnB      1        H180     Zn1103   2201     0.947853      65.380   ; Zn-O3   [0]
2202     ZnB      1        H180     Zn1104   2202     0.947853      65.380   ; Zn-O3   [0]
2203     ZnB      1        H180     Zn1105   2203     0.947853      65.380   ; Zn-O3   [0]
2204     ZnB      1        H180     Zn1106   2204     0.947853      65.380   ; Zn-O3   [0]
2205     ZnB      1        H180     Zn1107   2205     0.947853      65.380   ; Zn-O3   [0]
2206      OC      1        H180      O1099   2206     -0.935147      15.999   ; O-Zn3   [0]
2207      OC      1        H180      O1100   2207     -0.935147      15.999   ; O-Zn3   [0]
2208      OC      1        H180      O1101   2208     -0.935147      15.999   ; O-Zn3   [0]
2209      OC      1        H180      O1102   2209     -0.935147      15.999   ; O-Zn3   [0]
2210      OC      1        H180      O1103   2210     -0.935147      15.999   ; O-Zn3   [0]
2211      OC      1        H180      O1104   2211     -0.935147      15.999   ; O-Zn3   [0]
2212      OC      1        H180      O1105   2212     -0.935147      15.999   ; O-Zn3   [0]
2213      OC      1        H180      O1106   2213     -0.935147      15.999   ; O-Zn3   [0]
2214      OC      1        H180      O1107   2214     -0.935147      15.999   ; O-Zn3   [0]
2215      OC      1        H180      O1108   2215     -0.935147      15.999   ; O-Zn3   [0]
2216      OC      1        H180      O1109   2216     -0.935147      15.999   ; O-Zn3   [0]
2217      OC      1        H180      O1110   2217     -0.935147      15.999   ; O-Zn3   [0]
2218      OC      1        H180      O1111   2218     -0.935147      15.999   ; O-Zn3   [0]
2219      OC      1        H180      O1112   2219     -0.935147      15.999   ; O-Zn3   [0]
2220      OC      1        H180      O1113   2220     -0.935147      15.999   ; O-Zn3   [0]
2221      OC      1        H180      O1114   2221     -0.935147      15.999   ; O-Zn3   [0]
2222      OC      1        H180      O1115   2222     -0.935147      15.999   ; O-Zn3   [0]
2223      OC      1        H180      O1116   2223     -0.935147      15.999   ; O-Zn3   [0]
2224      OC      1        H180      O1117   2224     -0.935147      15.999   ; O-Zn3   [0]
2225      OC      1        H180      O1118   2225     -0.935147      15.999   ; O-Zn3   [0]
2226      OC      1        H180      O1119   2226     -0.935147      15.999   ; O-Zn3   [0]
2227      OC      1        H180      O1120   2227     -0.935147      15.999   ; O-Zn3   [0]
2228      OC      1        H180      O1121   2228     -0.935147      15.999   ; O-Zn3   [0]
2229      OC      1        H180      O1122   2229     -0.935147      15.999   ; O-Zn3   [0]
2230      OC      1        H180      O1123   2230     -0.935147      15.999   ; O-Zn3   [0]
2231      OC      1        H180      O1124   2231     -0.935147      15.999   ; O-Zn3   [0]
2232      OC      1        H180      O1125   2232     -0.935147      15.999   ; O-Zn3   [0]
2233      OC      1        H180      O1126   2233     -0.935147      15.999   ; O-Zn3   [0]
2234      OC      1        H180      O1127   2234     -0.935147      15.999   ; O-Zn3   [0]
2235      OC      1        H180      O1128   2235     -0.935147      15.999   ; O-Zn3   [0]
2236      OC      1        H180      O1129   2236     -0.935147      15.999   ; O-Zn3   [0]
2237      OC      1        H180      O1130   2237     -0.935147      15.999   ; O-Zn3   [0]
2238      OC      1        H180      O1131   2238     -0.935147      15.999   ; O-Zn3   [0]
2239      OC      1        H180      O1132   2239     -0.935147      15.999   ; O-Zn3   [0]
2240      OC      1        H180      O1133   2240     -0.935147      15.999   ; O-Zn3   [0]
2241      OC      1        H180      O1134   2241     -0.935147      15.999   ; O-Zn3   [0]
2242     ZnB      1        H180     Zn1108   2242     0.947853      65.380   ; Zn-O3   [0]
2243     ZnB      1        H180     Zn1109   2243     0.947853      65.380   ; Zn-O3   [0]
2244     ZnB      1        H180     Zn1110   2244     0.947853      65.380   ; Zn-O3   [0]
2245     ZnB      1        H180     Zn1111   2245     0.947853      65.380   ; Zn-O3   [0]
2246     ZnB      1        H180     Zn1112   2246     0.947853      65.380   ; Zn-O3   [0]
2247     ZnB      1        H180     Zn1113   2247     0.947853      65.380   ; Zn-O3   [0]
2248     ZnB      1        H180     Zn1114   2248     0.947853      65.380   ; Zn-O3   [0]
2249     ZnB      1        H180     Zn1115   2249     0.947853      65.380   ; Zn-O3   [0]
2250     ZnB      1        H180     Zn1116   2250     0.947853      65.380   ; Zn-O3   [0]
2251     ZnB      1        H180     Zn1117   2251     0.947853      65.380   ; Zn-O3   [0]
2252     ZnB      1        H180     Zn1118   2252     0.947853      65.380   ; Zn-O3   [0]
2253     ZnB      1        H180     Zn1119   2253     0.947853      65.380   ; Zn-O3   [0]
2254     ZnB      1        H180     Zn1120   2254     0.947853      65.380   ; Zn-O3   [0]
2255     ZnB      1        H180     Zn1121   2255     0.947853      65.380   ; Zn-O3   [0]
2256     ZnB      1        H180     Zn1122   2256     0.947853      65.380   ; Zn-O3   [0]
2257     ZnB      1        H180     Zn1123   2257     0.947853      65.380   ; Zn-O3   [0]
2258     ZnB      1        H180     Zn1124   2258     0.947853      65.380   ; Zn-O3   [0]
2259     ZnB      1        H180     Zn1125   2259     0.947853      65.380   ; Zn-O3   [0]
2260      OC      1        H180      O1135   2260     -0.935147      15.999   ; O-Zn3   [0]
2261      OC      1        H180      O1136   2261     -0.935147      15.999   ; O-Zn3   [0]
2262      OC      1        H180      O1137   2262     -0.935147      15.999   ; O-Zn3   [0]
2263      OC      1        H180      O1138   2263     -0.935147      15.999   ; O-Zn3   [0]
2264      OC      1        H180      O1139   2264     -0.935147      15.999   ; O-Zn3   [0]
2265      OC      1        H180      O1140   2265     -0.935147      15.999   ; O-Zn3   [0]
2266      OC      1        H180      O1141   2266     -0.935147      15.999   ; O-Zn3   [0]
2267      OC      1        H180      O1142   2267     -0.935147      15.999   ; O-Zn3   [0]
2268      OC      1        H180      O1143   2268     -0.935147      15.999   ; O-Zn3   [0]
2269     ZnB      1        H180     Zn1126   2269     0.947853      65.380   ; Zn-O3   [0]
2270     ZnB      1        H180     Zn1127   2270     0.947853      65.380   ; Zn-O3   [0]
2271     ZnB      1        H180     Zn1128   2271     0.947853      65.380   ; Zn-O3   [0]
2272     ZnB      1        H180     Zn1129   2272     0.947853      65.380   ; Zn-O3   [0]
2273     ZnB      1        H180     Zn1130   2273     0.947853      65.380   ; Zn-O3   [0]
2274     ZnB      1        H180     Zn1131   2274     0.947853      65.380   ; Zn-O3   [0]
2275     ZnB      1        H180     Zn1132   2275     0.947853      65.380   ; Zn-O3   [0]
2276     ZnB      1        H180     Zn1133   2276     0.947853      65.380   ; Zn-O3   [0]
2277     ZnB      1        H180     Zn1134   2277     0.947853      65.380   ; Zn-O3   [0]
2278     ZnB      1        H180     Zn1135   2278     0.947853      65.380   ; Zn-O3   [0]
2279     ZnB      1        H180     Zn1136   2279     0.947853      65.380   ; Zn-O3   [0]
2280     ZnB      1        H180     Zn1137   2280     0.947853      65.380   ; Zn-O3   [0]
2281     ZnB      1        H180     Zn1138   2281     0.947853      65.380   ; Zn-O3   [0]
2282     ZnB      1        H180     Zn1139   2282     0.947853      65.380   ; Zn-O3   [0]
2283     ZnB      1        H180     Zn1140   2283     0.947853      65.380   ; Zn-O3   [0]
2284     ZnB      1        H180     Zn1141   2284     0.947853      65.380   ; Zn-O3   [0]
2285     ZnB      1        H180     Zn1142   2285     0.947853      65.380   ; Zn-O3   [0]
2286     ZnB      1        H180     Zn1143   2286     0.947853      65.380   ; Zn-O3   [0]
2287      OC      1        H180      O1144   2287     -0.935147      15.999   ; O-Zn3   [0]
2288      OC      1        H180      O1145   2288     -0.935147      15.999   ; O-Zn3   [0]
2289      OC      1        H180      O1146   2289     -0.935147      15.999   ; O-Zn3   [0]
2290      OC      1        H180      O1147   2290     -0.935147      15.999   ; O-Zn3   [0]
2291      OC      1        H180      O1148   2291     -0.935147      15.999   ; O-Zn3   [0]
2292      OC      1        H180      O1149   2292     -0.935147      15.999   ; O-Zn3   [0]
2293      OC      1        H180      O1150   2293     -0.935147      15.999   ; O-Zn3   [0]
2294      OC      1        H180      O1151   2294     -0.935147      15.999   ; O-Zn3   [0]
2295      OC      1        H180      O1152   2295     -0.935147      15.999   ; O-Zn3   [0]
2296      OH      1        H180      O1153   2296     -0.839147      15.999   ; O-H1Zn1 [0]
2297      OH      1        H180      O1154   2297     -0.839147      15.999   ; O-H1Zn1 [0]
2298      OH      1        H180      O1155   2298     -0.839147      15.999   ; O-H1Zn1 [0]
2299      OH      1        H180      O1156   2299     -0.839147      15.999   ; O-H1Zn1 [0]
2300      OH      1        H180      O1157   2300     -0.839147      15.999   ; O-H1Zn1 [0]
2301      OH      1        H180      O1158   2301     -0.839147      15.999   ; O-H1Zn1 [0]
2302      OH      1        H180      O1159   2302     -0.839147      15.999   ; O-H1Zn1 [0]
2303      OH      1        H180      O1160   2303     -0.839147      15.999   ; O-H1Zn1 [0]
2304      OH      1        H180      O1161   2304     -0.839147      15.999   ; O-H1Zn1 [0]
2305      OH      1        H180      O1162   2305     -0.839147      15.999   ; O-H1Zn1 [0]
2306      OH      1        H180      O1163   2306     -0.839147      15.999   ; O-H1Zn1 [0]
2307      OH      1        H180      O1164   2307     -0.839147      15.999   ; O-H1Zn1 [0]
2308      OH      1        H180      O1165   2308     -0.839147      15.999   ; O-H1Zn1 [0]
2309      OH      1        H180      O1166   2309     -0.839147      15.999   ; O-H1Zn1 [0]
2310      OH      1        H180      O1167   2310     -0.839147      15.999   ; O-H1Zn1 [0]
2311      OH      1        H180      O1168   2311     -0.839147      15.999   ; O-H1Zn1 [0]
2312      OH      1        H180      O1169   2312     -0.839147      15.999   ; O-H1Zn1 [0]
2313      OH      1        H180      O1170   2313     -0.839147      15.999   ; O-H1Zn1 [0]
2314      OH      1        H180      O1171   2314     -0.839147      15.999   ; O-H1Zn1 [0]
2315      OH      1        H180      O1172   2315     -0.839147      15.999   ; O-H1Zn1 [0]
2316      OH      1        H180      O1173   2316     -0.839147      15.999   ; O-H1Zn1 [0]
2317      OH      1        H180      O1174   2317     -0.839147      15.999   ; O-H1Zn1 [0]
2318      OH      1        H180      O1175   2318     -0.839147      15.999   ; O-H1Zn1 [0]
2319      OH      1        H180      O1176   2319     -0.839147      15.999   ; O-H1Zn1 [0]
2320      OH      1        H180      O1177   2320     -0.839147      15.999   ; O-H1Zn1 [0]
2321      OH      1        H180      O1178   2321     -0.839147      15.999   ; O-H1Zn1 [0]
2322      OH      1        H180      O1179   2322     -0.839147      15.999   ; O-H1Zn1 [0]
2323      OH      1        H180      O1180   2323     -0.839147      15.999   ; O-H1Zn1 [0]
2324      OH      1        H180      O1181   2324     -0.839147      15.999   ; O-H1Zn1 [0]
2325      OH      1        H180      O1182   2325     -0.839147      15.999   ; O-H1Zn1 [0]
2326      OH      1        H180      O1183   2326     -0.839147      15.999   ; O-H1Zn1 [0]
2327      OH      1        H180      O1184   2327     -0.839147      15.999   ; O-H1Zn1 [0]
2328      OH      1        H180      O1185   2328     -0.839147      15.999   ; O-H1Zn1 [0]
2329      OH      1        H180      O1186   2329     -0.839147      15.999   ; O-H1Zn1 [0]
2330      OH      1        H180      O1187   2330     -0.839147      15.999   ; O-H1Zn1 [0]
2331      OH      1        H180      O1188   2331     -0.839147      15.999   ; O-H1Zn1 [0]
2332      OH      1        H180      O1189   2332     -0.839147      15.999   ; O-H1Zn1 [0]
2333      OH      1        H180      O1190   2333     -0.839147      15.999   ; O-H1Zn1 [0]
2334      OH      1        H180      O1191   2334     -0.839147      15.999   ; O-H1Zn1 [0]
2335      OH      1        H180      O1192   2335     -0.839147      15.999   ; O-H1Zn1 [0]
2336      OH      1        H180      O1193   2336     -0.839147      15.999   ; O-H1Zn1 [0]
2337      OH      1        H180      O1194   2337     -0.839147      15.999   ; O-H1Zn1 [0]
2338      OH      1        H180      O1195   2338     -0.839147      15.999   ; O-H1Zn1 [0]
2339      OH      1        H180      O1196   2339     -0.839147      15.999   ; O-H1Zn1 [0]
2340      OH      1        H180      O1197   2340     -0.839147      15.999   ; O-H1Zn1 [0]
2341      OH      1        H180      O1198   2341     -0.839147      15.999   ; O-H1Zn1 [0]
2342      OH      1        H180      O1199   2342     -0.839147      15.999   ; O-H1Zn1 [0]
2343      OH      1        H180      O1200   2343     -0.839147      15.999   ; O-H1Zn1 [0]
2344      OH      1        H180      O1201   2344     -0.839147      15.999   ; O-H1Zn1 [0]
2345      OH      1        H180      O1202   2345     -0.839147      15.999   ; O-H1Zn1 [0]
2346      OH      1        H180      O1203   2346     -0.839147      15.999   ; O-H1Zn1 [0]
2347      OH      1        H180      O1204   2347     -0.839147      15.999   ; O-H1Zn1 [0]
2348      OH      1        H180      O1205   2348     -0.839147      15.999   ; O-H1Zn1 [0]
2349      OH      1        H180      O1206   2349     -0.839147      15.999   ; O-H1Zn1 [0]
2350      OH      1        H180      O1207   2350     -0.839147      15.999   ; O-H1Zn1 [0]
2351      OH      1        H180      O1208   2351     -0.839147      15.999   ; O-H1Zn1 [0]
2352      OH      1        H180      O1209   2352     -0.839147      15.999   ; O-H1Zn1 [0]
2353      OH      1        H180      O1210   2353     -0.839147      15.999   ; O-H1Zn1 [0]
2354      OH      1        H180      O1211   2354     -0.839147      15.999   ; O-H1Zn1 [0]
2355      OH      1        H180      O1212   2355     -0.839147      15.999   ; O-H1Zn1 [0]
2356      OH      1        H180      O1213   2356     -0.839147      15.999   ; O-H1Zn1 [0]
2357      OH      1        H180      O1214   2357     -0.839147      15.999   ; O-H1Zn1 [0]
2358      OH      1        H180      O1215   2358     -0.839147      15.999   ; O-H1Zn1 [0]
2359      OH      1        H180      O1216   2359     -0.839147      15.999   ; O-H1Zn1 [0]
2360      OH      1        H180      O1217   2360     -0.839147      15.999   ; O-H1Zn1 [0]
2361      OH      1        H180      O1218   2361     -0.839147      15.999   ; O-H1Zn1 [0]
2362      OH      1        H180      O1219   2362     -0.839147      15.999   ; O-H1Zn1 [0]
2363      OH      1        H180      O1220   2363     -0.839147      15.999   ; O-H1Zn1 [0]
2364      OH      1        H180      O1221   2364     -0.839147      15.999   ; O-H1Zn1 [0]
2365      OH      1        H180      O1222   2365     -0.839147      15.999   ; O-H1Zn1 [0]
2366      OH      1        H180      O1223   2366     -0.839147      15.999   ; O-H1Zn1 [0]
2367      OH      1        H180      O1224   2367     -0.839147      15.999   ; O-H1Zn1 [0]
2368      OH      1        H180      O1225   2368     -0.839147      15.999   ; O-H1Zn1 [0]
2369      OH      1        H180      O1226   2369     -0.839147      15.999   ; O-H1Zn1 [0]
2370      OH      1        H180      O1227   2370     -0.839147      15.999   ; O-H1Zn1 [0]
2371      OH      1        H180      O1228   2371     -0.839147      15.999   ; O-H1Zn1 [0]
2372      OH      1        H180      O1229   2372     -0.839147      15.999   ; O-H1Zn1 [0]
2373      OH      1        H180      O1230   2373     -0.839147      15.999   ; O-H1Zn1 [0]
2374      OH      1        H180      O1231   2374     -0.839147      15.999   ; O-H1Zn1 [0]
2375      OH      1        H180      O1232   2375     -0.839147      15.999   ; O-H1Zn1 [0]
2376      OH      1        H180      O1233   2376     -0.839147      15.999   ; O-H1Zn1 [0]
2377      OH      1        H180      O1234   2377     -0.839147      15.999   ; O-H1Zn1 [0]
2378      OH      1        H180      O1235   2378     -0.839147      15.999   ; O-H1Zn1 [0]
2379      OH      1        H180      O1236   2379     -0.839147      15.999   ; O-H1Zn1 [0]
2380      OH      1        H180      O1237   2380     -0.839147      15.999   ; O-H1Zn1 [0]
2381      OH      1        H180      O1238   2381     -0.839147      15.999   ; O-H1Zn1 [0]
2382      OH      1        H180      O1239   2382     -0.839147      15.999   ; O-H1Zn1 [0]
2383      OH      1        H180      O1240   2383     -0.839147      15.999   ; O-H1Zn1 [0]
2384      OH      1        H180      O1241   2384     -0.839147      15.999   ; O-H1Zn1 [0]
2385      OH      1        H180      O1242   2385     -0.839147      15.999   ; O-H1Zn1 [0]
2386     ZnB      1        H180     Zn1144   2386     0.947853      65.380   ; Zn-O3   [0]
2387     ZnB      1        H180     Zn1145   2387     0.947853      65.380   ; Zn-O3   [0]
2388     ZnB      1        H180     Zn1146   2388     0.947853      65.380   ; Zn-O3   [0]
2389     ZnB      1        H180     Zn1147   2389     0.947853      65.380   ; Zn-O3   [0]
2390     ZnB      1        H180     Zn1148   2390     0.947853      65.380   ; Zn-O3   [0]
2391     ZnB      1        H180     Zn1149   2391     0.947853      65.380   ; Zn-O3   [0]
2392     ZnB      1        H180     Zn1150   2392     0.947853      65.380   ; Zn-O3   [0]
2393     ZnB      1        H180     Zn1151   2393     0.947853      65.380   ; Zn-O3   [0]
2394     ZnB      1        H180     Zn1152   2394     0.947853      65.380   ; Zn-O3   [0]
2395      HA      1        H180         H1   2395     0.415853       1.008   ; H-O1    [0]
2396      HA      1        H180         H2   2396     0.415853       1.008   ; H-O1    [0]
2397      HA      1        H180         H3   2397     0.415853       1.008   ; H-O1    [0]
2398      HA      1        H180         H4   2398     0.415853       1.008   ; H-O1    [0]
2399      HA      1        H180         H5   2399     0.415853       1.008   ; H-O1    [0]
2400      HA      1        H180         H6   2400     0.415853       1.008   ; H-O1    [0]
2401      HA      1        H180         H7   2401     0.415853       1.008   ; H-O1    [0]
2402      HA      1        H180         H8   2402     0.415853       1.008   ; H-O1    [0]
2403      HA      1        H180         H9   2403     0.415853       1.008   ; H-O1    [0]
2404      HA      1        H180        H10   2404     0.415853       1.008   ; H-O1    [0]
2405      HA      1        H180        H11   2405     0.415853       1.008   ; H-O1    [0]
2406      HA      1        H180        H12   2406     0.415853       1.008   ; H-O1    [0]
2407      HA      1        H180        H13   2407     0.415853       1.008   ; H-O1    [0]
2408      HA      1        H180        H14   2408     0.415853       1.008   ; H-O1    [0]
2409      HA      1        H180        H15   2409     0.415853       1.008   ; H-O1    [0]
2410      HA      1        H180        H16   2410     0.415853       1.008   ; H-O1    [0]
2411      HA      1        H180        H17   2411     0.415853       1.008   ; H-O1    [0]
2412      HA      1        H180        H18   2412     0.415853       1.008   ; H-O1    [0]
2413      HA      1        H180        H19   2413     0.415853       1.008   ; H-O1    [0]
2414      HA      1        H180        H20   2414     0.415853       1.008   ; H-O1    [0]
2415      HA      1        H180        H21   2415     0.415853       1.008   ; H-O1    [0]
2416      HA      1        H180        H22   2416     0.415853       1.008   ; H-O1    [0]
2417      HA      1        H180        H23   2417     0.415853       1.008   ; H-O1    [0]
2418      HA      1        H180        H24   2418     0.415853       1.008   ; H-O1    [0]
2419      HA      1        H180        H25   2419     0.415853       1.008   ; H-O1    [0]
2420      HA      1        H180        H26   2420     0.415853       1.008   ; H-O1    [0]
2421      HA      1        H180        H27   2421     0.415853       1.008   ; H-O1    [0]
2422      HA      1        H180        H28   2422     0.415853       1.008   ; H-O1    [0]
2423      HA      1        H180        H29   2423     0.415853       1.008   ; H-O1    [0]
2424      HA      1        H180        H30   2424     0.415853       1.008   ; H-O1    [0]
2425      HA      1        H180        H31   2425     0.415853       1.008   ; H-O1    [0]
2426      HA      1        H180        H32   2426     0.415853       1.008   ; H-O1    [0]
2427      HA      1        H180        H33   2427     0.415853       1.008   ; H-O1    [0]
2428      HA      1        H180        H34   2428     0.415853       1.008   ; H-O1    [0]
2429      HA      1        H180        H35   2429     0.415853       1.008   ; H-O1    [0]
2430      HA      1        H180        H36   2430     0.415853       1.008   ; H-O1    [0]
2431      HA      1        H180        H37   2431     0.415853       1.008   ; H-O1    [0]
2432      HA      1        H180        H38   2432     0.415853       1.008   ; H-O1    [0]
2433      HA      1        H180        H39   2433     0.415853       1.008   ; H-O1    [0]
2434      HA      1        H180        H40   2434     0.415853       1.008   ; H-O1    [0]
2435      HA      1        H180        H41   2435     0.415853       1.008   ; H-O1    [0]
2436      HA      1        H180        H42   2436     0.415853       1.008   ; H-O1    [0]
2437      HA      1        H180        H43   2437     0.415853       1.008   ; H-O1    [0]
2438      HA      1        H180        H44   2438     0.415853       1.008   ; H-O1    [0]
2439      HA      1        H180        H45   2439     0.415853       1.008   ; H-O1    [0]
2440      HA      1        H180        H46   2440     0.415853       1.008   ; H-O1    [0]
2441      HA      1        H180        H47   2441     0.415853       1.008   ; H-O1    [0]
2442      HA      1        H180        H48   2442     0.415853       1.008   ; H-O1    [0]
2443      HA      1        H180        H49   2443     0.415853       1.008   ; H-O1    [0]
2444      HA      1        H180        H50   2444     0.415853       1.008   ; H-O1    [0]
2445      HA      1        H180        H51   2445     0.415853       1.008   ; H-O1    [0]
2446      HA      1        H180        H52   2446     0.415853       1.008   ; H-O1    [0]
2447      HA      1        H180        H53   2447     0.415853       1.008   ; H-O1    [0]
2448      HA      1        H180        H54   2448     0.415853       1.008   ; H-O1    [0]
2449      HA      1        H180        H55   2449     0.415853       1.008   ; H-O1    [0]
2450      HA      1        H180        H56   2450     0.415853       1.008   ; H-O1    [0]
2451      HA      1        H180        H57   2451     0.415853       1.008   ; H-O1    [0]
2452      HA      1        H180        H58   2452     0.415853       1.008   ; H-O1    [0]
2453      HA      1        H180        H59   2453     0.415853       1.008   ; H-O1    [0]
2454      HA      1        H180        H60   2454     0.415853       1.008   ; H-O1    [0]
2455      HA      1        H180        H61   2455     0.415853       1.008   ; H-O1    [0]
2456      HA      1        H180        H62   2456     0.415853       1.008   ; H-O1    [0]
2457      HA      1        H180        H63   2457     0.415853       1.008   ; H-O1    [0]
2458      HA      1        H180        H64   2458     0.415853       1.008   ; H-O1    [0]
2459      HA      1        H180        H65   2459     0.415853       1.008   ; H-O1    [0]
2460      HA      1        H180        H66   2460     0.415853       1.008   ; H-O1    [0]
2461      HA      1        H180        H67   2461     0.415853       1.008   ; H-O1    [0]
2462      HA      1        H180        H68   2462     0.415853       1.008   ; H-O1    [0]
2463      HA      1        H180        H69   2463     0.415853       1.008   ; H-O1    [0]
2464      HA      1        H180        H70   2464     0.415853       1.008   ; H-O1    [0]
2465      HA      1        H180        H71   2465     0.415853       1.008   ; H-O1    [0]
2466      HA      1        H180        H72   2466     0.415853       1.008   ; H-O1    [0]
2467      HA      1        H180        H73   2467     0.415853       1.008   ; H-O1    [0]
2468      HA      1        H180        H74   2468     0.415853       1.008   ; H-O1    [0]
2469      HA      1        H180        H75   2469     0.415853       1.008   ; H-O1    [0]
2470      HA      1        H180        H76   2470     0.415853       1.008   ; H-O1    [0]
2471      HA      1        H180        H77   2471     0.415853       1.008   ; H-O1    [0]
2472      HA      1        H180        H78   2472     0.415853       1.008   ; H-O1    [0]
2473      HA      1        H180        H79   2473     0.415853       1.008   ; H-O1    [0]
2474      HA      1        H180        H80   2474     0.415853       1.008   ; H-O1    [0]
2475      HA      1        H180        H81   2475     0.415853       1.008   ; H-O1    [0]
2476      HA      1        H180        H82   2476     0.415853       1.008   ; H-O1    [0]
2477      HA      1        H180        H83   2477     0.415853       1.008   ; H-O1    [0]
2478      HA      1        H180        H84   2478     0.415853       1.008   ; H-O1    [0]
2479      HA      1        H180        H85   2479     0.415853       1.008   ; H-O1    [0]
2480      HA      1        H180        H86   2480     0.415853       1.008   ; H-O1    [0]
2481      HA      1        H180        H87   2481     0.415853       1.008   ; H-O1    [0]
2482      HA      1        H180        H88   2482     0.415853       1.008   ; H-O1    [0]
2483      HA      1        H180        H89   2483     0.415853       1.008   ; H-O1    [0]
2484      HA      1        H180        H90   2484     0.415853       1.008   ; H-O1    [0]
2485      HA      1        H180        H91   2485     0.415853       1.008   ; H-O1    [0]
2486      HA      1        H180        H92   2486     0.415853       1.008   ; H-O1    [0]
2487      HA      1        H180        H93   2487     0.415853       1.008   ; H-O1    [0]
2488      HA      1        H180        H94   2488     0.415853       1.008   ; H-O1    [0]
2489      HA      1        H180        H95   2489     0.415853       1.008   ; H-O1    [0]
2490      HA      1        H180        H96   2490     0.415853       1.008   ; H-O1    [0]
2491      HA      1        H180        H97   2491     0.415853       1.008   ; H-O1    [0]
2492      HA      1        H180        H98   2492     0.415853       1.008   ; H-O1    [0]
2493      HA      1        H180        H99   2493     0.415853       1.008   ; H-O1    [0]
2494      HA      1        H180       H100   2494     0.415853       1.008   ; H-O1    [0]
2495      HA      1        H180       H101   2495     0.415853       1.008   ; H-O1    [0]
2496      HA      1        H180       H102   2496     0.415853       1.008   ; H-O1    [0]
2497      HA      1        H180       H103   2497     0.415853       1.008   ; H-O1    [0]
2498      HA      1        H180       H104   2498     0.415853       1.008   ; H-O1    [0]
2499      HA      1        H180       H105   2499     0.415853       1.008   ; H-O1    [0]
2500      HA      1        H180       H106   2500     0.415853       1.008   ; H-O1    [0]
2501      HA      1        H180       H107   2501     0.415853       1.008   ; H-O1    [0]
2502      HA      1        H180       H108   2502     0.415853       1.008   ; H-O1    [0]
2503      HA      1        H180       H109   2503     0.415853       1.008   ; H-O1    [0]
2504      HA      1        H180       H110   2504     0.415853       1.008   ; H-O1    [0]
2505      HA      1        H180       H111   2505     0.415853       1.008   ; H-O1    [0]
2506      HA      1        H180       H112   2506     0.415853       1.008   ; H-O1    [0]
2507      HA      1        H180       H113   2507     0.415853       1.008   ; H-O1    [0]
2508      HA      1        H180       H114   2508     0.415853       1.008   ; H-O1    [0]
2509      HA      1        H180       H115   2509     0.415853       1.008   ; H-O1    [0]
2510      HA      1        H180       H116   2510     0.415853       1.008   ; H-O1    [0]
2511      HA      1        H180       H117   2511     0.415853       1.008   ; H-O1    [0]
2512      HA      1        H180       H118   2512     0.415853       1.008   ; H-O1    [0]
2513      HA      1        H180       H119   2513     0.415853       1.008   ; H-O1    [0]
2514      HA      1        H180       H120   2514     0.415853       1.008   ; H-O1    [0]
2515      HA      1        H180       H121   2515     0.415853       1.008   ; H-O1    [0]
2516      HA      1        H180       H122   2516     0.415853       1.008   ; H-O1    [0]
2517      HA      1        H180       H123   2517     0.415853       1.008   ; H-O1    [0]
2518      HA      1        H180       H124   2518     0.415853       1.008   ; H-O1    [0]
2519      HA      1        H180       H125   2519     0.415853       1.008   ; H-O1    [0]
2520      HA      1        H180       H126   2520     0.415853       1.008   ; H-O1    [0]
2521      HA      1        H180       H127   2521     0.415853       1.008   ; H-O1    [0]
2522      HA      1        H180       H128   2522     0.415853       1.008   ; H-O1    [0]
2523      HA      1        H180       H129   2523     0.415853       1.008   ; H-O1    [0]
2524      HA      1        H180       H130   2524     0.415853       1.008   ; H-O1    [0]
2525      HA      1        H180       H131   2525     0.415853       1.008   ; H-O1    [0]
2526      HA      1        H180       H132   2526     0.415853       1.008   ; H-O1    [0]
2527      HA      1        H180       H133   2527     0.415853       1.008   ; H-O1    [0]
2528      HA      1        H180       H134   2528     0.415853       1.008   ; H-O1    [0]
2529      HA      1        H180       H135   2529     0.415853       1.008   ; H-O1    [0]
2530      HA      1        H180       H136   2530     0.415853       1.008   ; H-O1    [0]
2531      HA      1        H180       H137   2531     0.415853       1.008   ; H-O1    [0]
2532      HA      1        H180       H138   2532     0.415853       1.008   ; H-O1    [0]
2533      HA      1        H180       H139   2533     0.415853       1.008   ; H-O1    [0]
2534      HA      1        H180       H140   2534     0.415853       1.008   ; H-O1    [0]
2535      HA      1        H180       H141   2535     0.415853       1.008   ; H-O1    [0]
2536      HA      1        H180       H142   2536     0.415853       1.008   ; H-O1    [0]
2537      HA      1        H180       H143   2537     0.415853       1.008   ; H-O1    [0]
2538      HA      1        H180       H144   2538     0.415853       1.008   ; H-O1    [0]
2539      HA      1        H180       H145   2539     0.415853       1.008   ; H-O1    [0]
2540      HA      1        H180       H146   2540     0.415853       1.008   ; H-O1    [0]
2541      HA      1        H180       H147   2541     0.415853       1.008   ; H-O1    [0]
2542      HA      1        H180       H148   2542     0.415853       1.008   ; H-O1    [0]
2543      HA      1        H180       H149   2543     0.415853       1.008   ; H-O1    [0]
2544      HA      1        H180       H150   2544     0.415853       1.008   ; H-O1    [0]
2545      HA      1        H180       H151   2545     0.415853       1.008   ; H-O1    [0]
2546      HA      1        H180       H152   2546     0.415853       1.008   ; H-O1    [0]
2547      HA      1        H180       H153   2547     0.415853       1.008   ; H-O1    [0]
2548      HA      1        H180       H154   2548     0.415853       1.008   ; H-O1    [0]
2549      HA      1        H180       H155   2549     0.415853       1.008   ; H-O1    [0]
2550      HA      1        H180       H156   2550     0.415853       1.008   ; H-O1    [0]
2551      HA      1        H180       H157   2551     0.415853       1.008   ; H-O1    [0]
2552      HA      1        H180       H158   2552     0.415853       1.008   ; H-O1    [0]
2553      HA      1        H180       H159   2553     0.415853       1.008   ; H-O1    [0]
2554      HA      1        H180       H160   2554     0.415853       1.008   ; H-O1    [0]
2555      HA      1        H180       H161   2555     0.415853       1.008   ; H-O1    [0]
2556      HA      1        H180       H162   2556     0.415853       1.008   ; H-O1    [0]
2557      HA      1        H180       H163   2557     0.415853       1.008   ; H-O1    [0]
2558      HA      1        H180       H164   2558     0.415853       1.008   ; H-O1    [0]
2559      HA      1        H180       H165   2559     0.415853       1.008   ; H-O1    [0]
2560      HA      1        H180       H166   2560     0.415853       1.008   ; H-O1    [0]
2561      HA      1        H180       H167   2561     0.415853       1.008   ; H-O1    [0]
2562      HA      1        H180       H168   2562     0.415853       1.008   ; H-O1    [0]
2563      HA      1        H180       H169   2563     0.415853       1.008   ; H-O1    [0]
2564      HA      1        H180       H170   2564     0.415853       1.008   ; H-O1    [0]
2565      HA      1        H180       H171   2565     0.415853       1.008   ; H-O1    [0]
2566      HA      1        H180       H172   2566     0.415853       1.008   ; H-O1    [0]
2567      HA      1        H180       H173   2567     0.415853       1.008   ; H-O1    [0]
2568      HA      1        H180       H174   2568     0.415853       1.008   ; H-O1    [0]
2569      HA      1        H180       H175   2569     0.415853       1.008   ; H-O1    [0]
2570      HA      1        H180       H176   2570     0.415853       1.008   ; H-O1    [0]
2571      HA      1        H180       H177   2571     0.415853       1.008   ; H-O1    [0]
2572      HA      1        H180       H178   2572     0.415853       1.008   ; H-O1    [0]
2573      HA      1        H180       H179   2573     0.415853       1.008   ; H-O1    [0]
2574      HA      1        H180       H180   2574     0.415853       1.008   ; H-O1    [0]

[ bonds ]
;  i        j        func    desc    
   1       46     1        ; Zn-O  
   1       64     1        ; Zn-O  
   1      209     1        ; Zn-O  
   1     2297     1        ; Zn-O  
   2       53     1        ; Zn-O  
   2       65     1        ; Zn-O  
   2      208     1        ; Zn-O  
   2     2299     1        ; Zn-O  
   3       50     1        ; Zn-O  
   3       66     1        ; Zn-O  
   3      214     1        ; Zn-O  
   3     2300     1        ; Zn-O  
   4       48     1        ; Zn-O  
   4       70     1        ; Zn-O  
   4      211     1        ; Zn-O  
   4     2296     1        ; Zn-O  
   5       47     1        ; Zn-O  
   5       67     1        ; Zn-O  
   5      215     1        ; Zn-O  
   5     2298     1        ; Zn-O  
   6       51     1        ; Zn-O  
   6       69     1        ; Zn-O  
   6      210     1        ; Zn-O  
   6     2302     1        ; Zn-O  
   7       54     1        ; Zn-O  
   7       68     1        ; Zn-O  
   7      213     1        ; Zn-O  
   7     2301     1        ; Zn-O  
   8       49     1        ; Zn-O  
   8       72     1        ; Zn-O  
   8      212     1        ; Zn-O  
   8     2303     1        ; Zn-O  
   9       52     1        ; Zn-O  
   9       71     1        ; Zn-O  
   9      216     1        ; Zn-O  
   9     2304     1        ; Zn-O  
  10       29     1        ; Zn-O  
  10       62     1        ; Zn-O  
  10      262     1        ; Zn-O  
  10     2307     1        ; Zn-O  
  11       30     1        ; Zn-O  
  11       55     1        ; Zn-O  
  11      264     1        ; Zn-O  
  11     2305     1        ; Zn-O  
  12       28     1        ; Zn-O  
  12       56     1        ; Zn-O  
  12      263     1        ; Zn-O  
  12     2306     1        ; Zn-O  
  13       31     1        ; Zn-O  
  13       59     1        ; Zn-O  
  13      267     1        ; Zn-O  
  13     2311     1        ; Zn-O  
  14       35     1        ; Zn-O  
  14       57     1        ; Zn-O  
  14      266     1        ; Zn-O  
  14     2312     1        ; Zn-O  
  15       34     1        ; Zn-O  
  15       58     1        ; Zn-O  
  15      268     1        ; Zn-O  
  15     2310     1        ; Zn-O  
  16       32     1        ; Zn-O  
  16       61     1        ; Zn-O  
  16      265     1        ; Zn-O  
  16     2309     1        ; Zn-O  
  17       33     1        ; Zn-O  
  17       60     1        ; Zn-O  
  17      269     1        ; Zn-O  
  17     2308     1        ; Zn-O  
  18       36     1        ; Zn-O  
  18       63     1        ; Zn-O  
  18      270     1        ; Zn-O  
  18     2313     1        ; Zn-O  
  19       28     1        ; Zn-O  
  19       73     1        ; Zn-O  
  19      289     1        ; Zn-O  
  19     2315     1        ; Zn-O  
  20       30     1        ; Zn-O  
  20       74     1        ; Zn-O  
  20      290     1        ; Zn-O  
  20     2316     1        ; Zn-O  
  21       29     1        ; Zn-O  
  21       75     1        ; Zn-O  
  21      292     1        ; Zn-O  
  21     2314     1        ; Zn-O  
  22       31     1        ; Zn-O  
  22       76     1        ; Zn-O  
  22      291     1        ; Zn-O  
  22     2317     1        ; Zn-O  
  23       34     1        ; Zn-O  
  23       77     1        ; Zn-O  
  23      293     1        ; Zn-O  
  23     2321     1        ; Zn-O  
  24       33     1        ; Zn-O  
  24       80     1        ; Zn-O  
  24      296     1        ; Zn-O  
  24     2318     1        ; Zn-O  
  25       35     1        ; Zn-O  
  25       78     1        ; Zn-O  
  25      294     1        ; Zn-O  
  25     2319     1        ; Zn-O  
  26       32     1        ; Zn-O  
  26       79     1        ; Zn-O  
  26      295     1        ; Zn-O  
  26     2320     1        ; Zn-O  
  27       36     1        ; Zn-O  
  27       81     1        ; Zn-O  
  27      297     1        ; Zn-O  
  27     2322     1        ; Zn-O  
  28      317     1        ; Zn-O  
  28     2494     1        ; O-H   
  29      316     1        ; Zn-O  
  29     2496     1        ; O-H   
  30      319     1        ; Zn-O  
  30     2495     1        ; O-H   
  31      320     1        ; Zn-O  
  31     2497     1        ; O-H   
  32      324     1        ; Zn-O  
  32     2499     1        ; O-H   
  33      322     1        ; Zn-O  
  33     2498     1        ; O-H   
  34      323     1        ; Zn-O  
  34     2501     1        ; O-H   
  35      321     1        ; Zn-O  
  35     2500     1        ; O-H   
  36      318     1        ; Zn-O  
  36     2502     1        ; O-H   
  37       82     1        ; Zn-O  
  37      128     1        ; Zn-O  
  37      183     1        ; Zn-O  
  37     2324     1        ; Zn-O  
  38       85     1        ; Zn-O  
  38      130     1        ; Zn-O  
  38      182     1        ; Zn-O  
  38     2323     1        ; Zn-O  
  39       83     1        ; Zn-O  
  39      129     1        ; Zn-O  
  39      181     1        ; Zn-O  
  39     2329     1        ; Zn-O  
  40       88     1        ; Zn-O  
  40      131     1        ; Zn-O  
  40      184     1        ; Zn-O  
  40     2325     1        ; Zn-O  
  41       84     1        ; Zn-O  
  41      127     1        ; Zn-O  
  41      185     1        ; Zn-O  
  41     2327     1        ; Zn-O  
  42       87     1        ; Zn-O  
  42      132     1        ; Zn-O  
  42      187     1        ; Zn-O  
  42     2326     1        ; Zn-O  
  43       86     1        ; Zn-O  
  43      134     1        ; Zn-O  
  43      186     1        ; Zn-O  
  43     2328     1        ; Zn-O  
  44       90     1        ; Zn-O  
  44      133     1        ; Zn-O  
  44      188     1        ; Zn-O  
  44     2330     1        ; Zn-O  
  45       89     1        ; Zn-O  
  45      135     1        ; Zn-O  
  45      189     1        ; Zn-O  
  45     2331     1        ; Zn-O  
  46      113     1        ; Zn-O  
  46      192     1        ; Zn-O  
  46     2508     1        ; O-H   
  47      110     1        ; Zn-O  
  47      196     1        ; Zn-O  
  47     2505     1        ; O-H   
  48      112     1        ; Zn-O  
  48      198     1        ; Zn-O  
  48     2503     1        ; O-H   
  49      115     1        ; Zn-O  
  49      191     1        ; Zn-O  
  49     2504     1        ; O-H   
  50      109     1        ; Zn-O  
  50      194     1        ; Zn-O  
  50     2507     1        ; O-H   
  51      114     1        ; Zn-O  
  51      190     1        ; Zn-O  
  51     2509     1        ; O-H   
  52      116     1        ; Zn-O  
  52      195     1        ; Zn-O  
  52     2506     1        ; O-H   
  53      111     1        ; Zn-O  
  53      193     1        ; Zn-O  
  53     2510     1        ; O-H   
  54      117     1        ; Zn-O  
  54      197     1        ; Zn-O  
  54     2511     1        ; O-H   
  55      119     1        ; Zn-O  
  55      227     1        ; Zn-O  
  55     2512     1        ; O-H   
  56      120     1        ; Zn-O  
  56      228     1        ; Zn-O  
  56     2513     1        ; O-H   
  57      122     1        ; Zn-O  
  57      229     1        ; Zn-O  
  57     2514     1        ; O-H   
  58      123     1        ; Zn-O  
  58      231     1        ; Zn-O  
  58     2517     1        ; O-H   
  59      121     1        ; Zn-O  
  59      230     1        ; Zn-O  
  59     2515     1        ; O-H   
  60      124     1        ; Zn-O  
  60      233     1        ; Zn-O  
  60     2518     1        ; O-H   
  61      125     1        ; Zn-O  
  61      232     1        ; Zn-O  
  61     2516     1        ; O-H   
  62      118     1        ; Zn-O  
  62      226     1        ; Zn-O  
  62     2519     1        ; O-H   
  63      126     1        ; Zn-O  
  63      234     1        ; Zn-O  
  63     2520     1        ; O-H   
  64      101     1        ; Zn-O  
  64      255     1        ; Zn-O  
  64     2526     1        ; O-H   
  65      100     1        ; Zn-O  
  65      253     1        ; Zn-O  
  65     2524     1        ; O-H   
  66      102     1        ; Zn-O  
  66      254     1        ; Zn-O  
  66     2522     1        ; O-H   
  67      104     1        ; Zn-O  
  67      256     1        ; Zn-O  
  67     2521     1        ; O-H   
  68      106     1        ; Zn-O  
  68      258     1        ; Zn-O  
  68     2523     1        ; O-H   
  69      103     1        ; Zn-O  
  69      257     1        ; Zn-O  
  69     2527     1        ; O-H   
  70      105     1        ; Zn-O  
  70      259     1        ; Zn-O  
  70     2525     1        ; O-H   
  71      108     1        ; Zn-O  
  71      260     1        ; Zn-O  
  71     2528     1        ; O-H   
  72      107     1        ; Zn-O  
  72      261     1        ; Zn-O  
  72     2529     1        ; O-H   
  73       92     1        ; Zn-O  
  73      308     1        ; Zn-O  
  73     2530     1        ; O-H   
  74       93     1        ; Zn-O  
  74      310     1        ; Zn-O  
  74     2532     1        ; O-H   
  75       95     1        ; Zn-O  
  75      307     1        ; Zn-O  
  75     2533     1        ; O-H   
  76       98     1        ; Zn-O  
  76      312     1        ; Zn-O  
  76     2531     1        ; O-H   
  77       97     1        ; Zn-O  
  77      311     1        ; Zn-O  
  77     2534     1        ; O-H   
  78       96     1        ; Zn-O  
  78      314     1        ; Zn-O  
  78     2535     1        ; O-H   
  79       94     1        ; Zn-O  
  79      309     1        ; Zn-O  
  79     2537     1        ; O-H   
  80       99     1        ; Zn-O  
  80      313     1        ; Zn-O  
  80     2538     1        ; O-H   
  81       91     1        ; Zn-O  
  81      315     1        ; Zn-O  
  81     2536     1        ; O-H   
  82      281     1        ; Zn-O  
  82     2197     1        ; Zn-O  
  82     2541     1        ; O-H   
  83      285     1        ; Zn-O  
  83     2200     1        ; Zn-O  
  83     2539     1        ; O-H   
  84      284     1        ; Zn-O  
  84     2201     1        ; Zn-O  
  84     2540     1        ; O-H   
  85      282     1        ; Zn-O  
  85     2199     1        ; Zn-O  
  85     2544     1        ; O-H   
  86      283     1        ; Zn-O  
  86     2198     1        ; Zn-O  
  86     2545     1        ; O-H   
  87      280     1        ; Zn-O  
  87     2202     1        ; Zn-O  
  87     2543     1        ; O-H   
  88      286     1        ; Zn-O  
  88     2204     1        ; Zn-O  
  88     2547     1        ; O-H   
  89      287     1        ; Zn-O  
  89     2203     1        ; Zn-O  
  89     2542     1        ; O-H   
  90      288     1        ; Zn-O  
  90     2205     1        ; Zn-O  
  90     2546     1        ; O-H   
  91      244     1        ; Zn-O  
  91     2206     1        ; Zn-O  
  91     2332     1        ; Zn-O  
  92      245     1        ; Zn-O  
  92     2207     1        ; Zn-O  
  92     2333     1        ; Zn-O  
  93      247     1        ; Zn-O  
  93     2210     1        ; Zn-O  
  93     2337     1        ; Zn-O  
  94      246     1        ; Zn-O  
  94     2209     1        ; Zn-O  
  94     2336     1        ; Zn-O  
  95      249     1        ; Zn-O  
  95     2208     1        ; Zn-O  
  95     2334     1        ; Zn-O  
  96      248     1        ; Zn-O  
  96     2212     1        ; Zn-O  
  96     2335     1        ; Zn-O  
  97      250     1        ; Zn-O  
  97     2213     1        ; Zn-O  
  97     2338     1        ; Zn-O  
  98      251     1        ; Zn-O  
  98     2211     1        ; Zn-O  
  98     2339     1        ; Zn-O  
  99      252     1        ; Zn-O  
  99     2214     1        ; Zn-O  
  99     2340     1        ; Zn-O  
 100      271     1        ; Zn-O  
 100     2216     1        ; Zn-O  
 100     2343     1        ; Zn-O  
 101      272     1        ; Zn-O  
 101     2215     1        ; Zn-O  
 101     2341     1        ; Zn-O  
 102      273     1        ; Zn-O  
 102     2218     1        ; Zn-O  
 102     2342     1        ; Zn-O  
 103      276     1        ; Zn-O  
 103     2217     1        ; Zn-O  
 103     2346     1        ; Zn-O  
 104      275     1        ; Zn-O  
 104     2219     1        ; Zn-O  
 104     2344     1        ; Zn-O  
 105      274     1        ; Zn-O  
 105     2220     1        ; Zn-O  
 105     2347     1        ; Zn-O  
 106      277     1        ; Zn-O  
 106     2221     1        ; Zn-O  
 106     2345     1        ; Zn-O  
 107      279     1        ; Zn-O  
 107     2222     1        ; Zn-O  
 107     2349     1        ; Zn-O  
 108      278     1        ; Zn-O  
 108     2223     1        ; Zn-O  
 108     2348     1        ; Zn-O  
 109      300     1        ; Zn-O  
 109     2225     1        ; Zn-O  
 109     2353     1        ; Zn-O  
 110      299     1        ; Zn-O  
 110     2229     1        ; Zn-O  
 110     2351     1        ; Zn-O  
 111      298     1        ; Zn-O  
 111     2224     1        ; Zn-O  
 111     2357     1        ; Zn-O  
 112      301     1        ; Zn-O  
 112     2227     1        ; Zn-O  
 112     2350     1        ; Zn-O  
 113      302     1        ; Zn-O  
 113     2232     1        ; Zn-O  
 113     2354     1        ; Zn-O  
 114      305     1        ; Zn-O  
 114     2228     1        ; Zn-O  
 114     2356     1        ; Zn-O  
 115      304     1        ; Zn-O  
 115     2230     1        ; Zn-O  
 115     2355     1        ; Zn-O  
 116      303     1        ; Zn-O  
 116     2226     1        ; Zn-O  
 116     2352     1        ; Zn-O  
 117      306     1        ; Zn-O  
 117     2231     1        ; Zn-O  
 117     2358     1        ; Zn-O  
 118      325     1        ; Zn-O  
 118     2206     1        ; Zn-O  
 118     2359     1        ; Zn-O  
 119      327     1        ; Zn-O  
 119     2207     1        ; Zn-O  
 119     2360     1        ; Zn-O  
 120      326     1        ; Zn-O  
 120     2211     1        ; Zn-O  
 120     2364     1        ; Zn-O  
 121      328     1        ; Zn-O  
 121     2210     1        ; Zn-O  
 121     2362     1        ; Zn-O  
 122      329     1        ; Zn-O  
 122     2209     1        ; Zn-O  
 122     2361     1        ; Zn-O  
 123      331     1        ; Zn-O  
 123     2212     1        ; Zn-O  
 123     2365     1        ; Zn-O  
 124      330     1        ; Zn-O  
 124     2208     1        ; Zn-O  
 124     2363     1        ; Zn-O  
 125      332     1        ; Zn-O  
 125     2213     1        ; Zn-O  
 125     2366     1        ; Zn-O  
 126      333     1        ; Zn-O  
 126     2214     1        ; Zn-O  
 126     2367     1        ; Zn-O  
 127      239     1        ; Zn-O  
 127     2251     1        ; Zn-O  
 127     2549     1        ; O-H   
 128      236     1        ; Zn-O  
 128     2252     1        ; Zn-O  
 128     2551     1        ; O-H   
 129      235     1        ; Zn-O  
 129     2254     1        ; Zn-O  
 129     2548     1        ; O-H   
 130      240     1        ; Zn-O  
 130     2253     1        ; Zn-O  
 130     2552     1        ; O-H   
 131      237     1        ; Zn-O  
 131     2257     1        ; Zn-O  
 131     2550     1        ; O-H   
 132      242     1        ; Zn-O  
 132     2255     1        ; Zn-O  
 132     2553     1        ; O-H   
 133      241     1        ; Zn-O  
 133     2259     1        ; Zn-O  
 133     2555     1        ; O-H   
 134      238     1        ; Zn-O  
 134     2256     1        ; Zn-O  
 134     2556     1        ; O-H   
 135      243     1        ; Zn-O  
 135     2258     1        ; Zn-O  
 135     2554     1        ; O-H   
 136      200     1        ; Zn-O  
 136     2215     1        ; Zn-O  
 136     2228     1        ; Zn-O  
 136     2373     1        ; Zn-O  
 137      201     1        ; Zn-O  
 137     2220     1        ; Zn-O  
 137     2224     1        ; Zn-O  
 137     2369     1        ; Zn-O  
 138      203     1        ; Zn-O  
 138     2216     1        ; Zn-O  
 138     2226     1        ; Zn-O  
 138     2368     1        ; Zn-O  
 139      199     1        ; Zn-O  
 139     2217     1        ; Zn-O  
 139     2230     1        ; Zn-O  
 139     2374     1        ; Zn-O  
 140      207     1        ; Zn-O  
 140     2218     1        ; Zn-O  
 140     2231     1        ; Zn-O  
 140     2375     1        ; Zn-O  
 141      205     1        ; Zn-O  
 141     2221     1        ; Zn-O  
 141     2229     1        ; Zn-O  
 141     2371     1        ; Zn-O  
 142      206     1        ; Zn-O  
 142     2223     1        ; Zn-O  
 142     2227     1        ; Zn-O  
 142     2370     1        ; Zn-O  
 143      202     1        ; Zn-O  
 143     2222     1        ; Zn-O  
 143     2232     1        ; Zn-O  
 143     2376     1        ; Zn-O  
 144      204     1        ; Zn-O  
 144     2219     1        ; Zn-O  
 144     2225     1        ; Zn-O  
 144     2372     1        ; Zn-O  
 145      154     1        ; Zn-O  
 145      343     1        ; Zn-O  
 145     2260     1        ; Zn-O  
 145     2377     1        ; Zn-O  
 146      155     1        ; Zn-O  
 146      344     1        ; Zn-O  
 146     2262     1        ; Zn-O  
 146     2378     1        ; Zn-O  
 147      158     1        ; Zn-O  
 147      345     1        ; Zn-O  
 147     2261     1        ; Zn-O  
 147     2379     1        ; Zn-O  
 148      156     1        ; Zn-O  
 148      347     1        ; Zn-O  
 148     2265     1        ; Zn-O  
 148     2380     1        ; Zn-O  
 149      157     1        ; Zn-O  
 149      348     1        ; Zn-O  
 149     2268     1        ; Zn-O  
 149     2383     1        ; Zn-O  
 150      160     1        ; Zn-O  
 150      346     1        ; Zn-O  
 150     2267     1        ; Zn-O  
 150     2381     1        ; Zn-O  
 151      159     1        ; Zn-O  
 151      349     1        ; Zn-O  
 151     2266     1        ; Zn-O  
 151     2384     1        ; Zn-O  
 152      162     1        ; Zn-O  
 152      351     1        ; Zn-O  
 152     2263     1        ; Zn-O  
 152     2385     1        ; Zn-O  
 153      161     1        ; Zn-O  
 153      350     1        ; Zn-O  
 153     2264     1        ; Zn-O  
 153     2382     1        ; Zn-O  
 154      352     1        ; Zn-O  
 154     2243     1        ; Zn-O  
 154     2557     1        ; O-H   
 155      353     1        ; Zn-O  
 155     2242     1        ; Zn-O  
 155     2558     1        ; O-H   
 156      354     1        ; Zn-O  
 156     2247     1        ; Zn-O  
 156     2559     1        ; O-H   
 157      355     1        ; Zn-O  
 157     2246     1        ; Zn-O  
 157     2560     1        ; O-H   
 158      358     1        ; Zn-O  
 158     2250     1        ; Zn-O  
 158     2562     1        ; O-H   
 159      357     1        ; Zn-O  
 159     2248     1        ; Zn-O  
 159     2561     1        ; O-H   
 160      356     1        ; Zn-O  
 160     2249     1        ; Zn-O  
 160     2563     1        ; O-H   
 161      359     1        ; Zn-O  
 161     2245     1        ; Zn-O  
 161     2565     1        ; O-H   
 162      360     1        ; Zn-O  
 162     2244     1        ; Zn-O  
 162     2564     1        ; O-H   
 163      398     1        ; Zn-O  
 163     2242     1        ; Zn-O  
 163     2269     1        ; Zn-O  
 163     2566     1        ; O-H   
 164      397     1        ; Zn-O  
 164     2243     1        ; Zn-O  
 164     2270     1        ; Zn-O  
 164     2567     1        ; O-H   
 165      400     1        ; Zn-O  
 165     2244     1        ; Zn-O  
 165     2277     1        ; Zn-O  
 165     2568     1        ; O-H   
 166      399     1        ; Zn-O  
 166     2245     1        ; Zn-O  
 166     2274     1        ; Zn-O  
 166     2569     1        ; O-H   
 167      403     1        ; Zn-O  
 167     2250     1        ; Zn-O  
 167     2275     1        ; Zn-O  
 167     2572     1        ; O-H   
 168      402     1        ; Zn-O  
 168     2249     1        ; Zn-O  
 168     2271     1        ; Zn-O  
 168     2571     1        ; O-H   
 169      405     1        ; Zn-O  
 169     2247     1        ; Zn-O  
 169     2273     1        ; Zn-O  
 169     2570     1        ; O-H   
 170      401     1        ; Zn-O  
 170     2248     1        ; Zn-O  
 170     2272     1        ; Zn-O  
 170     2574     1        ; O-H   
 171      404     1        ; Zn-O  
 171     2246     1        ; Zn-O  
 171     2276     1        ; Zn-O  
 171     2573     1        ; O-H   
 172      183     1        ; Zn-O  
 172      201     1        ; Zn-O  
 172      460     1        ; Zn-O  
 172      714     1        ; Zn-O  
 173      185     1        ; Zn-O  
 173      206     1        ; Zn-O  
 173      463     1        ; Zn-O  
 173      715     1        ; Zn-O  
 174      186     1        ; Zn-O  
 174      200     1        ; Zn-O  
 174      462     1        ; Zn-O  
 174      713     1        ; Zn-O  
 175      181     1        ; Zn-O  
 175      203     1        ; Zn-O  
 175      461     1        ; Zn-O  
 175      712     1        ; Zn-O  
 176      184     1        ; Zn-O  
 176      205     1        ; Zn-O  
 176      466     1        ; Zn-O  
 176      718     1        ; Zn-O  
 177      182     1        ; Zn-O  
 177      207     1        ; Zn-O  
 177      465     1        ; Zn-O  
 177      716     1        ; Zn-O  
 178      187     1        ; Zn-O  
 178      199     1        ; Zn-O  
 178      464     1        ; Zn-O  
 178      717     1        ; Zn-O  
 179      188     1        ; Zn-O  
 179      204     1        ; Zn-O  
 179      467     1        ; Zn-O  
 179      720     1        ; Zn-O  
 180      189     1        ; Zn-O  
 180      202     1        ; Zn-O  
 180      468     1        ; Zn-O  
 180      719     1        ; Zn-O  
 181      334     1        ; Zn-O  
 181      469     1        ; Zn-O  
 182      337     1        ; Zn-O  
 182      475     1        ; Zn-O  
 183      338     1        ; Zn-O  
 183      471     1        ; Zn-O  
 184      339     1        ; Zn-O  
 184      472     1        ; Zn-O  
 185      342     1        ; Zn-O  
 185      470     1        ; Zn-O  
 186      336     1        ; Zn-O  
 186      473     1        ; Zn-O  
 187      335     1        ; Zn-O  
 187      474     1        ; Zn-O  
 188      340     1        ; Zn-O  
 188      476     1        ; Zn-O  
 189      341     1        ; Zn-O  
 189      477     1        ; Zn-O  
 190      200     1        ; Zn-O  
 190      225     1        ; Zn-O  
 190      479     1        ; Zn-O  
 191      199     1        ; Zn-O  
 191      223     1        ; Zn-O  
 191      478     1        ; Zn-O  
 192      202     1        ; Zn-O  
 192      219     1        ; Zn-O  
 192      481     1        ; Zn-O  
 193      201     1        ; Zn-O  
 193      218     1        ; Zn-O  
 193      480     1        ; Zn-O  
 194      204     1        ; Zn-O  
 194      224     1        ; Zn-O  
 194      484     1        ; Zn-O  
 195      203     1        ; Zn-O  
 195      217     1        ; Zn-O  
 195      485     1        ; Zn-O  
 196      205     1        ; Zn-O  
 196      222     1        ; Zn-O  
 196      482     1        ; Zn-O  
 197      207     1        ; Zn-O  
 197      221     1        ; Zn-O  
 197      486     1        ; Zn-O  
 198      206     1        ; Zn-O  
 198      220     1        ; Zn-O  
 198      483     1        ; Zn-O  
 199      506     1        ; Zn-O  
 200      505     1        ; Zn-O  
 201      508     1        ; Zn-O  
 202      513     1        ; Zn-O  
 203      510     1        ; Zn-O  
 204      507     1        ; Zn-O  
 205      509     1        ; Zn-O  
 206      511     1        ; Zn-O  
 207      512     1        ; Zn-O  
 208      235     1        ; Zn-O  
 208      334     1        ; Zn-O  
 208      500     1        ; Zn-O  
 209      238     1        ; Zn-O  
 209      336     1        ; Zn-O  
 209      498     1        ; Zn-O  
 210      242     1        ; Zn-O  
 210      335     1        ; Zn-O  
 210      496     1        ; Zn-O  
 211      236     1        ; Zn-O  
 211      338     1        ; Zn-O  
 211      499     1        ; Zn-O  
 212      243     1        ; Zn-O  
 212      341     1        ; Zn-O  
 212      502     1        ; Zn-O  
 213      237     1        ; Zn-O  
 213      339     1        ; Zn-O  
 213      501     1        ; Zn-O  
 214      240     1        ; Zn-O  
 214      337     1        ; Zn-O  
 214      503     1        ; Zn-O  
 215      241     1        ; Zn-O  
 215      340     1        ; Zn-O  
 215      497     1        ; Zn-O  
 216      239     1        ; Zn-O  
 216      342     1        ; Zn-O  
 216      504     1        ; Zn-O  
 217      239     1        ; Zn-O  
 217      488     1        ; Zn-O  
 217     2386     1        ; Zn-O  
 218      235     1        ; Zn-O  
 218      487     1        ; Zn-O  
 218     2387     1        ; Zn-O  
 219      238     1        ; Zn-O  
 219      492     1        ; Zn-O  
 219     2390     1        ; Zn-O  
 220      236     1        ; Zn-O  
 220      489     1        ; Zn-O  
 220     2388     1        ; Zn-O  
 221      237     1        ; Zn-O  
 221      491     1        ; Zn-O  
 221     2391     1        ; Zn-O  
 222      241     1        ; Zn-O  
 222      490     1        ; Zn-O  
 222     2389     1        ; Zn-O  
 223      243     1        ; Zn-O  
 223      494     1        ; Zn-O  
 223     2394     1        ; Zn-O  
 224      240     1        ; Zn-O  
 224      495     1        ; Zn-O  
 224     2393     1        ; Zn-O  
 225      242     1        ; Zn-O  
 225      493     1        ; Zn-O  
 225     2392     1        ; Zn-O  
 226      244     1        ; Zn-O  
 226      343     1        ; Zn-O  
 226      541     1        ; Zn-O  
 227      245     1        ; Zn-O  
 227      347     1        ; Zn-O  
 227      544     1        ; Zn-O  
 228      251     1        ; Zn-O  
 228      346     1        ; Zn-O  
 228      542     1        ; Zn-O  
 229      246     1        ; Zn-O  
 229      344     1        ; Zn-O  
 229      545     1        ; Zn-O  
 230      247     1        ; Zn-O  
 230      348     1        ; Zn-O  
 230      546     1        ; Zn-O  
 231      248     1        ; Zn-O  
 231      349     1        ; Zn-O  
 231      547     1        ; Zn-O  
 232      250     1        ; Zn-O  
 232      345     1        ; Zn-O  
 232      549     1        ; Zn-O  
 233      249     1        ; Zn-O  
 233      350     1        ; Zn-O  
 233      548     1        ; Zn-O  
 234      252     1        ; Zn-O  
 234      351     1        ; Zn-O  
 234      543     1        ; Zn-O  
 235      533     1        ; Zn-O  
 236      534     1        ; Zn-O  
 237      537     1        ; Zn-O  
 238      536     1        ; Zn-O  
 239      532     1        ; Zn-O  
 240      535     1        ; Zn-O  
 241      538     1        ; Zn-O  
 242      539     1        ; Zn-O  
 243      540     1        ; Zn-O  
 244      352     1        ; Zn-O  
 244      605     1        ; Zn-O  
 245      354     1        ; Zn-O  
 245      604     1        ; Zn-O  
 246      353     1        ; Zn-O  
 246      607     1        ; Zn-O  
 247      355     1        ; Zn-O  
 247      606     1        ; Zn-O  
 248      357     1        ; Zn-O  
 248      609     1        ; Zn-O  
 249      359     1        ; Zn-O  
 249      608     1        ; Zn-O  
 250      358     1        ; Zn-O  
 250      610     1        ; Zn-O  
 251      356     1        ; Zn-O  
 251      612     1        ; Zn-O  
 252      360     1        ; Zn-O  
 252      611     1        ; Zn-O  
 253      298     1        ; Zn-O  
 253      380     1        ; Zn-O  
 253      514     1        ; Zn-O  
 254      300     1        ; Zn-O  
 254      379     1        ; Zn-O  
 254      516     1        ; Zn-O  
 255      302     1        ; Zn-O  
 255      382     1        ; Zn-O  
 255      515     1        ; Zn-O  
 256      299     1        ; Zn-O  
 256      381     1        ; Zn-O  
 256      517     1        ; Zn-O  
 257      305     1        ; Zn-O  
 257      386     1        ; Zn-O  
 257      521     1        ; Zn-O  
 258      306     1        ; Zn-O  
 258      384     1        ; Zn-O  
 258      519     1        ; Zn-O  
 259      301     1        ; Zn-O  
 259      383     1        ; Zn-O  
 259      518     1        ; Zn-O  
 260      303     1        ; Zn-O  
 260      385     1        ; Zn-O  
 260      520     1        ; Zn-O  
 261      304     1        ; Zn-O  
 261      387     1        ; Zn-O  
 261      522     1        ; Zn-O  
 262      307     1        ; Zn-O  
 262      442     1        ; Zn-O  
 262      577     1        ; Zn-O  
 263      308     1        ; Zn-O  
 263      445     1        ; Zn-O  
 263      578     1        ; Zn-O  
 264      310     1        ; Zn-O  
 264      446     1        ; Zn-O  
 264      579     1        ; Zn-O  
 265      309     1        ; Zn-O  
 265      443     1        ; Zn-O  
 265      582     1        ; Zn-O  
 266      314     1        ; Zn-O  
 266      444     1        ; Zn-O  
 266      584     1        ; Zn-O  
 267      312     1        ; Zn-O  
 267      448     1        ; Zn-O  
 267      580     1        ; Zn-O  
 268      311     1        ; Zn-O  
 268      447     1        ; Zn-O  
 268      581     1        ; Zn-O  
 269      313     1        ; Zn-O  
 269      449     1        ; Zn-O  
 269      583     1        ; Zn-O  
 270      315     1        ; Zn-O  
 270      450     1        ; Zn-O  
 270      585     1        ; Zn-O  
 271      280     1        ; Zn-O  
 271      371     1        ; Zn-O  
 271      550     1        ; Zn-O  
 272      282     1        ; Zn-O  
 272      375     1        ; Zn-O  
 272      552     1        ; Zn-O  
 273      281     1        ; Zn-O  
 273      376     1        ; Zn-O  
 273      551     1        ; Zn-O  
 274      283     1        ; Zn-O  
 274      370     1        ; Zn-O  
 274      554     1        ; Zn-O  
 275      284     1        ; Zn-O  
 275      373     1        ; Zn-O  
 275      553     1        ; Zn-O  
 276      286     1        ; Zn-O  
 276      377     1        ; Zn-O  
 276      555     1        ; Zn-O  
 277      285     1        ; Zn-O  
 277      372     1        ; Zn-O  
 277      556     1        ; Zn-O  
 278      287     1        ; Zn-O  
 278      374     1        ; Zn-O  
 278      557     1        ; Zn-O  
 279      288     1        ; Zn-O  
 279      378     1        ; Zn-O  
 279      558     1        ; Zn-O  
 280      380     1        ; Zn-O  
 280      528     1        ; Zn-O  
 281      379     1        ; Zn-O  
 281      527     1        ; Zn-O  
 282      382     1        ; Zn-O  
 282      526     1        ; Zn-O  
 283      383     1        ; Zn-O  
 283      525     1        ; Zn-O  
 284      381     1        ; Zn-O  
 284      524     1        ; Zn-O  
 285      384     1        ; Zn-O  
 285      523     1        ; Zn-O  
 286      386     1        ; Zn-O  
 286      530     1        ; Zn-O  
 287      385     1        ; Zn-O  
 287      529     1        ; Zn-O  
 288      387     1        ; Zn-O  
 288      531     1        ; Zn-O  
 289      389     1        ; Zn-O  
 289      397     1        ; Zn-O  
 289      586     1        ; Zn-O  
 290      390     1        ; Zn-O  
 290      399     1        ; Zn-O  
 290      587     1        ; Zn-O  
 291      392     1        ; Zn-O  
 291      400     1        ; Zn-O  
 291      589     1        ; Zn-O  
 292      391     1        ; Zn-O  
 292      401     1        ; Zn-O  
 292      588     1        ; Zn-O  
 293      395     1        ; Zn-O  
 293      402     1        ; Zn-O  
 293      590     1        ; Zn-O  
 294      393     1        ; Zn-O  
 294      404     1        ; Zn-O  
 294      592     1        ; Zn-O  
 295      394     1        ; Zn-O  
 295      405     1        ; Zn-O  
 295      593     1        ; Zn-O  
 296      396     1        ; Zn-O  
 296      403     1        ; Zn-O  
 296      591     1        ; Zn-O  
 297      388     1        ; Zn-O  
 297      398     1        ; Zn-O  
 297      594     1        ; Zn-O  
 298      407     1        ; Zn-O  
 298      568     1        ; Zn-O  
 299      408     1        ; Zn-O  
 299      569     1        ; Zn-O  
 300      409     1        ; Zn-O  
 300      571     1        ; Zn-O  
 301      406     1        ; Zn-O  
 301      573     1        ; Zn-O  
 302      414     1        ; Zn-O  
 302      574     1        ; Zn-O  
 303      410     1        ; Zn-O  
 303      570     1        ; Zn-O  
 304      411     1        ; Zn-O  
 304      572     1        ; Zn-O  
 305      413     1        ; Zn-O  
 305      575     1        ; Zn-O  
 306      412     1        ; Zn-O  
 306      576     1        ; Zn-O  
 307      417     1        ; Zn-O  
 307      597     1        ; Zn-O  
 308      416     1        ; Zn-O  
 308      595     1        ; Zn-O  
 309      415     1        ; Zn-O  
 309      601     1        ; Zn-O  
 310      418     1        ; Zn-O  
 310      596     1        ; Zn-O  
 311      421     1        ; Zn-O  
 311      599     1        ; Zn-O  
 312      420     1        ; Zn-O  
 312      598     1        ; Zn-O  
 313      422     1        ; Zn-O  
 313      600     1        ; Zn-O  
 314      419     1        ; Zn-O  
 314      602     1        ; Zn-O  
 315      423     1        ; Zn-O  
 315      603     1        ; Zn-O  
 316      325     1        ; Zn-O  
 316      452     1        ; Zn-O  
 316      622     1        ; Zn-O  
 317      326     1        ; Zn-O  
 317      454     1        ; Zn-O  
 317      623     1        ; Zn-O  
 318      333     1        ; Zn-O  
 318      451     1        ; Zn-O  
 318      630     1        ; Zn-O  
 319      327     1        ; Zn-O  
 319      453     1        ; Zn-O  
 319      624     1        ; Zn-O  
 320      328     1        ; Zn-O  
 320      455     1        ; Zn-O  
 320      625     1        ; Zn-O  
 321      329     1        ; Zn-O  
 321      459     1        ; Zn-O  
 321      628     1        ; Zn-O  
 322      330     1        ; Zn-O  
 322      456     1        ; Zn-O  
 322      626     1        ; Zn-O  
 323      331     1        ; Zn-O  
 323      457     1        ; Zn-O  
 323      627     1        ; Zn-O  
 324      332     1        ; Zn-O  
 324      458     1        ; Zn-O  
 324      629     1        ; Zn-O  
 325      433     1        ; Zn-O  
 325      631     1        ; Zn-O  
 326      434     1        ; Zn-O  
 326      632     1        ; Zn-O  
 327      435     1        ; Zn-O  
 327      633     1        ; Zn-O  
 328      436     1        ; Zn-O  
 328      634     1        ; Zn-O  
 329      438     1        ; Zn-O  
 329      636     1        ; Zn-O  
 330      439     1        ; Zn-O  
 330      635     1        ; Zn-O  
 331      440     1        ; Zn-O  
 331      637     1        ; Zn-O  
 332      441     1        ; Zn-O  
 332      639     1        ; Zn-O  
 333      437     1        ; Zn-O  
 333      638     1        ; Zn-O  
 334      614     1        ; Zn-O  
 334     2216     1        ; Zn-O  
 335      615     1        ; Zn-O  
 335     2217     1        ; Zn-O  
 336      613     1        ; Zn-O  
 336     2215     1        ; Zn-O  
 337      620     1        ; Zn-O  
 337     2218     1        ; Zn-O  
 338      617     1        ; Zn-O  
 338     2220     1        ; Zn-O  
 339      619     1        ; Zn-O  
 339     2221     1        ; Zn-O  
 340      616     1        ; Zn-O  
 340     2219     1        ; Zn-O  
 341      621     1        ; Zn-O  
 341     2222     1        ; Zn-O  
 342      618     1        ; Zn-O  
 342     2223     1        ; Zn-O  
 343      442     1        ; Zn-O  
 343      685     1        ; Zn-O  
 344      444     1        ; Zn-O  
 344      686     1        ; Zn-O  
 345      443     1        ; Zn-O  
 345      692     1        ; Zn-O  
 346      445     1        ; Zn-O  
 346      688     1        ; Zn-O  
 347      446     1        ; Zn-O  
 347      689     1        ; Zn-O  
 348      448     1        ; Zn-O  
 348      690     1        ; Zn-O  
 349      447     1        ; Zn-O  
 349      691     1        ; Zn-O  
 350      449     1        ; Zn-O  
 350      693     1        ; Zn-O  
 351      450     1        ; Zn-O  
 351      687     1        ; Zn-O  
 352      423     1        ; Zn-O  
 352      676     1        ; Zn-O  
 353      415     1        ; Zn-O  
 353      677     1        ; Zn-O  
 354      416     1        ; Zn-O  
 354      678     1        ; Zn-O  
 355      418     1        ; Zn-O  
 355      679     1        ; Zn-O  
 356      420     1        ; Zn-O  
 356      680     1        ; Zn-O  
 357      419     1        ; Zn-O  
 357      681     1        ; Zn-O  
 358      421     1        ; Zn-O  
 358      682     1        ; Zn-O  
 359      417     1        ; Zn-O  
 359      683     1        ; Zn-O  
 360      422     1        ; Zn-O  
 360      684     1        ; Zn-O  
 361      370     1        ; Zn-O  
 361      407     1        ; Zn-O  
 361      561     1        ; Zn-O  
 361     2198     1        ; Zn-O  
 362      376     1        ; Zn-O  
 362      412     1        ; Zn-O  
 362      563     1        ; Zn-O  
 362     2197     1        ; Zn-O  
 363      372     1        ; Zn-O  
 363      408     1        ; Zn-O  
 363      559     1        ; Zn-O  
 363     2200     1        ; Zn-O  
 364      373     1        ; Zn-O  
 364      409     1        ; Zn-O  
 364      560     1        ; Zn-O  
 364     2201     1        ; Zn-O  
 365      371     1        ; Zn-O  
 365      410     1        ; Zn-O  
 365      565     1        ; Zn-O  
 365     2202     1        ; Zn-O  
 366      374     1        ; Zn-O  
 366      406     1        ; Zn-O  
 366      564     1        ; Zn-O  
 366     2203     1        ; Zn-O  
 367      375     1        ; Zn-O  
 367      413     1        ; Zn-O  
 367      562     1        ; Zn-O  
 367     2199     1        ; Zn-O  
 368      377     1        ; Zn-O  
 368      411     1        ; Zn-O  
 368      566     1        ; Zn-O  
 368     2204     1        ; Zn-O  
 369      378     1        ; Zn-O  
 369      414     1        ; Zn-O  
 369      567     1        ; Zn-O  
 369     2205     1        ; Zn-O  
 370      640     1        ; Zn-O  
 370     2224     1        ; Zn-O  
 371      642     1        ; Zn-O  
 371     2226     1        ; Zn-O  
 372      643     1        ; Zn-O  
 372     2229     1        ; Zn-O  
 373      641     1        ; Zn-O  
 373     2225     1        ; Zn-O  
 374      645     1        ; Zn-O  
 374     2227     1        ; Zn-O  
 375      644     1        ; Zn-O  
 375     2228     1        ; Zn-O  
 376      646     1        ; Zn-O  
 376     2231     1        ; Zn-O  
 377      647     1        ; Zn-O  
 377     2230     1        ; Zn-O  
 378      648     1        ; Zn-O  
 378     2232     1        ; Zn-O  
 379      661     1        ; Zn-O  
 379     2252     1        ; Zn-O  
 380      660     1        ; Zn-O  
 380     2255     1        ; Zn-O  
 381      659     1        ; Zn-O  
 381     2251     1        ; Zn-O  
 382      664     1        ; Zn-O  
 382     2253     1        ; Zn-O  
 383      663     1        ; Zn-O  
 383     2256     1        ; Zn-O  
 384      658     1        ; Zn-O  
 384     2254     1        ; Zn-O  
 385      662     1        ; Zn-O  
 385     2258     1        ; Zn-O  
 386      665     1        ; Zn-O  
 386     2257     1        ; Zn-O  
 387      666     1        ; Zn-O  
 387     2259     1        ; Zn-O  
 388      424     1        ; Zn-O  
 388      667     1        ; Zn-O  
 388     2206     1        ; Zn-O  
 389      425     1        ; Zn-O  
 389      668     1        ; Zn-O  
 389     2207     1        ; Zn-O  
 390      427     1        ; Zn-O  
 390      670     1        ; Zn-O  
 390     2210     1        ; Zn-O  
 391      429     1        ; Zn-O  
 391      669     1        ; Zn-O  
 391     2208     1        ; Zn-O  
 392      426     1        ; Zn-O  
 392      672     1        ; Zn-O  
 392     2211     1        ; Zn-O  
 393      430     1        ; Zn-O  
 393      673     1        ; Zn-O  
 393     2212     1        ; Zn-O  
 394      428     1        ; Zn-O  
 394      671     1        ; Zn-O  
 394     2209     1        ; Zn-O  
 395      431     1        ; Zn-O  
 395      674     1        ; Zn-O  
 395     2213     1        ; Zn-O  
 396      432     1        ; Zn-O  
 396      675     1        ; Zn-O  
 396     2214     1        ; Zn-O  
 397      454     1        ; Zn-O  
 397      695     1        ; Zn-O  
 398      451     1        ; Zn-O  
 398      694     1        ; Zn-O  
 399      453     1        ; Zn-O  
 399      697     1        ; Zn-O  
 400      455     1        ; Zn-O  
 400      696     1        ; Zn-O  
 401      452     1        ; Zn-O  
 401      700     1        ; Zn-O  
 402      457     1        ; Zn-O  
 402      698     1        ; Zn-O  
 403      456     1        ; Zn-O  
 403      699     1        ; Zn-O  
 404      459     1        ; Zn-O  
 404      702     1        ; Zn-O  
 405      458     1        ; Zn-O  
 405      701     1        ; Zn-O  
 406      650     1        ; Zn-O  
 406     2238     1        ; Zn-O  
 407      653     1        ; Zn-O  
 407     2237     1        ; Zn-O  
 408      649     1        ; Zn-O  
 408     2233     1        ; Zn-O  
 409      651     1        ; Zn-O  
 409     2234     1        ; Zn-O  
 410      655     1        ; Zn-O  
 410     2239     1        ; Zn-O  
 411      654     1        ; Zn-O  
 411     2235     1        ; Zn-O  
 412      652     1        ; Zn-O  
 412     2236     1        ; Zn-O  
 413      657     1        ; Zn-O  
 413     2241     1        ; Zn-O  
 414      656     1        ; Zn-O  
 414     2240     1        ; Zn-O  
 415      721     1        ; Zn-O  
 415     2269     1        ; Zn-O  
 416      724     1        ; Zn-O  
 416     2273     1        ; Zn-O  
 417      729     1        ; Zn-O  
 417     2274     1        ; Zn-O  
 418      726     1        ; Zn-O  
 418     2276     1        ; Zn-O  
 419      728     1        ; Zn-O  
 419     2272     1        ; Zn-O  
 420      725     1        ; Zn-O  
 420     2271     1        ; Zn-O  
 421      723     1        ; Zn-O  
 421     2275     1        ; Zn-O  
 422      727     1        ; Zn-O  
 422     2277     1        ; Zn-O  
 423      722     1        ; Zn-O  
 423     2270     1        ; Zn-O  
 424      433     1        ; Zn-O  
 424      703     1        ; Zn-O  
 424     2242     1        ; Zn-O  
 425      435     1        ; Zn-O  
 425      704     1        ; Zn-O  
 425     2243     1        ; Zn-O  
 426      434     1        ; Zn-O  
 426      705     1        ; Zn-O  
 426     2244     1        ; Zn-O  
 427      436     1        ; Zn-O  
 427      706     1        ; Zn-O  
 427     2245     1        ; Zn-O  
 428      438     1        ; Zn-O  
 428      708     1        ; Zn-O  
 428     2247     1        ; Zn-O  
 429      439     1        ; Zn-O  
 429      709     1        ; Zn-O  
 429     2248     1        ; Zn-O  
 430      440     1        ; Zn-O  
 430      707     1        ; Zn-O  
 430     2246     1        ; Zn-O  
 431      441     1        ; Zn-O  
 431      710     1        ; Zn-O  
 431     2249     1        ; Zn-O  
 432      437     1        ; Zn-O  
 432      711     1        ; Zn-O  
 432     2250     1        ; Zn-O  
 433      730     1        ; Zn-O  
 433     2262     1        ; Zn-O  
 434      731     1        ; Zn-O  
 434     2263     1        ; Zn-O  
 435      732     1        ; Zn-O  
 435     2260     1        ; Zn-O  
 436      734     1        ; Zn-O  
 436     2264     1        ; Zn-O  
 437      733     1        ; Zn-O  
 437     2261     1        ; Zn-O  
 438      736     1        ; Zn-O  
 438     2265     1        ; Zn-O  
 439      735     1        ; Zn-O  
 439     2266     1        ; Zn-O  
 440      737     1        ; Zn-O  
 440     2268     1        ; Zn-O  
 441      738     1        ; Zn-O  
 441     2267     1        ; Zn-O  
 442      741     1        ; Zn-O  
 442     2289     1        ; Zn-O  
 443      740     1        ; Zn-O  
 443     2288     1        ; Zn-O  
 444      742     1        ; Zn-O  
 444     2290     1        ; Zn-O  
 445      743     1        ; Zn-O  
 445     2291     1        ; Zn-O  
 446      745     1        ; Zn-O  
 446     2292     1        ; Zn-O  
 447      744     1        ; Zn-O  
 447     2295     1        ; Zn-O  
 448      746     1        ; Zn-O  
 448     2293     1        ; Zn-O  
 449      747     1        ; Zn-O  
 449     2294     1        ; Zn-O  
 450      739     1        ; Zn-O  
 450     2287     1        ; Zn-O  
 451      748     1        ; Zn-O  
 451     2278     1        ; Zn-O  
 452      750     1        ; Zn-O  
 452     2280     1        ; Zn-O  
 453      751     1        ; Zn-O  
 453     2281     1        ; Zn-O  
 454      749     1        ; Zn-O  
 454     2279     1        ; Zn-O  
 455      752     1        ; Zn-O  
 455     2282     1        ; Zn-O  
 456      755     1        ; Zn-O  
 456     2285     1        ; Zn-O  
 457      753     1        ; Zn-O  
 457     2284     1        ; Zn-O  
 458      756     1        ; Zn-O  
 458     2286     1        ; Zn-O  
 459      754     1        ; Zn-O  
 459     2283     1        ; Zn-O  
 460      487     1        ; Zn-O  
 460      563     1        ; Zn-O  
 460      759     1        ; Zn-O  
 461      488     1        ; Zn-O  
 461      559     1        ; Zn-O  
 461      757     1        ; Zn-O  
 462      493     1        ; Zn-O  
 462      561     1        ; Zn-O  
 462      758     1        ; Zn-O  
 463      489     1        ; Zn-O  
 463      560     1        ; Zn-O  
 463      760     1        ; Zn-O  
 464      494     1        ; Zn-O  
 464      565     1        ; Zn-O  
 464      762     1        ; Zn-O  
 465      491     1        ; Zn-O  
 465      562     1        ; Zn-O  
 465      763     1        ; Zn-O  
 466      490     1        ; Zn-O  
 466      566     1        ; Zn-O  
 466      764     1        ; Zn-O  
 467      495     1        ; Zn-O  
 467      567     1        ; Zn-O  
 467      761     1        ; Zn-O  
 468      492     1        ; Zn-O  
 468      564     1        ; Zn-O  
 468      765     1        ; Zn-O  
 469      523     1        ; Zn-O  
 469      533     1        ; Zn-O  
 469      767     1        ; Zn-O  
 470      524     1        ; Zn-O  
 470      532     1        ; Zn-O  
 470      766     1        ; Zn-O  
 471      527     1        ; Zn-O  
 471      534     1        ; Zn-O  
 471      768     1        ; Zn-O  
 472      530     1        ; Zn-O  
 472      537     1        ; Zn-O  
 472      769     1        ; Zn-O  
 473      525     1        ; Zn-O  
 473      536     1        ; Zn-O  
 473      772     1        ; Zn-O  
 474      528     1        ; Zn-O  
 474      539     1        ; Zn-O  
 474      773     1        ; Zn-O  
 475      526     1        ; Zn-O  
 475      535     1        ; Zn-O  
 475      771     1        ; Zn-O  
 476      531     1        ; Zn-O  
 476      538     1        ; Zn-O  
 476      770     1        ; Zn-O  
 477      529     1        ; Zn-O  
 477      540     1        ; Zn-O  
 477      774     1        ; Zn-O  
 478      502     1        ; Zn-O  
 478      572     1        ; Zn-O  
 478      784     1        ; Zn-O  
 479      496     1        ; Zn-O  
 479      575     1        ; Zn-O  
 479      787     1        ; Zn-O  
 480      500     1        ; Zn-O  
 480      568     1        ; Zn-O  
 480      785     1        ; Zn-O  
 481      498     1        ; Zn-O  
 481      574     1        ; Zn-O  
 481      786     1        ; Zn-O  
 482      497     1        ; Zn-O  
 482      569     1        ; Zn-O  
 482      790     1        ; Zn-O  
 483      499     1        ; Zn-O  
 483      573     1        ; Zn-O  
 483      788     1        ; Zn-O  
 484      503     1        ; Zn-O  
 484      571     1        ; Zn-O  
 484      791     1        ; Zn-O  
 485      504     1        ; Zn-O  
 485      570     1        ; Zn-O  
 485      789     1        ; Zn-O  
 486      501     1        ; Zn-O  
 486      576     1        ; Zn-O  
 486      792     1        ; Zn-O  
 487      652     1        ; Zn-O  
 487      793     1        ; Zn-O  
 488      649     1        ; Zn-O  
 488      795     1        ; Zn-O  
 489      651     1        ; Zn-O  
 489      796     1        ; Zn-O  
 490      654     1        ; Zn-O  
 490      797     1        ; Zn-O  
 491      657     1        ; Zn-O  
 491      800     1        ; Zn-O  
 492      650     1        ; Zn-O  
 492      794     1        ; Zn-O  
 493      653     1        ; Zn-O  
 493      801     1        ; Zn-O  
 494      655     1        ; Zn-O  
 494      798     1        ; Zn-O  
 495      656     1        ; Zn-O  
 495      799     1        ; Zn-O  
 496      521     1        ; Zn-O  
 496      802     1        ; Zn-O  
 497      517     1        ; Zn-O  
 497      808     1        ; Zn-O  
 498      515     1        ; Zn-O  
 498      803     1        ; Zn-O  
 499      518     1        ; Zn-O  
 499      807     1        ; Zn-O  
 500      514     1        ; Zn-O  
 500      804     1        ; Zn-O  
 501      519     1        ; Zn-O  
 501      809     1        ; Zn-O  
 502      522     1        ; Zn-O  
 502      805     1        ; Zn-O  
 503      516     1        ; Zn-O  
 503      810     1        ; Zn-O  
 504      520     1        ; Zn-O  
 504      806     1        ; Zn-O  
 505      613     1        ; Zn-O  
 505      644     1        ; Zn-O  
 505      776     1        ; Zn-O  
 506      615     1        ; Zn-O  
 506      647     1        ; Zn-O  
 506      775     1        ; Zn-O  
 507      616     1        ; Zn-O  
 507      641     1        ; Zn-O  
 507      778     1        ; Zn-O  
 508      617     1        ; Zn-O  
 508      640     1        ; Zn-O  
 508      777     1        ; Zn-O  
 509      619     1        ; Zn-O  
 509      643     1        ; Zn-O  
 509      781     1        ; Zn-O  
 510      614     1        ; Zn-O  
 510      642     1        ; Zn-O  
 510      782     1        ; Zn-O  
 511      618     1        ; Zn-O  
 511      645     1        ; Zn-O  
 511      779     1        ; Zn-O  
 512      620     1        ; Zn-O  
 512      646     1        ; Zn-O  
 512      783     1        ; Zn-O  
 513      621     1        ; Zn-O  
 513      648     1        ; Zn-O  
 513      780     1        ; Zn-O  
 514      550     1        ; Zn-O  
 514      829     1        ; Zn-O  
 515      552     1        ; Zn-O  
 515      834     1        ; Zn-O  
 516      551     1        ; Zn-O  
 516      832     1        ; Zn-O  
 517      553     1        ; Zn-O  
 517      830     1        ; Zn-O  
 518      554     1        ; Zn-O  
 518      831     1        ; Zn-O  
 519      556     1        ; Zn-O  
 519      835     1        ; Zn-O  
 520      557     1        ; Zn-O  
 520      833     1        ; Zn-O  
 521      555     1        ; Zn-O  
 521      836     1        ; Zn-O  
 522      558     1        ; Zn-O  
 522      837     1        ; Zn-O  
 523      559     1        ; Zn-O  
 523      840     1        ; Zn-O  
 524      560     1        ; Zn-O  
 524      838     1        ; Zn-O  
 525      561     1        ; Zn-O  
 525      839     1        ; Zn-O  
 526      562     1        ; Zn-O  
 526      842     1        ; Zn-O  
 527      563     1        ; Zn-O  
 527      843     1        ; Zn-O  
 528      565     1        ; Zn-O  
 528      841     1        ; Zn-O  
 529      564     1        ; Zn-O  
 529      844     1        ; Zn-O  
 530      566     1        ; Zn-O  
 530      845     1        ; Zn-O  
 531      567     1        ; Zn-O  
 531      846     1        ; Zn-O  
 532      659     1        ; Zn-O  
 532      813     1        ; Zn-O  
 533      658     1        ; Zn-O  
 533      812     1        ; Zn-O  
 534      661     1        ; Zn-O  
 534      814     1        ; Zn-O  
 535      664     1        ; Zn-O  
 535      818     1        ; Zn-O  
 536      663     1        ; Zn-O  
 536      811     1        ; Zn-O  
 537      665     1        ; Zn-O  
 537      817     1        ; Zn-O  
 538      666     1        ; Zn-O  
 538      816     1        ; Zn-O  
 539      660     1        ; Zn-O  
 539      815     1        ; Zn-O  
 540      662     1        ; Zn-O  
 540      819     1        ; Zn-O  
 541      577     1        ; Zn-O  
 541      631     1        ; Zn-O  
 541      883     1        ; Zn-O  
 542      578     1        ; Zn-O  
 542      632     1        ; Zn-O  
 542      885     1        ; Zn-O  
 543      585     1        ; Zn-O  
 543      638     1        ; Zn-O  
 543      884     1        ; Zn-O  
 544      579     1        ; Zn-O  
 544      633     1        ; Zn-O  
 544      886     1        ; Zn-O  
 545      584     1        ; Zn-O  
 545      636     1        ; Zn-O  
 545      887     1        ; Zn-O  
 546      580     1        ; Zn-O  
 546      634     1        ; Zn-O  
 546      889     1        ; Zn-O  
 547      581     1        ; Zn-O  
 547      637     1        ; Zn-O  
 547      890     1        ; Zn-O  
 548      583     1        ; Zn-O  
 548      635     1        ; Zn-O  
 548      888     1        ; Zn-O  
 549      582     1        ; Zn-O  
 549      639     1        ; Zn-O  
 549      891     1        ; Zn-O  
 550      614     1        ; Zn-O  
 550      847     1        ; Zn-O  
 551      620     1        ; Zn-O  
 551      853     1        ; Zn-O  
 552      613     1        ; Zn-O  
 552      849     1        ; Zn-O  
 553      616     1        ; Zn-O  
 553      850     1        ; Zn-O  
 554      617     1        ; Zn-O  
 554      848     1        ; Zn-O  
 555      615     1        ; Zn-O  
 555      854     1        ; Zn-O  
 556      619     1        ; Zn-O  
 556      852     1        ; Zn-O  
 557      618     1        ; Zn-O  
 557      851     1        ; Zn-O  
 558      621     1        ; Zn-O  
 558      855     1        ; Zn-O  
 559      866     1        ; Zn-O  
 560      870     1        ; Zn-O  
 561      865     1        ; Zn-O  
 562      869     1        ; Zn-O  
 563      868     1        ; Zn-O  
 564      867     1        ; Zn-O  
 565      871     1        ; Zn-O  
 566      872     1        ; Zn-O  
 567      873     1        ; Zn-O  
 568      640     1        ; Zn-O  
 568      856     1        ; Zn-O  
 569      643     1        ; Zn-O  
 569      858     1        ; Zn-O  
 570      642     1        ; Zn-O  
 570      859     1        ; Zn-O  
 571      641     1        ; Zn-O  
 571      860     1        ; Zn-O  
 572      647     1        ; Zn-O  
 572      861     1        ; Zn-O  
 573      645     1        ; Zn-O  
 573      857     1        ; Zn-O  
 574      648     1        ; Zn-O  
 574      862     1        ; Zn-O  
 575      644     1        ; Zn-O  
 575      863     1        ; Zn-O  
 576      646     1        ; Zn-O  
 576      864     1        ; Zn-O  
 577      622     1        ; Zn-O  
 577      920     1        ; Zn-O  
 578      623     1        ; Zn-O  
 578      921     1        ; Zn-O  
 579      624     1        ; Zn-O  
 579      922     1        ; Zn-O  
 580      625     1        ; Zn-O  
 580      923     1        ; Zn-O  
 581      627     1        ; Zn-O  
 581      925     1        ; Zn-O  
 582      629     1        ; Zn-O  
 582      927     1        ; Zn-O  
 583      626     1        ; Zn-O  
 583      926     1        ; Zn-O  
 584      628     1        ; Zn-O  
 584      924     1        ; Zn-O  
 585      630     1        ; Zn-O  
 585      919     1        ; Zn-O  
 586      595     1        ; Zn-O  
 586      623     1        ; Zn-O  
 586      940     1        ; Zn-O  
 587      596     1        ; Zn-O  
 587      624     1        ; Zn-O  
 587      938     1        ; Zn-O  
 588      597     1        ; Zn-O  
 588      622     1        ; Zn-O  
 588      941     1        ; Zn-O  
 589      598     1        ; Zn-O  
 589      625     1        ; Zn-O  
 589      939     1        ; Zn-O  
 590      599     1        ; Zn-O  
 590      627     1        ; Zn-O  
 590      943     1        ; Zn-O  
 591      600     1        ; Zn-O  
 591      626     1        ; Zn-O  
 591      942     1        ; Zn-O  
 592      602     1        ; Zn-O  
 592      628     1        ; Zn-O  
 592      944     1        ; Zn-O  
 593      601     1        ; Zn-O  
 593      629     1        ; Zn-O  
 593      945     1        ; Zn-O  
 594      603     1        ; Zn-O  
 594      630     1        ; Zn-O  
 594      937     1        ; Zn-O  
 595      604     1        ; Zn-O  
 595      928     1        ; Zn-O  
 596      606     1        ; Zn-O  
 596      930     1        ; Zn-O  
 597      608     1        ; Zn-O  
 597      933     1        ; Zn-O  
 598      612     1        ; Zn-O  
 598      929     1        ; Zn-O  
 599      610     1        ; Zn-O  
 599      932     1        ; Zn-O  
 600      611     1        ; Zn-O  
 600      931     1        ; Zn-O  
 601      607     1        ; Zn-O  
 601      935     1        ; Zn-O  
 602      609     1        ; Zn-O  
 602      934     1        ; Zn-O  
 603      605     1        ; Zn-O  
 603      936     1        ; Zn-O  
 604      668     1        ; Zn-O  
 604      893     1        ; Zn-O  
 605      667     1        ; Zn-O  
 605      892     1        ; Zn-O  
 606      670     1        ; Zn-O  
 606      894     1        ; Zn-O  
 607      671     1        ; Zn-O  
 607      895     1        ; Zn-O  
 608      669     1        ; Zn-O  
 608      897     1        ; Zn-O  
 609      673     1        ; Zn-O  
 609      896     1        ; Zn-O  
 610      674     1        ; Zn-O  
 610      900     1        ; Zn-O  
 611      675     1        ; Zn-O  
 611      899     1        ; Zn-O  
 612      672     1        ; Zn-O  
 612      898     1        ; Zn-O  
 613      822     1        ; Zn-O  
 614      820     1        ; Zn-O  
 615      821     1        ; Zn-O  
 616      825     1        ; Zn-O  
 617      826     1        ; Zn-O  
 618      824     1        ; Zn-O  
 619      827     1        ; Zn-O  
 620      828     1        ; Zn-O  
 621      823     1        ; Zn-O  
 622      946     1        ; Zn-O  
 623      947     1        ; Zn-O  
 624      948     1        ; Zn-O  
 625      949     1        ; Zn-O  
 626      951     1        ; Zn-O  
 627      953     1        ; Zn-O  
 628      952     1        ; Zn-O  
 629      954     1        ; Zn-O  
 630      950     1        ; Zn-O  
 631      667     1        ; Zn-O  
 631      955     1        ; Zn-O  
 632      672     1        ; Zn-O  
 632      956     1        ; Zn-O  
 633      668     1        ; Zn-O  
 633      957     1        ; Zn-O  
 634      670     1        ; Zn-O  
 634      959     1        ; Zn-O  
 635      669     1        ; Zn-O  
 635      961     1        ; Zn-O  
 636      671     1        ; Zn-O  
 636      960     1        ; Zn-O  
 637      673     1        ; Zn-O  
 637      963     1        ; Zn-O  
 638      675     1        ; Zn-O  
 638      958     1        ; Zn-O  
 639      674     1        ; Zn-O  
 639      962     1        ; Zn-O  
 640      874     1        ; Zn-O  
 641      878     1        ; Zn-O  
 642      877     1        ; Zn-O  
 643      875     1        ; Zn-O  
 644      876     1        ; Zn-O  
 645      879     1        ; Zn-O  
 646      880     1        ; Zn-O  
 647      881     1        ; Zn-O  
 648      882     1        ; Zn-O  
 649      659     1        ; Zn-O  
 649      910     1        ; Zn-O  
 650      663     1        ; Zn-O  
 650      912     1        ; Zn-O  
 651      661     1        ; Zn-O  
 651      911     1        ; Zn-O  
 652      658     1        ; Zn-O  
 652      918     1        ; Zn-O  
 653      660     1        ; Zn-O  
 653      913     1        ; Zn-O  
 654      666     1        ; Zn-O  
 654      915     1        ; Zn-O  
 655      662     1        ; Zn-O  
 655      914     1        ; Zn-O  
 656      664     1        ; Zn-O  
 656      916     1        ; Zn-O  
 657      665     1        ; Zn-O  
 657      917     1        ; Zn-O  
 658      901     1        ; Zn-O  
 659      902     1        ; Zn-O  
 660      905     1        ; Zn-O  
 661      906     1        ; Zn-O  
 662      904     1        ; Zn-O  
 663      903     1        ; Zn-O  
 664      907     1        ; Zn-O  
 665      908     1        ; Zn-O  
 666      909     1        ; Zn-O  
 667      964     1        ; Zn-O  
 668      965     1        ; Zn-O  
 669      967     1        ; Zn-O  
 670      966     1        ; Zn-O  
 671      969     1        ; Zn-O  
 672      968     1        ; Zn-O  
 673      970     1        ; Zn-O  
 674      971     1        ; Zn-O  
 675      972     1        ; Zn-O  
 676      685     1        ; Zn-O  
 676      704     1        ; Zn-O  
 676      973     1        ; Zn-O  
 677      686     1        ; Zn-O  
 677      703     1        ; Zn-O  
 677      974     1        ; Zn-O  
 678      689     1        ; Zn-O  
 678      708     1        ; Zn-O  
 678      975     1        ; Zn-O  
 679      690     1        ; Zn-O  
 679      707     1        ; Zn-O  
 679      976     1        ; Zn-O  
 680      688     1        ; Zn-O  
 680      710     1        ; Zn-O  
 680      978     1        ; Zn-O  
 681      691     1        ; Zn-O  
 681      709     1        ; Zn-O  
 681      977     1        ; Zn-O  
 682      692     1        ; Zn-O  
 682      711     1        ; Zn-O  
 682      980     1        ; Zn-O  
 683      693     1        ; Zn-O  
 683      706     1        ; Zn-O  
 683      981     1        ; Zn-O  
 684      687     1        ; Zn-O  
 684      705     1        ; Zn-O  
 684      979     1        ; Zn-O  
 685      732     1        ; Zn-O  
 685      982     1        ; Zn-O  
 686      730     1        ; Zn-O  
 686      985     1        ; Zn-O  
 687      731     1        ; Zn-O  
 687      983     1        ; Zn-O  
 688      738     1        ; Zn-O  
 688      984     1        ; Zn-O  
 689      736     1        ; Zn-O  
 689      986     1        ; Zn-O  
 690      737     1        ; Zn-O  
 690      988     1        ; Zn-O  
 691      735     1        ; Zn-O  
 691      989     1        ; Zn-O  
 692      733     1        ; Zn-O  
 692      987     1        ; Zn-O  
 693      734     1        ; Zn-O  
 693      990     1        ; Zn-O  
 694      703     1        ; Zn-O  
 694      721     1        ; Zn-O  
 694      991     1        ; Zn-O  
 695      704     1        ; Zn-O  
 695      722     1        ; Zn-O  
 695      992     1        ; Zn-O  
 696      705     1        ; Zn-O  
 696      727     1        ; Zn-O  
 696      994     1        ; Zn-O  
 697      706     1        ; Zn-O  
 697      729     1        ; Zn-O  
 697      993     1        ; Zn-O  
 698      710     1        ; Zn-O  
 698      725     1        ; Zn-O  
 698      995     1        ; Zn-O  
 699      711     1        ; Zn-O  
 699      723     1        ; Zn-O  
 699      996     1        ; Zn-O  
 700      709     1        ; Zn-O  
 700      728     1        ; Zn-O  
 700      997     1        ; Zn-O  
 701      708     1        ; Zn-O  
 701      724     1        ; Zn-O  
 701      999     1        ; Zn-O  
 702      707     1        ; Zn-O  
 702      726     1        ; Zn-O  
 702      998     1        ; Zn-O  
 703     1009     1        ; Zn-O  
 704     1011     1        ; Zn-O  
 705     1010     1        ; Zn-O  
 706     1012     1        ; Zn-O  
 707     1015     1        ; Zn-O  
 708     1014     1        ; Zn-O  
 709     1013     1        ; Zn-O  
 710     1017     1        ; Zn-O  
 711     1016     1        ; Zn-O  
 712     2200     1        ; Zn-O  
 712     2485     1        ; O-H   
 713     2198     1        ; Zn-O  
 713     2487     1        ; O-H   
 714     2197     1        ; Zn-O  
 714     2488     1        ; O-H   
 715     2201     1        ; Zn-O  
 715     2486     1        ; O-H   
 716     2199     1        ; Zn-O  
 716     2492     1        ; O-H   
 717     2202     1        ; Zn-O  
 717     2490     1        ; O-H   
 718     2204     1        ; Zn-O  
 718     2493     1        ; O-H   
 719     2203     1        ; Zn-O  
 719     2489     1        ; O-H   
 720     2205     1        ; Zn-O  
 720     2491     1        ; O-H   
 721      740     1        ; Zn-O  
 721     1006     1        ; Zn-O  
 722      739     1        ; Zn-O  
 722     1000     1        ; Zn-O  
 723      744     1        ; Zn-O  
 723     1003     1        ; Zn-O  
 724      743     1        ; Zn-O  
 724     1001     1        ; Zn-O  
 725      746     1        ; Zn-O  
 725     1002     1        ; Zn-O  
 726      745     1        ; Zn-O  
 726     1004     1        ; Zn-O  
 727      747     1        ; Zn-O  
 727     1007     1        ; Zn-O  
 728      742     1        ; Zn-O  
 728     1005     1        ; Zn-O  
 729      741     1        ; Zn-O  
 729     1008     1        ; Zn-O  
 730      750     1        ; Zn-O  
 730     1027     1        ; Zn-O  
 731      749     1        ; Zn-O  
 731     1028     1        ; Zn-O  
 732      751     1        ; Zn-O  
 732     1030     1        ; Zn-O  
 733      748     1        ; Zn-O  
 733     1029     1        ; Zn-O  
 734      752     1        ; Zn-O  
 734     1031     1        ; Zn-O  
 735      755     1        ; Zn-O  
 735     1033     1        ; Zn-O  
 736      754     1        ; Zn-O  
 736     1032     1        ; Zn-O  
 737      753     1        ; Zn-O  
 737     1034     1        ; Zn-O  
 738      756     1        ; Zn-O  
 738     1035     1        ; Zn-O  
 739      749     1        ; Zn-O  
 739     1018     1        ; Zn-O  
 740      748     1        ; Zn-O  
 740     1023     1        ; Zn-O  
 741      751     1        ; Zn-O  
 741     1019     1        ; Zn-O  
 742      750     1        ; Zn-O  
 742     1022     1        ; Zn-O  
 743      756     1        ; Zn-O  
 743     1020     1        ; Zn-O  
 744      755     1        ; Zn-O  
 744     1025     1        ; Zn-O  
 745      754     1        ; Zn-O  
 745     1021     1        ; Zn-O  
 746      753     1        ; Zn-O  
 746     1024     1        ; Zn-O  
 747      752     1        ; Zn-O  
 747     1026     1        ; Zn-O  
 748     1036     1        ; Zn-O  
 749     1038     1        ; Zn-O  
 750     1040     1        ; Zn-O  
 751     1037     1        ; Zn-O  
 752     1039     1        ; Zn-O  
 753     1043     1        ; Zn-O  
 754     1042     1        ; Zn-O  
 755     1041     1        ; Zn-O  
 756     1044     1        ; Zn-O  
 757      767     1        ; Zn-O  
 757      782     1        ; Zn-O  
 757     1046     1        ; Zn-O  
 758      772     1        ; Zn-O  
 758      776     1        ; Zn-O  
 758     1045     1        ; Zn-O  
 759      768     1        ; Zn-O  
 759      777     1        ; Zn-O  
 759     1047     1        ; Zn-O  
 760      766     1        ; Zn-O  
 760      779     1        ; Zn-O  
 760     1048     1        ; Zn-O  
 761      770     1        ; Zn-O  
 761      778     1        ; Zn-O  
 761     1051     1        ; Zn-O  
 762      773     1        ; Zn-O  
 762      775     1        ; Zn-O  
 762     1050     1        ; Zn-O  
 763      771     1        ; Zn-O  
 763      783     1        ; Zn-O  
 763     1049     1        ; Zn-O  
 764      769     1        ; Zn-O  
 764      781     1        ; Zn-O  
 764     1052     1        ; Zn-O  
 765      774     1        ; Zn-O  
 765      780     1        ; Zn-O  
 765     1053     1        ; Zn-O  
 766      824     1        ; Zn-O  
 766     1055     1        ; Zn-O  
 767      820     1        ; Zn-O  
 767     1054     1        ; Zn-O  
 768      826     1        ; Zn-O  
 768     1056     1        ; Zn-O  
 769      827     1        ; Zn-O  
 769     1059     1        ; Zn-O  
 770      825     1        ; Zn-O  
 770     1058     1        ; Zn-O  
 771      828     1        ; Zn-O  
 771     1061     1        ; Zn-O  
 772      822     1        ; Zn-O  
 772     1060     1        ; Zn-O  
 773      821     1        ; Zn-O  
 773     1057     1        ; Zn-O  
 774      823     1        ; Zn-O  
 774     1062     1        ; Zn-O  
 775      784     1        ; Zn-O  
 775     1084     1        ; Zn-O  
 776      787     1        ; Zn-O  
 776     1081     1        ; Zn-O  
 777      785     1        ; Zn-O  
 777     1082     1        ; Zn-O  
 778      791     1        ; Zn-O  
 778     1087     1        ; Zn-O  
 779      788     1        ; Zn-O  
 779     1086     1        ; Zn-O  
 780      786     1        ; Zn-O  
 780     1085     1        ; Zn-O  
 781      790     1        ; Zn-O  
 781     1083     1        ; Zn-O  
 782      789     1        ; Zn-O  
 782     1088     1        ; Zn-O  
 783      792     1        ; Zn-O  
 783     1089     1        ; Zn-O  
 784      798     1        ; Zn-O  
 784     1063     1        ; Zn-O  
 785      793     1        ; Zn-O  
 785     1064     1        ; Zn-O  
 786      794     1        ; Zn-O  
 786     1065     1        ; Zn-O  
 787      801     1        ; Zn-O  
 787     1066     1        ; Zn-O  
 788      796     1        ; Zn-O  
 788     1068     1        ; Zn-O  
 789      795     1        ; Zn-O  
 789     1067     1        ; Zn-O  
 790      797     1        ; Zn-O  
 790     1069     1        ; Zn-O  
 791      799     1        ; Zn-O  
 791     1070     1        ; Zn-O  
 792      800     1        ; Zn-O  
 792     1071     1        ; Zn-O  
 793      812     1        ; Zn-O  
 793     1074     1        ; Zn-O  
 794      811     1        ; Zn-O  
 794     1073     1        ; Zn-O  
 795      813     1        ; Zn-O  
 795     1072     1        ; Zn-O  
 796      814     1        ; Zn-O  
 796     1075     1        ; Zn-O  
 797      816     1        ; Zn-O  
 797     1076     1        ; Zn-O  
 798      819     1        ; Zn-O  
 798     1079     1        ; Zn-O  
 799      818     1        ; Zn-O  
 799     1077     1        ; Zn-O  
 800      817     1        ; Zn-O  
 800     1080     1        ; Zn-O  
 801      815     1        ; Zn-O  
 801     1078     1        ; Zn-O  
 802      815     1        ; Zn-O  
 802      821     1        ; Zn-O  
 802     1090     1        ; Zn-O  
 803      811     1        ; Zn-O  
 803      822     1        ; Zn-O  
 803     1091     1        ; Zn-O  
 804      812     1        ; Zn-O  
 804      820     1        ; Zn-O  
 804     1097     1        ; Zn-O  
 805      819     1        ; Zn-O  
 805      823     1        ; Zn-O  
 805     1095     1        ; Zn-O  
 806      813     1        ; Zn-O  
 806      824     1        ; Zn-O  
 806     1094     1        ; Zn-O  
 807      814     1        ; Zn-O  
 807      826     1        ; Zn-O  
 807     1093     1        ; Zn-O  
 808      816     1        ; Zn-O  
 808      825     1        ; Zn-O  
 808     1092     1        ; Zn-O  
 809      817     1        ; Zn-O  
 809      827     1        ; Zn-O  
 809     1096     1        ; Zn-O  
 810      818     1        ; Zn-O  
 810      828     1        ; Zn-O  
 810     1098     1        ; Zn-O  
 811     1104     1        ; Zn-O  
 812     1099     1        ; Zn-O  
 813     1100     1        ; Zn-O  
 814     1101     1        ; Zn-O  
 815     1102     1        ; Zn-O  
 816     1103     1        ; Zn-O  
 817     1105     1        ; Zn-O  
 818     1106     1        ; Zn-O  
 819     1107     1        ; Zn-O  
 820     1111     1        ; Zn-O  
 821     1109     1        ; Zn-O  
 822     1108     1        ; Zn-O  
 823     1115     1        ; Zn-O  
 824     1110     1        ; Zn-O  
 825     1113     1        ; Zn-O  
 826     1112     1        ; Zn-O  
 827     1114     1        ; Zn-O  
 828     1116     1        ; Zn-O  
 829      856     1        ; Zn-O  
 829      905     1        ; Zn-O  
 829     1135     1        ; Zn-O  
 830      858     1        ; Zn-O  
 830      902     1        ; Zn-O  
 830     1137     1        ; Zn-O  
 831      857     1        ; Zn-O  
 831      903     1        ; Zn-O  
 831     1139     1        ; Zn-O  
 832      860     1        ; Zn-O  
 832      906     1        ; Zn-O  
 832     1141     1        ; Zn-O  
 833      859     1        ; Zn-O  
 833      904     1        ; Zn-O  
 833     1140     1        ; Zn-O  
 834      862     1        ; Zn-O  
 834      907     1        ; Zn-O  
 834     1138     1        ; Zn-O  
 835      864     1        ; Zn-O  
 835      901     1        ; Zn-O  
 835     1136     1        ; Zn-O  
 836      863     1        ; Zn-O  
 836      908     1        ; Zn-O  
 836     1142     1        ; Zn-O  
 837      861     1        ; Zn-O  
 837      909     1        ; Zn-O  
 837     1143     1        ; Zn-O  
 838      850     1        ; Zn-O  
 838      902     1        ; Zn-O  
 838     1117     1        ; Zn-O  
 839      848     1        ; Zn-O  
 839      903     1        ; Zn-O  
 839     1119     1        ; Zn-O  
 840      852     1        ; Zn-O  
 840      901     1        ; Zn-O  
 840     1118     1        ; Zn-O  
 841      847     1        ; Zn-O  
 841      905     1        ; Zn-O  
 841     1120     1        ; Zn-O  
 842      849     1        ; Zn-O  
 842      907     1        ; Zn-O  
 842     1122     1        ; Zn-O  
 843      853     1        ; Zn-O  
 843      906     1        ; Zn-O  
 843     1123     1        ; Zn-O  
 844      851     1        ; Zn-O  
 844      904     1        ; Zn-O  
 844     1121     1        ; Zn-O  
 845      854     1        ; Zn-O  
 845      908     1        ; Zn-O  
 845     1124     1        ; Zn-O  
 846      855     1        ; Zn-O  
 846      909     1        ; Zn-O  
 846     1125     1        ; Zn-O  
 847      877     1        ; Zn-O  
 847     1144     1        ; Zn-O  
 848      874     1        ; Zn-O  
 848     1148     1        ; Zn-O  
 849      876     1        ; Zn-O  
 849     1145     1        ; Zn-O  
 850      878     1        ; Zn-O  
 850     1146     1        ; Zn-O  
 851      879     1        ; Zn-O  
 851     1149     1        ; Zn-O  
 852      875     1        ; Zn-O  
 852     1150     1        ; Zn-O  
 853      880     1        ; Zn-O  
 853     1147     1        ; Zn-O  
 854      881     1        ; Zn-O  
 854     1151     1        ; Zn-O  
 855      882     1        ; Zn-O  
 855     1152     1        ; Zn-O  
 856      913     1        ; Zn-O  
 856     1153     1        ; Zn-O  
 857      912     1        ; Zn-O  
 857     1155     1        ; Zn-O  
 858      910     1        ; Zn-O  
 858     1154     1        ; Zn-O  
 859      914     1        ; Zn-O  
 859     1158     1        ; Zn-O  
 860      911     1        ; Zn-O  
 860     1157     1        ; Zn-O  
 861      915     1        ; Zn-O  
 861     1156     1        ; Zn-O  
 862      916     1        ; Zn-O  
 862     1160     1        ; Zn-O  
 863      917     1        ; Zn-O  
 863     1159     1        ; Zn-O  
 864      918     1        ; Zn-O  
 864     1161     1        ; Zn-O  
 865      874     1        ; Zn-O  
 865      913     1        ; Zn-O  
 865     1128     1        ; Zn-O  
 866      875     1        ; Zn-O  
 866      910     1        ; Zn-O  
 866     1126     1        ; Zn-O  
 867      879     1        ; Zn-O  
 867      912     1        ; Zn-O  
 867     1129     1        ; Zn-O  
 868      880     1        ; Zn-O  
 868      918     1        ; Zn-O  
 868     1131     1        ; Zn-O  
 869      876     1        ; Zn-O  
 869      917     1        ; Zn-O  
 869     1130     1        ; Zn-O  
 870      878     1        ; Zn-O  
 870      911     1        ; Zn-O  
 870     1127     1        ; Zn-O  
 871      877     1        ; Zn-O  
 871      914     1        ; Zn-O  
 871     1132     1        ; Zn-O  
 872      881     1        ; Zn-O  
 872      915     1        ; Zn-O  
 872     1133     1        ; Zn-O  
 873      882     1        ; Zn-O  
 873      916     1        ; Zn-O  
 873     1134     1        ; Zn-O  
 874     1162     1        ; Zn-O  
 875     1163     1        ; Zn-O  
 876     1165     1        ; Zn-O  
 877     1167     1        ; Zn-O  
 878     1164     1        ; Zn-O  
 879     1166     1        ; Zn-O  
 880     1168     1        ; Zn-O  
 881     1169     1        ; Zn-O  
 882     1170     1        ; Zn-O  
 883      892     1        ; Zn-O  
 883      982     1        ; Zn-O  
 883     1190     1        ; Zn-O  
 884      899     1        ; Zn-O  
 884      983     1        ; Zn-O  
 884     1189     1        ; Zn-O  
 885      898     1        ; Zn-O  
 885      984     1        ; Zn-O  
 885     1191     1        ; Zn-O  
 886      893     1        ; Zn-O  
 886      986     1        ; Zn-O  
 886     1192     1        ; Zn-O  
 887      895     1        ; Zn-O  
 887      985     1        ; Zn-O  
 887     1194     1        ; Zn-O  
 888      897     1        ; Zn-O  
 888      990     1        ; Zn-O  
 888     1195     1        ; Zn-O  
 889      894     1        ; Zn-O  
 889      988     1        ; Zn-O  
 889     1193     1        ; Zn-O  
 890      896     1        ; Zn-O  
 890      989     1        ; Zn-O  
 890     1196     1        ; Zn-O  
 891      900     1        ; Zn-O  
 891      987     1        ; Zn-O  
 891     1197     1        ; Zn-O  
 892      973     1        ; Zn-O  
 892     1198     1        ; Zn-O  
 893      975     1        ; Zn-O  
 893     1199     1        ; Zn-O  
 894      976     1        ; Zn-O  
 894     1200     1        ; Zn-O  
 895      974     1        ; Zn-O  
 895     1201     1        ; Zn-O  
 896      977     1        ; Zn-O  
 896     1202     1        ; Zn-O  
 897      981     1        ; Zn-O  
 897     1203     1        ; Zn-O  
 898      978     1        ; Zn-O  
 898     1204     1        ; Zn-O  
 899      979     1        ; Zn-O  
 899     1206     1        ; Zn-O  
 900      980     1        ; Zn-O  
 900     1205     1        ; Zn-O  
 901     1182     1        ; Zn-O  
 902     1180     1        ; Zn-O  
 903     1181     1        ; Zn-O  
 904     1183     1        ; Zn-O  
 905     1184     1        ; Zn-O  
 906     1185     1        ; Zn-O  
 907     1186     1        ; Zn-O  
 908     1187     1        ; Zn-O  
 909     1188     1        ; Zn-O  
 910     1171     1        ; Zn-O  
 911     1172     1        ; Zn-O  
 912     1173     1        ; Zn-O  
 913     1176     1        ; Zn-O  
 914     1174     1        ; Zn-O  
 915     1175     1        ; Zn-O  
 916     1178     1        ; Zn-O  
 917     1179     1        ; Zn-O  
 918     1177     1        ; Zn-O  
 919      936     1        ; Zn-O  
 919     1018     1        ; Zn-O  
 919     1207     1        ; Zn-O  
 920      933     1        ; Zn-O  
 920     1019     1        ; Zn-O  
 920     1208     1        ; Zn-O  
 921      928     1        ; Zn-O  
 921     1020     1        ; Zn-O  
 921     1210     1        ; Zn-O  
 922      930     1        ; Zn-O  
 922     1021     1        ; Zn-O  
 922     1209     1        ; Zn-O  
 923      929     1        ; Zn-O  
 923     1024     1        ; Zn-O  
 923     1211     1        ; Zn-O  
 924      934     1        ; Zn-O  
 924     1022     1        ; Zn-O  
 924     1214     1        ; Zn-O  
 925      932     1        ; Zn-O  
 925     1025     1        ; Zn-O  
 925     1212     1        ; Zn-O  
 926      931     1        ; Zn-O  
 926     1026     1        ; Zn-O  
 926     1213     1        ; Zn-O  
 927      935     1        ; Zn-O  
 927     1023     1        ; Zn-O  
 927     1215     1        ; Zn-O  
 928     1001     1        ; Zn-O  
 928     1217     1        ; Zn-O  
 929     1002     1        ; Zn-O  
 929     1219     1        ; Zn-O  
 930     1004     1        ; Zn-O  
 930     1218     1        ; Zn-O  
 931     1007     1        ; Zn-O  
 931     1221     1        ; Zn-O  
 932     1003     1        ; Zn-O  
 932     1220     1        ; Zn-O  
 933     1008     1        ; Zn-O  
 933     1222     1        ; Zn-O  
 934     1005     1        ; Zn-O  
 934     1223     1        ; Zn-O  
 935     1006     1        ; Zn-O  
 935     1224     1        ; Zn-O  
 936     1000     1        ; Zn-O  
 936     1216     1        ; Zn-O  
 937      964     1        ; Zn-O  
 937      991     1        ; Zn-O  
 937     1225     1        ; Zn-O  
 938      966     1        ; Zn-O  
 938      993     1        ; Zn-O  
 938     1226     1        ; Zn-O  
 939      968     1        ; Zn-O  
 939      994     1        ; Zn-O  
 939     1227     1        ; Zn-O  
 940      965     1        ; Zn-O  
 940      992     1        ; Zn-O  
 940     1230     1        ; Zn-O  
 941      967     1        ; Zn-O  
 941      997     1        ; Zn-O  
 941     1231     1        ; Zn-O  
 942      972     1        ; Zn-O  
 942      996     1        ; Zn-O  
 942     1228     1        ; Zn-O  
 943      971     1        ; Zn-O  
 943      995     1        ; Zn-O  
 943     1229     1        ; Zn-O  
 944      970     1        ; Zn-O  
 944      998     1        ; Zn-O  
 944     1232     1        ; Zn-O  
 945      969     1        ; Zn-O  
 945      999     1        ; Zn-O  
 945     1233     1        ; Zn-O  
 946      955     1        ; Zn-O  
 946     1040     1        ; Zn-O  
 946     1236     1        ; Zn-O  
 947      956     1        ; Zn-O  
 947     1038     1        ; Zn-O  
 947     1237     1        ; Zn-O  
 948      957     1        ; Zn-O  
 948     1037     1        ; Zn-O  
 948     1235     1        ; Zn-O  
 949      959     1        ; Zn-O  
 949     1039     1        ; Zn-O  
 949     1238     1        ; Zn-O  
 950      958     1        ; Zn-O  
 950     1036     1        ; Zn-O  
 950     1234     1        ; Zn-O  
 951      961     1        ; Zn-O  
 951     1041     1        ; Zn-O  
 951     1239     1        ; Zn-O  
 952      960     1        ; Zn-O  
 952     1042     1        ; Zn-O  
 952     1240     1        ; Zn-O  
 953      963     1        ; Zn-O  
 953     1043     1        ; Zn-O  
 953     1241     1        ; Zn-O  
 954      962     1        ; Zn-O  
 954     1044     1        ; Zn-O  
 954     1242     1        ; Zn-O  
 955     1027     1        ; Zn-O  
 955     1243     1        ; Zn-O  
 956     1028     1        ; Zn-O  
 956     1246     1        ; Zn-O  
 957     1030     1        ; Zn-O  
 957     1245     1        ; Zn-O  
 958     1029     1        ; Zn-O  
 958     1244     1        ; Zn-O  
 959     1031     1        ; Zn-O  
 959     1247     1        ; Zn-O  
 960     1032     1        ; Zn-O  
 960     1248     1        ; Zn-O  
 961     1033     1        ; Zn-O  
 961     1250     1        ; Zn-O  
 962     1035     1        ; Zn-O  
 962     1251     1        ; Zn-O  
 963     1034     1        ; Zn-O  
 963     1249     1        ; Zn-O  
 964     1009     1        ; Zn-O  
 964     1252     1        ; Zn-O  
 965     1011     1        ; Zn-O  
 965     1253     1        ; Zn-O  
 966     1012     1        ; Zn-O  
 966     1254     1        ; Zn-O  
 967     1013     1        ; Zn-O  
 967     1256     1        ; Zn-O  
 968     1010     1        ; Zn-O  
 968     1257     1        ; Zn-O  
 969     1014     1        ; Zn-O  
 969     1255     1        ; Zn-O  
 970     1015     1        ; Zn-O  
 970     1258     1        ; Zn-O  
 971     1017     1        ; Zn-O  
 971     1259     1        ; Zn-O  
 972     1016     1        ; Zn-O  
 972     1260     1        ; Zn-O  
 973     1000     1        ; Zn-O  
 973     1264     1        ; Zn-O  
 974     1006     1        ; Zn-O  
 974     1261     1        ; Zn-O  
 975     1001     1        ; Zn-O  
 975     1263     1        ; Zn-O  
 976     1004     1        ; Zn-O  
 976     1262     1        ; Zn-O  
 977     1005     1        ; Zn-O  
 977     1267     1        ; Zn-O  
 978     1002     1        ; Zn-O  
 978     1265     1        ; Zn-O  
 979     1007     1        ; Zn-O  
 979     1269     1        ; Zn-O  
 980     1003     1        ; Zn-O  
 980     1266     1        ; Zn-O  
 981     1008     1        ; Zn-O  
 981     1268     1        ; Zn-O  
 982     1019     1        ; Zn-O  
 982     1272     1        ; Zn-O  
 983     1018     1        ; Zn-O  
 983     1270     1        ; Zn-O  
 984     1020     1        ; Zn-O  
 984     1275     1        ; Zn-O  
 985     1022     1        ; Zn-O  
 985     1271     1        ; Zn-O  
 986     1021     1        ; Zn-O  
 986     1273     1        ; Zn-O  
 987     1023     1        ; Zn-O  
 987     1274     1        ; Zn-O  
 988     1024     1        ; Zn-O  
 988     1276     1        ; Zn-O  
 989     1025     1        ; Zn-O  
 989     1277     1        ; Zn-O  
 990     1026     1        ; Zn-O  
 990     1278     1        ; Zn-O  
 991     1036     1        ; Zn-O  
 991     1279     1        ; Zn-O  
 992     1038     1        ; Zn-O  
 992     1282     1        ; Zn-O  
 993     1037     1        ; Zn-O  
 993     1281     1        ; Zn-O  
 994     1039     1        ; Zn-O  
 994     1280     1        ; Zn-O  
 995     1043     1        ; Zn-O  
 995     1283     1        ; Zn-O  
 996     1041     1        ; Zn-O  
 996     1284     1        ; Zn-O  
 997     1040     1        ; Zn-O  
 997     1285     1        ; Zn-O  
 998     1042     1        ; Zn-O  
 998     1287     1        ; Zn-O  
 999     1044     1        ; Zn-O  
 999     1286     1        ; Zn-O  
1000     1297     1        ; Zn-O  
1001     1299     1        ; Zn-O  
1002     1298     1        ; Zn-O  
1003     1301     1        ; Zn-O  
1004     1300     1        ; Zn-O  
1005     1303     1        ; Zn-O  
1006     1304     1        ; Zn-O  
1007     1302     1        ; Zn-O  
1008     1305     1        ; Zn-O  
1009     1027     1        ; Zn-O  
1009     1288     1        ; Zn-O  
1010     1028     1        ; Zn-O  
1010     1289     1        ; Zn-O  
1011     1030     1        ; Zn-O  
1011     1290     1        ; Zn-O  
1012     1031     1        ; Zn-O  
1012     1291     1        ; Zn-O  
1013     1033     1        ; Zn-O  
1013     1293     1        ; Zn-O  
1014     1032     1        ; Zn-O  
1014     1294     1        ; Zn-O  
1015     1034     1        ; Zn-O  
1015     1292     1        ; Zn-O  
1016     1029     1        ; Zn-O  
1016     1296     1        ; Zn-O  
1017     1035     1        ; Zn-O  
1017     1295     1        ; Zn-O  
1018     1316     1        ; Zn-O  
1019     1320     1        ; Zn-O  
1020     1317     1        ; Zn-O  
1021     1318     1        ; Zn-O  
1022     1319     1        ; Zn-O  
1023     1315     1        ; Zn-O  
1024     1321     1        ; Zn-O  
1025     1322     1        ; Zn-O  
1026     1323     1        ; Zn-O  
1027     1308     1        ; Zn-O  
1028     1306     1        ; Zn-O  
1029     1310     1        ; Zn-O  
1030     1307     1        ; Zn-O  
1031     1309     1        ; Zn-O  
1032     1313     1        ; Zn-O  
1033     1311     1        ; Zn-O  
1034     1312     1        ; Zn-O  
1035     1314     1        ; Zn-O  
1036     1324     1        ; Zn-O  
1037     1325     1        ; Zn-O  
1038     1326     1        ; Zn-O  
1039     1327     1        ; Zn-O  
1040     1328     1        ; Zn-O  
1041     1329     1        ; Zn-O  
1042     1330     1        ; Zn-O  
1043     1332     1        ; Zn-O  
1044     1331     1        ; Zn-O  
1045     1078     1        ; Zn-O  
1045     1128     1        ; Zn-O  
1045     1334     1        ; Zn-O  
1046     1072     1        ; Zn-O  
1046     1126     1        ; Zn-O  
1046     1336     1        ; Zn-O  
1047     1074     1        ; Zn-O  
1047     1131     1        ; Zn-O  
1047     1333     1        ; Zn-O  
1048     1075     1        ; Zn-O  
1048     1127     1        ; Zn-O  
1048     1339     1        ; Zn-O  
1049     1080     1        ; Zn-O  
1049     1130     1        ; Zn-O  
1049     1340     1        ; Zn-O  
1050     1079     1        ; Zn-O  
1050     1132     1        ; Zn-O  
1050     1335     1        ; Zn-O  
1051     1077     1        ; Zn-O  
1051     1134     1        ; Zn-O  
1051     1338     1        ; Zn-O  
1052     1076     1        ; Zn-O  
1052     1133     1        ; Zn-O  
1052     1337     1        ; Zn-O  
1053     1073     1        ; Zn-O  
1053     1129     1        ; Zn-O  
1053     1341     1        ; Zn-O  
1054     1099     1        ; Zn-O  
1054     1118     1        ; Zn-O  
1054     1342     1        ; Zn-O  
1055     1100     1        ; Zn-O  
1055     1117     1        ; Zn-O  
1055     1343     1        ; Zn-O  
1056     1101     1        ; Zn-O  
1056     1123     1        ; Zn-O  
1056     1344     1        ; Zn-O  
1057     1102     1        ; Zn-O  
1057     1120     1        ; Zn-O  
1057     1349     1        ; Zn-O  
1058     1103     1        ; Zn-O  
1058     1125     1        ; Zn-O  
1058     1346     1        ; Zn-O  
1059     1105     1        ; Zn-O  
1059     1124     1        ; Zn-O  
1059     1345     1        ; Zn-O  
1060     1104     1        ; Zn-O  
1060     1119     1        ; Zn-O  
1060     1348     1        ; Zn-O  
1061     1106     1        ; Zn-O  
1061     1122     1        ; Zn-O  
1061     1347     1        ; Zn-O  
1062     1107     1        ; Zn-O  
1062     1121     1        ; Zn-O  
1062     1350     1        ; Zn-O  
1063     1095     1        ; Zn-O  
1063     1156     1        ; Zn-O  
1063     1361     1        ; Zn-O  
1064     1097     1        ; Zn-O  
1064     1153     1        ; Zn-O  
1064     1364     1        ; Zn-O  
1065     1091     1        ; Zn-O  
1065     1160     1        ; Zn-O  
1065     1360     1        ; Zn-O  
1066     1090     1        ; Zn-O  
1066     1159     1        ; Zn-O  
1066     1363     1        ; Zn-O  
1067     1094     1        ; Zn-O  
1067     1158     1        ; Zn-O  
1067     1367     1        ; Zn-O  
1068     1093     1        ; Zn-O  
1068     1155     1        ; Zn-O  
1068     1365     1        ; Zn-O  
1069     1092     1        ; Zn-O  
1069     1154     1        ; Zn-O  
1069     1362     1        ; Zn-O  
1070     1098     1        ; Zn-O  
1070     1157     1        ; Zn-O  
1070     1366     1        ; Zn-O  
1071     1096     1        ; Zn-O  
1071     1161     1        ; Zn-O  
1071     1368     1        ; Zn-O  
1072     1171     1        ; Zn-O  
1072     1373     1        ; Zn-O  
1073     1173     1        ; Zn-O  
1073     1371     1        ; Zn-O  
1074     1177     1        ; Zn-O  
1074     1372     1        ; Zn-O  
1075     1172     1        ; Zn-O  
1075     1370     1        ; Zn-O  
1076     1175     1        ; Zn-O  
1076     1374     1        ; Zn-O  
1077     1178     1        ; Zn-O  
1077     1375     1        ; Zn-O  
1078     1176     1        ; Zn-O  
1078     1377     1        ; Zn-O  
1079     1174     1        ; Zn-O  
1079     1369     1        ; Zn-O  
1080     1179     1        ; Zn-O  
1080     1376     1        ; Zn-O  
1081     1108     1        ; Zn-O  
1081     1165     1        ; Zn-O  
1081     1352     1        ; Zn-O  
1082     1112     1        ; Zn-O  
1082     1162     1        ; Zn-O  
1082     1354     1        ; Zn-O  
1083     1114     1        ; Zn-O  
1083     1163     1        ; Zn-O  
1083     1355     1        ; Zn-O  
1084     1109     1        ; Zn-O  
1084     1169     1        ; Zn-O  
1084     1351     1        ; Zn-O  
1085     1115     1        ; Zn-O  
1085     1170     1        ; Zn-O  
1085     1353     1        ; Zn-O  
1086     1110     1        ; Zn-O  
1086     1166     1        ; Zn-O  
1086     1356     1        ; Zn-O  
1087     1113     1        ; Zn-O  
1087     1164     1        ; Zn-O  
1087     1357     1        ; Zn-O  
1088     1111     1        ; Zn-O  
1088     1167     1        ; Zn-O  
1088     1359     1        ; Zn-O  
1089     1116     1        ; Zn-O  
1089     1168     1        ; Zn-O  
1089     1358     1        ; Zn-O  
1090     1142     1        ; Zn-O  
1090     1378     1        ; Zn-O  
1091     1138     1        ; Zn-O  
1091     1379     1        ; Zn-O  
1092     1137     1        ; Zn-O  
1092     1384     1        ; Zn-O  
1093     1139     1        ; Zn-O  
1093     1381     1        ; Zn-O  
1094     1140     1        ; Zn-O  
1094     1380     1        ; Zn-O  
1095     1143     1        ; Zn-O  
1095     1382     1        ; Zn-O  
1096     1136     1        ; Zn-O  
1096     1383     1        ; Zn-O  
1097     1135     1        ; Zn-O  
1097     1385     1        ; Zn-O  
1098     1141     1        ; Zn-O  
1098     1386     1        ; Zn-O  
1099     1182     1        ; Zn-O  
1099     1396     1        ; Zn-O  
1100     1180     1        ; Zn-O  
1100     1398     1        ; Zn-O  
1101     1185     1        ; Zn-O  
1101     1401     1        ; Zn-O  
1102     1184     1        ; Zn-O  
1102     1400     1        ; Zn-O  
1103     1188     1        ; Zn-O  
1103     1399     1        ; Zn-O  
1104     1181     1        ; Zn-O  
1104     1397     1        ; Zn-O  
1105     1187     1        ; Zn-O  
1105     1402     1        ; Zn-O  
1106     1186     1        ; Zn-O  
1106     1403     1        ; Zn-O  
1107     1183     1        ; Zn-O  
1107     1404     1        ; Zn-O  
1108     1145     1        ; Zn-O  
1108     1388     1        ; Zn-O  
1109     1151     1        ; Zn-O  
1109     1387     1        ; Zn-O  
1110     1149     1        ; Zn-O  
1110     1391     1        ; Zn-O  
1111     1144     1        ; Zn-O  
1111     1390     1        ; Zn-O  
1112     1148     1        ; Zn-O  
1112     1389     1        ; Zn-O  
1113     1146     1        ; Zn-O  
1113     1394     1        ; Zn-O  
1114     1150     1        ; Zn-O  
1114     1393     1        ; Zn-O  
1115     1152     1        ; Zn-O  
1115     1392     1        ; Zn-O  
1116     1147     1        ; Zn-O  
1116     1395     1        ; Zn-O  
1117     1127     1        ; Zn-O  
1117     1407     1        ; Zn-O  
1118     1126     1        ; Zn-O  
1118     1405     1        ; Zn-O  
1119     1128     1        ; Zn-O  
1119     1406     1        ; Zn-O  
1120     1132     1        ; Zn-O  
1120     1408     1        ; Zn-O  
1121     1129     1        ; Zn-O  
1121     1409     1        ; Zn-O  
1122     1130     1        ; Zn-O  
1122     1410     1        ; Zn-O  
1123     1131     1        ; Zn-O  
1123     1411     1        ; Zn-O  
1124     1133     1        ; Zn-O  
1124     1412     1        ; Zn-O  
1125     1134     1        ; Zn-O  
1125     1413     1        ; Zn-O  
1126     1415     1        ; Zn-O  
1127     1419     1        ; Zn-O  
1128     1414     1        ; Zn-O  
1129     1417     1        ; Zn-O  
1130     1418     1        ; Zn-O  
1131     1416     1        ; Zn-O  
1132     1420     1        ; Zn-O  
1133     1421     1        ; Zn-O  
1134     1422     1        ; Zn-O  
1135     1144     1        ; Zn-O  
1135     1435     1        ; Zn-O  
1136     1150     1        ; Zn-O  
1136     1434     1        ; Zn-O  
1137     1146     1        ; Zn-O  
1137     1432     1        ; Zn-O  
1138     1145     1        ; Zn-O  
1138     1437     1        ; Zn-O  
1139     1148     1        ; Zn-O  
1139     1433     1        ; Zn-O  
1140     1149     1        ; Zn-O  
1140     1436     1        ; Zn-O  
1141     1147     1        ; Zn-O  
1141     1438     1        ; Zn-O  
1142     1151     1        ; Zn-O  
1142     1439     1        ; Zn-O  
1143     1152     1        ; Zn-O  
1143     1440     1        ; Zn-O  
1144     1425     1        ; Zn-O  
1145     1428     1        ; Zn-O  
1146     1426     1        ; Zn-O  
1147     1429     1        ; Zn-O  
1148     1423     1        ; Zn-O  
1149     1427     1        ; Zn-O  
1150     1424     1        ; Zn-O  
1151     1430     1        ; Zn-O  
1152     1431     1        ; Zn-O  
1153     1162     1        ; Zn-O  
1153     1441     1        ; Zn-O  
1154     1163     1        ; Zn-O  
1154     1442     1        ; Zn-O  
1155     1166     1        ; Zn-O  
1155     1443     1        ; Zn-O  
1156     1169     1        ; Zn-O  
1156     1446     1        ; Zn-O  
1157     1164     1        ; Zn-O  
1157     1445     1        ; Zn-O  
1158     1167     1        ; Zn-O  
1158     1444     1        ; Zn-O  
1159     1165     1        ; Zn-O  
1159     1449     1        ; Zn-O  
1160     1170     1        ; Zn-O  
1160     1447     1        ; Zn-O  
1161     1168     1        ; Zn-O  
1161     1448     1        ; Zn-O  
1162     1450     1        ; Zn-O  
1163     1451     1        ; Zn-O  
1164     1455     1        ; Zn-O  
1165     1452     1        ; Zn-O  
1166     1453     1        ; Zn-O  
1167     1456     1        ; Zn-O  
1168     1454     1        ; Zn-O  
1169     1457     1        ; Zn-O  
1170     1458     1        ; Zn-O  
1171     1180     1        ; Zn-O  
1171     1460     1        ; Zn-O  
1172     1185     1        ; Zn-O  
1172     1461     1        ; Zn-O  
1173     1181     1        ; Zn-O  
1173     1459     1        ; Zn-O  
1174     1183     1        ; Zn-O  
1174     1462     1        ; Zn-O  
1175     1188     1        ; Zn-O  
1175     1464     1        ; Zn-O  
1176     1184     1        ; Zn-O  
1176     1463     1        ; Zn-O  
1177     1182     1        ; Zn-O  
1177     1465     1        ; Zn-O  
1178     1186     1        ; Zn-O  
1178     1467     1        ; Zn-O  
1179     1187     1        ; Zn-O  
1179     1466     1        ; Zn-O  
1180     1469     1        ; Zn-O  
1181     1468     1        ; Zn-O  
1182     1470     1        ; Zn-O  
1183     1471     1        ; Zn-O  
1184     1472     1        ; Zn-O  
1185     1474     1        ; Zn-O  
1186     1473     1        ; Zn-O  
1187     1476     1        ; Zn-O  
1188     1475     1        ; Zn-O  
1189     1207     1        ; Zn-O  
1189     1244     1        ; Zn-O  
1189     1477     1        ; Zn-O  
1190     1208     1        ; Zn-O  
1190     1243     1        ; Zn-O  
1190     1478     1        ; Zn-O  
1191     1210     1        ; Zn-O  
1191     1246     1        ; Zn-O  
1191     1480     1        ; Zn-O  
1192     1209     1        ; Zn-O  
1192     1245     1        ; Zn-O  
1192     1479     1        ; Zn-O  
1193     1211     1        ; Zn-O  
1193     1247     1        ; Zn-O  
1193     1481     1        ; Zn-O  
1194     1214     1        ; Zn-O  
1194     1248     1        ; Zn-O  
1194     1482     1        ; Zn-O  
1195     1213     1        ; Zn-O  
1195     1250     1        ; Zn-O  
1195     1483     1        ; Zn-O  
1196     1212     1        ; Zn-O  
1196     1249     1        ; Zn-O  
1196     1485     1        ; Zn-O  
1197     1215     1        ; Zn-O  
1197     1251     1        ; Zn-O  
1197     1484     1        ; Zn-O  
1198     1216     1        ; Zn-O  
1198     1252     1        ; Zn-O  
1198     1486     1        ; Zn-O  
1199     1217     1        ; Zn-O  
1199     1253     1        ; Zn-O  
1199     1487     1        ; Zn-O  
1200     1218     1        ; Zn-O  
1200     1254     1        ; Zn-O  
1200     1489     1        ; Zn-O  
1201     1224     1        ; Zn-O  
1201     1255     1        ; Zn-O  
1201     1488     1        ; Zn-O  
1202     1223     1        ; Zn-O  
1202     1258     1        ; Zn-O  
1202     1490     1        ; Zn-O  
1203     1222     1        ; Zn-O  
1203     1256     1        ; Zn-O  
1203     1491     1        ; Zn-O  
1204     1219     1        ; Zn-O  
1204     1257     1        ; Zn-O  
1204     1494     1        ; Zn-O  
1205     1220     1        ; Zn-O  
1205     1259     1        ; Zn-O  
1205     1492     1        ; Zn-O  
1206     1221     1        ; Zn-O  
1206     1260     1        ; Zn-O  
1206     1493     1        ; Zn-O  
1207     1234     1        ; Zn-O  
1207     1504     1        ; Zn-O  
1208     1236     1        ; Zn-O  
1208     1507     1        ; Zn-O  
1209     1235     1        ; Zn-O  
1209     1505     1        ; Zn-O  
1210     1237     1        ; Zn-O  
1210     1506     1        ; Zn-O  
1211     1238     1        ; Zn-O  
1211     1508     1        ; Zn-O  
1212     1241     1        ; Zn-O  
1212     1510     1        ; Zn-O  
1213     1239     1        ; Zn-O  
1213     1512     1        ; Zn-O  
1214     1240     1        ; Zn-O  
1214     1511     1        ; Zn-O  
1215     1242     1        ; Zn-O  
1215     1509     1        ; Zn-O  
1216     1225     1        ; Zn-O  
1216     1495     1        ; Zn-O  
1217     1230     1        ; Zn-O  
1217     1497     1        ; Zn-O  
1218     1226     1        ; Zn-O  
1218     1496     1        ; Zn-O  
1219     1227     1        ; Zn-O  
1219     1498     1        ; Zn-O  
1220     1229     1        ; Zn-O  
1220     1500     1        ; Zn-O  
1221     1228     1        ; Zn-O  
1221     1499     1        ; Zn-O  
1222     1231     1        ; Zn-O  
1222     1503     1        ; Zn-O  
1223     1232     1        ; Zn-O  
1223     1501     1        ; Zn-O  
1224     1233     1        ; Zn-O  
1224     1502     1        ; Zn-O  
1225     1234     1        ; Zn-O  
1225     1513     1        ; Zn-O  
1226     1235     1        ; Zn-O  
1226     1514     1        ; Zn-O  
1227     1238     1        ; Zn-O  
1227     1515     1        ; Zn-O  
1228     1239     1        ; Zn-O  
1228     1518     1        ; Zn-O  
1229     1241     1        ; Zn-O  
1229     1517     1        ; Zn-O  
1230     1237     1        ; Zn-O  
1230     1516     1        ; Zn-O  
1231     1236     1        ; Zn-O  
1231     1519     1        ; Zn-O  
1232     1240     1        ; Zn-O  
1232     1520     1        ; Zn-O  
1233     1242     1        ; Zn-O  
1233     1521     1        ; Zn-O  
1234     1522     1        ; Zn-O  
1235     1523     1        ; Zn-O  
1236     1526     1        ; Zn-O  
1237     1524     1        ; Zn-O  
1238     1525     1        ; Zn-O  
1239     1527     1        ; Zn-O  
1240     1528     1        ; Zn-O  
1241     1529     1        ; Zn-O  
1242     1530     1        ; Zn-O  
1243     1252     1        ; Zn-O  
1243     1532     1        ; Zn-O  
1244     1260     1        ; Zn-O  
1244     1535     1        ; Zn-O  
1245     1253     1        ; Zn-O  
1245     1531     1        ; Zn-O  
1246     1257     1        ; Zn-O  
1246     1534     1        ; Zn-O  
1247     1254     1        ; Zn-O  
1247     1533     1        ; Zn-O  
1248     1255     1        ; Zn-O  
1248     1536     1        ; Zn-O  
1249     1258     1        ; Zn-O  
1249     1538     1        ; Zn-O  
1250     1256     1        ; Zn-O  
1250     1537     1        ; Zn-O  
1251     1259     1        ; Zn-O  
1251     1539     1        ; Zn-O  
1252     1540     1        ; Zn-O  
1253     1541     1        ; Zn-O  
1254     1542     1        ; Zn-O  
1255     1543     1        ; Zn-O  
1256     1544     1        ; Zn-O  
1257     1546     1        ; Zn-O  
1258     1545     1        ; Zn-O  
1259     1547     1        ; Zn-O  
1260     1548     1        ; Zn-O  
1261     1271     1        ; Zn-O  
1261     1288     1        ; Zn-O  
1261     1549     1        ; Zn-O  
1262     1276     1        ; Zn-O  
1262     1292     1        ; Zn-O  
1262     1553     1        ; Zn-O  
1263     1273     1        ; Zn-O  
1263     1294     1        ; Zn-O  
1263     1550     1        ; Zn-O  
1264     1272     1        ; Zn-O  
1264     1290     1        ; Zn-O  
1264     1555     1        ; Zn-O  
1265     1275     1        ; Zn-O  
1265     1295     1        ; Zn-O  
1265     1554     1        ; Zn-O  
1266     1274     1        ; Zn-O  
1266     1296     1        ; Zn-O  
1266     1551     1        ; Zn-O  
1267     1277     1        ; Zn-O  
1267     1293     1        ; Zn-O  
1267     1552     1        ; Zn-O  
1268     1278     1        ; Zn-O  
1268     1291     1        ; Zn-O  
1268     1556     1        ; Zn-O  
1269     1270     1        ; Zn-O  
1269     1289     1        ; Zn-O  
1269     1557     1        ; Zn-O  
1270     1306     1        ; Zn-O  
1270     1561     1        ; Zn-O  
1271     1308     1        ; Zn-O  
1271     1565     1        ; Zn-O  
1272     1307     1        ; Zn-O  
1272     1563     1        ; Zn-O  
1273     1313     1        ; Zn-O  
1273     1558     1        ; Zn-O  
1274     1310     1        ; Zn-O  
1274     1560     1        ; Zn-O  
1275     1314     1        ; Zn-O  
1275     1559     1        ; Zn-O  
1276     1312     1        ; Zn-O  
1276     1562     1        ; Zn-O  
1277     1311     1        ; Zn-O  
1277     1564     1        ; Zn-O  
1278     1309     1        ; Zn-O  
1278     1566     1        ; Zn-O  
1279     1288     1        ; Zn-O  
1279     1304     1        ; Zn-O  
1279     1585     1        ; Zn-O  
1280     1289     1        ; Zn-O  
1280     1302     1        ; Zn-O  
1280     1586     1        ; Zn-O  
1281     1291     1        ; Zn-O  
1281     1305     1        ; Zn-O  
1281     1587     1        ; Zn-O  
1282     1290     1        ; Zn-O  
1282     1297     1        ; Zn-O  
1282     1588     1        ; Zn-O  
1283     1295     1        ; Zn-O  
1283     1298     1        ; Zn-O  
1283     1590     1        ; Zn-O  
1284     1296     1        ; Zn-O  
1284     1301     1        ; Zn-O  
1284     1589     1        ; Zn-O  
1285     1293     1        ; Zn-O  
1285     1303     1        ; Zn-O  
1285     1591     1        ; Zn-O  
1286     1294     1        ; Zn-O  
1286     1299     1        ; Zn-O  
1286     1593     1        ; Zn-O  
1287     1292     1        ; Zn-O  
1287     1300     1        ; Zn-O  
1287     1592     1        ; Zn-O  
1288     1594     1        ; Zn-O  
1289     1596     1        ; Zn-O  
1290     1595     1        ; Zn-O  
1291     1597     1        ; Zn-O  
1292     1600     1        ; Zn-O  
1293     1598     1        ; Zn-O  
1294     1599     1        ; Zn-O  
1295     1601     1        ; Zn-O  
1296     1602     1        ; Zn-O  
1297     1316     1        ; Zn-O  
1297     1567     1        ; Zn-O  
1298     1321     1        ; Zn-O  
1298     1569     1        ; Zn-O  
1299     1317     1        ; Zn-O  
1299     1568     1        ; Zn-O  
1300     1318     1        ; Zn-O  
1300     1570     1        ; Zn-O  
1301     1322     1        ; Zn-O  
1301     1573     1        ; Zn-O  
1302     1323     1        ; Zn-O  
1302     1574     1        ; Zn-O  
1303     1319     1        ; Zn-O  
1303     1572     1        ; Zn-O  
1304     1315     1        ; Zn-O  
1304     1571     1        ; Zn-O  
1305     1320     1        ; Zn-O  
1305     1575     1        ; Zn-O  
1306     1326     1        ; Zn-O  
1306     1603     1        ; Zn-O  
1307     1325     1        ; Zn-O  
1307     1604     1        ; Zn-O  
1308     1328     1        ; Zn-O  
1308     1606     1        ; Zn-O  
1309     1327     1        ; Zn-O  
1309     1605     1        ; Zn-O  
1310     1324     1        ; Zn-O  
1310     1610     1        ; Zn-O  
1311     1329     1        ; Zn-O  
1311     1608     1        ; Zn-O  
1312     1332     1        ; Zn-O  
1312     1607     1        ; Zn-O  
1313     1330     1        ; Zn-O  
1313     1609     1        ; Zn-O  
1314     1331     1        ; Zn-O  
1314     1611     1        ; Zn-O  
1315     1324     1        ; Zn-O  
1315     1577     1        ; Zn-O  
1316     1326     1        ; Zn-O  
1316     1576     1        ; Zn-O  
1317     1331     1        ; Zn-O  
1317     1578     1        ; Zn-O  
1318     1330     1        ; Zn-O  
1318     1579     1        ; Zn-O  
1319     1328     1        ; Zn-O  
1319     1580     1        ; Zn-O  
1320     1325     1        ; Zn-O  
1320     1583     1        ; Zn-O  
1321     1332     1        ; Zn-O  
1321     1582     1        ; Zn-O  
1322     1329     1        ; Zn-O  
1322     1581     1        ; Zn-O  
1323     1327     1        ; Zn-O  
1323     1584     1        ; Zn-O  
1324     1612     1        ; Zn-O  
1325     1613     1        ; Zn-O  
1326     1614     1        ; Zn-O  
1327     1615     1        ; Zn-O  
1328     1616     1        ; Zn-O  
1329     1617     1        ; Zn-O  
1330     1619     1        ; Zn-O  
1331     1620     1        ; Zn-O  
1332     1618     1        ; Zn-O  
1333     1344     1        ; Zn-O  
1333     1354     1        ; Zn-O  
1333     1626     1        ; Zn-O  
1334     1348     1        ; Zn-O  
1334     1352     1        ; Zn-O  
1334     1621     1        ; Zn-O  
1335     1349     1        ; Zn-O  
1335     1351     1        ; Zn-O  
1335     1622     1        ; Zn-O  
1336     1342     1        ; Zn-O  
1336     1359     1        ; Zn-O  
1336     1623     1        ; Zn-O  
1337     1345     1        ; Zn-O  
1337     1355     1        ; Zn-O  
1337     1624     1        ; Zn-O  
1338     1346     1        ; Zn-O  
1338     1357     1        ; Zn-O  
1338     1627     1        ; Zn-O  
1339     1343     1        ; Zn-O  
1339     1356     1        ; Zn-O  
1339     1625     1        ; Zn-O  
1340     1347     1        ; Zn-O  
1340     1358     1        ; Zn-O  
1340     1629     1        ; Zn-O  
1341     1350     1        ; Zn-O  
1341     1353     1        ; Zn-O  
1341     1628     1        ; Zn-O  
1342     1390     1        ; Zn-O  
1342     1634     1        ; Zn-O  
1343     1391     1        ; Zn-O  
1343     1630     1        ; Zn-O  
1344     1389     1        ; Zn-O  
1344     1631     1        ; Zn-O  
1345     1393     1        ; Zn-O  
1345     1636     1        ; Zn-O  
1346     1394     1        ; Zn-O  
1346     1633     1        ; Zn-O  
1347     1395     1        ; Zn-O  
1347     1637     1        ; Zn-O  
1348     1388     1        ; Zn-O  
1348     1632     1        ; Zn-O  
1349     1387     1        ; Zn-O  
1349     1635     1        ; Zn-O  
1350     1392     1        ; Zn-O  
1350     1638     1        ; Zn-O  
1351     1361     1        ; Zn-O  
1351     1640     1        ; Zn-O  
1352     1363     1        ; Zn-O  
1352     1641     1        ; Zn-O  
1353     1360     1        ; Zn-O  
1353     1643     1        ; Zn-O  
1354     1364     1        ; Zn-O  
1354     1639     1        ; Zn-O  
1355     1362     1        ; Zn-O  
1355     1644     1        ; Zn-O  
1356     1365     1        ; Zn-O  
1356     1645     1        ; Zn-O  
1357     1366     1        ; Zn-O  
1357     1642     1        ; Zn-O  
1358     1368     1        ; Zn-O  
1358     1647     1        ; Zn-O  
1359     1367     1        ; Zn-O  
1359     1646     1        ; Zn-O  
1360     1371     1        ; Zn-O  
1360     1659     1        ; Zn-O  
1361     1369     1        ; Zn-O  
1361     1657     1        ; Zn-O  
1362     1374     1        ; Zn-O  
1362     1658     1        ; Zn-O  
1363     1377     1        ; Zn-O  
1363     1660     1        ; Zn-O  
1364     1372     1        ; Zn-O  
1364     1663     1        ; Zn-O  
1365     1370     1        ; Zn-O  
1365     1662     1        ; Zn-O  
1366     1375     1        ; Zn-O  
1366     1664     1        ; Zn-O  
1367     1373     1        ; Zn-O  
1367     1661     1        ; Zn-O  
1368     1376     1        ; Zn-O  
1368     1665     1        ; Zn-O  
1369     1404     1        ; Zn-O  
1369     1652     1        ; Zn-O  
1370     1401     1        ; Zn-O  
1370     1651     1        ; Zn-O  
1371     1397     1        ; Zn-O  
1371     1649     1        ; Zn-O  
1372     1396     1        ; Zn-O  
1372     1650     1        ; Zn-O  
1373     1398     1        ; Zn-O  
1373     1653     1        ; Zn-O  
1374     1399     1        ; Zn-O  
1374     1648     1        ; Zn-O  
1375     1403     1        ; Zn-O  
1375     1656     1        ; Zn-O  
1376     1402     1        ; Zn-O  
1376     1654     1        ; Zn-O  
1377     1400     1        ; Zn-O  
1377     1655     1        ; Zn-O  
1378     1387     1        ; Zn-O  
1378     1400     1        ; Zn-O  
1378     1666     1        ; Zn-O  
1379     1388     1        ; Zn-O  
1379     1397     1        ; Zn-O  
1379     1668     1        ; Zn-O  
1380     1391     1        ; Zn-O  
1380     1398     1        ; Zn-O  
1380     1671     1        ; Zn-O  
1381     1389     1        ; Zn-O  
1381     1401     1        ; Zn-O  
1381     1667     1        ; Zn-O  
1382     1392     1        ; Zn-O  
1382     1404     1        ; Zn-O  
1382     1670     1        ; Zn-O  
1383     1393     1        ; Zn-O  
1383     1402     1        ; Zn-O  
1383     1672     1        ; Zn-O  
1384     1394     1        ; Zn-O  
1384     1399     1        ; Zn-O  
1384     1669     1        ; Zn-O  
1385     1390     1        ; Zn-O  
1385     1396     1        ; Zn-O  
1385     1673     1        ; Zn-O  
1386     1395     1        ; Zn-O  
1386     1403     1        ; Zn-O  
1386     1674     1        ; Zn-O  
1387     1675     1        ; Zn-O  
1388     1676     1        ; Zn-O  
1389     1677     1        ; Zn-O  
1390     1682     1        ; Zn-O  
1391     1680     1        ; Zn-O  
1392     1678     1        ; Zn-O  
1393     1679     1        ; Zn-O  
1394     1681     1        ; Zn-O  
1395     1683     1        ; Zn-O  
1396     1685     1        ; Zn-O  
1397     1684     1        ; Zn-O  
1398     1689     1        ; Zn-O  
1399     1686     1        ; Zn-O  
1400     1687     1        ; Zn-O  
1401     1688     1        ; Zn-O  
1402     1691     1        ; Zn-O  
1403     1692     1        ; Zn-O  
1404     1690     1        ; Zn-O  
1405     1424     1        ; Zn-O  
1405     1470     1        ; Zn-O  
1405     1703     1        ; Zn-O  
1406     1423     1        ; Zn-O  
1406     1468     1        ; Zn-O  
1406     1702     1        ; Zn-O  
1407     1426     1        ; Zn-O  
1407     1469     1        ; Zn-O  
1407     1705     1        ; Zn-O  
1408     1425     1        ; Zn-O  
1408     1472     1        ; Zn-O  
1408     1706     1        ; Zn-O  
1409     1427     1        ; Zn-O  
1409     1471     1        ; Zn-O  
1409     1704     1        ; Zn-O  
1410     1428     1        ; Zn-O  
1410     1473     1        ; Zn-O  
1410     1708     1        ; Zn-O  
1411     1429     1        ; Zn-O  
1411     1474     1        ; Zn-O  
1411     1707     1        ; Zn-O  
1412     1430     1        ; Zn-O  
1412     1476     1        ; Zn-O  
1412     1710     1        ; Zn-O  
1413     1431     1        ; Zn-O  
1413     1475     1        ; Zn-O  
1413     1709     1        ; Zn-O  
1414     1450     1        ; Zn-O  
1414     1463     1        ; Zn-O  
1414     1694     1        ; Zn-O  
1415     1451     1        ; Zn-O  
1415     1460     1        ; Zn-O  
1415     1695     1        ; Zn-O  
1416     1454     1        ; Zn-O  
1416     1465     1        ; Zn-O  
1416     1698     1        ; Zn-O  
1417     1453     1        ; Zn-O  
1417     1459     1        ; Zn-O  
1417     1693     1        ; Zn-O  
1418     1452     1        ; Zn-O  
1418     1466     1        ; Zn-O  
1418     1696     1        ; Zn-O  
1419     1455     1        ; Zn-O  
1419     1461     1        ; Zn-O  
1419     1697     1        ; Zn-O  
1420     1456     1        ; Zn-O  
1420     1462     1        ; Zn-O  
1420     1699     1        ; Zn-O  
1421     1457     1        ; Zn-O  
1421     1464     1        ; Zn-O  
1421     1701     1        ; Zn-O  
1422     1458     1        ; Zn-O  
1422     1467     1        ; Zn-O  
1422     1700     1        ; Zn-O  
1423     1450     1        ; Zn-O  
1423     1711     1        ; Zn-O  
1424     1451     1        ; Zn-O  
1424     1713     1        ; Zn-O  
1425     1456     1        ; Zn-O  
1425     1714     1        ; Zn-O  
1426     1455     1        ; Zn-O  
1426     1712     1        ; Zn-O  
1427     1453     1        ; Zn-O  
1427     1715     1        ; Zn-O  
1428     1452     1        ; Zn-O  
1428     1716     1        ; Zn-O  
1429     1454     1        ; Zn-O  
1429     1717     1        ; Zn-O  
1430     1457     1        ; Zn-O  
1430     1718     1        ; Zn-O  
1431     1458     1        ; Zn-O  
1431     1719     1        ; Zn-O  
1432     1442     1        ; Zn-O  
1432     1469     1        ; Zn-O  
1432     1721     1        ; Zn-O  
1433     1443     1        ; Zn-O  
1433     1468     1        ; Zn-O  
1433     1720     1        ; Zn-O  
1434     1448     1        ; Zn-O  
1434     1470     1        ; Zn-O  
1434     1723     1        ; Zn-O  
1435     1441     1        ; Zn-O  
1435     1472     1        ; Zn-O  
1435     1725     1        ; Zn-O  
1436     1444     1        ; Zn-O  
1436     1471     1        ; Zn-O  
1436     1722     1        ; Zn-O  
1437     1447     1        ; Zn-O  
1437     1473     1        ; Zn-O  
1437     1724     1        ; Zn-O  
1438     1445     1        ; Zn-O  
1438     1474     1        ; Zn-O  
1438     1726     1        ; Zn-O  
1439     1449     1        ; Zn-O  
1439     1476     1        ; Zn-O  
1439     1727     1        ; Zn-O  
1440     1446     1        ; Zn-O  
1440     1475     1        ; Zn-O  
1440     1728     1        ; Zn-O  
1441     1463     1        ; Zn-O  
1441     1740     1        ; Zn-O  
1442     1460     1        ; Zn-O  
1442     1738     1        ; Zn-O  
1443     1459     1        ; Zn-O  
1443     1739     1        ; Zn-O  
1444     1462     1        ; Zn-O  
1444     1742     1        ; Zn-O  
1445     1461     1        ; Zn-O  
1445     1743     1        ; Zn-O  
1446     1464     1        ; Zn-O  
1446     1741     1        ; Zn-O  
1447     1467     1        ; Zn-O  
1447     1745     1        ; Zn-O  
1448     1465     1        ; Zn-O  
1448     1744     1        ; Zn-O  
1449     1466     1        ; Zn-O  
1449     1746     1        ; Zn-O  
1450     1729     1        ; Zn-O  
1451     1731     1        ; Zn-O  
1452     1734     1        ; Zn-O  
1453     1730     1        ; Zn-O  
1454     1735     1        ; Zn-O  
1455     1732     1        ; Zn-O  
1456     1733     1        ; Zn-O  
1457     1736     1        ; Zn-O  
1458     1737     1        ; Zn-O  
1459     1749     1        ; Zn-O  
1460     1748     1        ; Zn-O  
1461     1753     1        ; Zn-O  
1462     1747     1        ; Zn-O  
1463     1752     1        ; Zn-O  
1464     1751     1        ; Zn-O  
1465     1750     1        ; Zn-O  
1466     1755     1        ; Zn-O  
1467     1754     1        ; Zn-O  
1468     1757     1        ; Zn-O  
1469     1759     1        ; Zn-O  
1470     1756     1        ; Zn-O  
1471     1758     1        ; Zn-O  
1472     1762     1        ; Zn-O  
1473     1763     1        ; Zn-O  
1474     1761     1        ; Zn-O  
1475     1760     1        ; Zn-O  
1476     1764     1        ; Zn-O  
1477     1493     1        ; Zn-O  
1477     1561     1        ; Zn-O  
1477     1768     1        ; Zn-O  
1478     1486     1        ; Zn-O  
1478     1563     1        ; Zn-O  
1478     1766     1        ; Zn-O  
1479     1487     1        ; Zn-O  
1479     1558     1        ; Zn-O  
1479     1765     1        ; Zn-O  
1480     1494     1        ; Zn-O  
1480     1559     1        ; Zn-O  
1480     1773     1        ; Zn-O  
1481     1489     1        ; Zn-O  
1481     1562     1        ; Zn-O  
1481     1767     1        ; Zn-O  
1482     1488     1        ; Zn-O  
1482     1565     1        ; Zn-O  
1482     1769     1        ; Zn-O  
1483     1491     1        ; Zn-O  
1483     1566     1        ; Zn-O  
1483     1771     1        ; Zn-O  
1484     1492     1        ; Zn-O  
1484     1560     1        ; Zn-O  
1484     1772     1        ; Zn-O  
1485     1490     1        ; Zn-O  
1485     1564     1        ; Zn-O  
1485     1770     1        ; Zn-O  
1486     1555     1        ; Zn-O  
1486     1774     1        ; Zn-O  
1487     1550     1        ; Zn-O  
1487     1775     1        ; Zn-O  
1488     1549     1        ; Zn-O  
1488     1778     1        ; Zn-O  
1489     1553     1        ; Zn-O  
1489     1776     1        ; Zn-O  
1490     1552     1        ; Zn-O  
1490     1779     1        ; Zn-O  
1491     1556     1        ; Zn-O  
1491     1777     1        ; Zn-O  
1492     1551     1        ; Zn-O  
1492     1780     1        ; Zn-O  
1493     1557     1        ; Zn-O  
1493     1781     1        ; Zn-O  
1494     1554     1        ; Zn-O  
1494     1782     1        ; Zn-O  
1495     1504     1        ; Zn-O  
1495     1567     1        ; Zn-O  
1495     1783     1        ; Zn-O  
1496     1505     1        ; Zn-O  
1496     1570     1        ; Zn-O  
1496     1784     1        ; Zn-O  
1497     1506     1        ; Zn-O  
1497     1568     1        ; Zn-O  
1497     1787     1        ; Zn-O  
1498     1508     1        ; Zn-O  
1498     1569     1        ; Zn-O  
1498     1785     1        ; Zn-O  
1499     1512     1        ; Zn-O  
1499     1574     1        ; Zn-O  
1499     1788     1        ; Zn-O  
1500     1510     1        ; Zn-O  
1500     1573     1        ; Zn-O  
1500     1786     1        ; Zn-O  
1501     1511     1        ; Zn-O  
1501     1572     1        ; Zn-O  
1501     1791     1        ; Zn-O  
1502     1509     1        ; Zn-O  
1502     1571     1        ; Zn-O  
1502     1789     1        ; Zn-O  
1503     1507     1        ; Zn-O  
1503     1575     1        ; Zn-O  
1503     1790     1        ; Zn-O  
1504     1576     1        ; Zn-O  
1504     1792     1        ; Zn-O  
1505     1579     1        ; Zn-O  
1505     1793     1        ; Zn-O  
1506     1578     1        ; Zn-O  
1506     1800     1        ; Zn-O  
1507     1583     1        ; Zn-O  
1507     1797     1        ; Zn-O  
1508     1582     1        ; Zn-O  
1508     1794     1        ; Zn-O  
1509     1577     1        ; Zn-O  
1509     1798     1        ; Zn-O  
1510     1581     1        ; Zn-O  
1510     1799     1        ; Zn-O  
1511     1580     1        ; Zn-O  
1511     1795     1        ; Zn-O  
1512     1584     1        ; Zn-O  
1512     1796     1        ; Zn-O  
1513     1540     1        ; Zn-O  
1513     1585     1        ; Zn-O  
1513     1801     1        ; Zn-O  
1514     1542     1        ; Zn-O  
1514     1587     1        ; Zn-O  
1514     1802     1        ; Zn-O  
1515     1546     1        ; Zn-O  
1515     1586     1        ; Zn-O  
1515     1804     1        ; Zn-O  
1516     1541     1        ; Zn-O  
1516     1588     1        ; Zn-O  
1516     1808     1        ; Zn-O  
1517     1547     1        ; Zn-O  
1517     1590     1        ; Zn-O  
1517     1803     1        ; Zn-O  
1518     1548     1        ; Zn-O  
1518     1589     1        ; Zn-O  
1518     1805     1        ; Zn-O  
1519     1544     1        ; Zn-O  
1519     1591     1        ; Zn-O  
1519     1807     1        ; Zn-O  
1520     1545     1        ; Zn-O  
1520     1592     1        ; Zn-O  
1520     1806     1        ; Zn-O  
1521     1543     1        ; Zn-O  
1521     1593     1        ; Zn-O  
1521     1809     1        ; Zn-O  
1522     1535     1        ; Zn-O  
1522     1612     1        ; Zn-O  
1522     1811     1        ; Zn-O  
1523     1531     1        ; Zn-O  
1523     1613     1        ; Zn-O  
1523     1810     1        ; Zn-O  
1524     1534     1        ; Zn-O  
1524     1614     1        ; Zn-O  
1524     1818     1        ; Zn-O  
1525     1533     1        ; Zn-O  
1525     1615     1        ; Zn-O  
1525     1812     1        ; Zn-O  
1526     1532     1        ; Zn-O  
1526     1616     1        ; Zn-O  
1526     1814     1        ; Zn-O  
1527     1537     1        ; Zn-O  
1527     1617     1        ; Zn-O  
1527     1816     1        ; Zn-O  
1528     1536     1        ; Zn-O  
1528     1619     1        ; Zn-O  
1528     1813     1        ; Zn-O  
1529     1538     1        ; Zn-O  
1529     1618     1        ; Zn-O  
1529     1815     1        ; Zn-O  
1530     1539     1        ; Zn-O  
1530     1620     1        ; Zn-O  
1530     1817     1        ; Zn-O  
1531     1604     1        ; Zn-O  
1531     1819     1        ; Zn-O  
1532     1606     1        ; Zn-O  
1532     1820     1        ; Zn-O  
1533     1605     1        ; Zn-O  
1533     1821     1        ; Zn-O  
1534     1603     1        ; Zn-O  
1534     1827     1        ; Zn-O  
1535     1610     1        ; Zn-O  
1535     1825     1        ; Zn-O  
1536     1609     1        ; Zn-O  
1536     1822     1        ; Zn-O  
1537     1608     1        ; Zn-O  
1537     1823     1        ; Zn-O  
1538     1607     1        ; Zn-O  
1538     1824     1        ; Zn-O  
1539     1611     1        ; Zn-O  
1539     1826     1        ; Zn-O  
1540     1594     1        ; Zn-O  
1540     1828     1        ; Zn-O  
1541     1595     1        ; Zn-O  
1541     1829     1        ; Zn-O  
1542     1597     1        ; Zn-O  
1542     1830     1        ; Zn-O  
1543     1599     1        ; Zn-O  
1543     1833     1        ; Zn-O  
1544     1598     1        ; Zn-O  
1544     1831     1        ; Zn-O  
1545     1600     1        ; Zn-O  
1545     1832     1        ; Zn-O  
1546     1596     1        ; Zn-O  
1546     1836     1        ; Zn-O  
1547     1601     1        ; Zn-O  
1547     1834     1        ; Zn-O  
1548     1602     1        ; Zn-O  
1548     1835     1        ; Zn-O  
1549     1571     1        ; Zn-O  
1549     1837     1        ; Zn-O  
1550     1568     1        ; Zn-O  
1550     1839     1        ; Zn-O  
1551     1573     1        ; Zn-O  
1551     1842     1        ; Zn-O  
1552     1572     1        ; Zn-O  
1552     1840     1        ; Zn-O  
1553     1570     1        ; Zn-O  
1553     1841     1        ; Zn-O  
1554     1569     1        ; Zn-O  
1554     1838     1        ; Zn-O  
1555     1567     1        ; Zn-O  
1555     1843     1        ; Zn-O  
1556     1575     1        ; Zn-O  
1556     1844     1        ; Zn-O  
1557     1574     1        ; Zn-O  
1557     1845     1        ; Zn-O  
1558     1579     1        ; Zn-O  
1558     1848     1        ; Zn-O  
1559     1578     1        ; Zn-O  
1559     1847     1        ; Zn-O  
1560     1577     1        ; Zn-O  
1560     1849     1        ; Zn-O  
1561     1576     1        ; Zn-O  
1561     1852     1        ; Zn-O  
1562     1582     1        ; Zn-O  
1562     1850     1        ; Zn-O  
1563     1583     1        ; Zn-O  
1563     1853     1        ; Zn-O  
1564     1581     1        ; Zn-O  
1564     1851     1        ; Zn-O  
1565     1580     1        ; Zn-O  
1565     1846     1        ; Zn-O  
1566     1584     1        ; Zn-O  
1566     1854     1        ; Zn-O  
1567     1855     1        ; Zn-O  
1568     1859     1        ; Zn-O  
1569     1861     1        ; Zn-O  
1570     1862     1        ; Zn-O  
1571     1860     1        ; Zn-O  
1572     1858     1        ; Zn-O  
1573     1857     1        ; Zn-O  
1574     1856     1        ; Zn-O  
1575     1863     1        ; Zn-O  
1576     1885     1        ; Zn-O  
1577     1882     1        ; Zn-O  
1578     1887     1        ; Zn-O  
1579     1883     1        ; Zn-O  
1580     1884     1        ; Zn-O  
1581     1886     1        ; Zn-O  
1582     1888     1        ; Zn-O  
1583     1889     1        ; Zn-O  
1584     1890     1        ; Zn-O  
1585     1612     1        ; Zn-O  
1585     1878     1        ; Zn-O  
1586     1615     1        ; Zn-O  
1586     1874     1        ; Zn-O  
1587     1613     1        ; Zn-O  
1587     1875     1        ; Zn-O  
1588     1614     1        ; Zn-O  
1588     1873     1        ; Zn-O  
1589     1617     1        ; Zn-O  
1589     1877     1        ; Zn-O  
1590     1618     1        ; Zn-O  
1590     1876     1        ; Zn-O  
1591     1616     1        ; Zn-O  
1591     1881     1        ; Zn-O  
1592     1619     1        ; Zn-O  
1592     1879     1        ; Zn-O  
1593     1620     1        ; Zn-O  
1593     1880     1        ; Zn-O  
1594     1606     1        ; Zn-O  
1594     1865     1        ; Zn-O  
1595     1604     1        ; Zn-O  
1595     1864     1        ; Zn-O  
1596     1603     1        ; Zn-O  
1596     1866     1        ; Zn-O  
1597     1605     1        ; Zn-O  
1597     1867     1        ; Zn-O  
1598     1608     1        ; Zn-O  
1598     1868     1        ; Zn-O  
1599     1609     1        ; Zn-O  
1599     1870     1        ; Zn-O  
1600     1607     1        ; Zn-O  
1600     1869     1        ; Zn-O  
1601     1611     1        ; Zn-O  
1601     1871     1        ; Zn-O  
1602     1610     1        ; Zn-O  
1602     1872     1        ; Zn-O  
1603     1891     1        ; Zn-O  
1604     1892     1        ; Zn-O  
1605     1893     1        ; Zn-O  
1606     1894     1        ; Zn-O  
1607     1897     1        ; Zn-O  
1608     1895     1        ; Zn-O  
1609     1896     1        ; Zn-O  
1610     1898     1        ; Zn-O  
1611     1899     1        ; Zn-O  
1612     1903     1        ; Zn-O  
1613     1902     1        ; Zn-O  
1614     1900     1        ; Zn-O  
1615     1901     1        ; Zn-O  
1616     1905     1        ; Zn-O  
1617     1904     1        ; Zn-O  
1618     1908     1        ; Zn-O  
1619     1906     1        ; Zn-O  
1620     1907     1        ; Zn-O  
1621     1655     1        ; Zn-O  
1621     1694     1        ; Zn-O  
1621     1916     1        ; Zn-O  
1622     1652     1        ; Zn-O  
1622     1699     1        ; Zn-O  
1622     1914     1        ; Zn-O  
1623     1653     1        ; Zn-O  
1623     1695     1        ; Zn-O  
1623     1917     1        ; Zn-O  
1624     1648     1        ; Zn-O  
1624     1701     1        ; Zn-O  
1624     1911     1        ; Zn-O  
1625     1651     1        ; Zn-O  
1625     1697     1        ; Zn-O  
1625     1910     1        ; Zn-O  
1626     1650     1        ; Zn-O  
1626     1698     1        ; Zn-O  
1626     1909     1        ; Zn-O  
1627     1656     1        ; Zn-O  
1627     1700     1        ; Zn-O  
1627     1912     1        ; Zn-O  
1628     1649     1        ; Zn-O  
1628     1693     1        ; Zn-O  
1628     1913     1        ; Zn-O  
1629     1654     1        ; Zn-O  
1629     1696     1        ; Zn-O  
1629     1915     1        ; Zn-O  
1630     1689     1        ; Zn-O  
1630     1705     1        ; Zn-O  
1630     1923     1        ; Zn-O  
1631     1688     1        ; Zn-O  
1631     1707     1        ; Zn-O  
1631     1924     1        ; Zn-O  
1632     1684     1        ; Zn-O  
1632     1702     1        ; Zn-O  
1632     1919     1        ; Zn-O  
1633     1686     1        ; Zn-O  
1633     1709     1        ; Zn-O  
1633     1918     1        ; Zn-O  
1634     1685     1        ; Zn-O  
1634     1703     1        ; Zn-O  
1634     1922     1        ; Zn-O  
1635     1687     1        ; Zn-O  
1635     1706     1        ; Zn-O  
1635     1920     1        ; Zn-O  
1636     1691     1        ; Zn-O  
1636     1710     1        ; Zn-O  
1636     1921     1        ; Zn-O  
1637     1692     1        ; Zn-O  
1637     1708     1        ; Zn-O  
1637     1926     1        ; Zn-O  
1638     1690     1        ; Zn-O  
1638     1704     1        ; Zn-O  
1638     1925     1        ; Zn-O  
1639     1677     1        ; Zn-O  
1639     1729     1        ; Zn-O  
1639     1939     1        ; Zn-O  
1640     1675     1        ; Zn-O  
1640     1736     1        ; Zn-O  
1640     1937     1        ; Zn-O  
1641     1676     1        ; Zn-O  
1641     1734     1        ; Zn-O  
1641     1936     1        ; Zn-O  
1642     1681     1        ; Zn-O  
1642     1732     1        ; Zn-O  
1642     1943     1        ; Zn-O  
1643     1678     1        ; Zn-O  
1643     1737     1        ; Zn-O  
1643     1938     1        ; Zn-O  
1644     1679     1        ; Zn-O  
1644     1731     1        ; Zn-O  
1644     1940     1        ; Zn-O  
1645     1680     1        ; Zn-O  
1645     1730     1        ; Zn-O  
1645     1944     1        ; Zn-O  
1646     1682     1        ; Zn-O  
1646     1733     1        ; Zn-O  
1646     1942     1        ; Zn-O  
1647     1683     1        ; Zn-O  
1647     1735     1        ; Zn-O  
1647     1941     1        ; Zn-O  
1648     1751     1        ; Zn-O  
1648     1930     1        ; Zn-O  
1649     1749     1        ; Zn-O  
1649     1927     1        ; Zn-O  
1650     1750     1        ; Zn-O  
1650     1933     1        ; Zn-O  
1651     1753     1        ; Zn-O  
1651     1932     1        ; Zn-O  
1652     1747     1        ; Zn-O  
1652     1928     1        ; Zn-O  
1653     1748     1        ; Zn-O  
1653     1929     1        ; Zn-O  
1654     1755     1        ; Zn-O  
1654     1935     1        ; Zn-O  
1655     1752     1        ; Zn-O  
1655     1931     1        ; Zn-O  
1656     1754     1        ; Zn-O  
1656     1934     1        ; Zn-O  
1657     1670     1        ; Zn-O  
1657     1741     1        ; Zn-O  
1657     1945     1        ; Zn-O  
1658     1669     1        ; Zn-O  
1658     1738     1        ; Zn-O  
1658     1949     1        ; Zn-O  
1659     1668     1        ; Zn-O  
1659     1745     1        ; Zn-O  
1659     1947     1        ; Zn-O  
1660     1666     1        ; Zn-O  
1660     1746     1        ; Zn-O  
1660     1948     1        ; Zn-O  
1661     1671     1        ; Zn-O  
1661     1742     1        ; Zn-O  
1661     1950     1        ; Zn-O  
1662     1667     1        ; Zn-O  
1662     1739     1        ; Zn-O  
1662     1946     1        ; Zn-O  
1663     1673     1        ; Zn-O  
1663     1740     1        ; Zn-O  
1663     1952     1        ; Zn-O  
1664     1674     1        ; Zn-O  
1664     1743     1        ; Zn-O  
1664     1951     1        ; Zn-O  
1665     1672     1        ; Zn-O  
1665     1744     1        ; Zn-O  
1665     1953     1        ; Zn-O  
1666     1727     1        ; Zn-O  
1666     1972     1        ; Zn-O  
1667     1720     1        ; Zn-O  
1667     1977     1        ; Zn-O  
1668     1724     1        ; Zn-O  
1668     1974     1        ; Zn-O  
1669     1721     1        ; Zn-O  
1669     1975     1        ; Zn-O  
1670     1728     1        ; Zn-O  
1670     1973     1        ; Zn-O  
1671     1722     1        ; Zn-O  
1671     1976     1        ; Zn-O  
1672     1723     1        ; Zn-O  
1672     1978     1        ; Zn-O  
1673     1725     1        ; Zn-O  
1673     1979     1        ; Zn-O  
1674     1726     1        ; Zn-O  
1674     1980     1        ; Zn-O  
1675     1718     1        ; Zn-O  
1675     1963     1        ; Zn-O  
1676     1716     1        ; Zn-O  
1676     1965     1        ; Zn-O  
1677     1711     1        ; Zn-O  
1677     1966     1        ; Zn-O  
1678     1719     1        ; Zn-O  
1678     1964     1        ; Zn-O  
1679     1713     1        ; Zn-O  
1679     1968     1        ; Zn-O  
1680     1715     1        ; Zn-O  
1680     1969     1        ; Zn-O  
1681     1712     1        ; Zn-O  
1681     1967     1        ; Zn-O  
1682     1714     1        ; Zn-O  
1682     1970     1        ; Zn-O  
1683     1717     1        ; Zn-O  
1683     1971     1        ; Zn-O  
1684     1757     1        ; Zn-O  
1684     1954     1        ; Zn-O  
1685     1756     1        ; Zn-O  
1685     1961     1        ; Zn-O  
1686     1760     1        ; Zn-O  
1686     1955     1        ; Zn-O  
1687     1762     1        ; Zn-O  
1687     1958     1        ; Zn-O  
1688     1761     1        ; Zn-O  
1688     1956     1        ; Zn-O  
1689     1759     1        ; Zn-O  
1689     1957     1        ; Zn-O  
1690     1758     1        ; Zn-O  
1690     1959     1        ; Zn-O  
1691     1764     1        ; Zn-O  
1691     1960     1        ; Zn-O  
1692     1763     1        ; Zn-O  
1692     1962     1        ; Zn-O  
1693     1704     1        ; Zn-O  
1693     1983     1        ; Zn-O  
1694     1702     1        ; Zn-O  
1694     1981     1        ; Zn-O  
1695     1703     1        ; Zn-O  
1695     1986     1        ; Zn-O  
1696     1708     1        ; Zn-O  
1696     1985     1        ; Zn-O  
1697     1705     1        ; Zn-O  
1697     1988     1        ; Zn-O  
1698     1707     1        ; Zn-O  
1698     1982     1        ; Zn-O  
1699     1706     1        ; Zn-O  
1699     1987     1        ; Zn-O  
1700     1709     1        ; Zn-O  
1700     1984     1        ; Zn-O  
1701     1710     1        ; Zn-O  
1701     1989     1        ; Zn-O  
1702     1990     1        ; Zn-O  
1703     1993     1        ; Zn-O  
1704     1992     1        ; Zn-O  
1705     1995     1        ; Zn-O  
1706     1994     1        ; Zn-O  
1707     1996     1        ; Zn-O  
1708     1997     1        ; Zn-O  
1709     1991     1        ; Zn-O  
1710     1998     1        ; Zn-O  
1711     1720     1        ; Zn-O  
1711     2003     1        ; Zn-O  
1712     1721     1        ; Zn-O  
1712     2001     1        ; Zn-O  
1713     1723     1        ; Zn-O  
1713     2000     1        ; Zn-O  
1714     1725     1        ; Zn-O  
1714     2002     1        ; Zn-O  
1715     1722     1        ; Zn-O  
1715     1999     1        ; Zn-O  
1716     1724     1        ; Zn-O  
1716     2004     1        ; Zn-O  
1717     1726     1        ; Zn-O  
1717     2005     1        ; Zn-O  
1718     1727     1        ; Zn-O  
1718     2007     1        ; Zn-O  
1719     1728     1        ; Zn-O  
1719     2006     1        ; Zn-O  
1720     2017     1        ; Zn-O  
1721     2020     1        ; Zn-O  
1722     2019     1        ; Zn-O  
1723     2021     1        ; Zn-O  
1724     2022     1        ; Zn-O  
1725     2024     1        ; Zn-O  
1726     2023     1        ; Zn-O  
1727     2025     1        ; Zn-O  
1728     2018     1        ; Zn-O  
1729     1740     1        ; Zn-O  
1729     2008     1        ; Zn-O  
1730     1739     1        ; Zn-O  
1730     2013     1        ; Zn-O  
1731     1738     1        ; Zn-O  
1731     2011     1        ; Zn-O  
1732     1743     1        ; Zn-O  
1732     2014     1        ; Zn-O  
1733     1742     1        ; Zn-O  
1733     2012     1        ; Zn-O  
1734     1746     1        ; Zn-O  
1734     2009     1        ; Zn-O  
1735     1744     1        ; Zn-O  
1735     2010     1        ; Zn-O  
1736     1741     1        ; Zn-O  
1736     2016     1        ; Zn-O  
1737     1745     1        ; Zn-O  
1737     2015     1        ; Zn-O  
1738     2029     1        ; Zn-O  
1739     2028     1        ; Zn-O  
1740     2032     1        ; Zn-O  
1741     2027     1        ; Zn-O  
1742     2026     1        ; Zn-O  
1743     2030     1        ; Zn-O  
1744     2033     1        ; Zn-O  
1745     2031     1        ; Zn-O  
1746     2034     1        ; Zn-O  
1747     1758     1        ; Zn-O  
1747     2035     1        ; Zn-O  
1748     1759     1        ; Zn-O  
1748     2038     1        ; Zn-O  
1749     1757     1        ; Zn-O  
1749     2036     1        ; Zn-O  
1750     1756     1        ; Zn-O  
1750     2037     1        ; Zn-O  
1751     1760     1        ; Zn-O  
1751     2039     1        ; Zn-O  
1752     1762     1        ; Zn-O  
1752     2042     1        ; Zn-O  
1753     1761     1        ; Zn-O  
1753     2040     1        ; Zn-O  
1754     1763     1        ; Zn-O  
1754     2041     1        ; Zn-O  
1755     1764     1        ; Zn-O  
1755     2043     1        ; Zn-O  
1756     2047     1        ; Zn-O  
1757     2048     1        ; Zn-O  
1758     2045     1        ; Zn-O  
1759     2046     1        ; Zn-O  
1760     2044     1        ; Zn-O  
1761     2049     1        ; Zn-O  
1762     2051     1        ; Zn-O  
1763     2050     1        ; Zn-O  
1764     2052     1        ; Zn-O  
1765     1793     1        ; Zn-O  
1765     1819     1        ; Zn-O  
1765     2062     1        ; Zn-O  
1766     1797     1        ; Zn-O  
1766     1820     1        ; Zn-O  
1766     2066     1        ; Zn-O  
1767     1794     1        ; Zn-O  
1767     1821     1        ; Zn-O  
1767     2064     1        ; Zn-O  
1768     1792     1        ; Zn-O  
1768     1825     1        ; Zn-O  
1768     2069     1        ; Zn-O  
1769     1795     1        ; Zn-O  
1769     1822     1        ; Zn-O  
1769     2065     1        ; Zn-O  
1770     1799     1        ; Zn-O  
1770     1824     1        ; Zn-O  
1770     2063     1        ; Zn-O  
1771     1796     1        ; Zn-O  
1771     1823     1        ; Zn-O  
1771     2068     1        ; Zn-O  
1772     1798     1        ; Zn-O  
1772     1826     1        ; Zn-O  
1772     2067     1        ; Zn-O  
1773     1800     1        ; Zn-O  
1773     1827     1        ; Zn-O  
1773     2070     1        ; Zn-O  
1774     1783     1        ; Zn-O  
1774     1828     1        ; Zn-O  
1774     2053     1        ; Zn-O  
1775     1787     1        ; Zn-O  
1775     1829     1        ; Zn-O  
1775     2054     1        ; Zn-O  
1776     1784     1        ; Zn-O  
1776     1830     1        ; Zn-O  
1776     2057     1        ; Zn-O  
1777     1790     1        ; Zn-O  
1777     1831     1        ; Zn-O  
1777     2058     1        ; Zn-O  
1778     1789     1        ; Zn-O  
1778     1833     1        ; Zn-O  
1778     2055     1        ; Zn-O  
1779     1791     1        ; Zn-O  
1779     1832     1        ; Zn-O  
1779     2056     1        ; Zn-O  
1780     1786     1        ; Zn-O  
1780     1834     1        ; Zn-O  
1780     2059     1        ; Zn-O  
1781     1788     1        ; Zn-O  
1781     1835     1        ; Zn-O  
1781     2060     1        ; Zn-O  
1782     1785     1        ; Zn-O  
1782     1836     1        ; Zn-O  
1782     2061     1        ; Zn-O  
1783     1801     1        ; Zn-O  
1783     2075     1        ; Zn-O  
1784     1802     1        ; Zn-O  
1784     2074     1        ; Zn-O  
1785     1804     1        ; Zn-O  
1785     2072     1        ; Zn-O  
1786     1803     1        ; Zn-O  
1786     2073     1        ; Zn-O  
1787     1808     1        ; Zn-O  
1787     2079     1        ; Zn-O  
1788     1805     1        ; Zn-O  
1788     2071     1        ; Zn-O  
1789     1809     1        ; Zn-O  
1789     2077     1        ; Zn-O  
1790     1807     1        ; Zn-O  
1790     2078     1        ; Zn-O  
1791     1806     1        ; Zn-O  
1791     2076     1        ; Zn-O  
1792     1811     1        ; Zn-O  
1792     2086     1        ; Zn-O  
1793     1810     1        ; Zn-O  
1793     2080     1        ; Zn-O  
1794     1812     1        ; Zn-O  
1794     2082     1        ; Zn-O  
1795     1813     1        ; Zn-O  
1795     2084     1        ; Zn-O  
1796     1816     1        ; Zn-O  
1796     2081     1        ; Zn-O  
1797     1814     1        ; Zn-O  
1797     2087     1        ; Zn-O  
1798     1817     1        ; Zn-O  
1798     2085     1        ; Zn-O  
1799     1815     1        ; Zn-O  
1799     2083     1        ; Zn-O  
1800     1818     1        ; Zn-O  
1800     2088     1        ; Zn-O  
1801     1811     1        ; Zn-O  
1801     2093     1        ; Zn-O  
1802     1810     1        ; Zn-O  
1802     2089     1        ; Zn-O  
1803     1815     1        ; Zn-O  
1803     2091     1        ; Zn-O  
1804     1812     1        ; Zn-O  
1804     2090     1        ; Zn-O  
1805     1816     1        ; Zn-O  
1805     2092     1        ; Zn-O  
1806     1813     1        ; Zn-O  
1806     2096     1        ; Zn-O  
1807     1814     1        ; Zn-O  
1807     2095     1        ; Zn-O  
1808     1818     1        ; Zn-O  
1808     2097     1        ; Zn-O  
1809     1817     1        ; Zn-O  
1809     2094     1        ; Zn-O  
1810     2098     1        ; Zn-O  
1811     2100     1        ; Zn-O  
1812     2099     1        ; Zn-O  
1813     2103     1        ; Zn-O  
1814     2101     1        ; Zn-O  
1815     2105     1        ; Zn-O  
1816     2102     1        ; Zn-O  
1817     2104     1        ; Zn-O  
1818     2106     1        ; Zn-O  
1819     1829     1        ; Zn-O  
1819     2107     1        ; Zn-O  
1820     1828     1        ; Zn-O  
1820     2109     1        ; Zn-O  
1821     1830     1        ; Zn-O  
1821     2108     1        ; Zn-O  
1822     1833     1        ; Zn-O  
1822     2111     1        ; Zn-O  
1823     1831     1        ; Zn-O  
1823     2110     1        ; Zn-O  
1824     1832     1        ; Zn-O  
1824     2113     1        ; Zn-O  
1825     1835     1        ; Zn-O  
1825     2112     1        ; Zn-O  
1826     1834     1        ; Zn-O  
1826     2114     1        ; Zn-O  
1827     1836     1        ; Zn-O  
1827     2115     1        ; Zn-O  
1828     2117     1        ; Zn-O  
1829     2116     1        ; Zn-O  
1830     2118     1        ; Zn-O  
1831     2119     1        ; Zn-O  
1832     2121     1        ; Zn-O  
1833     2120     1        ; Zn-O  
1834     2122     1        ; Zn-O  
1835     2123     1        ; Zn-O  
1836     2124     1        ; Zn-O  
1837     1846     1        ; Zn-O  
1837     1865     1        ; Zn-O  
1837     2126     1        ; Zn-O  
1838     1847     1        ; Zn-O  
1838     1871     1        ; Zn-O  
1838     2130     1        ; Zn-O  
1839     1848     1        ; Zn-O  
1839     1870     1        ; Zn-O  
1839     2125     1        ; Zn-O  
1840     1851     1        ; Zn-O  
1840     1868     1        ; Zn-O  
1840     2127     1        ; Zn-O  
1841     1850     1        ; Zn-O  
1841     1869     1        ; Zn-O  
1841     2131     1        ; Zn-O  
1842     1849     1        ; Zn-O  
1842     1872     1        ; Zn-O  
1842     2128     1        ; Zn-O  
1843     1853     1        ; Zn-O  
1843     1864     1        ; Zn-O  
1843     2132     1        ; Zn-O  
1844     1854     1        ; Zn-O  
1844     1867     1        ; Zn-O  
1844     2129     1        ; Zn-O  
1845     1852     1        ; Zn-O  
1845     1866     1        ; Zn-O  
1845     2133     1        ; Zn-O  
1846     1894     1        ; Zn-O  
1846     2135     1        ; Zn-O  
1847     1899     1        ; Zn-O  
1847     2139     1        ; Zn-O  
1848     1896     1        ; Zn-O  
1848     2134     1        ; Zn-O  
1849     1898     1        ; Zn-O  
1849     2137     1        ; Zn-O  
1850     1897     1        ; Zn-O  
1850     2138     1        ; Zn-O  
1851     1895     1        ; Zn-O  
1851     2136     1        ; Zn-O  
1852     1891     1        ; Zn-O  
1852     2142     1        ; Zn-O  
1853     1892     1        ; Zn-O  
1853     2140     1        ; Zn-O  
1854     1893     1        ; Zn-O  
1854     2141     1        ; Zn-O  
1855     1873     1        ; Zn-O  
1855     1885     1        ; Zn-O  
1855     2150     1        ; Zn-O  
1856     1874     1        ; Zn-O  
1856     1890     1        ; Zn-O  
1856     2147     1        ; Zn-O  
1857     1877     1        ; Zn-O  
1857     1886     1        ; Zn-O  
1857     2149     1        ; Zn-O  
1858     1881     1        ; Zn-O  
1858     1884     1        ; Zn-O  
1858     2148     1        ; Zn-O  
1859     1880     1        ; Zn-O  
1859     1887     1        ; Zn-O  
1859     2144     1        ; Zn-O  
1860     1878     1        ; Zn-O  
1860     1882     1        ; Zn-O  
1860     2146     1        ; Zn-O  
1861     1876     1        ; Zn-O  
1861     1888     1        ; Zn-O  
1861     2145     1        ; Zn-O  
1862     1879     1        ; Zn-O  
1862     1883     1        ; Zn-O  
1862     2143     1        ; Zn-O  
1863     1875     1        ; Zn-O  
1863     1889     1        ; Zn-O  
1863     2151     1        ; Zn-O  
1864     1873     1        ; Zn-O  
1864     2163     1        ; Zn-O  
1865     1878     1        ; Zn-O  
1865     2164     1        ; Zn-O  
1866     1874     1        ; Zn-O  
1866     2161     1        ; Zn-O  
1867     1875     1        ; Zn-O  
1867     2162     1        ; Zn-O  
1868     1881     1        ; Zn-O  
1868     2166     1        ; Zn-O  
1869     1879     1        ; Zn-O  
1869     2167     1        ; Zn-O  
1870     1880     1        ; Zn-O  
1870     2165     1        ; Zn-O  
1871     1876     1        ; Zn-O  
1871     2168     1        ; Zn-O  
1872     1877     1        ; Zn-O  
1872     2169     1        ; Zn-O  
1873     2170     1        ; Zn-O  
1874     2171     1        ; Zn-O  
1875     2172     1        ; Zn-O  
1876     2174     1        ; Zn-O  
1877     2173     1        ; Zn-O  
1878     2177     1        ; Zn-O  
1879     2175     1        ; Zn-O  
1880     2178     1        ; Zn-O  
1881     2176     1        ; Zn-O  
1882     1903     1        ; Zn-O  
1882     2156     1        ; Zn-O  
1883     1906     1        ; Zn-O  
1883     2152     1        ; Zn-O  
1884     1905     1        ; Zn-O  
1884     2154     1        ; Zn-O  
1885     1900     1        ; Zn-O  
1885     2160     1        ; Zn-O  
1886     1904     1        ; Zn-O  
1886     2153     1        ; Zn-O  
1887     1907     1        ; Zn-O  
1887     2157     1        ; Zn-O  
1888     1908     1        ; Zn-O  
1888     2155     1        ; Zn-O  
1889     1902     1        ; Zn-O  
1889     2158     1        ; Zn-O  
1890     1901     1        ; Zn-O  
1890     2159     1        ; Zn-O  
1891     1900     1        ; Zn-O  
1891     2180     1        ; Zn-O  
1892     1902     1        ; Zn-O  
1892     2179     1        ; Zn-O  
1893     1901     1        ; Zn-O  
1893     2181     1        ; Zn-O  
1894     1905     1        ; Zn-O  
1894     2184     1        ; Zn-O  
1895     1904     1        ; Zn-O  
1895     2182     1        ; Zn-O  
1896     1906     1        ; Zn-O  
1896     2183     1        ; Zn-O  
1897     1908     1        ; Zn-O  
1897     2185     1        ; Zn-O  
1898     1903     1        ; Zn-O  
1898     2187     1        ; Zn-O  
1899     1907     1        ; Zn-O  
1899     2186     1        ; Zn-O  
1900     2189     1        ; Zn-O  
1901     2190     1        ; Zn-O  
1902     2188     1        ; Zn-O  
1903     2193     1        ; Zn-O  
1904     2191     1        ; Zn-O  
1905     2196     1        ; Zn-O  
1906     2195     1        ; Zn-O  
1907     2194     1        ; Zn-O  
1908     2192     1        ; Zn-O  
1909     1924     1        ; Zn-O  
1909     1939     1        ; Zn-O  
1909     2149     1        ; Zn-O  
1910     1923     1        ; Zn-O  
1910     1944     1        ; Zn-O  
1910     2148     1        ; Zn-O  
1911     1921     1        ; Zn-O  
1911     1940     1        ; Zn-O  
1911     2144     1        ; Zn-O  
1912     1918     1        ; Zn-O  
1912     1943     1        ; Zn-O  
1912     2143     1        ; Zn-O  
1913     1925     1        ; Zn-O  
1913     1938     1        ; Zn-O  
1913     2151     1        ; Zn-O  
1914     1920     1        ; Zn-O  
1914     1937     1        ; Zn-O  
1914     2150     1        ; Zn-O  
1915     1926     1        ; Zn-O  
1915     1941     1        ; Zn-O  
1915     2145     1        ; Zn-O  
1916     1919     1        ; Zn-O  
1916     1936     1        ; Zn-O  
1916     2147     1        ; Zn-O  
1917     1922     1        ; Zn-O  
1917     1942     1        ; Zn-O  
1917     2146     1        ; Zn-O  
1918     1967     1        ; Zn-O  
1918     2152     1        ; Zn-O  
1919     1965     1        ; Zn-O  
1919     2159     1        ; Zn-O  
1920     1963     1        ; Zn-O  
1920     2160     1        ; Zn-O  
1921     1968     1        ; Zn-O  
1921     2157     1        ; Zn-O  
1922     1970     1        ; Zn-O  
1922     2156     1        ; Zn-O  
1923     1969     1        ; Zn-O  
1923     2154     1        ; Zn-O  
1924     1966     1        ; Zn-O  
1924     2153     1        ; Zn-O  
1925     1964     1        ; Zn-O  
1925     2158     1        ; Zn-O  
1926     1971     1        ; Zn-O  
1926     2155     1        ; Zn-O  
1927     1947     1        ; Zn-O  
1927     1954     1        ; Zn-O  
1927     2129     1        ; Zn-O  
1928     1945     1        ; Zn-O  
1928     1959     1        ; Zn-O  
1928     2132     1        ; Zn-O  
1929     1950     1        ; Zn-O  
1929     1957     1        ; Zn-O  
1929     2126     1        ; Zn-O  
1930     1949     1        ; Zn-O  
1930     1955     1        ; Zn-O  
1930     2125     1        ; Zn-O  
1931     1948     1        ; Zn-O  
1931     1958     1        ; Zn-O  
1931     2133     1        ; Zn-O  
1932     1946     1        ; Zn-O  
1932     1956     1        ; Zn-O  
1932     2127     1        ; Zn-O  
1933     1952     1        ; Zn-O  
1933     1961     1        ; Zn-O  
1933     2128     1        ; Zn-O  
1934     1951     1        ; Zn-O  
1934     1962     1        ; Zn-O  
1934     2131     1        ; Zn-O  
1935     1953     1        ; Zn-O  
1935     1960     1        ; Zn-O  
1935     2130     1        ; Zn-O  
1936     1948     1        ; Zn-O  
1936     2171     1        ; Zn-O  
1937     1945     1        ; Zn-O  
1937     2170     1        ; Zn-O  
1938     1947     1        ; Zn-O  
1938     2172     1        ; Zn-O  
1939     1952     1        ; Zn-O  
1939     2173     1        ; Zn-O  
1940     1949     1        ; Zn-O  
1940     2178     1        ; Zn-O  
1941     1953     1        ; Zn-O  
1941     2174     1        ; Zn-O  
1942     1950     1        ; Zn-O  
1942     2177     1        ; Zn-O  
1943     1951     1        ; Zn-O  
1943     2175     1        ; Zn-O  
1944     1946     1        ; Zn-O  
1944     2176     1        ; Zn-O  
1945     2163     1        ; Zn-O  
1946     2166     1        ; Zn-O  
1947     2162     1        ; Zn-O  
1948     2161     1        ; Zn-O  
1949     2165     1        ; Zn-O  
1950     2164     1        ; Zn-O  
1951     2167     1        ; Zn-O  
1952     2169     1        ; Zn-O  
1953     2168     1        ; Zn-O  
1954     1974     1        ; Zn-O  
1954     2141     1        ; Zn-O  
1955     1975     1        ; Zn-O  
1955     2134     1        ; Zn-O  
1956     1977     1        ; Zn-O  
1956     2136     1        ; Zn-O  
1957     1976     1        ; Zn-O  
1957     2135     1        ; Zn-O  
1958     1972     1        ; Zn-O  
1958     2142     1        ; Zn-O  
1959     1973     1        ; Zn-O  
1959     2140     1        ; Zn-O  
1960     1978     1        ; Zn-O  
1960     2139     1        ; Zn-O  
1961     1979     1        ; Zn-O  
1961     2137     1        ; Zn-O  
1962     1980     1        ; Zn-O  
1962     2138     1        ; Zn-O  
1963     1972     1        ; Zn-O  
1963     2189     1        ; Zn-O  
1964     1973     1        ; Zn-O  
1964     2188     1        ; Zn-O  
1965     1974     1        ; Zn-O  
1965     2190     1        ; Zn-O  
1966     1977     1        ; Zn-O  
1966     2191     1        ; Zn-O  
1967     1975     1        ; Zn-O  
1967     2195     1        ; Zn-O  
1968     1978     1        ; Zn-O  
1968     2194     1        ; Zn-O  
1969     1976     1        ; Zn-O  
1969     2196     1        ; Zn-O  
1970     1979     1        ; Zn-O  
1970     2193     1        ; Zn-O  
1971     1980     1        ; Zn-O  
1971     2192     1        ; Zn-O  
1972     2180     1        ; Zn-O  
1973     2179     1        ; Zn-O  
1974     2181     1        ; Zn-O  
1975     2183     1        ; Zn-O  
1976     2184     1        ; Zn-O  
1977     2182     1        ; Zn-O  
1978     2186     1        ; Zn-O  
1979     2187     1        ; Zn-O  
1980     2185     1        ; Zn-O  
1981     2008     1        ; Zn-O  
1981     2042     1        ; Zn-O  
1981     2071     1        ; Zn-O  
1982     2010     1        ; Zn-O  
1982     2037     1        ; Zn-O  
1982     2073     1        ; Zn-O  
1983     2013     1        ; Zn-O  
1983     2036     1        ; Zn-O  
1983     2078     1        ; Zn-O  
1984     2015     1        ; Zn-O  
1984     2041     1        ; Zn-O  
1984     2074     1        ; Zn-O  
1985     2009     1        ; Zn-O  
1985     2043     1        ; Zn-O  
1985     2072     1        ; Zn-O  
1986     2011     1        ; Zn-O  
1986     2038     1        ; Zn-O  
1986     2077     1        ; Zn-O  
1987     2012     1        ; Zn-O  
1987     2035     1        ; Zn-O  
1987     2075     1        ; Zn-O  
1988     2014     1        ; Zn-O  
1988     2040     1        ; Zn-O  
1988     2076     1        ; Zn-O  
1989     2016     1        ; Zn-O  
1989     2039     1        ; Zn-O  
1989     2079     1        ; Zn-O  
1990     2003     1        ; Zn-O  
1990     2048     1        ; Zn-O  
1990     2081     1        ; Zn-O  
1991     2006     1        ; Zn-O  
1991     2044     1        ; Zn-O  
1991     2080     1        ; Zn-O  
1992     1999     1        ; Zn-O  
1992     2045     1        ; Zn-O  
1992     2087     1        ; Zn-O  
1993     2000     1        ; Zn-O  
1993     2047     1        ; Zn-O  
1993     2085     1        ; Zn-O  
1994     2002     1        ; Zn-O  
1994     2051     1        ; Zn-O  
1994     2086     1        ; Zn-O  
1995     2001     1        ; Zn-O  
1995     2046     1        ; Zn-O  
1995     2084     1        ; Zn-O  
1996     2005     1        ; Zn-O  
1996     2049     1        ; Zn-O  
1996     2083     1        ; Zn-O  
1997     2004     1        ; Zn-O  
1997     2050     1        ; Zn-O  
1997     2082     1        ; Zn-O  
1998     2007     1        ; Zn-O  
1998     2052     1        ; Zn-O  
1998     2088     1        ; Zn-O  
1999     2013     1        ; Zn-O  
1999     2101     1        ; Zn-O  
2000     2011     1        ; Zn-O  
2000     2104     1        ; Zn-O  
2001     2014     1        ; Zn-O  
2001     2103     1        ; Zn-O  
2002     2012     1        ; Zn-O  
2002     2100     1        ; Zn-O  
2003     2008     1        ; Zn-O  
2003     2102     1        ; Zn-O  
2004     2009     1        ; Zn-O  
2004     2099     1        ; Zn-O  
2005     2010     1        ; Zn-O  
2005     2105     1        ; Zn-O  
2006     2015     1        ; Zn-O  
2006     2098     1        ; Zn-O  
2007     2016     1        ; Zn-O  
2007     2106     1        ; Zn-O  
2008     2092     1        ; Zn-O  
2009     2090     1        ; Zn-O  
2010     2091     1        ; Zn-O  
2011     2094     1        ; Zn-O  
2012     2093     1        ; Zn-O  
2013     2095     1        ; Zn-O  
2014     2096     1        ; Zn-O  
2015     2089     1        ; Zn-O  
2016     2097     1        ; Zn-O  
2017     2028     1        ; Zn-O  
2017     2048     1        ; Zn-O  
2017     2110     1        ; Zn-O  
2018     2027     1        ; Zn-O  
2018     2044     1        ; Zn-O  
2018     2107     1        ; Zn-O  
2019     2026     1        ; Zn-O  
2019     2045     1        ; Zn-O  
2019     2109     1        ; Zn-O  
2020     2029     1        ; Zn-O  
2020     2046     1        ; Zn-O  
2020     2111     1        ; Zn-O  
2021     2033     1        ; Zn-O  
2021     2047     1        ; Zn-O  
2021     2114     1        ; Zn-O  
2022     2031     1        ; Zn-O  
2022     2050     1        ; Zn-O  
2022     2108     1        ; Zn-O  
2023     2030     1        ; Zn-O  
2023     2049     1        ; Zn-O  
2023     2113     1        ; Zn-O  
2024     2032     1        ; Zn-O  
2024     2051     1        ; Zn-O  
2024     2112     1        ; Zn-O  
2025     2034     1        ; Zn-O  
2025     2052     1        ; Zn-O  
2025     2115     1        ; Zn-O  
2026     2035     1        ; Zn-O  
2026     2117     1        ; Zn-O  
2027     2039     1        ; Zn-O  
2027     2116     1        ; Zn-O  
2028     2036     1        ; Zn-O  
2028     2119     1        ; Zn-O  
2029     2038     1        ; Zn-O  
2029     2120     1        ; Zn-O  
2030     2040     1        ; Zn-O  
2030     2121     1        ; Zn-O  
2031     2041     1        ; Zn-O  
2031     2118     1        ; Zn-O  
2032     2042     1        ; Zn-O  
2032     2123     1        ; Zn-O  
2033     2037     1        ; Zn-O  
2033     2122     1        ; Zn-O  
2034     2043     1        ; Zn-O  
2034     2124     1        ; Zn-O  
2035     2053     1        ; Zn-O  
2036     2058     1        ; Zn-O  
2037     2059     1        ; Zn-O  
2038     2055     1        ; Zn-O  
2039     2054     1        ; Zn-O  
2040     2056     1        ; Zn-O  
2041     2057     1        ; Zn-O  
2042     2060     1        ; Zn-O  
2043     2061     1        ; Zn-O  
2044     2062     1        ; Zn-O  
2045     2066     1        ; Zn-O  
2046     2065     1        ; Zn-O  
2047     2067     1        ; Zn-O  
2048     2068     1        ; Zn-O  
2049     2063     1        ; Zn-O  
2050     2064     1        ; Zn-O  
2051     2069     1        ; Zn-O  
2052     2070     1        ; Zn-O  
2053     2066     1        ; Zn-O  
2053     2132     1        ; Zn-O  
2054     2062     1        ; Zn-O  
2054     2125     1        ; Zn-O  
2055     2065     1        ; Zn-O  
2055     2126     1        ; Zn-O  
2056     2063     1        ; Zn-O  
2056     2127     1        ; Zn-O  
2057     2064     1        ; Zn-O  
2057     2131     1        ; Zn-O  
2058     2068     1        ; Zn-O  
2058     2129     1        ; Zn-O  
2059     2067     1        ; Zn-O  
2059     2128     1        ; Zn-O  
2060     2069     1        ; Zn-O  
2060     2133     1        ; Zn-O  
2061     2070     1        ; Zn-O  
2061     2130     1        ; Zn-O  
2062     2134     1        ; Zn-O  
2063     2136     1        ; Zn-O  
2064     2138     1        ; Zn-O  
2065     2135     1        ; Zn-O  
2066     2140     1        ; Zn-O  
2067     2137     1        ; Zn-O  
2068     2141     1        ; Zn-O  
2069     2142     1        ; Zn-O  
2070     2139     1        ; Zn-O  
2071     2081     1        ; Zn-O  
2071     2147     1        ; Zn-O  
2072     2082     1        ; Zn-O  
2072     2145     1        ; Zn-O  
2073     2083     1        ; Zn-O  
2073     2149     1        ; Zn-O  
2074     2080     1        ; Zn-O  
2074     2143     1        ; Zn-O  
2075     2086     1        ; Zn-O  
2075     2150     1        ; Zn-O  
2076     2084     1        ; Zn-O  
2076     2148     1        ; Zn-O  
2077     2085     1        ; Zn-O  
2077     2146     1        ; Zn-O  
2078     2087     1        ; Zn-O  
2078     2151     1        ; Zn-O  
2079     2088     1        ; Zn-O  
2079     2144     1        ; Zn-O  
2080     2152     1        ; Zn-O  
2081     2159     1        ; Zn-O  
2082     2155     1        ; Zn-O  
2083     2153     1        ; Zn-O  
2084     2154     1        ; Zn-O  
2085     2156     1        ; Zn-O  
2086     2160     1        ; Zn-O  
2087     2158     1        ; Zn-O  
2088     2157     1        ; Zn-O  
2089     2118     1        ; Zn-O  
2089     2172     1        ; Zn-O  
2090     2124     1        ; Zn-O  
2090     2171     1        ; Zn-O  
2091     2122     1        ; Zn-O  
2091     2174     1        ; Zn-O  
2092     2123     1        ; Zn-O  
2092     2173     1        ; Zn-O  
2093     2117     1        ; Zn-O  
2093     2177     1        ; Zn-O  
2094     2120     1        ; Zn-O  
2094     2178     1        ; Zn-O  
2095     2119     1        ; Zn-O  
2095     2176     1        ; Zn-O  
2096     2121     1        ; Zn-O  
2096     2175     1        ; Zn-O  
2097     2116     1        ; Zn-O  
2097     2170     1        ; Zn-O  
2098     2107     1        ; Zn-O  
2098     2188     1        ; Zn-O  
2099     2108     1        ; Zn-O  
2099     2190     1        ; Zn-O  
2100     2112     1        ; Zn-O  
2100     2193     1        ; Zn-O  
2101     2109     1        ; Zn-O  
2101     2196     1        ; Zn-O  
2102     2110     1        ; Zn-O  
2102     2191     1        ; Zn-O  
2103     2111     1        ; Zn-O  
2103     2195     1        ; Zn-O  
2104     2114     1        ; Zn-O  
2104     2194     1        ; Zn-O  
2105     2113     1        ; Zn-O  
2105     2192     1        ; Zn-O  
2106     2115     1        ; Zn-O  
2106     2189     1        ; Zn-O  
2107     2179     1        ; Zn-O  
2108     2181     1        ; Zn-O  
2109     2184     1        ; Zn-O  
2110     2182     1        ; Zn-O  
2111     2183     1        ; Zn-O  
2112     2187     1        ; Zn-O  
2113     2185     1        ; Zn-O  
2114     2186     1        ; Zn-O  
2115     2180     1        ; Zn-O  
2116     2163     1        ; Zn-O  
2117     2164     1        ; Zn-O  
2118     2162     1        ; Zn-O  
2119     2166     1        ; Zn-O  
2120     2165     1        ; Zn-O  
2121     2167     1        ; Zn-O  
2122     2168     1        ; Zn-O  
2123     2169     1        ; Zn-O  
2124     2161     1        ; Zn-O  
2125     2144     1        ; Zn-O  
2126     2146     1        ; Zn-O  
2127     2148     1        ; Zn-O  
2128     2149     1        ; Zn-O  
2129     2151     1        ; Zn-O  
2130     2145     1        ; Zn-O  
2131     2143     1        ; Zn-O  
2132     2150     1        ; Zn-O  
2133     2147     1        ; Zn-O  
2134     2152     1        ; Zn-O  
2135     2154     1        ; Zn-O  
2136     2153     1        ; Zn-O  
2137     2156     1        ; Zn-O  
2138     2155     1        ; Zn-O  
2139     2157     1        ; Zn-O  
2140     2158     1        ; Zn-O  
2141     2159     1        ; Zn-O  
2142     2160     1        ; Zn-O  
2161     2180     1        ; Zn-O  
2162     2181     1        ; Zn-O  
2163     2179     1        ; Zn-O  
2164     2184     1        ; Zn-O  
2165     2183     1        ; Zn-O  
2166     2182     1        ; Zn-O  
2167     2185     1        ; Zn-O  
2168     2186     1        ; Zn-O  
2169     2187     1        ; Zn-O  
2170     2189     1        ; Zn-O  
2171     2190     1        ; Zn-O  
2172     2188     1        ; Zn-O  
2173     2191     1        ; Zn-O  
2174     2192     1        ; Zn-O  
2175     2195     1        ; Zn-O  
2176     2196     1        ; Zn-O  
2177     2193     1        ; Zn-O  
2178     2194     1        ; Zn-O  
2233     2251     1        ; Zn-O  
2233     2386     1        ; Zn-O  
2234     2252     1        ; Zn-O  
2234     2388     1        ; Zn-O  
2235     2259     1        ; Zn-O  
2235     2389     1        ; Zn-O  
2236     2254     1        ; Zn-O  
2236     2387     1        ; Zn-O  
2237     2255     1        ; Zn-O  
2237     2392     1        ; Zn-O  
2238     2256     1        ; Zn-O  
2238     2390     1        ; Zn-O  
2239     2258     1        ; Zn-O  
2239     2394     1        ; Zn-O  
2240     2253     1        ; Zn-O  
2240     2393     1        ; Zn-O  
2241     2257     1        ; Zn-O  
2241     2391     1        ; Zn-O  
2260     2281     1        ; Zn-O  
2261     2278     1        ; Zn-O  
2262     2280     1        ; Zn-O  
2263     2279     1        ; Zn-O  
2264     2282     1        ; Zn-O  
2265     2283     1        ; Zn-O  
2266     2285     1        ; Zn-O  
2267     2286     1        ; Zn-O  
2268     2284     1        ; Zn-O  
2269     2288     1        ; Zn-O  
2270     2287     1        ; Zn-O  
2271     2293     1        ; Zn-O  
2272     2290     1        ; Zn-O  
2273     2291     1        ; Zn-O  
2274     2289     1        ; Zn-O  
2275     2295     1        ; Zn-O  
2276     2292     1        ; Zn-O  
2277     2294     1        ; Zn-O  
2278     2288     1        ; Zn-O  
2279     2287     1        ; Zn-O  
2280     2290     1        ; Zn-O  
2281     2289     1        ; Zn-O  
2282     2294     1        ; Zn-O  
2283     2292     1        ; Zn-O  
2284     2293     1        ; Zn-O  
2285     2295     1        ; Zn-O  
2286     2291     1        ; Zn-O  
2296     2395     1        ; O-H   
2297     2398     1        ; O-H   
2298     2396     1        ; O-H   
2299     2401     1        ; O-H   
2300     2399     1        ; O-H   
2301     2397     1        ; O-H   
2302     2400     1        ; O-H   
2303     2402     1        ; O-H   
2304     2403     1        ; O-H   
2305     2406     1        ; O-H   
2306     2405     1        ; O-H   
2307     2404     1        ; O-H   
2308     2409     1        ; O-H   
2309     2407     1        ; O-H   
2310     2410     1        ; O-H   
2311     2411     1        ; O-H   
2312     2408     1        ; O-H   
2313     2412     1        ; O-H   
2314     2414     1        ; O-H   
2315     2415     1        ; O-H   
2316     2413     1        ; O-H   
2317     2416     1        ; O-H   
2318     2418     1        ; O-H   
2319     2420     1        ; O-H   
2320     2419     1        ; O-H   
2321     2417     1        ; O-H   
2322     2421     1        ; O-H   
2323     2424     1        ; O-H   
2324     2422     1        ; O-H   
2325     2423     1        ; O-H   
2326     2425     1        ; O-H   
2327     2426     1        ; O-H   
2328     2428     1        ; O-H   
2329     2427     1        ; O-H   
2330     2429     1        ; O-H   
2331     2430     1        ; O-H   
2332     2431     1        ; O-H   
2333     2432     1        ; O-H   
2334     2434     1        ; O-H   
2335     2436     1        ; O-H   
2336     2433     1        ; O-H   
2337     2435     1        ; O-H   
2338     2437     1        ; O-H   
2339     2438     1        ; O-H   
2340     2439     1        ; O-H   
2341     2442     1        ; O-H   
2342     2441     1        ; O-H   
2343     2440     1        ; O-H   
2344     2444     1        ; O-H   
2345     2445     1        ; O-H   
2346     2447     1        ; O-H   
2347     2446     1        ; O-H   
2348     2443     1        ; O-H   
2349     2448     1        ; O-H   
2350     2450     1        ; O-H   
2351     2449     1        ; O-H   
2352     2451     1        ; O-H   
2353     2452     1        ; O-H   
2354     2454     1        ; O-H   
2355     2453     1        ; O-H   
2356     2457     1        ; O-H   
2357     2455     1        ; O-H   
2358     2456     1        ; O-H   
2359     2458     1        ; O-H   
2360     2459     1        ; O-H   
2361     2460     1        ; O-H   
2362     2465     1        ; O-H   
2363     2462     1        ; O-H   
2364     2461     1        ; O-H   
2365     2463     1        ; O-H   
2366     2464     1        ; O-H   
2367     2466     1        ; O-H   
2368     2472     1        ; O-H   
2369     2467     1        ; O-H   
2370     2469     1        ; O-H   
2371     2470     1        ; O-H   
2372     2468     1        ; O-H   
2373     2474     1        ; O-H   
2374     2471     1        ; O-H   
2375     2475     1        ; O-H   
2376     2473     1        ; O-H   
2377     2476     1        ; O-H   
2378     2479     1        ; O-H   
2379     2478     1        ; O-H   
2380     2477     1        ; O-H   
2381     2480     1        ; O-H   
2382     2482     1        ; O-H   
2383     2483     1        ; O-H   
2384     2481     1        ; O-H   
2385     2484     1        ; O-H   

[ angles ]
;  i        j        k        func    desc     
 12        28     2494     1        ; Zn-O-H 
 19        28     2494     1        ; Zn-O-H 
317        28     2494     1        ; Zn-O-H 
 10        29     2496     1        ; Zn-O-H
[truncated: 13,479 more chars]
