# Supplementary material for: Ab Initio Derived Classical Force Field for Molecular Dynamics Simulations of ZnO Surfaces in Biological Environment
Source: J Phys Chem A. 2023 Jun 14;127(25):5446–57. doi: 10.1021/acs.jpca.3c00424 (PMC10316393; doi:10.1021/acs.jpca.3c00424)
Supplement: Supplementary file 2 — jp3c00424_si_002.zip [file jp3c00424_si_002.zip › ZnO_FF/top-itp/1-210-small-NB.itp]

[ moleculetype ]
; molname            nrexcl
ZnO         1

[ atoms ]
;  nr      atype     resnr   resname  atname    cgnr     NAC      mass    desc         
  1      ZnA      1        ZnO      Zn1       1      0.904374      65.380   ; Zn-O4   [0]
  2      ZnA      1        ZnO      Zn2       2      0.904374      65.380   ; Zn-O4   [0]
  3      ZnA      1        ZnO      Zn3       3      0.904374      65.380   ; Zn-O4   [0]
  4       OB      1        ZnO       O1       4      -0.842626      15.999   ; O-H1Zn3 [0]
  5       OB      1        ZnO       O2       5      -0.842626      15.999   ; O-H1Zn3 [0]
  6       OB      1        ZnO       O3       6      -0.842626      15.999   ; O-H1Zn3 [0]
  7       OB      1        ZnO       O4       7      -0.842626      15.999   ; O-H1Zn3 [0]
  8       OB      1        ZnO       O5       8      -0.842626      15.999   ; O-H1Zn3 [0]
  9      ZnA      1        ZnO      Zn4       9      0.904374      65.380   ; Zn-O4   [0]
 10      ZnA      1        ZnO      Zn5      10      0.904374      65.380   ; Zn-O4   [0]
 11      ZnA      1        ZnO      Zn6      11      0.904374      65.380   ; Zn-O4   [0]
 12      ZnA      1        ZnO      Zn7      12      0.904374      65.380   ; Zn-O4   [0]
 13      ZnA      1        ZnO      Zn8      13      0.904374      65.380   ; Zn-O4   [0]
 14       OB      1        ZnO       O6      14      -0.842626      15.999   ; O-H1Zn3 [0]
 15      ZnA      1        ZnO      Zn9      15      0.904374      65.380   ; Zn-O4   [0]
 16      ZnA      1        ZnO     Zn10      16      0.904374      65.380   ; Zn-O4   [0]
 17       OB      1        ZnO       O7      17      -0.842626      15.999   ; O-H1Zn3 [0]
 18       OB      1        ZnO       O8      18      -0.842626      15.999   ; O-H1Zn3 [0]
 19       OB      1        ZnO       O9      19      -0.842626      15.999   ; O-H1Zn3 [0]
 20       OB      1        ZnO      O10      20      -0.842626      15.999   ; O-H1Zn3 [0]
 21      ZnA      1        ZnO     Zn11      21      0.919      65.380   ; Zn-O4   [0]
 22       OA      1        ZnO      O11      22      -0.919      15.999   ; O-Zn4   [0]
 23       OA      1        ZnO      O12      23      -0.919      15.999   ; O-Zn4   [0]
 24       OA      1        ZnO      O13      24      -0.919      15.999   ; O-Zn4   [0]
 25       OA      1        ZnO      O14      25      -0.919      15.999   ; O-Zn4   [0]
 26      ZnA      1        ZnO     Zn12      26      0.919      65.380   ; Zn-O4   [0]
 27      ZnA      1        ZnO     Zn13      27      0.919      65.380   ; Zn-O4   [0]
 28       OA      1        ZnO      O15      28      -0.919      15.999   ; O-Zn4   [0]
 29      ZnA      1        ZnO     Zn14      29      0.919      65.380   ; Zn-O4   [0]
 30      ZnA      1        ZnO     Zn15      30      0.919      65.380   ; Zn-O4   [0]
 31       OA      1        ZnO      O16      31      -0.919      15.999   ; O-Zn4   [0]
 32       OA      1        ZnO      O17      32      -0.919      15.999   ; O-Zn4   [0]
 33       OA      1        ZnO      O18      33      -0.919      15.999   ; O-Zn4   [0]
 34       OA      1        ZnO      O19      34      -0.919      15.999   ; O-Zn4   [0]
 35      ZnA      1        ZnO     Zn16      35      0.919      65.380   ; Zn-O4   [0]
 36      ZnA      1        ZnO     Zn17      36      0.919      65.380   ; Zn-O4   [0]
 37       OA      1        ZnO      O20      37      -0.919      15.999   ; O-Zn4   [0]
 38      ZnA      1        ZnO     Zn18      38      0.919      65.380   ; Zn-O4   [0]
 39      ZnA      1        ZnO     Zn19      39      0.919      65.380   ; Zn-O4   [0]
 40      ZnA      1        ZnO     Zn20      40      0.919      65.380   ; Zn-O4   [0]
 41      ZnA      1        ZnO     Zn21      41      0.919      65.380   ; Zn-O4   [0]
 42      ZnA      1        ZnO     Zn22      42      0.919      65.380   ; Zn-O4   [0]
 43      ZnA      1        ZnO     Zn23      43      0.919      65.380   ; Zn-O4   [0]
 44       OA      1        ZnO      O21      44      -0.919      15.999   ; O-Zn4   [0]
 45       OA      1        ZnO      O22      45      -0.919      15.999   ; O-Zn4   [0]
 46       OA      1        ZnO      O23      46      -0.919      15.999   ; O-Zn4   [0]
 47       OA      1        ZnO      O24      47      -0.919      15.999   ; O-Zn4   [0]
 48       OA      1        ZnO      O25      48      -0.919      15.999   ; O-Zn4   [0]
 49      ZnA      1        ZnO     Zn24      49      0.919      65.380   ; Zn-O4   [0]
 50      ZnA      1        ZnO     Zn25      50      0.919      65.380   ; Zn-O4   [0]
 51       OA      1        ZnO      O26      51      -0.919      15.999   ; O-Zn4   [0]
 52      ZnA      1        ZnO     Zn26      52      0.919      65.380   ; Zn-O4   [0]
 53       OA      1        ZnO      O27      53      -0.919      15.999   ; O-Zn4   [0]
 54      ZnA      1        ZnO     Zn27      54      0.919      65.380   ; Zn-O4   [0]
 55      ZnA      1        ZnO     Zn28      55      0.919      65.380   ; Zn-O4   [0]
 56      ZnA      1        ZnO     Zn29      56      0.919      65.380   ; Zn-O4   [0]
 57       OA      1        ZnO      O28      57      -0.919      15.999   ; O-Zn4   [0]
 58       OA      1        ZnO      O29      58      -0.919      15.999   ; O-Zn4   [0]
 59      ZnA      1        ZnO     Zn30      59      0.919      65.380   ; Zn-O4   [0]
 60       OA      1        ZnO      O30      60      -0.919      15.999   ; O-Zn4   [0]
 61       OA      1        ZnO      O31      61      -0.919      15.999   ; O-Zn4   [0]
 62      ZnA      1        ZnO     Zn31      62      0.919      65.380   ; Zn-O4   [0]
 63      ZnA      1        ZnO     Zn32      63      0.919      65.380   ; Zn-O4   [0]
 64      ZnA      1        ZnO     Zn33      64      0.919      65.380   ; Zn-O4   [0]
 65      ZnA      1        ZnO     Zn34      65      0.919      65.380   ; Zn-O4   [0]
 66      ZnA      1        ZnO     Zn35      66      0.919      65.380   ; Zn-O4   [0]
 67       OA      1        ZnO      O32      67      -0.919      15.999   ; O-Zn4   [0]
 68       OA      1        ZnO      O33      68      -0.919      15.999   ; O-Zn4   [0]
 69       OA      1        ZnO      O34      69      -0.919      15.999   ; O-Zn4   [0]
 70       OA      1        ZnO      O35      70      -0.919      15.999   ; O-Zn4   [0]
 71       OA      1        ZnO      O36      71      -0.919      15.999   ; O-Zn4   [0]
 72      ZnA      1        ZnO     Zn36      72      0.919      65.380   ; Zn-O4   [0]
 73       OA      1        ZnO      O37      73      -0.919      15.999   ; O-Zn4   [0]
 74       OA      1        ZnO      O38      74      -0.919      15.999   ; O-Zn4   [0]
 75       OA      1        ZnO      O39      75      -0.919      15.999   ; O-Zn4   [0]
 76      ZnA      1        ZnO     Zn37      76      0.919      65.380   ; Zn-O4   [0]
 77      ZnA      1        ZnO     Zn38      77      0.919      65.380   ; Zn-O4   [0]
 78      ZnA      1        ZnO     Zn39      78      0.919      65.380   ; Zn-O4   [0]
 79      ZnA      1        ZnO     Zn40      79      0.919      65.380   ; Zn-O4   [0]
 80      ZnA      1        ZnO     Zn41      80      0.919      65.380   ; Zn-O4   [0]
 81       OA      1        ZnO      O40      81      -0.919      15.999   ; O-Zn4   [0]
 82       OA      1        ZnO      O41      82      -0.919      15.999   ; O-Zn4   [0]
 83       OA      1        ZnO      O42      83      -0.919      15.999   ; O-Zn4   [0]
 84      ZnA      1        ZnO     Zn42      84      0.919      65.380   ; Zn-O4   [0]
 85      ZnA      1        ZnO     Zn43      85      0.919      65.380   ; Zn-O4   [0]
 86      ZnA      1        ZnO     Zn44      86      0.919      65.380   ; Zn-O4   [0]
 87       OA      1        ZnO      O43      87      -0.919      15.999   ; O-Zn4   [0]
 88      ZnA      1        ZnO     Zn45      88      0.919      65.380   ; Zn-O4   [0]
 89       OA      1        ZnO      O44      89      -0.919      15.999   ; O-Zn4   [0]
 90       OA      1        ZnO      O45      90      -0.919      15.999   ; O-Zn4   [0]
 91       OA      1        ZnO      O46      91      -0.919      15.999   ; O-Zn4   [0]
 92       OA      1        ZnO      O47      92      -0.919      15.999   ; O-Zn4   [0]
 93       OA      1        ZnO      O48      93      -0.919      15.999   ; O-Zn4   [0]
 94      ZnA      1        ZnO     Zn46      94      0.919      65.380   ; Zn-O4   [0]
 95      ZnA      1        ZnO     Zn47      95      0.919      65.380   ; Zn-O4   [0]
 96       OA      1        ZnO      O49      96      -0.919      15.999   ; O-Zn4   [0]
 97      ZnA      1        ZnO     Zn48      97      0.919      65.380   ; Zn-O4   [0]
 98       OA      1        ZnO      O50      98      -0.919      15.999   ; O-Zn4   [0]
 99      ZnA      1        ZnO     Zn49      99      0.919      65.380   ; Zn-O4   [0]
100      ZnA      1        ZnO     Zn50     100      0.919      65.380   ; Zn-O4   [0]
101       OA      1        ZnO      O51     101      -0.919      15.999   ; O-Zn4   [0]
102      ZnA      1        ZnO     Zn51     102      0.919      65.380   ; Zn-O4   [0]
103      ZnA      1        ZnO     Zn52     103      0.919      65.380   ; Zn-O4   [0]
104       OA      1        ZnO      O52     104      -0.919      15.999   ; O-Zn4   [0]
105       OA      1        ZnO      O53     105      -0.919      15.999   ; O-Zn4   [0]
106      ZnA      1        ZnO     Zn53     106      0.919      65.380   ; Zn-O4   [0]
107      ZnA      1        ZnO     Zn54     107      0.919      65.380   ; Zn-O4   [0]
108      ZnA      1        ZnO     Zn55     108      0.919      65.380   ; Zn-O4   [0]
109       OA      1        ZnO      O54     109      -0.919      15.999   ; O-Zn4   [0]
110       OA      1        ZnO      O55     110      -0.919      15.999   ; O-Zn4   [0]
111      ZnA      1        ZnO     Zn56     111      0.919      65.380   ; Zn-O4   [0]
112       OA      1        ZnO      O56     112      -0.919      15.999   ; O-Zn4   [0]
113       OA      1        ZnO      O57     113      -0.919      15.999   ; O-Zn4   [0]
114      ZnA      1        ZnO     Zn57     114      0.919      65.380   ; Zn-O4   [0]
115      ZnA      1        ZnO     Zn58     115      0.919      65.380   ; Zn-O4   [0]
116       OA      1        ZnO      O58     116      -0.919      15.999   ; O-Zn4   [0]
117       OC      1        ZnO      O59     117      -0.948626      15.999   ; O-Zn3   [0]
118       OC      1        ZnO      O60     118      -0.948626      15.999   ; O-Zn3   [0]
119       OC      1        ZnO      O61     119      -0.948626      15.999   ; O-Zn3   [0]
120      ZnB      1        ZnO     Zn59     120      0.927174      65.380   ; Zn-O3   [0]
121      ZnB      1        ZnO     Zn60     121      0.927174      65.380   ; Zn-O3   [0]
122      ZnB      1        ZnO     Zn61     122      0.927174      65.380   ; Zn-O3   [0]
123       OC      1        ZnO      O62     123      -0.948626      15.999   ; O-Zn3   [0]
124      ZnB      1        ZnO     Zn62     124      0.927174      65.380   ; Zn-O3   [0]
125      ZnB      1        ZnO     Zn63     125      0.927174      65.380   ; Zn-O3   [0]
126       OC      1        ZnO      O63     126      -0.948626      15.999   ; O-Zn3   [0]
127      ZnB      1        ZnO     Zn64     127      0.927174      65.380   ; Zn-O3   [0]
128       OC      1        ZnO      O64     128      -0.948626      15.999   ; O-Zn3   [0]
129       OH      1        ZnO      O65     129      -0.853626      15.999   ; O-H1Zn1 [0]
130       OH      1        ZnO      O66     130      -0.853626      15.999   ; O-H1Zn1 [0]
131       OH      1        ZnO      O67     131      -0.853626      15.999   ; O-H1Zn1 [0]
132       OH      1        ZnO      O68     132      -0.853626      15.999   ; O-H1Zn1 [0]
133       OH      1        ZnO      O69     133      -0.853626      15.999   ; O-H1Zn1 [0]
134       OH      1        ZnO      O70     134      -0.853626      15.999   ; O-H1Zn1 [0]
135       OH      1        ZnO      O71     135      -0.853626      15.999   ; O-H1Zn1 [0]
136       OH      1        ZnO      O72     136      -0.853626      15.999   ; O-H1Zn1 [0]
137       OH      1        ZnO      O73     137      -0.853626      15.999   ; O-H1Zn1 [0]
138       OH      1        ZnO      O74     138      -0.853626      15.999   ; O-H1Zn1 [0]
139       HA      1        ZnO       H1     139      0.402374       1.008   ; H-O1    [0]
140       HA      1        ZnO       H2     140      0.402374       1.008   ; H-O1    [0]
141       HA      1        ZnO       H3     141      0.402374       1.008   ; H-O1    [0]
142       HA      1        ZnO       H4     142      0.402374       1.008   ; H-O1    [0]
143       HA      1        ZnO       H5     143      0.402374       1.008   ; H-O1    [0]
144       HA      1        ZnO       H6     144      0.402374       1.008   ; H-O1    [0]
145       HA      1        ZnO       H7     145      0.402374       1.008   ; H-O1    [0]
146       HA      1        ZnO       H8     146      0.402374       1.008   ; H-O1    [0]
147       HA      1        ZnO       H9     147      0.402374       1.008   ; H-O1    [0]
148       HA      1        ZnO      H10     148      0.402374       1.008   ; H-O1    [0]
149       HA      1        ZnO      H11     149      0.402374       1.008   ; H-O1    [0]
150       HA      1        ZnO      H12     150      0.402374       1.008   ; H-O1    [0]
151       HA      1        ZnO      H13     151      0.402374       1.008   ; H-O1    [0]
152       HA      1        ZnO      H14     152      0.402374       1.008   ; H-O1    [0]
153       HA      1        ZnO      H15     153      0.402374       1.008   ; H-O1    [0]
154       HA      1        ZnO      H16     154      0.402374       1.008   ; H-O1    [0]
155       HA      1        ZnO      H17     155      0.402374       1.008   ; H-O1    [0]
156       HA      1        ZnO      H18     156      0.402374       1.008   ; H-O1    [0]
157       HA      1        ZnO      H19     157      0.402374       1.008   ; H-O1    [0]
158       HA      1        ZnO      H20     158      0.402374       1.008   ; H-O1    [0]

[ bonds ]
;  i        j        func    desc    
  1        4      1        ; Zn-O  
  1        5      1        ; Zn-O  
  1       24      1        ; Zn-O  
  1      129      1        ; Zn-O  
  2        4      1        ; Zn-O  
  2        6      1        ; Zn-O  
  2       25      1        ; Zn-O  
  2      130      1        ; Zn-O  
  3        7      1        ; Zn-O  
  3        8      1        ; Zn-O  
  3       22      1        ; Zn-O  
  3      131      1        ; Zn-O  
  4       29      1        ; Zn-O  
  4      149      1        ; O-H   
  5       11      1        ; Zn-O  
  5       21      1        ; Zn-O  
  5      150      1        ; O-H   
  6       10      1        ; Zn-O  
  6       26      1        ; Zn-O  
  6      151      1        ; O-H   
  7       12      1        ; Zn-O  
  7       27      1        ; Zn-O  
  7      152      1        ; O-H   
  8       13      1        ; Zn-O  
  8       30      1        ; Zn-O  
  8      153      1        ; O-H   
  9       14      1        ; Zn-O  
  9       17      1        ; Zn-O  
  9       28      1        ; Zn-O  
  9      132      1        ; Zn-O  
 10       23      1        ; Zn-O  
 10      117      1        ; Zn-O  
 10      133      1        ; Zn-O  
 11       32      1        ; Zn-O  
 11      117      1        ; Zn-O  
 11      134      1        ; Zn-O  
 12       31      1        ; Zn-O  
 12      118      1        ; Zn-O  
 12      135      1        ; Zn-O  
 13       34      1        ; Zn-O  
 13      119      1        ; Zn-O  
 13      136      1        ; Zn-O  
 14       35      1        ; Zn-O  
 14      120      1        ; Zn-O  
 14      154      1        ; O-H   
 15       33      1        ; Zn-O  
 15      118      1        ; Zn-O  
 15      119      1        ; Zn-O  
 15      137      1        ; Zn-O  
 16       18      1        ; Zn-O  
 16       37      1        ; Zn-O  
 16      123      1        ; Zn-O  
 16      138      1        ; Zn-O  
 17       36      1        ; Zn-O  
 17      122      1        ; Zn-O  
 17      155      1        ; O-H   
 18       38      1        ; Zn-O  
 18      121      1        ; Zn-O  
 18      156      1        ; O-H   
 19       39      1        ; Zn-O  
 19      120      1        ; Zn-O  
 19      124      1        ; Zn-O  
 19      157      1        ; O-H   
 20       42      1        ; Zn-O  
 20      121      1        ; Zn-O  
 20      125      1        ; Zn-O  
 20      158      1        ; O-H   
 21       23      1        ; Zn-O  
 21       37      1        ; Zn-O  
 21       53      1        ; Zn-O  
 22       36      1        ; Zn-O  
 22       40      1        ; Zn-O  
 22       55      1        ; Zn-O  
 23       38      1        ; Zn-O  
 23       59      1        ; Zn-O  
 24       26      1        ; Zn-O  
 24       50      1        ; Zn-O  
 24       54      1        ; Zn-O  
 25       41      1        ; Zn-O  
 25       42      1        ; Zn-O  
 25       56      1        ; Zn-O  
 26       46      1        ; Zn-O  
 26       57      1        ; Zn-O  
 27       34      1        ; Zn-O  
 27       44      1        ; Zn-O  
 27       60      1        ; Zn-O  
 28       39      1        ; Zn-O  
 28       40      1        ; Zn-O  
 28       64      1        ; Zn-O  
 29       32      1        ; Zn-O  
 29       51      1        ; Zn-O  
 29       58      1        ; Zn-O  
 30       33      1        ; Zn-O  
 30       45      1        ; Zn-O  
 30       61      1        ; Zn-O  
 31       35      1        ; Zn-O  
 31       43      1        ; Zn-O  
 31       63      1        ; Zn-O  
 32       49      1        ; Zn-O  
 32       62      1        ; Zn-O  
 33       39      1        ; Zn-O  
 33       66      1        ; Zn-O  
 34       52      1        ; Zn-O  
 34       65      1        ; Zn-O  
 35       44      1        ; Zn-O  
 35       68      1        ; Zn-O  
 36       45      1        ; Zn-O  
 36       70      1        ; Zn-O  
 37       50      1        ; Zn-O  
 37       72      1        ; Zn-O  
 38       46      1        ; Zn-O  
 38       71      1        ; Zn-O  
 39       74      1        ; Zn-O  
 40       67      1        ; Zn-O  
 40      118      1        ; Zn-O  
 41       47      1        ; Zn-O  
 41       69      1        ; Zn-O  
 41      117      1        ; Zn-O  
 42       51      1        ; Zn-O  
 42       75      1        ; Zn-O  
 43       48      1        ; Zn-O  
 43       73      1        ; Zn-O  
 43      119      1        ; Zn-O  
 44       77      1        ; Zn-O  
 44      122      1        ; Zn-O  
 45       79      1        ; Zn-O  
 45      124      1        ; Zn-O  
 46       80      1        ; Zn-O  
 46      125      1        ; Zn-O  
 47       49      1        ; Zn-O  
 47       78      1        ; Zn-O  
 47      121      1        ; Zn-O  
 48       52      1        ; Zn-O  
 48       76      1        ; Zn-O  
 48      120      1        ; Zn-O  
 49       81      1        ; Zn-O  
 49      123      1        ; Zn-O  
 50       82      1        ; Zn-O  
 50      128      1        ; Zn-O  
 51       84      1        ; Zn-O  
 51      127      1        ; Zn-O  
 52       83      1        ; Zn-O  
 52      126      1        ; Zn-O  
 53       54      1        ; Zn-O  
 53       62      1        ; Zn-O  
 53       85      1        ; Zn-O  
 54       58      1        ; Zn-O  
 54       87      1        ; Zn-O  
 55       60      1        ; Zn-O  
 55       61      1        ; Zn-O  
 55       91      1        ; Zn-O  
 56       57      1        ; Zn-O  
 56       58      1        ; Zn-O  
 56       92      1        ; Zn-O  
 57       59      1        ; Zn-O  
 57       94      1        ; Zn-O  
 58       88      1        ; Zn-O  
 59       69      1        ; Zn-O  
 59       93      1        ; Zn-O  
 60       63      1        ; Zn-O  
 60       86      1        ; Zn-O  
 61       65      1        ; Zn-O  
 61       97      1        ; Zn-O  
 62       69      1        ; Zn-O  
 62       90      1        ; Zn-O  
 63       67      1        ; Zn-O  
 63       89      1        ; Zn-O  
 64       68      1        ; Zn-O  
 64       70      1        ; Zn-O  
 64       98      1        ; Zn-O  
 65       73      1        ; Zn-O  
 65       96      1        ; Zn-O  
 66       67      1        ; Zn-O  
 66       73      1        ; Zn-O  
 66      101      1        ; Zn-O  
 67      100      1        ; Zn-O  
 68       76      1        ; Zn-O  
 68       95      1        ; Zn-O  
 69       99      1        ; Zn-O  
 70       77      1        ; Zn-O  
 70      102      1        ; Zn-O  
 71       72      1        ; Zn-O  
 71       78      1        ; Zn-O  
 71      106      1        ; Zn-O  
 72       81      1        ; Zn-O  
 72      104      1        ; Zn-O  
 73      103      1        ; Zn-O  
 74       76      1        ; Zn-O  
 74       79      1        ; Zn-O  
 74      107      1        ; Zn-O  
 75       78      1        ; Zn-O  
 75       80      1        ; Zn-O  
 75      108      1        ; Zn-O  
 76      109      1        ; Zn-O  
 77       83      1        ; Zn-O  
 77      105      1        ; Zn-O  
 78      110      1        ; Zn-O  
 79       83      1        ; Zn-O  
 79      112      1        ; Zn-O  
 80       82      1        ; Zn-O  
 80      113      1        ; Zn-O  
 81       84      1        ; Zn-O  
 81      111      1        ; Zn-O  
 82       84      1        ; Zn-O  
 82      114      1        ; Zn-O  
 83      115      1        ; Zn-O  
 84      116      1        ; Zn-O  
 85       93      1        ; Zn-O  
 85      104      1        ; Zn-O  
 85      105      1        ; Zn-O  
 86       90      1        ; Zn-O  
 86       96      1        ; Zn-O  
 86      105      1        ; Zn-O  
 87       94      1        ; Zn-O  
 87       95      1        ; Zn-O  
 87      114      1        ; Zn-O  
 88       89      1        ; Zn-O  
 88       90      1        ; Zn-O  
 88      116      1        ; Zn-O  
 89       95      1        ; Zn-O  
 89      103      1        ; Zn-O  
 90      111      1        ; Zn-O  
 91      100      1        ; Zn-O  
 91      102      1        ; Zn-O  
 91      111      1        ; Zn-O  
 92       99      1        ; Zn-O  
 92      103      1        ; Zn-O  
 92      108      1        ; Zn-O  
 93      106      1        ; Zn-O  
 93      115      1        ; Zn-O  
 94      109      1        ; Zn-O  
 94      113      1        ; Zn-O  
 95      105      1        ; Zn-O  
 96       99      1        ; Zn-O  
 96      115      1        ; Zn-O  
 97      101      1        ; Zn-O  
 97      110      1        ; Zn-O  
 97      112      1        ; Zn-O  
 98      100      1        ; Zn-O  
 98      107      1        ; Zn-O  
 98      114      1        ; Zn-O  
 99      110      1        ; Zn-O  
100      116      1        ; Zn-O  
101      107      1        ; Zn-O  
101      108      1        ; Zn-O  
102      104      1        ; Zn-O  
102      112      1        ; Zn-O  
103      109      1        ; Zn-O  
104      114      1        ; Zn-O  
106      112      1        ; Zn-O  
106      113      1        ; Zn-O  
107      113      1        ; Zn-O  
108      116      1        ; Zn-O  
109      115      1        ; Zn-O  
110      111      1        ; Zn-O  
122      126      1        ; Zn-O  
123      127      1        ; Zn-O  
124      126      1        ; Zn-O  
125      128      1        ; Zn-O  
127      128      1        ; Zn-O  
129      139      1        ; O-H   
130      140      1        ; O-H   
131      141      1        ; O-H   
132      142      1        ; O-H   
133      143      1        ; O-H   
134      144      1        ; O-H   
135      145      1        ; O-H   
136      146      1        ; O-H   
137      147      1        ; O-H   
138      148      1        ; O-H   

[ angles ]
;  i        j        k        func    desc     
 1         4      149      1        ; Zn-O-H 
 2         4      149      1        ; Zn-O-H 
29         4      149      1        ; Zn-O-H 
 1         5      150      1        ; Zn-O-H 
11         5      150      1        ; Zn-O-H 
21         5      150      1        ; Zn-O-H 
 2         6      151      1        ; Zn-O-H 
10         6      151      1        ; Zn-O-H 
26         6      151      1        ; Zn-O-H 
 3         7      152      1        ; Zn-O-H 
12         7      152      1        ; Zn-O-H 
27         7      152      1        ; Zn-O-H 
 3         8      153      1        ; Zn-O-H 
13         8      153      1        ; Zn-O-H 
30         8      153      1        ; Zn-O-H 
 9        14      154      1        ; Zn-O-H 
35        14      154      1        ; Zn-O-H 
 9        17      155      1        ; Zn-O-H 
36        17      155      1        ; Zn-O-H 
16        18      156      1        ; Zn-O-H 
38        18      156      1        ; Zn-O-H 
39        19      157      1        ; Zn-O-H 
42        20      158      1        ; Zn-O-H 
 1       129      139      1        ; Zn-O-H 
 2       130      140      1        ; Zn-O-H 
 3       131      141      1        ; Zn-O-H 
 9       132      142      1        ; Zn-O-H 
10       133      143      1        ; Zn-O-H 
11       134      144      1        ; Zn-O-H 
12       135      145      1        ; Zn-O-H 
13       136      146      1        ; Zn-O-H 
15       137      147      1        ; Zn-O-H 
16       138      148      1        ; Zn-O-H 
