# Supplementary material for: Ab Initio Derived Classical Force Field for Molecular Dynamics Simulations of ZnO Surfaces in Biological Environment
Source: J Phys Chem A. 2023 Jun 14;127(25):5446–57. doi: 10.1021/acs.jpca.3c00424 (PMC10316393; doi:10.1021/acs.jpca.3c00424)
Supplement: Supplementary file 2 — jp3c00424_si_002.zip [file jp3c00424_si_002.zip › ZnO_FF/top-itp/1-210-small-BOND.itp]

[ moleculetype ]
; molname            nrexcl
ZnO         1

[ atoms ]
;  nr      atype     resnr   resname  atname    cgnr     NAC      mass    desc         
  1      ZnA      1        ZnO      Zn1       1      0.909728      65.380   ; Zn-O4   [0]
  2      ZnA      1        ZnO      Zn2       2      0.909728      65.380   ; Zn-O4   [0]
  3       OD      1        ZnO       O1       3      -0.848272      15.999   ; O-H2Zn1 [0]
  4      ZnA      1        ZnO      Zn3       4      0.909728      65.380   ; Zn-O4   [0]
  5       OD      1        ZnO       O2       5      -0.848272      15.999   ; O-H2Zn1 [0]
  6      ZnA      1        ZnO      Zn4       6      0.909728      65.380   ; Zn-O4   [0]
  7      ZnA      1        ZnO      Zn5       7      0.909728      65.380   ; Zn-O4   [0]
  8      ZnA      1        ZnO      Zn6       8      0.909728      65.380   ; Zn-O4   [0]
  9       OB      1        ZnO       O3       9      -0.837272      15.999   ; O-H1Zn3 [0]
 10       OB      1        ZnO       O4      10      -0.837272      15.999   ; O-H1Zn3 [0]
 11       OD      1        ZnO       O5      11      -0.848272      15.999   ; O-H2Zn1 [0]
 12       OD      1        ZnO       O6      12      -0.848272      15.999   ; O-H2Zn1 [0]
 13       OB      1        ZnO       O7      13      -0.837272      15.999   ; O-H1Zn3 [0]
 14       OD      1        ZnO       O8      14      -0.848272      15.999   ; O-H2Zn1 [0]
 15       OB      1        ZnO       O9      15      -0.837272      15.999   ; O-H1Zn3 [0]
 16       OB      1        ZnO      O10      16      -0.837272      15.999   ; O-H1Zn3 [0]
 17       OB      1        ZnO      O11      17      -0.837272      15.999   ; O-H1Zn3 [0]
 18       OB      1        ZnO      O12      18      -0.837272      15.999   ; O-H1Zn3 [0]
 19       OB      1        ZnO      O13      19      -0.837272      15.999   ; O-H1Zn3 [0]
 20       OB      1        ZnO      O14      20      -0.837272      15.999   ; O-H1Zn3 [0]
 21       OB      1        ZnO      O15      21      -0.837272      15.999   ; O-H1Zn3 [0]
 22      ZnA      1        ZnO      Zn7      22      0.909728      65.380   ; Zn-O4   [0]
 23      ZnA      1        ZnO      Zn8      23      0.909728      65.380   ; Zn-O4   [0]
 24      ZnA      1        ZnO      Zn9      24      0.909728      65.380   ; Zn-O4   [0]
 25       OD      1        ZnO      O16      25      -0.848272      15.999   ; O-H2Zn1 [0]
 26      ZnA      1        ZnO     Zn10      26      0.909728      65.380   ; Zn-O4   [0]
 27      ZnA      1        ZnO     Zn11      27      0.909728      65.380   ; Zn-O4   [0]
 28      ZnA      1        ZnO     Zn12      28      0.909728      65.380   ; Zn-O4   [0]
 29      ZnA      1        ZnO     Zn13      29      0.909728      65.380   ; Zn-O4   [0]
 30      ZnA      1        ZnO     Zn14      30      0.909728      65.380   ; Zn-O4   [0]
 31      ZnA      1        ZnO     Zn15      31      0.909728      65.380   ; Zn-O4   [0]
 32      ZnA      1        ZnO     Zn16      32      0.909728      65.380   ; Zn-O4   [0]
 33      ZnA      1        ZnO     Zn17      33      0.919      65.380   ; Zn-O4   [0]
 34      ZnA      1        ZnO     Zn18      34      0.919      65.380   ; Zn-O4   [0]
 35      ZnA      1        ZnO     Zn19      35      0.919      65.380   ; Zn-O4   [0]
 36      ZnA      1        ZnO     Zn20      36      0.919      65.380   ; Zn-O4   [0]
 37       OA      1        ZnO      O17      37      -0.919      15.999   ; O-Zn4   [0]
 38       OA      1        ZnO      O18      38      -0.919      15.999   ; O-Zn4   [0]
 39      ZnA      1        ZnO     Zn21      39      0.919      65.380   ; Zn-O4   [0]
 40       OA      1        ZnO      O19      40      -0.919      15.999   ; O-Zn4   [0]
 41      ZnA      1        ZnO     Zn22      41      0.919      65.380   ; Zn-O4   [0]
 42      ZnA      1        ZnO     Zn23      42      0.919      65.380   ; Zn-O4   [0]
 43       OA      1        ZnO      O20      43      -0.919      15.999   ; O-Zn4   [0]
 44       OA      1        ZnO      O21      44      -0.919      15.999   ; O-Zn4   [0]
 45       OA      1        ZnO      O22      45      -0.919      15.999   ; O-Zn4   [0]
 46      ZnA      1        ZnO     Zn24      46      0.919      65.380   ; Zn-O4   [0]
 47      ZnA      1        ZnO     Zn25      47      0.919      65.380   ; Zn-O4   [0]
 48      ZnA      1        ZnO     Zn26      48      0.919      65.380   ; Zn-O4   [0]
 49       OA      1        ZnO      O23      49      -0.919      15.999   ; O-Zn4   [0]
 50       OA      1        ZnO      O24      50      -0.919      15.999   ; O-Zn4   [0]
 51       OA      1        ZnO      O25      51      -0.919      15.999   ; O-Zn4   [0]
 52       OA      1        ZnO      O26      52      -0.919      15.999   ; O-Zn4   [0]
 53       OA      1        ZnO      O27      53      -0.919      15.999   ; O-Zn4   [0]
 54       OA      1        ZnO      O28      54      -0.919      15.999   ; O-Zn4   [0]
 55       OA      1        ZnO      O29      55      -0.919      15.999   ; O-Zn4   [0]
 56       OA      1        ZnO      O30      56      -0.919      15.999   ; O-Zn4   [0]
 57       OA      1        ZnO      O31      57      -0.919      15.999   ; O-Zn4   [0]
 58       OA      1        ZnO      O32      58      -0.919      15.999   ; O-Zn4   [0]
 59      ZnA      1        ZnO     Zn27      59      0.919      65.380   ; Zn-O4   [0]
 60      ZnA      1        ZnO     Zn28      60      0.919      65.380   ; Zn-O4   [0]
 61      ZnA      1        ZnO     Zn29      61      0.919      65.380   ; Zn-O4   [0]
 62      ZnA      1        ZnO     Zn30      62      0.919      65.380   ; Zn-O4   [0]
 63      ZnA      1        ZnO     Zn31      63      0.919      65.380   ; Zn-O4   [0]
 64      ZnA      1        ZnO     Zn32      64      0.919      65.380   ; Zn-O4   [0]
 65       OA      1        ZnO      O33      65      -0.919      15.999   ; O-Zn4   [0]
 66       OA      1        ZnO      O34      66      -0.919      15.999   ; O-Zn4   [0]
 67       OA      1        ZnO      O35      67      -0.919      15.999   ; O-Zn4   [0]
 68      ZnA      1        ZnO     Zn33      68      0.919      65.380   ; Zn-O4   [0]
 69      ZnA      1        ZnO     Zn34      69      0.919      65.380   ; Zn-O4   [0]
 70       OA      1        ZnO      O36      70      -0.919      15.999   ; O-Zn4   [0]
 71      ZnA      1        ZnO     Zn35      71      0.919      65.380   ; Zn-O4   [0]
 72       OA      1        ZnO      O37      72      -0.919      15.999   ; O-Zn4   [0]
 73       OA      1        ZnO      O38      73      -0.919      15.999   ; O-Zn4   [0]
 74       OA      1        ZnO      O39      74      -0.919      15.999   ; O-Zn4   [0]
 75      ZnA      1        ZnO     Zn36      75      0.919      65.380   ; Zn-O4   [0]
 76      ZnA      1        ZnO     Zn37      76      0.919      65.380   ; Zn-O4   [0]
 77      ZnA      1        ZnO     Zn38      77      0.919      65.380   ; Zn-O4   [0]
 78       OA      1        ZnO      O40      78      -0.919      15.999   ; O-Zn4   [0]
 79      ZnA      1        ZnO     Zn39      79      0.919      65.380   ; Zn-O4   [0]
 80       OA      1        ZnO      O41      80      -0.919      15.999   ; O-Zn4   [0]
 81       OA      1        ZnO      O42      81      -0.919      15.999   ; O-Zn4   [0]
 82      ZnA      1        ZnO     Zn40      82      0.919      65.380   ; Zn-O4   [0]
 83      ZnA      1        ZnO     Zn41      83      0.919      65.380   ; Zn-O4   [0]
 84      ZnA      1        ZnO     Zn42      84      0.919      65.380   ; Zn-O4   [0]
 85      ZnA      1        ZnO     Zn43      85      0.919      65.380   ; Zn-O4   [0]
 86      ZnA      1        ZnO     Zn44      86      0.919      65.380   ; Zn-O4   [0]
 87      ZnA      1        ZnO     Zn45      87      0.919      65.380   ; Zn-O4   [0]
 88      ZnA      1        ZnO     Zn46      88      0.919      65.380   ; Zn-O4   [0]
 89      ZnA      1        ZnO     Zn47      89      0.919      65.380   ; Zn-O4   [0]
 90       OA      1        ZnO      O43      90      -0.919      15.999   ; O-Zn4   [0]
 91      ZnA      1        ZnO     Zn48      91      0.919      65.380   ; Zn-O4   [0]
 92       OA      1        ZnO      O44      92      -0.919      15.999   ; O-Zn4   [0]
 93       OA      1        ZnO      O45      93      -0.919      15.999   ; O-Zn4   [0]
 94       OA      1        ZnO      O46      94      -0.919      15.999   ; O-Zn4   [0]
 95       OA      1        ZnO      O47      95      -0.919      15.999   ; O-Zn4   [0]
 96       OA      1        ZnO      O48      96      -0.919      15.999   ; O-Zn4   [0]
 97      ZnA      1        ZnO     Zn49      97      0.919      65.380   ; Zn-O4   [0]
 98      ZnA      1        ZnO     Zn50      98      0.919      65.380   ; Zn-O4   [0]
 99      ZnA      1        ZnO     Zn51      99      0.919      65.380   ; Zn-O4   [0]
100      ZnA      1        ZnO     Zn52     100      0.919      65.380   ; Zn-O4   [0]
101       OA      1        ZnO      O49     101      -0.919      15.999   ; O-Zn4   [0]
102       OA      1        ZnO      O50     102      -0.919      15.999   ; O-Zn4   [0]
103       OA      1        ZnO      O51     103      -0.919      15.999   ; O-Zn4   [0]
104       OA      1        ZnO      O52     104      -0.919      15.999   ; O-Zn4   [0]
105      ZnA      1        ZnO     Zn53     105      0.919      65.380   ; Zn-O4   [0]
106      ZnA      1        ZnO     Zn54     106      0.919      65.380   ; Zn-O4   [0]
107       OA      1        ZnO      O53     107      -0.919      15.999   ; O-Zn4   [0]
108       OA      1        ZnO      O54     108      -0.919      15.999   ; O-Zn4   [0]
109      ZnA      1        ZnO     Zn55     109      0.919      65.380   ; Zn-O4   [0]
110      ZnA      1        ZnO     Zn56     110      0.919      65.380   ; Zn-O4   [0]
111      ZnA      1        ZnO     Zn57     111      0.919      65.380   ; Zn-O4   [0]
112      ZnA      1        ZnO     Zn58     112      0.919      65.380   ; Zn-O4   [0]
113       OA      1        ZnO      O55     113      -0.919      15.999   ; O-Zn4   [0]
114       OA      1        ZnO      O56     114      -0.919      15.999   ; O-Zn4   [0]
115       OA      1        ZnO      O57     115      -0.919      15.999   ; O-Zn4   [0]
116       OA      1        ZnO      O58     116      -0.919      15.999   ; O-Zn4   [0]
117       OA      1        ZnO      O59     117      -0.919      15.999   ; O-Zn4   [0]
118       OA      1        ZnO      O60     118      -0.919      15.999   ; O-Zn4   [0]
119       OA      1        ZnO      O61     119      -0.919      15.999   ; O-Zn4   [0]
120       OA      1        ZnO      O62     120      -0.919      15.999   ; O-Zn4   [0]
121       OA      1        ZnO      O63     121      -0.919      15.999   ; O-Zn4   [0]
122       OA      1        ZnO      O64     122      -0.919      15.999   ; O-Zn4   [0]
123      ZnA      1        ZnO     Zn59     123      0.919      65.380   ; Zn-O4   [0]
124      ZnA      1        ZnO     Zn60     124      0.919      65.380   ; Zn-O4   [0]
125      ZnA      1        ZnO     Zn61     125      0.919      65.380   ; Zn-O4   [0]
126      ZnA      1        ZnO     Zn62     126      0.919      65.380   ; Zn-O4   [0]
127      ZnA      1        ZnO     Zn63     127      0.919      65.380   ; Zn-O4   [0]
128      ZnA      1        ZnO     Zn64     128      0.919      65.380   ; Zn-O4   [0]
129       OC      1        ZnO      O65     129      -0.942972      15.999   ; O-Zn3   [0]
130       OC      1        ZnO      O66     130      -0.942972      15.999   ; O-Zn3   [0]
131       OC      1        ZnO      O67     131      -0.942972      15.999   ; O-Zn3   [0]
132       OC      1        ZnO      O68     132      -0.942972      15.999   ; O-Zn3   [0]
133       OC      1        ZnO      O69     133      -0.942972      15.999   ; O-Zn3   [0]
134       OC      1        ZnO      O70     134      -0.942972      15.999   ; O-Zn3   [0]
135       OH      1        ZnO      O71     135      -0.848272      15.999   ; O-H1Zn1 [0]
136       OH      1        ZnO      O72     136      -0.848272      15.999   ; O-H1Zn1 [0]
137       OH      1        ZnO      O73     137      -0.848272      15.999   ; O-H1Zn1 [0]
138       OH      1        ZnO      O74     138      -0.848272      15.999   ; O-H1Zn1 [0]
139       OH      1        ZnO      O75     139      -0.848272      15.999   ; O-H1Zn1 [0]
140       OH      1        ZnO      O76     140      -0.848272      15.999   ; O-H1Zn1 [0]
141       OH      1        ZnO      O77     141      -0.848272      15.999   ; O-H1Zn1 [0]
142       OH      1        ZnO      O78     142      -0.848272      15.999   ; O-H1Zn1 [0]
143       OH      1        ZnO      O79     143      -0.848272      15.999   ; O-H1Zn1 [0]
144       OH      1        ZnO      O80     144      -0.848272      15.999   ; O-H1Zn1 [0]
145       HA      1        ZnO       H1     145      0.407728       1.008   ; H-O1    [0]
146       HA      1        ZnO       H2     146      0.407728       1.008   ; H-O1    [0]
147       HA      1        ZnO       H3     147      0.407728       1.008   ; H-O1    [0]
148       HA      1        ZnO       H4     148      0.407728       1.008   ; H-O1    [0]
149       HA      1        ZnO       H5     149      0.407728       1.008   ; H-O1    [0]
150       HA      1        ZnO       H6     150      0.407728       1.008   ; H-O1    [0]
151       HA      1        ZnO       H7     151      0.407728       1.008   ; H-O1    [0]
152       HA      1        ZnO       H8     152      0.407728       1.008   ; H-O1    [0]
153       HA      1        ZnO       H9     153      0.407728       1.008   ; H-O1    [0]
154       HA      1        ZnO      H10     154      0.407728       1.008   ; H-O1    [0]
155       HA      1        ZnO      H11     155      0.407728       1.008   ; H-O1    [0]
156       HA      1        ZnO      H12     156      0.407728       1.008   ; H-O1    [0]
157       HA      1        ZnO      H13     157      0.407728       1.008   ; H-O1    [0]
158       HA      1        ZnO      H14     158      0.407728       1.008   ; H-O1    [0]
159       HA      1        ZnO      H15     159      0.407728       1.008   ; H-O1    [0]
160       HA      1        ZnO      H16     160      0.407728       1.008   ; H-O1    [0]
161       HA      1        ZnO      H17     161      0.407728       1.008   ; H-O1    [0]
162       HA      1        ZnO      H18     162      0.407728       1.008   ; H-O1    [0]
163       HA      1        ZnO      H19     163      0.407728       1.008   ; H-O1    [0]
164       HA      1        ZnO      H20     164      0.407728       1.008   ; H-O1    [0]
165       HA      1        ZnO      H21     165      0.407728       1.008   ; H-O1    [0]
166       HA      1        ZnO      H22     166      0.407728       1.008   ; H-O1    [0]
167       HA      1        ZnO      H23     167      0.407728       1.008   ; H-O1    [0]
168       HA      1        ZnO      H24     168      0.407728       1.008   ; H-O1    [0]
169       HA      1        ZnO      H25     169      0.407728       1.008   ; H-O1    [0]
170       HA      1        ZnO      H26     170      0.407728       1.008   ; H-O1    [0]
171       HA      1        ZnO      H27     171      0.407728       1.008   ; H-O1    [0]
172       HA      1        ZnO      H28     172      0.407728       1.008   ; H-O1    [0]
173       HA      1        ZnO      H29     173      0.407728       1.008   ; H-O1    [0]
174       HA      1        ZnO      H30     174      0.407728       1.008   ; H-O1    [0]
175       HA      1        ZnO      H31     175      0.407728       1.008   ; H-O1    [0]
176       HA      1        ZnO      H32     176      0.407728       1.008   ; H-O1    [0]

[ bonds ]
;  i        j        func    desc    
  1        3      1        ; Zn-O  
  1        9      1        ; Zn-O  
  1       13      1        ; Zn-O  
  1       51      1        ; Zn-O  
  2        5      1        ; Zn-O  
  2       16      1        ; Zn-O  
  2       17      1        ; Zn-O  
  2       52      1        ; Zn-O  
  3      145      1        ; O-H   
  3      146      1        ; O-H   
  4        9      1        ; Zn-O  
  4       15      1        ; Zn-O  
  4       44      1        ; Zn-O  
  4      135      1        ; Zn-O  
  5      147      1        ; O-H   
  5      148      1        ; O-H   
  6       10      1        ; Zn-O  
  6       18      1        ; Zn-O  
  6       43      1        ; Zn-O  
  6      136      1        ; Zn-O  
  7       10      1        ; Zn-O  
  7       19      1        ; Zn-O  
  7       45      1        ; Zn-O  
  7      137      1        ; Zn-O  
  8       20      1        ; Zn-O  
  8       21      1        ; Zn-O  
  8       49      1        ; Zn-O  
  8      138      1        ; Zn-O  
  9       34      1        ; Zn-O  
  9      167      1        ; O-H   
 10       42      1        ; Zn-O  
 10      168      1        ; O-H   
 11       22      1        ; Zn-O  
 11      149      1        ; O-H   
 11      150      1        ; O-H   
 12       23      1        ; Zn-O  
 12      151      1        ; O-H   
 12      152      1        ; O-H   
 13       22      1        ; Zn-O  
 13       41      1        ; Zn-O  
 13      169      1        ; O-H   
 14       24      1        ; Zn-O  
 14      153      1        ; O-H   
 14      154      1        ; O-H   
 15       23      1        ; Zn-O  
 15       33      1        ; Zn-O  
 15      170      1        ; O-H   
 16       24      1        ; Zn-O  
 16       39      1        ; Zn-O  
 16      171      1        ; O-H   
 17       28      1        ; Zn-O  
 17       36      1        ; Zn-O  
 17      172      1        ; O-H   
 18       26      1        ; Zn-O  
 18       35      1        ; Zn-O  
 18      173      1        ; O-H   
 19       27      1        ; Zn-O  
 19       47      1        ; Zn-O  
 19      174      1        ; O-H   
 20       29      1        ; Zn-O  
 20       46      1        ; Zn-O  
 20      175      1        ; O-H   
 21       30      1        ; Zn-O  
 21       48      1        ; Zn-O  
 21      176      1        ; O-H   
 22       37      1        ; Zn-O  
 22      129      1        ; Zn-O  
 23       38      1        ; Zn-O  
 23      129      1        ; Zn-O  
 24       40      1        ; Zn-O  
 24      131      1        ; Zn-O  
 25       31      1        ; Zn-O  
 25      155      1        ; O-H   
 25      156      1        ; O-H   
 26       50      1        ; Zn-O  
 26      130      1        ; Zn-O  
 26      139      1        ; Zn-O  
 27       54      1        ; Zn-O  
 27      130      1        ; Zn-O  
 27      140      1        ; Zn-O  
 28       55      1        ; Zn-O  
 28      132      1        ; Zn-O  
 28      141      1        ; Zn-O  
 29       57      1        ; Zn-O  
 29      133      1        ; Zn-O  
 29      142      1        ; Zn-O  
 30       56      1        ; Zn-O  
 30      134      1        ; Zn-O  
 30      143      1        ; Zn-O  
 31       53      1        ; Zn-O  
 31      131      1        ; Zn-O  
 31      132      1        ; Zn-O  
 32       58      1        ; Zn-O  
 32      133      1        ; Zn-O  
 32      134      1        ; Zn-O  
 32      144      1        ; Zn-O  
 33       37      1        ; Zn-O  
 33       49      1        ; Zn-O  
 33       65      1        ; Zn-O  
 34       38      1        ; Zn-O  
 34       57      1        ; Zn-O  
 34       66      1        ; Zn-O  
 35       40      1        ; Zn-O  
 35       45      1        ; Zn-O  
 35       67      1        ; Zn-O  
 36       40      1        ; Zn-O  
 36       50      1        ; Zn-O  
 36       74      1        ; Zn-O  
 37       48      1        ; Zn-O  
 37       77      1        ; Zn-O  
 38       46      1        ; Zn-O  
 38       75      1        ; Zn-O  
 39       43      1        ; Zn-O  
 39       53      1        ; Zn-O  
 39       73      1        ; Zn-O  
 40       82      1        ; Zn-O  
 41       44      1        ; Zn-O  
 41       58      1        ; Zn-O  
 41       72      1        ; Zn-O  
 42       53      1        ; Zn-O  
 42       54      1        ; Zn-O  
 42       70      1        ; Zn-O  
 43       59      1        ; Zn-O  
 43       69      1        ; Zn-O  
 44       62      1        ; Zn-O  
 44       68      1        ; Zn-O  
 45       61      1        ; Zn-O  
 45       71      1        ; Zn-O  
 46       56      1        ; Zn-O  
 46       80      1        ; Zn-O  
 47       50      1        ; Zn-O  
 47       55      1        ; Zn-O  
 47       78      1        ; Zn-O  
 48       58      1        ; Zn-O  
 48       81      1        ; Zn-O  
 49       62      1        ; Zn-O  
 49       76      1        ; Zn-O  
 50       84      1        ; Zn-O  
 51       60      1        ; Zn-O  
 51       64      1        ; Zn-O  
 51       79      1        ; Zn-O  
 52       59      1        ; Zn-O  
 52       63      1        ; Zn-O  
 52       83      1        ; Zn-O  
 53       89      1        ; Zn-O  
 54       63      1        ; Zn-O  
 54       85      1        ; Zn-O  
 55       61      1        ; Zn-O  
 55       86      1        ; Zn-O  
 56       60      1        ; Zn-O  
 56       88      1        ; Zn-O  
 57       64      1        ; Zn-O  
 57       87      1        ; Zn-O  
 58       91      1        ; Zn-O  
 59       92      1        ; Zn-O  
 59      130      1        ; Zn-O  
 60       90      1        ; Zn-O  
 60      129      1        ; Zn-O  
 61       93      1        ; Zn-O  
 61      131      1        ; Zn-O  
 62       94      1        ; Zn-O  
 62      133      1        ; Zn-O  
 63       95      1        ; Zn-O  
 63      132      1        ; Zn-O  
 64       96      1        ; Zn-O  
 64      134      1        ; Zn-O  
 65       68      1        ; Zn-O  
 65       75      1        ; Zn-O  
 65       99      1        ; Zn-O  
 66       68      1        ; Zn-O  
 66       79      1        ; Zn-O  
 66       98      1        ; Zn-O  
 67       69      1        ; Zn-O  
 67       84      1        ; Zn-O  
 67       97      1        ; Zn-O  
 68      108      1        ; Zn-O  
 69       70      1        ; Zn-O  
 69      113      1        ; Zn-O  
 70       71      1        ; Zn-O  
 70      111      1        ; Zn-O  
 71       78      1        ; Zn-O  
 71      104      1        ; Zn-O  
 72       77      1        ; Zn-O  
 72       79      1        ; Zn-O  
 72      105      1        ; Zn-O  
 73       82      1        ; Zn-O  
 73       83      1        ; Zn-O  
 73      110      1        ; Zn-O  
 74       83      1        ; Zn-O  
 74       86      1        ; Zn-O  
 74      100      1        ; Zn-O  
 75       90      1        ; Zn-O  
 75      103      1        ; Zn-O  
 76       80      1        ; Zn-O  
 76       81      1        ; Zn-O  
 76      115      1        ; Zn-O  
 77       90      1        ; Zn-O  
 77      102      1        ; Zn-O  
 78       85      1        ; Zn-O  
 78      106      1        ; Zn-O  
 79      114      1        ; Zn-O  
 80       87      1        ; Zn-O  
 80      112      1        ; Zn-O  
 81       88      1        ; Zn-O  
 81      109      1        ; Zn-O  
 82       93      1        ; Zn-O  
 82      101      1        ; Zn-O  
 83      117      1        ; Zn-O  
 84       92      1        ; Zn-O  
 84      107      1        ; Zn-O  
 85       92      1        ; Zn-O  
 85      119      1        ; Zn-O  
 86       95      1        ; Zn-O  
 86      116      1        ; Zn-O  
 87       94      1        ; Zn-O  
 87      118      1        ; Zn-O  
 88       96      1        ; Zn-O  
 88      122      1        ; Zn-O  
 89       93      1        ; Zn-O  
 89       95      1        ; Zn-O  
 89      121      1        ; Zn-O  
 90      123      1        ; Zn-O  
 91       94      1        ; Zn-O  
 91       96      1        ; Zn-O  
 91      120      1        ; Zn-O  
 92      125      1        ; Zn-O  
 93      124      1        ; Zn-O  
 94      126      1        ; Zn-O  
 95      127      1        ; Zn-O  
 96      128      1        ; Zn-O  
 97      101      1        ; Zn-O  
 97      104      1        ; Zn-O  
 97      114      1        ; Zn-O  
 98      103      1        ; Zn-O  
 98      104      1        ; Zn-O  
 98      118      1        ; Zn-O  
 99      102      1        ; Zn-O  
 99      115      1        ; Zn-O  
 99      116      1        ; Zn-O  
100      101      1        ; Zn-O  
100      102      1        ; Zn-O  
100      107      1        ; Zn-O  
101      105      1        ; Zn-O  
102      109      1        ; Zn-O  
103      106      1        ; Zn-O  
103      112      1        ; Zn-O  
104      124      1        ; Zn-O  
105      108      1        ; Zn-O  
105      120      1        ; Zn-O  
106      107      1        ; Zn-O  
106      116      1        ; Zn-O  
107      123      1        ; Zn-O  
108      124      1        ; Zn-O  
108      126      1        ; Zn-O  
109      117      1        ; Zn-O  
109      120      1        ; Zn-O  
110      113      1        ; Zn-O  
110      120      1        ; Zn-O  
110      121      1        ; Zn-O  
111      118      1        ; Zn-O  
111      119      1        ; Zn-O  
111      121      1        ; Zn-O  
112      119      1        ; Zn-O  
112      122      1        ; Zn-O  
113      125      1        ; Zn-O  
113      128      1        ; Zn-O  
114      123      1        ; Zn-O  
114      128      1        ; Zn-O  
115      126      1        ; Zn-O  
115      127      1        ; Zn-O  
116      124      1        ; Zn-O  
117      125      1        ; Zn-O  
117      127      1        ; Zn-O  
118      128      1        ; Zn-O  
119      127      1        ; Zn-O  
121      126      1        ; Zn-O  
122      123      1        ; Zn-O  
122      125      1        ; Zn-O  
135      157      1        ; O-H   
136      158      1        ; O-H   
137      159      1        ; O-H   
138      160      1        ; O-H   
139      161      1        ; O-H   
140      162      1        ; O-H   
141      163      1        ; O-H   
142      164      1        ; O-H   
143      165      1        ; O-H   
144      166      1        ; O-H   

[ angles ]
;  i        j        k        func    desc     
  1        3      145      1        ; Zn-O-H 
  1        3      146      1        ; Zn-O-H 
145        3      146      1        ; H-O-H  
  2        5      147      1        ; Zn-O-H 
  2        5      148      1        ; Zn-O-H 
147        5      148      1        ; H-O-H  
  1        9      167      1        ; Zn-O-H 
  4        9      167      1        ; Zn-O-H 
 34        9      167      1        ; Zn-O-H 
  6       10      168      1        ; Zn-O-H 
  7       10      168      1        ; Zn-O-H 
 42       10      168      1        ; Zn-O-H 
 22       11      149      1        ; Zn-O-H 
 22       11      150      1        ; Zn-O-H 
149       11      150      1        ; H-O-H  
 23       12      151      1        ; Zn-O-H 
 23       12      152      1        ; Zn-O-H 
151       12      152      1        ; H-O-H  
  1       13      169      1        ; Zn-O-H 
 22       13      169      1        ; Zn-O-H 
 41       13      169      1        ; Zn-O-H 
 24       14      153      1        ; Zn-O-H 
 24       14      154      1        ; Zn-O-H 
153       14      154      1        ; H-O-H  
  4       15      170      1        ; Zn-O-H 
 23       15      170      1        ; Zn-O-H 
 33       15      170      1        ; Zn-O-H 
  2       16      171      1        ; Zn-O-H 
 24       16      171      1        ; Zn-O-H 
 39       16      171      1        ; Zn-O-H 
  2       17      172      1        ; Zn-O-H 
 28       17      172      1        ; Zn-O-H 
 36       17      172      1        ; Zn-O-H 
  6       18      173      1        ; Zn-O-H 
 26       18      173      1        ; Zn-O-H 
 35       18      173      1        ; Zn-O-H 
  7       19      174      1        ; Zn-O-H 
 27       19      174      1        ; Zn-O-H 
 47       19      174      1        ; Zn-O-H 
  8       20      175      1        ; Zn-O-H 
 29       20      175      1        ; Zn-O-H 
 46       20      175      1        ; Zn-O-H 
  8       21      176      1        ; Zn-O-H 
 30       21      176      1        ; Zn-O-H 
 48       21      176      1        ; Zn-O-H 
 31       25      155      1        ; Zn-O-H 
 31       25      156      1        ; Zn-O-H 
155       25      156      1        ; H-O-H  
  4      135      157      1        ; Zn-O-H 
  6      136      158      1        ; Zn-O-H 
  7      137      159      1        ; Zn-O-H 
  8      138      160      1        ; Zn-O-H 
 26      139      161      1        ; Zn-O-H 
 27      140      162      1        ; Zn-O-H 
 28      141      163      1        ; Zn-O-H 
 29      142      164      1        ; Zn-O-H 
 30      143      165      1        ; Zn-O-H 
 32      144      166      1        ; Zn-O-H 
