# Supplementary material for: Ab Initio Derived Classical Force Field for Molecular Dynamics Simulations of ZnO Surfaces in Biological Environment
Source: J Phys Chem A. 2023 Jun 14;127(25):5446–57. doi: 10.1021/acs.jpca.3c00424 (PMC10316393; doi:10.1021/acs.jpca.3c00424)
Supplement: Supplementary file 2 — jp3c00424_si_002.zip [file jp3c00424_si_002.zip › ZnO_FF/top-itp/1-210-large-BOND.itp]

[ moleculetype ]
; molname            nrexcl
ZnO                  1

[ atoms ]
;  nr      atype     resnr   resname  atname    cgnr     NAC      mass    desc         
   1     ZnA      1        ZnO        Zn1      1     0.919097      65.380   ; Zn-O4   [0]
   2     ZnA      1        ZnO        Zn2      2     0.919097      65.380   ; Zn-O4   [0]
   3     ZnA      1        ZnO        Zn3      3     0.919097      65.380   ; Zn-O4   [0]
   4     ZnA      1        ZnO        Zn4      4     0.919097      65.380   ; Zn-O4   [0]
   5     ZnA      1        ZnO        Zn5      5     0.919097      65.380   ; Zn-O4   [0]
   6     ZnA      1        ZnO        Zn6      6     0.919097      65.380   ; Zn-O4   [0]
   7     ZnA      1        ZnO        Zn7      7     0.919097      65.380   ; Zn-O4   [0]
   8     ZnA      1        ZnO        Zn8      8     0.919097      65.380   ; Zn-O4   [0]
   9     ZnA      1        ZnO        Zn9      9     0.919097      65.380   ; Zn-O4   [0]
  10      OD      1        ZnO         O1     10     -0.833903      15.999   ; O-H2Zn1 [0]
  11      OD      1        ZnO         O2     11     -0.833903      15.999   ; O-H2Zn1 [0]
  12      OD      1        ZnO         O3     12     -0.833903      15.999   ; O-H2Zn1 [0]
  13      OD      1        ZnO         O4     13     -0.833903      15.999   ; O-H2Zn1 [0]
  14      OD      1        ZnO         O5     14     -0.833903      15.999   ; O-H2Zn1 [0]
  15      OD      1        ZnO         O6     15     -0.833903      15.999   ; O-H2Zn1 [0]
  16      OD      1        ZnO         O7     16     -0.833903      15.999   ; O-H2Zn1 [0]
  17      OD      1        ZnO         O8     17     -0.833903      15.999   ; O-H2Zn1 [0]
  18      OD      1        ZnO         O9     18     -0.833903      15.999   ; O-H2Zn1 [0]
  19      OD      1        ZnO        O10     19     -0.833903      15.999   ; O-H2Zn1 [0]
  20      OD      1        ZnO        O11     20     -0.833903      15.999   ; O-H2Zn1 [0]
  21      OD      1        ZnO        O12     21     -0.833903      15.999   ; O-H2Zn1 [0]
  22      OD      1        ZnO        O13     22     -0.833903      15.999   ; O-H2Zn1 [0]
  23      OD      1        ZnO        O14     23     -0.833903      15.999   ; O-H2Zn1 [0]
  24      OD      1        ZnO        O15     24     -0.833903      15.999   ; O-H2Zn1 [0]
  25      OD      1        ZnO        O16     25     -0.833903      15.999   ; O-H2Zn1 [0]
  26      OD      1        ZnO        O17     26     -0.833903      15.999   ; O-H2Zn1 [0]
  27      OD      1        ZnO        O18     27     -0.833903      15.999   ; O-H2Zn1 [0]
  28      OB      1        ZnO        O19     28     -0.827903      15.999   ; O-H1Zn3 [0]
  29      OB      1        ZnO        O20     29     -0.827903      15.999   ; O-H1Zn3 [0]
  30      OB      1        ZnO        O21     30     -0.827903      15.999   ; O-H1Zn3 [0]
  31      OB      1        ZnO        O22     31     -0.827903      15.999   ; O-H1Zn3 [0]
  32      OB      1        ZnO        O23     32     -0.827903      15.999   ; O-H1Zn3 [0]
  33      OB      1        ZnO        O24     33     -0.827903      15.999   ; O-H1Zn3 [0]
  34      OB      1        ZnO        O25     34     -0.827903      15.999   ; O-H1Zn3 [0]
  35      OB      1        ZnO        O26     35     -0.827903      15.999   ; O-H1Zn3 [0]
  36      OB      1        ZnO        O27     36     -0.827903      15.999   ; O-H1Zn3 [0]
  37     ZnA      1        ZnO       Zn10     37     0.919097      65.380   ; Zn-O4   [0]
  38     ZnA      1        ZnO       Zn11     38     0.919097      65.380   ; Zn-O4   [0]
  39     ZnA      1        ZnO       Zn12     39     0.919097      65.380   ; Zn-O4   [0]
  40     ZnA      1        ZnO       Zn13     40     0.919097      65.380   ; Zn-O4   [0]
  41     ZnA      1        ZnO       Zn14     41     0.919097      65.380   ; Zn-O4   [0]
  42     ZnA      1        ZnO       Zn15     42     0.919097      65.380   ; Zn-O4   [0]
  43     ZnA      1        ZnO       Zn16     43     0.919097      65.380   ; Zn-O4   [0]
  44     ZnA      1        ZnO       Zn17     44     0.919097      65.380   ; Zn-O4   [0]
  45     ZnA      1        ZnO       Zn18     45     0.919097      65.380   ; Zn-O4   [0]
  46     ZnA      1        ZnO       Zn19     46     0.919097      65.380   ; Zn-O4   [0]
  47     ZnA      1        ZnO       Zn20     47     0.919097      65.380   ; Zn-O4   [0]
  48     ZnA      1        ZnO       Zn21     48     0.919097      65.380   ; Zn-O4   [0]
  49     ZnA      1        ZnO       Zn22     49     0.919097      65.380   ; Zn-O4   [0]
  50     ZnA      1        ZnO       Zn23     50     0.919097      65.380   ; Zn-O4   [0]
  51     ZnA      1        ZnO       Zn24     51     0.919097      65.380   ; Zn-O4   [0]
  52     ZnA      1        ZnO       Zn25     52     0.919097      65.380   ; Zn-O4   [0]
  53     ZnA      1        ZnO       Zn26     53     0.919097      65.380   ; Zn-O4   [0]
  54     ZnA      1        ZnO       Zn27     54     0.919097      65.380   ; Zn-O4   [0]
  55     ZnA      1        ZnO       Zn28     55     0.919097      65.380   ; Zn-O4   [0]
  56     ZnA      1        ZnO       Zn29     56     0.919097      65.380   ; Zn-O4   [0]
  57     ZnA      1        ZnO       Zn30     57     0.919097      65.380   ; Zn-O4   [0]
  58     ZnA      1        ZnO       Zn31     58     0.919097      65.380   ; Zn-O4   [0]
  59     ZnA      1        ZnO       Zn32     59     0.919097      65.380   ; Zn-O4   [0]
  60     ZnA      1        ZnO       Zn33     60     0.919097      65.380   ; Zn-O4   [0]
  61     ZnA      1        ZnO       Zn34     61     0.919097      65.380   ; Zn-O4   [0]
  62     ZnA      1        ZnO       Zn35     62     0.919097      65.380   ; Zn-O4   [0]
  63     ZnA      1        ZnO       Zn36     63     0.919097      65.380   ; Zn-O4   [0]
  64      OB      1        ZnO        O28     64     -0.827903      15.999   ; O-H1Zn3 [0]
  65      OB      1        ZnO        O29     65     -0.827903      15.999   ; O-H1Zn3 [0]
  66      OB      1        ZnO        O30     66     -0.827903      15.999   ; O-H1Zn3 [0]
  67      OB      1        ZnO        O31     67     -0.827903      15.999   ; O-H1Zn3 [0]
  68      OB      1        ZnO        O32     68     -0.827903      15.999   ; O-H1Zn3 [0]
  69      OB      1        ZnO        O33     69     -0.827903      15.999   ; O-H1Zn3 [0]
  70      OB      1        ZnO        O34     70     -0.827903      15.999   ; O-H1Zn3 [0]
  71      OB      1        ZnO        O35     71     -0.827903      15.999   ; O-H1Zn3 [0]
  72      OB      1        ZnO        O36     72     -0.827903      15.999   ; O-H1Zn3 [0]
  73      OD      1        ZnO        O37     73     -0.833903      15.999   ; O-H2Zn1 [0]
  74      OD      1        ZnO        O38     74     -0.833903      15.999   ; O-H2Zn1 [0]
  75      OD      1        ZnO        O39     75     -0.833903      15.999   ; O-H2Zn1 [0]
  76      OD      1        ZnO        O40     76     -0.833903      15.999   ; O-H2Zn1 [0]
  77      OD      1        ZnO        O41     77     -0.833903      15.999   ; O-H2Zn1 [0]
  78      OD      1        ZnO        O42     78     -0.833903      15.999   ; O-H2Zn1 [0]
  79      OD      1        ZnO        O43     79     -0.833903      15.999   ; O-H2Zn1 [0]
  80      OD      1        ZnO        O44     80     -0.833903      15.999   ; O-H2Zn1 [0]
  81      OD      1        ZnO        O45     81     -0.833903      15.999   ; O-H2Zn1 [0]
  82      OD      1        ZnO        O46     82     -0.833903      15.999   ; O-H2Zn1 [0]
  83      OD      1        ZnO        O47     83     -0.833903      15.999   ; O-H2Zn1 [0]
  84      OD      1        ZnO        O48     84     -0.833903      15.999   ; O-H2Zn1 [0]
  85      OD      1        ZnO        O49     85     -0.833903      15.999   ; O-H2Zn1 [0]
  86      OD      1        ZnO        O50     86     -0.833903      15.999   ; O-H2Zn1 [0]
  87      OD      1        ZnO        O51     87     -0.833903      15.999   ; O-H2Zn1 [0]
  88      OD      1        ZnO        O52     88     -0.833903      15.999   ; O-H2Zn1 [0]
  89      OD      1        ZnO        O53     89     -0.833903      15.999   ; O-H2Zn1 [0]
  90      OD      1        ZnO        O54     90     -0.833903      15.999   ; O-H2Zn1 [0]
  91     ZnA      1        ZnO       Zn37     91     0.919097      65.380   ; Zn-O4   [0]
  92     ZnA      1        ZnO       Zn38     92     0.919097      65.380   ; Zn-O4   [0]
  93     ZnA      1        ZnO       Zn39     93     0.919097      65.380   ; Zn-O4   [0]
  94     ZnA      1        ZnO       Zn40     94     0.919097      65.380   ; Zn-O4   [0]
  95     ZnA      1        ZnO       Zn41     95     0.919097      65.380   ; Zn-O4   [0]
  96     ZnA      1        ZnO       Zn42     96     0.919097      65.380   ; Zn-O4   [0]
  97     ZnA      1        ZnO       Zn43     97     0.919097      65.380   ; Zn-O4   [0]
  98     ZnA      1        ZnO       Zn44     98     0.919097      65.380   ; Zn-O4   [0]
  99     ZnA      1        ZnO       Zn45     99     0.919097      65.380   ; Zn-O4   [0]
 100     ZnA      1        ZnO       Zn46    100     0.919097      65.380   ; Zn-O4   [0]
 101     ZnA      1        ZnO       Zn47    101     0.919097      65.380   ; Zn-O4   [0]
 102     ZnA      1        ZnO       Zn48    102     0.919097      65.380   ; Zn-O4   [0]
 103     ZnA      1        ZnO       Zn49    103     0.919097      65.380   ; Zn-O4   [0]
 104     ZnA      1        ZnO       Zn50    104     0.919097      65.380   ; Zn-O4   [0]
 105     ZnA      1        ZnO       Zn51    105     0.919097      65.380   ; Zn-O4   [0]
 106     ZnA      1        ZnO       Zn52    106     0.919097      65.380   ; Zn-O4   [0]
 107     ZnA      1        ZnO       Zn53    107     0.919097      65.380   ; Zn-O4   [0]
 108     ZnA      1        ZnO       Zn54    108     0.919097      65.380   ; Zn-O4   [0]
 109     ZnA      1        ZnO       Zn55    109     0.919097      65.380   ; Zn-O4   [0]
 110     ZnA      1        ZnO       Zn56    110     0.919097      65.380   ; Zn-O4   [0]
 111     ZnA      1        ZnO       Zn57    111     0.919097      65.380   ; Zn-O4   [0]
 112     ZnA      1        ZnO       Zn58    112     0.919097      65.380   ; Zn-O4   [0]
 113     ZnA      1        ZnO       Zn59    113     0.919097      65.380   ; Zn-O4   [0]
 114     ZnA      1        ZnO       Zn60    114     0.919097      65.380   ; Zn-O4   [0]
 115     ZnA      1        ZnO       Zn61    115     0.919097      65.380   ; Zn-O4   [0]
 116     ZnA      1        ZnO       Zn62    116     0.919097      65.380   ; Zn-O4   [0]
 117     ZnA      1        ZnO       Zn63    117     0.919097      65.380   ; Zn-O4   [0]
 118      OB      1        ZnO        O55    118     -0.827903      15.999   ; O-H1Zn3 [0]
 119      OB      1        ZnO        O56    119     -0.827903      15.999   ; O-H1Zn3 [0]
 120      OB      1        ZnO        O57    120     -0.827903      15.999   ; O-H1Zn3 [0]
 121      OB      1        ZnO        O58    121     -0.827903      15.999   ; O-H1Zn3 [0]
 122      OB      1        ZnO        O59    122     -0.827903      15.999   ; O-H1Zn3 [0]
 123      OB      1        ZnO        O60    123     -0.827903      15.999   ; O-H1Zn3 [0]
 124      OB      1        ZnO        O61    124     -0.827903      15.999   ; O-H1Zn3 [0]
 125      OB      1        ZnO        O62    125     -0.827903      15.999   ; O-H1Zn3 [0]
 126      OB      1        ZnO        O63    126     -0.827903      15.999   ; O-H1Zn3 [0]
 127      OD      1        ZnO        O64    127     -0.833903      15.999   ; O-H2Zn1 [0]
 128      OD      1        ZnO        O65    128     -0.833903      15.999   ; O-H2Zn1 [0]
 129      OD      1        ZnO        O66    129     -0.833903      15.999   ; O-H2Zn1 [0]
 130      OD      1        ZnO        O67    130     -0.833903      15.999   ; O-H2Zn1 [0]
 131      OD      1        ZnO        O68    131     -0.833903      15.999   ; O-H2Zn1 [0]
 132      OD      1        ZnO        O69    132     -0.833903      15.999   ; O-H2Zn1 [0]
 133      OD      1        ZnO        O70    133     -0.833903      15.999   ; O-H2Zn1 [0]
 134      OD      1        ZnO        O71    134     -0.833903      15.999   ; O-H2Zn1 [0]
 135      OD      1        ZnO        O72    135     -0.833903      15.999   ; O-H2Zn1 [0]
 136      OB      1        ZnO        O73    136     -0.827903      15.999   ; O-H1Zn3 [0]
 137      OB      1        ZnO        O74    137     -0.827903      15.999   ; O-H1Zn3 [0]
 138      OB      1        ZnO        O75    138     -0.827903      15.999   ; O-H1Zn3 [0]
 139      OB      1        ZnO        O76    139     -0.827903      15.999   ; O-H1Zn3 [0]
 140      OB      1        ZnO        O77    140     -0.827903      15.999   ; O-H1Zn3 [0]
 141      OB      1        ZnO        O78    141     -0.827903      15.999   ; O-H1Zn3 [0]
 142      OB      1        ZnO        O79    142     -0.827903      15.999   ; O-H1Zn3 [0]
 143      OB      1        ZnO        O80    143     -0.827903      15.999   ; O-H1Zn3 [0]
 144      OB      1        ZnO        O81    144     -0.827903      15.999   ; O-H1Zn3 [0]
 145      OB      1        ZnO        O82    145     -0.827903      15.999   ; O-H1Zn3 [0]
 146      OB      1        ZnO        O83    146     -0.827903      15.999   ; O-H1Zn3 [0]
 147      OB      1        ZnO        O84    147     -0.827903      15.999   ; O-H1Zn3 [0]
 148      OB      1        ZnO        O85    148     -0.827903      15.999   ; O-H1Zn3 [0]
 149      OB      1        ZnO        O86    149     -0.827903      15.999   ; O-H1Zn3 [0]
 150      OB      1        ZnO        O87    150     -0.827903      15.999   ; O-H1Zn3 [0]
 151      OB      1        ZnO        O88    151     -0.827903      15.999   ; O-H1Zn3 [0]
 152      OB      1        ZnO        O89    152     -0.827903      15.999   ; O-H1Zn3 [0]
 153      OB      1        ZnO        O90    153     -0.827903      15.999   ; O-H1Zn3 [0]
 154      OB      1        ZnO        O91    154     -0.827903      15.999   ; O-H1Zn3 [0]
 155      OB      1        ZnO        O92    155     -0.827903      15.999   ; O-H1Zn3 [0]
 156      OB      1        ZnO        O93    156     -0.827903      15.999   ; O-H1Zn3 [0]
 157      OB      1        ZnO        O94    157     -0.827903      15.999   ; O-H1Zn3 [0]
 158      OB      1        ZnO        O95    158     -0.827903      15.999   ; O-H1Zn3 [0]
 159      OB      1        ZnO        O96    159     -0.827903      15.999   ; O-H1Zn3 [0]
 160      OB      1        ZnO        O97    160     -0.827903      15.999   ; O-H1Zn3 [0]
 161      OB      1        ZnO        O98    161     -0.827903      15.999   ; O-H1Zn3 [0]
 162      OB      1        ZnO        O99    162     -0.827903      15.999   ; O-H1Zn3 [0]
 163      OB      1        ZnO       O100    163     -0.827903      15.999   ; O-H1Zn3 [0]
 164      OB      1        ZnO       O101    164     -0.827903      15.999   ; O-H1Zn3 [0]
 165      OB      1        ZnO       O102    165     -0.827903      15.999   ; O-H1Zn3 [0]
 166      OB      1        ZnO       O103    166     -0.827903      15.999   ; O-H1Zn3 [0]
 167      OB      1        ZnO       O104    167     -0.827903      15.999   ; O-H1Zn3 [0]
 168      OB      1        ZnO       O105    168     -0.827903      15.999   ; O-H1Zn3 [0]
 169      OB      1        ZnO       O106    169     -0.827903      15.999   ; O-H1Zn3 [0]
 170      OB      1        ZnO       O107    170     -0.827903      15.999   ; O-H1Zn3 [0]
 171      OB      1        ZnO       O108    171     -0.827903      15.999   ; O-H1Zn3 [0]
 172      OB      1        ZnO       O109    172     -0.827903      15.999   ; O-H1Zn3 [0]
 173      OB      1        ZnO       O110    173     -0.827903      15.999   ; O-H1Zn3 [0]
 174      OB      1        ZnO       O111    174     -0.827903      15.999   ; O-H1Zn3 [0]
 175      OB      1        ZnO       O112    175     -0.827903      15.999   ; O-H1Zn3 [0]
 176      OB      1        ZnO       O113    176     -0.827903      15.999   ; O-H1Zn3 [0]
 177      OB      1        ZnO       O114    177     -0.827903      15.999   ; O-H1Zn3 [0]
 178      OB      1        ZnO       O115    178     -0.827903      15.999   ; O-H1Zn3 [0]
 179      OB      1        ZnO       O116    179     -0.827903      15.999   ; O-H1Zn3 [0]
 180      OB      1        ZnO       O117    180     -0.827903      15.999   ; O-H1Zn3 [0]
 181      OB      1        ZnO       O118    181     -0.827903      15.999   ; O-H1Zn3 [0]
 182      OB      1        ZnO       O119    182     -0.827903      15.999   ; O-H1Zn3 [0]
 183      OB      1        ZnO       O120    183     -0.827903      15.999   ; O-H1Zn3 [0]
 184      OB      1        ZnO       O121    184     -0.827903      15.999   ; O-H1Zn3 [0]
 185      OB      1        ZnO       O122    185     -0.827903      15.999   ; O-H1Zn3 [0]
 186      OB      1        ZnO       O123    186     -0.827903      15.999   ; O-H1Zn3 [0]
 187      OB      1        ZnO       O124    187     -0.827903      15.999   ; O-H1Zn3 [0]
 188      OB      1        ZnO       O125    188     -0.827903      15.999   ; O-H1Zn3 [0]
 189      OB      1        ZnO       O126    189     -0.827903      15.999   ; O-H1Zn3 [0]
 190     ZnA      1        ZnO       Zn64    190     0.919097      65.380   ; Zn-O4   [0]
 191     ZnA      1        ZnO       Zn65    191     0.919097      65.380   ; Zn-O4   [0]
 192     ZnA      1        ZnO       Zn66    192     0.919097      65.380   ; Zn-O4   [0]
 193     ZnA      1        ZnO       Zn67    193     0.919097      65.380   ; Zn-O4   [0]
 194     ZnA      1        ZnO       Zn68    194     0.919097      65.380   ; Zn-O4   [0]
 195     ZnA      1        ZnO       Zn69    195     0.919097      65.380   ; Zn-O4   [0]
 196     ZnA      1        ZnO       Zn70    196     0.919097      65.380   ; Zn-O4   [0]
 197     ZnA      1        ZnO       Zn71    197     0.919097      65.380   ; Zn-O4   [0]
 198     ZnA      1        ZnO       Zn72    198     0.919097      65.380   ; Zn-O4   [0]
 199      OD      1        ZnO       O127    199     -0.833903      15.999   ; O-H2Zn1 [0]
 200      OD      1        ZnO       O128    200     -0.833903      15.999   ; O-H2Zn1 [0]
 201      OD      1        ZnO       O129    201     -0.833903      15.999   ; O-H2Zn1 [0]
 202      OD      1        ZnO       O130    202     -0.833903      15.999   ; O-H2Zn1 [0]
 203      OD      1        ZnO       O131    203     -0.833903      15.999   ; O-H2Zn1 [0]
 204      OD      1        ZnO       O132    204     -0.833903      15.999   ; O-H2Zn1 [0]
 205      OD      1        ZnO       O133    205     -0.833903      15.999   ; O-H2Zn1 [0]
 206      OD      1        ZnO       O134    206     -0.833903      15.999   ; O-H2Zn1 [0]
 207      OD      1        ZnO       O135    207     -0.833903      15.999   ; O-H2Zn1 [0]
 208     ZnA      1        ZnO       Zn73    208     0.919097      65.380   ; Zn-O4   [0]
 209     ZnA      1        ZnO       Zn74    209     0.919097      65.380   ; Zn-O4   [0]
 210     ZnA      1        ZnO       Zn75    210     0.919097      65.380   ; Zn-O4   [0]
 211     ZnA      1        ZnO       Zn76    211     0.919097      65.380   ; Zn-O4   [0]
 212     ZnA      1        ZnO       Zn77    212     0.919097      65.380   ; Zn-O4   [0]
 213     ZnA      1        ZnO       Zn78    213     0.919097      65.380   ; Zn-O4   [0]
 214     ZnA      1        ZnO       Zn79    214     0.919097      65.380   ; Zn-O4   [0]
 215     ZnA      1        ZnO       Zn80    215     0.919097      65.380   ; Zn-O4   [0]
 216     ZnA      1        ZnO       Zn81    216     0.919097      65.380   ; Zn-O4   [0]
 217     ZnA      1        ZnO       Zn82    217     0.919097      65.380   ; Zn-O4   [0]
 218     ZnA      1        ZnO       Zn83    218     0.919097      65.380   ; Zn-O4   [0]
 219     ZnA      1        ZnO       Zn84    219     0.919097      65.380   ; Zn-O4   [0]
 220     ZnA      1        ZnO       Zn85    220     0.919097      65.380   ; Zn-O4   [0]
 221     ZnA      1        ZnO       Zn86    221     0.919097      65.380   ; Zn-O4   [0]
 222     ZnA      1        ZnO       Zn87    222     0.919097      65.380   ; Zn-O4   [0]
 223     ZnA      1        ZnO       Zn88    223     0.919097      65.380   ; Zn-O4   [0]
 224     ZnA      1        ZnO       Zn89    224     0.919097      65.380   ; Zn-O4   [0]
 225     ZnA      1        ZnO       Zn90    225     0.919097      65.380   ; Zn-O4   [0]
 226     ZnA      1        ZnO       Zn91    226     0.919097      65.380   ; Zn-O4   [0]
 227     ZnA      1        ZnO       Zn92    227     0.919097      65.380   ; Zn-O4   [0]
 228     ZnA      1        ZnO       Zn93    228     0.919097      65.380   ; Zn-O4   [0]
 229     ZnA      1        ZnO       Zn94    229     0.919097      65.380   ; Zn-O4   [0]
 230     ZnA      1        ZnO       Zn95    230     0.919097      65.380   ; Zn-O4   [0]
 231     ZnA      1        ZnO       Zn96    231     0.919097      65.380   ; Zn-O4   [0]
 232     ZnA      1        ZnO       Zn97    232     0.919097      65.380   ; Zn-O4   [0]
 233     ZnA      1        ZnO       Zn98    233     0.919097      65.380   ; Zn-O4   [0]
 234     ZnA      1        ZnO       Zn99    234     0.919097      65.380   ; Zn-O4   [0]
 235     ZnA      1        ZnO      Zn100    235     0.919097      65.380   ; Zn-O4   [0]
 236     ZnA      1        ZnO      Zn101    236     0.919097      65.380   ; Zn-O4   [0]
 237     ZnA      1        ZnO      Zn102    237     0.919097      65.380   ; Zn-O4   [0]
 238     ZnA      1        ZnO      Zn103    238     0.919097      65.380   ; Zn-O4   [0]
 239     ZnA      1        ZnO      Zn104    239     0.919097      65.380   ; Zn-O4   [0]
 240     ZnA      1        ZnO      Zn105    240     0.919097      65.380   ; Zn-O4   [0]
 241     ZnA      1        ZnO      Zn106    241     0.919097      65.380   ; Zn-O4   [0]
 242     ZnA      1        ZnO      Zn107    242     0.919097      65.380   ; Zn-O4   [0]
 243     ZnA      1        ZnO      Zn108    243     0.919097      65.380   ; Zn-O4   [0]
 244     ZnA      1        ZnO      Zn109    244     0.919097      65.380   ; Zn-O4   [0]
 245     ZnA      1        ZnO      Zn110    245     0.919097      65.380   ; Zn-O4   [0]
 246     ZnA      1        ZnO      Zn111    246     0.919097      65.380   ; Zn-O4   [0]
 247     ZnA      1        ZnO      Zn112    247     0.919097      65.380   ; Zn-O4   [0]
 248     ZnA      1        ZnO      Zn113    248     0.919097      65.380   ; Zn-O4   [0]
 249     ZnA      1        ZnO      Zn114    249     0.919097      65.380   ; Zn-O4   [0]
 250     ZnA      1        ZnO      Zn115    250     0.919097      65.380   ; Zn-O4   [0]
 251     ZnA      1        ZnO      Zn116    251     0.919097      65.380   ; Zn-O4   [0]
 252     ZnA      1        ZnO      Zn117    252     0.919097      65.380   ; Zn-O4   [0]
 253     ZnA      1        ZnO      Zn118    253     0.919097      65.380   ; Zn-O4   [0]
 254     ZnA      1        ZnO      Zn119    254     0.919097      65.380   ; Zn-O4   [0]
 255     ZnA      1        ZnO      Zn120    255     0.919097      65.380   ; Zn-O4   [0]
 256     ZnA      1        ZnO      Zn121    256     0.919097      65.380   ; Zn-O4   [0]
 257     ZnA      1        ZnO      Zn122    257     0.919097      65.380   ; Zn-O4   [0]
 258     ZnA      1        ZnO      Zn123    258     0.919097      65.380   ; Zn-O4   [0]
 259     ZnA      1        ZnO      Zn124    259     0.919097      65.380   ; Zn-O4   [0]
 260     ZnA      1        ZnO      Zn125    260     0.919097      65.380   ; Zn-O4   [0]
 261     ZnA      1        ZnO      Zn126    261     0.919097      65.380   ; Zn-O4   [0]
 262     ZnA      1        ZnO      Zn127    262     0.919097      65.380   ; Zn-O4   [0]
 263     ZnA      1        ZnO      Zn128    263     0.919097      65.380   ; Zn-O4   [0]
 264     ZnA      1        ZnO      Zn129    264     0.919097      65.380   ; Zn-O4   [0]
 265     ZnA      1        ZnO      Zn130    265     0.919097      65.380   ; Zn-O4   [0]
 266     ZnA      1        ZnO      Zn131    266     0.919097      65.380   ; Zn-O4   [0]
 267     ZnA      1        ZnO      Zn132    267     0.919097      65.380   ; Zn-O4   [0]
 268     ZnA      1        ZnO      Zn133    268     0.919097      65.380   ; Zn-O4   [0]
 269     ZnA      1        ZnO      Zn134    269     0.919097      65.380   ; Zn-O4   [0]
 270     ZnA      1        ZnO      Zn135    270     0.919097      65.380   ; Zn-O4   [0]
 271     ZnA      1        ZnO      Zn136    271     0.919      65.380   ; Zn-O4   [0]
 272     ZnA      1        ZnO      Zn137    272     0.919      65.380   ; Zn-O4   [0]
 273     ZnA      1        ZnO      Zn138    273     0.919      65.380   ; Zn-O4   [0]
 274     ZnA      1        ZnO      Zn139    274     0.919      65.380   ; Zn-O4   [0]
 275     ZnA      1        ZnO      Zn140    275     0.919      65.380   ; Zn-O4   [0]
 276     ZnA      1        ZnO      Zn141    276     0.919      65.380   ; Zn-O4   [0]
 277     ZnA      1        ZnO      Zn142    277     0.919      65.380   ; Zn-O4   [0]
 278     ZnA      1        ZnO      Zn143    278     0.919      65.380   ; Zn-O4   [0]
 279     ZnA      1        ZnO      Zn144    279     0.919      65.380   ; Zn-O4   [0]
 280      OA      1        ZnO       O136    280     -0.919      15.999   ; O-Zn4   [0]
 281      OA      1        ZnO       O137    281     -0.919      15.999   ; O-Zn4   [0]
 282      OA      1        ZnO       O138    282     -0.919      15.999   ; O-Zn4   [0]
 283      OA      1        ZnO       O139    283     -0.919      15.999   ; O-Zn4   [0]
 284      OA      1        ZnO       O140    284     -0.919      15.999   ; O-Zn4   [0]
 285      OA      1        ZnO       O141    285     -0.919      15.999   ; O-Zn4   [0]
 286      OA      1        ZnO       O142    286     -0.919      15.999   ; O-Zn4   [0]
 287      OA      1        ZnO       O143    287     -0.919      15.999   ; O-Zn4   [0]
 288      OA      1        ZnO       O144    288     -0.919      15.999   ; O-Zn4   [0]
 289     ZnA      1        ZnO      Zn145    289     0.919      65.380   ; Zn-O4   [0]
 290     ZnA      1        ZnO      Zn146    290     0.919      65.380   ; Zn-O4   [0]
 291     ZnA      1        ZnO      Zn147    291     0.919      65.380   ; Zn-O4   [0]
 292     ZnA      1        ZnO      Zn148    292     0.919      65.380   ; Zn-O4   [0]
 293     ZnA      1        ZnO      Zn149    293     0.919      65.380   ; Zn-O4   [0]
 294     ZnA      1        ZnO      Zn150    294     0.919      65.380   ; Zn-O4   [0]
 295     ZnA      1        ZnO      Zn151    295     0.919      65.380   ; Zn-O4   [0]
 296     ZnA      1        ZnO      Zn152    296     0.919      65.380   ; Zn-O4   [0]
 297     ZnA      1        ZnO      Zn153    297     0.919      65.380   ; Zn-O4   [0]
 298      OA      1        ZnO       O145    298     -0.919      15.999   ; O-Zn4   [0]
 299      OA      1        ZnO       O146    299     -0.919      15.999   ; O-Zn4   [0]
 300      OA      1        ZnO       O147    300     -0.919      15.999   ; O-Zn4   [0]
 301      OA      1        ZnO       O148    301     -0.919      15.999   ; O-Zn4   [0]
 302      OA      1        ZnO       O149    302     -0.919      15.999   ; O-Zn4   [0]
 303      OA      1        ZnO       O150    303     -0.919      15.999   ; O-Zn4   [0]
 304      OA      1        ZnO       O151    304     -0.919      15.999   ; O-Zn4   [0]
 305      OA      1        ZnO       O152    305     -0.919      15.999   ; O-Zn4   [0]
 306      OA      1        ZnO       O153    306     -0.919      15.999   ; O-Zn4   [0]
 307      OA      1        ZnO       O154    307     -0.919      15.999   ; O-Zn4   [0]
 308      OA      1        ZnO       O155    308     -0.919      15.999   ; O-Zn4   [0]
 309      OA      1        ZnO       O156    309     -0.919      15.999   ; O-Zn4   [0]
 310      OA      1        ZnO       O157    310     -0.919      15.999   ; O-Zn4   [0]
 311      OA      1        ZnO       O158    311     -0.919      15.999   ; O-Zn4   [0]
 312      OA      1        ZnO       O159    312     -0.919      15.999   ; O-Zn4   [0]
 313      OA      1        ZnO       O160    313     -0.919      15.999   ; O-Zn4   [0]
 314      OA      1        ZnO       O161    314     -0.919      15.999   ; O-Zn4   [0]
 315      OA      1        ZnO       O162    315     -0.919      15.999   ; O-Zn4   [0]
 316     ZnA      1        ZnO      Zn154    316     0.919      65.380   ; Zn-O4   [0]
 317     ZnA      1        ZnO      Zn155    317     0.919      65.380   ; Zn-O4   [0]
 318     ZnA      1        ZnO      Zn156    318     0.919      65.380   ; Zn-O4   [0]
 319     ZnA      1        ZnO      Zn157    319     0.919      65.380   ; Zn-O4   [0]
 320     ZnA      1        ZnO      Zn158    320     0.919      65.380   ; Zn-O4   [0]
 321     ZnA      1        ZnO      Zn159    321     0.919      65.380   ; Zn-O4   [0]
 322     ZnA      1        ZnO      Zn160    322     0.919      65.380   ; Zn-O4   [0]
 323     ZnA      1        ZnO      Zn161    323     0.919      65.380   ; Zn-O4   [0]
 324     ZnA      1        ZnO      Zn162    324     0.919      65.380   ; Zn-O4   [0]
 325     ZnA      1        ZnO      Zn163    325     0.919      65.380   ; Zn-O4   [0]
 326     ZnA      1        ZnO      Zn164    326     0.919      65.380   ; Zn-O4   [0]
 327     ZnA      1        ZnO      Zn165    327     0.919      65.380   ; Zn-O4   [0]
 328     ZnA      1        ZnO      Zn166    328     0.919      65.380   ; Zn-O4   [0]
 329     ZnA      1        ZnO      Zn167    329     0.919      65.380   ; Zn-O4   [0]
 330     ZnA      1        ZnO      Zn168    330     0.919      65.380   ; Zn-O4   [0]
 331     ZnA      1        ZnO      Zn169    331     0.919      65.380   ; Zn-O4   [0]
 332     ZnA      1        ZnO      Zn170    332     0.919      65.380   ; Zn-O4   [0]
 333     ZnA      1        ZnO      Zn171    333     0.919      65.380   ; Zn-O4   [0]
 334      OA      1        ZnO       O163    334     -0.919      15.999   ; O-Zn4   [0]
 335      OA      1        ZnO       O164    335     -0.919      15.999   ; O-Zn4   [0]
 336      OA      1        ZnO       O165    336     -0.919      15.999   ; O-Zn4   [0]
 337      OA      1        ZnO       O166    337     -0.919      15.999   ; O-Zn4   [0]
 338      OA      1        ZnO       O167    338     -0.919      15.999   ; O-Zn4   [0]
 339      OA      1        ZnO       O168    339     -0.919      15.999   ; O-Zn4   [0]
 340      OA      1        ZnO       O169    340     -0.919      15.999   ; O-Zn4   [0]
 341      OA      1        ZnO       O170    341     -0.919      15.999   ; O-Zn4   [0]
 342      OA      1        ZnO       O171    342     -0.919      15.999   ; O-Zn4   [0]
 343      OA      1        ZnO       O172    343     -0.919      15.999   ; O-Zn4   [0]
 344      OA      1        ZnO       O173    344     -0.919      15.999   ; O-Zn4   [0]
 345      OA      1        ZnO       O174    345     -0.919      15.999   ; O-Zn4   [0]
 346      OA      1        ZnO       O175    346     -0.919      15.999   ; O-Zn4   [0]
 347      OA      1        ZnO       O176    347     -0.919      15.999   ; O-Zn4   [0]
 348      OA      1        ZnO       O177    348     -0.919      15.999   ; O-Zn4   [0]
 349      OA      1        ZnO       O178    349     -0.919      15.999   ; O-Zn4   [0]
 350      OA      1        ZnO       O179    350     -0.919      15.999   ; O-Zn4   [0]
 351      OA      1        ZnO       O180    351     -0.919      15.999   ; O-Zn4   [0]
 352      OA      1        ZnO       O181    352     -0.919      15.999   ; O-Zn4   [0]
 353      OA      1        ZnO       O182    353     -0.919      15.999   ; O-Zn4   [0]
 354      OA      1        ZnO       O183    354     -0.919      15.999   ; O-Zn4   [0]
 355      OA      1        ZnO       O184    355     -0.919      15.999   ; O-Zn4   [0]
 356      OA      1        ZnO       O185    356     -0.919      15.999   ; O-Zn4   [0]
 357      OA      1        ZnO       O186    357     -0.919      15.999   ; O-Zn4   [0]
 358      OA      1        ZnO       O187    358     -0.919      15.999   ; O-Zn4   [0]
 359      OA      1        ZnO       O188    359     -0.919      15.999   ; O-Zn4   [0]
 360      OA      1        ZnO       O189    360     -0.919      15.999   ; O-Zn4   [0]
 361     ZnA      1        ZnO      Zn172    361     0.919      65.380   ; Zn-O4   [0]
 362     ZnA      1        ZnO      Zn173    362     0.919      65.380   ; Zn-O4   [0]
 363     ZnA      1        ZnO      Zn174    363     0.919      65.380   ; Zn-O4   [0]
 364     ZnA      1        ZnO      Zn175    364     0.919      65.380   ; Zn-O4   [0]
 365     ZnA      1        ZnO      Zn176    365     0.919      65.380   ; Zn-O4   [0]
 366     ZnA      1        ZnO      Zn177    366     0.919      65.380   ; Zn-O4   [0]
 367     ZnA      1        ZnO      Zn178    367     0.919      65.380   ; Zn-O4   [0]
 368     ZnA      1        ZnO      Zn179    368     0.919      65.380   ; Zn-O4   [0]
 369     ZnA      1        ZnO      Zn180    369     0.919      65.380   ; Zn-O4   [0]
 370     ZnA      1        ZnO      Zn181    370     0.919      65.380   ; Zn-O4   [0]
 371     ZnA      1        ZnO      Zn182    371     0.919      65.380   ; Zn-O4   [0]
 372     ZnA      1        ZnO      Zn183    372     0.919      65.380   ; Zn-O4   [0]
 373     ZnA      1        ZnO      Zn184    373     0.919      65.380   ; Zn-O4   [0]
 374     ZnA      1        ZnO      Zn185    374     0.919      65.380   ; Zn-O4   [0]
 375     ZnA      1        ZnO      Zn186    375     0.919      65.380   ; Zn-O4   [0]
 376     ZnA      1        ZnO      Zn187    376     0.919      65.380   ; Zn-O4   [0]
 377     ZnA      1        ZnO      Zn188    377     0.919      65.380   ; Zn-O4   [0]
 378     ZnA      1        ZnO      Zn189    378     0.919      65.380   ; Zn-O4   [0]
 379     ZnA      1        ZnO      Zn190    379     0.919      65.380   ; Zn-O4   [0]
 380     ZnA      1        ZnO      Zn191    380     0.919      65.380   ; Zn-O4   [0]
 381     ZnA      1        ZnO      Zn192    381     0.919      65.380   ; Zn-O4   [0]
 382     ZnA      1        ZnO      Zn193    382     0.919      65.380   ; Zn-O4   [0]
 383     ZnA      1        ZnO      Zn194    383     0.919      65.380   ; Zn-O4   [0]
 384     ZnA      1        ZnO      Zn195    384     0.919      65.380   ; Zn-O4   [0]
 385     ZnA      1        ZnO      Zn196    385     0.919      65.380   ; Zn-O4   [0]
 386     ZnA      1        ZnO      Zn197    386     0.919      65.380   ; Zn-O4   [0]
 387     ZnA      1        ZnO      Zn198    387     0.919      65.380   ; Zn-O4   [0]
 388     ZnA      1        ZnO      Zn199    388     0.919      65.380   ; Zn-O4   [0]
 389     ZnA      1        ZnO      Zn200    389     0.919      65.380   ; Zn-O4   [0]
 390     ZnA      1        ZnO      Zn201    390     0.919      65.380   ; Zn-O4   [0]
 391     ZnA      1        ZnO      Zn202    391     0.919      65.380   ; Zn-O4   [0]
 392     ZnA      1        ZnO      Zn203    392     0.919      65.380   ; Zn-O4   [0]
 393     ZnA      1        ZnO      Zn204    393     0.919      65.380   ; Zn-O4   [0]
 394     ZnA      1        ZnO      Zn205    394     0.919      65.380   ; Zn-O4   [0]
 395     ZnA      1        ZnO      Zn206    395     0.919      65.380   ; Zn-O4   [0]
 396     ZnA      1        ZnO      Zn207    396     0.919      65.380   ; Zn-O4   [0]
 397      OA      1        ZnO       O190    397     -0.919      15.999   ; O-Zn4   [0]
 398      OA      1        ZnO       O191    398     -0.919      15.999   ; O-Zn4   [0]
 399      OA      1        ZnO       O192    399     -0.919      15.999   ; O-Zn4   [0]
 400      OA      1        ZnO       O193    400     -0.919      15.999   ; O-Zn4   [0]
 401      OA      1        ZnO       O194    401     -0.919      15.999   ; O-Zn4   [0]
 402      OA      1        ZnO       O195    402     -0.919      15.999   ; O-Zn4   [0]
 403      OA      1        ZnO       O196    403     -0.919      15.999   ; O-Zn4   [0]
 404      OA      1        ZnO       O197    404     -0.919      15.999   ; O-Zn4   [0]
 405      OA      1        ZnO       O198    405     -0.919      15.999   ; O-Zn4   [0]
 406     ZnA      1        ZnO      Zn208    406     0.919      65.380   ; Zn-O4   [0]
 407     ZnA      1        ZnO      Zn209    407     0.919      65.380   ; Zn-O4   [0]
 408     ZnA      1        ZnO      Zn210    408     0.919      65.380   ; Zn-O4   [0]
 409     ZnA      1        ZnO      Zn211    409     0.919      65.380   ; Zn-O4   [0]
 410     ZnA      1        ZnO      Zn212    410     0.919      65.380   ; Zn-O4   [0]
 411     ZnA      1        ZnO      Zn213    411     0.919      65.380   ; Zn-O4   [0]
 412     ZnA      1        ZnO      Zn214    412     0.919      65.380   ; Zn-O4   [0]
 413     ZnA      1        ZnO      Zn215    413     0.919      65.380   ; Zn-O4   [0]
 414     ZnA      1        ZnO      Zn216    414     0.919      65.380   ; Zn-O4   [0]
 415      OA      1        ZnO       O199    415     -0.919      15.999   ; O-Zn4   [0]
 416      OA      1        ZnO       O200    416     -0.919      15.999   ; O-Zn4   [0]
 417      OA      1        ZnO       O201    417     -0.919      15.999   ; O-Zn4   [0]
 418      OA      1        ZnO       O202    418     -0.919      15.999   ; O-Zn4   [0]
 419      OA      1        ZnO       O203    419     -0.919      15.999   ; O-Zn4   [0]
 420      OA      1        ZnO       O204    420     -0.919      15.999   ; O-Zn4   [0]
 421      OA      1        ZnO       O205    421     -0.919      15.999   ; O-Zn4   [0]
 422      OA      1        ZnO       O206    422     -0.919      15.999   ; O-Zn4   [0]
 423      OA      1        ZnO       O207    423     -0.919      15.999   ; O-Zn4   [0]
 424      OA      1        ZnO       O208    424     -0.919      15.999   ; O-Zn4   [0]
 425      OA      1        ZnO       O209    425     -0.919      15.999   ; O-Zn4   [0]
 426      OA      1        ZnO       O210    426     -0.919      15.999   ; O-Zn4   [0]
 427      OA      1        ZnO       O211    427     -0.919      15.999   ; O-Zn4   [0]
 428      OA      1        ZnO       O212    428     -0.919      15.999   ; O-Zn4   [0]
 429      OA      1        ZnO       O213    429     -0.919      15.999   ; O-Zn4   [0]
 430      OA      1        ZnO       O214    430     -0.919      15.999   ; O-Zn4   [0]
 431      OA      1        ZnO       O215    431     -0.919      15.999   ; O-Zn4   [0]
 432      OA      1        ZnO       O216    432     -0.919      15.999   ; O-Zn4   [0]
 433      OA      1        ZnO       O217    433     -0.919      15.999   ; O-Zn4   [0]
 434      OA      1        ZnO       O218    434     -0.919      15.999   ; O-Zn4   [0]
 435      OA      1        ZnO       O219    435     -0.919      15.999   ; O-Zn4   [0]
 436      OA      1        ZnO       O220    436     -0.919      15.999   ; O-Zn4   [0]
 437      OA      1        ZnO       O221    437     -0.919      15.999   ; O-Zn4   [0]
 438      OA      1        ZnO       O222    438     -0.919      15.999   ; O-Zn4   [0]
 439      OA      1        ZnO       O223    439     -0.919      15.999   ; O-Zn4   [0]
 440      OA      1        ZnO       O224    440     -0.919      15.999   ; O-Zn4   [0]
 441      OA      1        ZnO       O225    441     -0.919      15.999   ; O-Zn4   [0]
 442     ZnA      1        ZnO      Zn217    442     0.919      65.380   ; Zn-O4   [0]
 443     ZnA      1        ZnO      Zn218    443     0.919      65.380   ; Zn-O4   [0]
 444     ZnA      1        ZnO      Zn219    444     0.919      65.380   ; Zn-O4   [0]
 445     ZnA      1        ZnO      Zn220    445     0.919      65.380   ; Zn-O4   [0]
 446     ZnA      1        ZnO      Zn221    446     0.919      65.380   ; Zn-O4   [0]
 447     ZnA      1        ZnO      Zn222    447     0.919      65.380   ; Zn-O4   [0]
 448     ZnA      1        ZnO      Zn223    448     0.919      65.380   ; Zn-O4   [0]
 449     ZnA      1        ZnO      Zn224    449     0.919      65.380   ; Zn-O4   [0]
 450     ZnA      1        ZnO      Zn225    450     0.919      65.380   ; Zn-O4   [0]
 451     ZnA      1        ZnO      Zn226    451     0.919      65.380   ; Zn-O4   [0]
 452     ZnA      1        ZnO      Zn227    452     0.919      65.380   ; Zn-O4   [0]
 453     ZnA      1        ZnO      Zn228    453     0.919      65.380   ; Zn-O4   [0]
 454     ZnA      1        ZnO      Zn229    454     0.919      65.380   ; Zn-O4   [0]
 455     ZnA      1        ZnO      Zn230    455     0.919      65.380   ; Zn-O4   [0]
 456     ZnA      1        ZnO      Zn231    456     0.919      65.380   ; Zn-O4   [0]
 457     ZnA      1        ZnO      Zn232    457     0.919      65.380   ; Zn-O4   [0]
 458     ZnA      1        ZnO      Zn233    458     0.919      65.380   ; Zn-O4   [0]
 459     ZnA      1        ZnO      Zn234    459     0.919      65.380   ; Zn-O4   [0]
 460      OA      1        ZnO       O226    460     -0.919      15.999   ; O-Zn4   [0]
 461      OA      1        ZnO       O227    461     -0.919      15.999   ; O-Zn4   [0]
 462      OA      1        ZnO       O228    462     -0.919      15.999   ; O-Zn4   [0]
 463      OA      1        ZnO       O229    463     -0.919      15.999   ; O-Zn4   [0]
 464      OA      1        ZnO       O230    464     -0.919      15.999   ; O-Zn4   [0]
 465      OA      1        ZnO       O231    465     -0.919      15.999   ; O-Zn4   [0]
 466      OA      1        ZnO       O232    466     -0.919      15.999   ; O-Zn4   [0]
 467      OA      1        ZnO       O233    467     -0.919      15.999   ; O-Zn4   [0]
 468      OA      1        ZnO       O234    468     -0.919      15.999   ; O-Zn4   [0]
 469      OA      1        ZnO       O235    469     -0.919      15.999   ; O-Zn4   [0]
 470      OA      1        ZnO       O236    470     -0.919      15.999   ; O-Zn4   [0]
 471      OA      1        ZnO       O237    471     -0.919      15.999   ; O-Zn4   [0]
 472      OA      1        ZnO       O238    472     -0.919      15.999   ; O-Zn4   [0]
 473      OA      1        ZnO       O239    473     -0.919      15.999   ; O-Zn4   [0]
 474      OA      1        ZnO       O240    474     -0.919      15.999   ; O-Zn4   [0]
 475      OA      1        ZnO       O241    475     -0.919      15.999   ; O-Zn4   [0]
 476      OA      1        ZnO       O242    476     -0.919      15.999   ; O-Zn4   [0]
 477      OA      1        ZnO       O243    477     -0.919      15.999   ; O-Zn4   [0]
 478      OA      1        ZnO       O244    478     -0.919      15.999   ; O-Zn4   [0]
 479      OA      1        ZnO       O245    479     -0.919      15.999   ; O-Zn4   [0]
 480      OA      1        ZnO       O246    480     -0.919      15.999   ; O-Zn4   [0]
 481      OA      1        ZnO       O247    481     -0.919      15.999   ; O-Zn4   [0]
 482      OA      1        ZnO       O248    482     -0.919      15.999   ; O-Zn4   [0]
 483      OA      1        ZnO       O249    483     -0.919      15.999   ; O-Zn4   [0]
 484      OA      1        ZnO       O250    484     -0.919      15.999   ; O-Zn4   [0]
 485      OA      1        ZnO       O251    485     -0.919      15.999   ; O-Zn4   [0]
 486      OA      1        ZnO       O252    486     -0.919      15.999   ; O-Zn4   [0]
 487      OA      1        ZnO       O253    487     -0.919      15.999   ; O-Zn4   [0]
 488      OA      1        ZnO       O254    488     -0.919      15.999   ; O-Zn4   [0]
 489      OA      1        ZnO       O255    489     -0.919      15.999   ; O-Zn4   [0]
 490      OA      1        ZnO       O256    490     -0.919      15.999   ; O-Zn4   [0]
 491      OA      1        ZnO       O257    491     -0.919      15.999   ; O-Zn4   [0]
 492      OA      1        ZnO       O258    492     -0.919      15.999   ; O-Zn4   [0]
 493      OA      1        ZnO       O259    493     -0.919      15.999   ; O-Zn4   [0]
 494      OA      1        ZnO       O260    494     -0.919      15.999   ; O-Zn4   [0]
 495      OA      1        ZnO       O261    495     -0.919      15.999   ; O-Zn4   [0]
 496      OA      1        ZnO       O262    496     -0.919      15.999   ; O-Zn4   [0]
 497      OA      1        ZnO       O263    497     -0.919      15.999   ; O-Zn4   [0]
 498      OA      1        ZnO       O264    498     -0.919      15.999   ; O-Zn4   [0]
 499      OA      1        ZnO       O265    499     -0.919      15.999   ; O-Zn4   [0]
 500      OA      1        ZnO       O266    500     -0.919      15.999   ; O-Zn4   [0]
 501      OA      1        ZnO       O267    501     -0.919      15.999   ; O-Zn4   [0]
 502      OA      1        ZnO       O268    502     -0.919      15.999   ; O-Zn4   [0]
 503      OA      1        ZnO       O269    503     -0.919      15.999   ; O-Zn4   [0]
 504      OA      1        ZnO       O270    504     -0.919      15.999   ; O-Zn4   [0]
 505      OA      1        ZnO       O271    505     -0.919      15.999   ; O-Zn4   [0]
 506      OA      1        ZnO       O272    506     -0.919      15.999   ; O-Zn4   [0]
 507      OA      1        ZnO       O273    507     -0.919      15.999   ; O-Zn4   [0]
 508      OA      1        ZnO       O274    508     -0.919      15.999   ; O-Zn4   [0]
 509      OA      1        ZnO       O275    509     -0.919      15.999   ; O-Zn4   [0]
 510      OA      1        ZnO       O276    510     -0.919      15.999   ; O-Zn4   [0]
 511      OA      1        ZnO       O277    511     -0.919      15.999   ; O-Zn4   [0]
 512      OA      1        ZnO       O278    512     -0.919      15.999   ; O-Zn4   [0]
 513      OA      1        ZnO       O279    513     -0.919      15.999   ; O-Zn4   [0]
 514     ZnA      1        ZnO      Zn235    514     0.919      65.380   ; Zn-O4   [0]
 515     ZnA      1        ZnO      Zn236    515     0.919      65.380   ; Zn-O4   [0]
 516     ZnA      1        ZnO      Zn237    516     0.919      65.380   ; Zn-O4   [0]
 517     ZnA      1        ZnO      Zn238    517     0.919      65.380   ; Zn-O4   [0]
 518     ZnA      1        ZnO      Zn239    518     0.919      65.380   ; Zn-O4   [0]
 519     ZnA      1        ZnO      Zn240    519     0.919      65.380   ; Zn-O4   [0]
 520     ZnA      1        ZnO      Zn241    520     0.919      65.380   ; Zn-O4   [0]
 521     ZnA      1        ZnO      Zn242    521     0.919      65.380   ; Zn-O4   [0]
 522     ZnA      1        ZnO      Zn243    522     0.919      65.380   ; Zn-O4   [0]
 523     ZnA      1        ZnO      Zn244    523     0.919      65.380   ; Zn-O4   [0]
 524     ZnA      1        ZnO      Zn245    524     0.919      65.380   ; Zn-O4   [0]
 525     ZnA      1        ZnO      Zn246    525     0.919      65.380   ; Zn-O4   [0]
 526     ZnA      1        ZnO      Zn247    526     0.919      65.380   ; Zn-O4   [0]
 527     ZnA      1        ZnO      Zn248    527     0.919      65.380   ; Zn-O4   [0]
 528     ZnA      1        ZnO      Zn249    528     0.919      65.380   ; Zn-O4   [0]
 529     ZnA      1        ZnO      Zn250    529     0.919      65.380   ; Zn-O4   [0]
 530     ZnA      1        ZnO      Zn251    530     0.919      65.380   ; Zn-O4   [0]
 531     ZnA      1        ZnO      Zn252    531     0.919      65.380   ; Zn-O4   [0]
 532     ZnA      1        ZnO      Zn253    532     0.919      65.380   ; Zn-O4   [0]
 533     ZnA      1        ZnO      Zn254    533     0.919      65.380   ; Zn-O4   [0]
 534     ZnA      1        ZnO      Zn255    534     0.919      65.380   ; Zn-O4   [0]
 535     ZnA      1        ZnO      Zn256    535     0.919      65.380   ; Zn-O4   [0]
 536     ZnA      1        ZnO      Zn257    536     0.919      65.380   ; Zn-O4   [0]
 537     ZnA      1        ZnO      Zn258    537     0.919      65.380   ; Zn-O4   [0]
 538     ZnA      1        ZnO      Zn259    538     0.919      65.380   ; Zn-O4   [0]
 539     ZnA      1        ZnO      Zn260    539     0.919      65.380   ; Zn-O4   [0]
 540     ZnA      1        ZnO      Zn261    540     0.919      65.380   ; Zn-O4   [0]
 541     ZnA      1        ZnO      Zn262    541     0.919      65.380   ; Zn-O4   [0]
 542     ZnA      1        ZnO      Zn263    542     0.919      65.380   ; Zn-O4   [0]
 543     ZnA      1        ZnO      Zn264    543     0.919      65.380   ; Zn-O4   [0]
 544     ZnA      1        ZnO      Zn265    544     0.919      65.380   ; Zn-O4   [0]
 545     ZnA      1        ZnO      Zn266    545     0.919      65.380   ; Zn-O4   [0]
 546     ZnA      1        ZnO      Zn267    546     0.919      65.380   ; Zn-O4   [0]
 547     ZnA      1        ZnO      Zn268    547     0.919      65.380   ; Zn-O4   [0]
 548     ZnA      1        ZnO      Zn269    548     0.919      65.380   ; Zn-O4   [0]
 549     ZnA      1        ZnO      Zn270    549     0.919      65.380   ; Zn-O4   [0]
 550     ZnA      1        ZnO      Zn271    550     0.919      65.380   ; Zn-O4   [0]
 551     ZnA      1        ZnO      Zn272    551     0.919      65.380   ; Zn-O4   [0]
 552     ZnA      1        ZnO      Zn273    552     0.919      65.380   ; Zn-O4   [0]
 553     ZnA      1        ZnO      Zn274    553     0.919      65.380   ; Zn-O4   [0]
 554     ZnA      1        ZnO      Zn275    554     0.919      65.380   ; Zn-O4   [0]
 555     ZnA      1        ZnO      Zn276    555     0.919      65.380   ; Zn-O4   [0]
 556     ZnA      1        ZnO      Zn277    556     0.919      65.380   ; Zn-O4   [0]
 557     ZnA      1        ZnO      Zn278    557     0.919      65.380   ; Zn-O4   [0]
 558     ZnA      1        ZnO      Zn279    558     0.919      65.380   ; Zn-O4   [0]
 559      OB      1        ZnO       O280    559     -0.827903      15.999   ; O-H1Zn3 [0]
 560      OB      1        ZnO       O281    560     -0.827903      15.999   ; O-H1Zn3 [0]
 561      OB      1        ZnO       O282    561     -0.827903      15.999   ; O-H1Zn3 [0]
 562      OB      1        ZnO       O283    562     -0.827903      15.999   ; O-H1Zn3 [0]
 563      OB      1        ZnO       O284    563     -0.827903      15.999   ; O-H1Zn3 [0]
 564      OB      1        ZnO       O285    564     -0.827903      15.999   ; O-H1Zn3 [0]
 565      OB      1        ZnO       O286    565     -0.827903      15.999   ; O-H1Zn3 [0]
 566      OB      1        ZnO       O287    566     -0.827903      15.999   ; O-H1Zn3 [0]
 567      OB      1        ZnO       O288    567     -0.827903      15.999   ; O-H1Zn3 [0]
 568      OA      1        ZnO       O289    568     -0.919      15.999   ; O-Zn4   [0]
 569      OA      1        ZnO       O290    569     -0.919      15.999   ; O-Zn4   [0]
 570      OA      1        ZnO       O291    570     -0.919      15.999   ; O-Zn4   [0]
 571      OA      1        ZnO       O292    571     -0.919      15.999   ; O-Zn4   [0]
 572      OA      1        ZnO       O293    572     -0.919      15.999   ; O-Zn4   [0]
 573      OA      1        ZnO       O294    573     -0.919      15.999   ; O-Zn4   [0]
 574      OA      1        ZnO       O295    574     -0.919      15.999   ; O-Zn4   [0]
 575      OA      1        ZnO       O296    575     -0.919      15.999   ; O-Zn4   [0]
 576      OA      1        ZnO       O297    576     -0.919      15.999   ; O-Zn4   [0]
 577     ZnA      1        ZnO      Zn280    577     0.919      65.380   ; Zn-O4   [0]
 578     ZnA      1        ZnO      Zn281    578     0.919      65.380   ; Zn-O4   [0]
 579     ZnA      1        ZnO      Zn282    579     0.919      65.380   ; Zn-O4   [0]
 580     ZnA      1        ZnO      Zn283    580     0.919      65.380   ; Zn-O4   [0]
 581     ZnA      1        ZnO      Zn284    581     0.919      65.380   ; Zn-O4   [0]
 582     ZnA      1        ZnO      Zn285    582     0.919      65.380   ; Zn-O4   [0]
 583     ZnA      1        ZnO      Zn286    583     0.919      65.380   ; Zn-O4   [0]
 584     ZnA      1        ZnO      Zn287    584     0.919      65.380   ; Zn-O4   [0]
 585     ZnA      1        ZnO      Zn288    585     0.919      65.380   ; Zn-O4   [0]
 586     ZnA      1        ZnO      Zn289    586     0.919      65.380   ; Zn-O4   [0]
 587     ZnA      1        ZnO      Zn290    587     0.919      65.380   ; Zn-O4   [0]
 588     ZnA      1        ZnO      Zn291    588     0.919      65.380   ; Zn-O4   [0]
 589     ZnA      1        ZnO      Zn292    589     0.919      65.380   ; Zn-O4   [0]
 590     ZnA      1        ZnO      Zn293    590     0.919      65.380   ; Zn-O4   [0]
 591     ZnA      1        ZnO      Zn294    591     0.919      65.380   ; Zn-O4   [0]
 592     ZnA      1        ZnO      Zn295    592     0.919      65.380   ; Zn-O4   [0]
 593     ZnA      1        ZnO      Zn296    593     0.919      65.380   ; Zn-O4   [0]
 594     ZnA      1        ZnO      Zn297    594     0.919      65.380   ; Zn-O4   [0]
 595      OA      1        ZnO       O298    595     -0.919      15.999   ; O-Zn4   [0]
 596      OA      1        ZnO       O299    596     -0.919      15.999   ; O-Zn4   [0]
 597      OA      1        ZnO       O300    597     -0.919      15.999   ; O-Zn4   [0]
 598      OA      1        ZnO       O301    598     -0.919      15.999   ; O-Zn4   [0]
 599      OA      1        ZnO       O302    599     -0.919      15.999   ; O-Zn4   [0]
 600      OA      1        ZnO       O303    600     -0.919      15.999   ; O-Zn4   [0]
 601      OA      1        ZnO       O304    601     -0.919      15.999   ; O-Zn4   [0]
 602      OA      1        ZnO       O305    602     -0.919      15.999   ; O-Zn4   [0]
 603      OA      1        ZnO       O306    603     -0.919      15.999   ; O-Zn4   [0]
 604     ZnA      1        ZnO      Zn298    604     0.919      65.380   ; Zn-O4   [0]
 605     ZnA      1        ZnO      Zn299    605     0.919      65.380   ; Zn-O4   [0]
 606     ZnA      1        ZnO      Zn300    606     0.919      65.380   ; Zn-O4   [0]
 607     ZnA      1        ZnO      Zn301    607     0.919      65.380   ; Zn-O4   [0]
 608     ZnA      1        ZnO      Zn302    608     0.919      65.380   ; Zn-O4   [0]
 609     ZnA      1        ZnO      Zn303    609     0.919      65.380   ; Zn-O4   [0]
 610     ZnA      1        ZnO      Zn304    610     0.919      65.380   ; Zn-O4   [0]
 611     ZnA      1        ZnO      Zn305    611     0.919      65.380   ; Zn-O4   [0]
 612     ZnA      1        ZnO      Zn306    612     0.919      65.380   ; Zn-O4   [0]
 613      OA      1        ZnO       O307    613     -0.919      15.999   ; O-Zn4   [0]
 614      OA      1        ZnO       O308    614     -0.919      15.999   ; O-Zn4   [0]
 615      OA      1        ZnO       O309    615     -0.919      15.999   ; O-Zn4   [0]
 616      OA      1        ZnO       O310    616     -0.919      15.999   ; O-Zn4   [0]
 617      OA      1        ZnO       O311    617     -0.919      15.999   ; O-Zn4   [0]
 618      OA      1        ZnO       O312    618     -0.919      15.999   ; O-Zn4   [0]
 619      OA      1        ZnO       O313    619     -0.919      15.999   ; O-Zn4   [0]
 620      OA      1        ZnO       O314    620     -0.919      15.999   ; O-Zn4   [0]
 621      OA      1        ZnO       O315    621     -0.919      15.999   ; O-Zn4   [0]
 622     ZnA      1        ZnO      Zn307    622     0.919      65.380   ; Zn-O4   [0]
 623     ZnA      1        ZnO      Zn308    623     0.919      65.380   ; Zn-O4   [0]
 624     ZnA      1        ZnO      Zn309    624     0.919      65.380   ; Zn-O4   [0]
 625     ZnA      1        ZnO      Zn310    625     0.919      65.380   ; Zn-O4   [0]
 626     ZnA      1        ZnO      Zn311    626     0.919      65.380   ; Zn-O4   [0]
 627     ZnA      1        ZnO      Zn312    627     0.919      65.380   ; Zn-O4   [0]
 628     ZnA      1        ZnO      Zn313    628     0.919      65.380   ; Zn-O4   [0]
 629     ZnA      1        ZnO      Zn314    629     0.919      65.380   ; Zn-O4   [0]
 630     ZnA      1        ZnO      Zn315    630     0.919      65.380   ; Zn-O4   [0]
 631      OA      1        ZnO       O316    631     -0.919      15.999   ; O-Zn4   [0]
 632      OA      1        ZnO       O317    632     -0.919      15.999   ; O-Zn4   [0]
 633      OA      1        ZnO       O318    633     -0.919      15.999   ; O-Zn4   [0]
 634      OA      1        ZnO       O319    634     -0.919      15.999   ; O-Zn4   [0]
 635      OA      1        ZnO       O320    635     -0.919      15.999   ; O-Zn4   [0]
 636      OA      1        ZnO       O321    636     -0.919      15.999   ; O-Zn4   [0]
 637      OA      1        ZnO       O322    637     -0.919      15.999   ; O-Zn4   [0]
 638      OA      1        ZnO       O323    638     -0.919      15.999   ; O-Zn4   [0]
 639      OA      1        ZnO       O324    639     -0.919      15.999   ; O-Zn4   [0]
 640      OA      1        ZnO       O325    640     -0.919      15.999   ; O-Zn4   [0]
 641      OA      1        ZnO       O326    641     -0.919      15.999   ; O-Zn4   [0]
 642      OA      1        ZnO       O327    642     -0.919      15.999   ; O-Zn4   [0]
 643      OA      1        ZnO       O328    643     -0.919      15.999   ; O-Zn4   [0]
 644      OA      1        ZnO       O329    644     -0.919      15.999   ; O-Zn4   [0]
 645      OA      1        ZnO       O330    645     -0.919      15.999   ; O-Zn4   [0]
 646      OA      1        ZnO       O331    646     -0.919      15.999   ; O-Zn4   [0]
 647      OA      1        ZnO       O332    647     -0.919      15.999   ; O-Zn4   [0]
 648      OA      1        ZnO       O333    648     -0.919      15.999   ; O-Zn4   [0]
 649     ZnA      1        ZnO      Zn316    649     0.919      65.380   ; Zn-O4   [0]
 650     ZnA      1        ZnO      Zn317    650     0.919      65.380   ; Zn-O4   [0]
 651     ZnA      1        ZnO      Zn318    651     0.919      65.380   ; Zn-O4   [0]
 652     ZnA      1        ZnO      Zn319    652     0.919      65.380   ; Zn-O4   [0]
 653     ZnA      1        ZnO      Zn320    653     0.919      65.380   ; Zn-O4   [0]
 654     ZnA      1        ZnO      Zn321    654     0.919      65.380   ; Zn-O4   [0]
 655     ZnA      1        ZnO      Zn322    655     0.919      65.380   ; Zn-O4   [0]
 656     ZnA      1        ZnO      Zn323    656     0.919      65.380   ; Zn-O4   [0]
 657     ZnA      1        ZnO      Zn324    657     0.919      65.380   ; Zn-O4   [0]
 658      OA      1        ZnO       O334    658     -0.919      15.999   ; O-Zn4   [0]
 659      OA      1        ZnO       O335    659     -0.919      15.999   ; O-Zn4   [0]
 660      OA      1        ZnO       O336    660     -0.919      15.999   ; O-Zn4   [0]
 661      OA      1        ZnO       O337    661     -0.919      15.999   ; O-Zn4   [0]
 662      OA      1        ZnO       O338    662     -0.919      15.999   ; O-Zn4   [0]
 663      OA      1        ZnO       O339    663     -0.919      15.999   ; O-Zn4   [0]
 664      OA      1        ZnO       O340    664     -0.919      15.999   ; O-Zn4   [0]
 665      OA      1        ZnO       O341    665     -0.919      15.999   ; O-Zn4   [0]
 666      OA      1        ZnO       O342    666     -0.919      15.999   ; O-Zn4   [0]
 667     ZnA      1        ZnO      Zn325    667     0.919      65.380   ; Zn-O4   [0]
 668     ZnA      1        ZnO      Zn326    668     0.919      65.380   ; Zn-O4   [0]
 669     ZnA      1        ZnO      Zn327    669     0.919      65.380   ; Zn-O4   [0]
 670     ZnA      1        ZnO      Zn328    670     0.919      65.380   ; Zn-O4   [0]
 671     ZnA      1        ZnO      Zn329    671     0.919      65.380   ; Zn-O4   [0]
 672     ZnA      1        ZnO      Zn330    672     0.919      65.380   ; Zn-O4   [0]
 673     ZnA      1        ZnO      Zn331    673     0.919      65.380   ; Zn-O4   [0]
 674     ZnA      1        ZnO      Zn332    674     0.919      65.380   ; Zn-O4   [0]
 675     ZnA      1        ZnO      Zn333    675     0.919      65.380   ; Zn-O4   [0]
 676     ZnA      1        ZnO      Zn334    676     0.919      65.380   ; Zn-O4   [0]
 677     ZnA      1        ZnO      Zn335    677     0.919      65.380   ; Zn-O4   [0]
 678     ZnA      1        ZnO      Zn336    678     0.919      65.380   ; Zn-O4   [0]
 679     ZnA      1        ZnO      Zn337    679     0.919      65.380   ; Zn-O4   [0]
 680     ZnA      1        ZnO      Zn338    680     0.919      65.380   ; Zn-O4   [0]
 681     ZnA      1        ZnO      Zn339    681     0.919      65.380   ; Zn-O4   [0]
 682     ZnA      1        ZnO      Zn340    682     0.919      65.380   ; Zn-O4   [0]
 683     ZnA      1        ZnO      Zn341    683     0.919      65.380   ; Zn-O4   [0]
 684     ZnA      1        ZnO      Zn342    684     0.919      65.380   ; Zn-O4   [0]
 685      OA      1        ZnO       O343    685     -0.919      15.999   ; O-Zn4   [0]
 686      OA      1        ZnO       O344    686     -0.919      15.999   ; O-Zn4   [0]
 687      OA      1        ZnO       O345    687     -0.919      15.999   ; O-Zn4   [0]
 688      OA      1        ZnO       O346    688     -0.919      15.999   ; O-Zn4   [0]
 689      OA      1        ZnO       O347    689     -0.919      15.999   ; O-Zn4   [0]
 690      OA      1        ZnO       O348    690     -0.919      15.999   ; O-Zn4   [0]
 691      OA      1        ZnO       O349    691     -0.919      15.999   ; O-Zn4   [0]
 692      OA      1        ZnO       O350    692     -0.919      15.999   ; O-Zn4   [0]
 693      OA      1        ZnO       O351    693     -0.919      15.999   ; O-Zn4   [0]
 694     ZnA      1        ZnO      Zn343    694     0.919      65.380   ; Zn-O4   [0]
 695     ZnA      1        ZnO      Zn344    695     0.919      65.380   ; Zn-O4   [0]
 696     ZnA      1        ZnO      Zn345    696     0.919      65.380   ; Zn-O4   [0]
 697     ZnA      1        ZnO      Zn346    697     0.919      65.380   ; Zn-O4   [0]
 698     ZnA      1        ZnO      Zn347    698     0.919      65.380   ; Zn-O4   [0]
 699     ZnA      1        ZnO      Zn348    699     0.919      65.380   ; Zn-O4   [0]
 700     ZnA      1        ZnO      Zn349    700     0.919      65.380   ; Zn-O4   [0]
 701     ZnA      1        ZnO      Zn350    701     0.919      65.380   ; Zn-O4   [0]
 702     ZnA      1        ZnO      Zn351    702     0.919      65.380   ; Zn-O4   [0]
 703      OA      1        ZnO       O352    703     -0.919      15.999   ; O-Zn4   [0]
 704      OA      1        ZnO       O353    704     -0.919      15.999   ; O-Zn4   [0]
 705      OA      1        ZnO       O354    705     -0.919      15.999   ; O-Zn4   [0]
 706      OA      1        ZnO       O355    706     -0.919      15.999   ; O-Zn4   [0]
 707      OA      1        ZnO       O356    707     -0.919      15.999   ; O-Zn4   [0]
 708      OA      1        ZnO       O357    708     -0.919      15.999   ; O-Zn4   [0]
 709      OA      1        ZnO       O358    709     -0.919      15.999   ; O-Zn4   [0]
 710      OA      1        ZnO       O359    710     -0.919      15.999   ; O-Zn4   [0]
 711      OA      1        ZnO       O360    711     -0.919      15.999   ; O-Zn4   [0]
 712     ZnA      1        ZnO      Zn352    712     0.919      65.380   ; Zn-O4   [0]
 713     ZnA      1        ZnO      Zn353    713     0.919      65.380   ; Zn-O4   [0]
 714     ZnA      1        ZnO      Zn354    714     0.919      65.380   ; Zn-O4   [0]
 715     ZnA      1        ZnO      Zn355    715     0.919      65.380   ; Zn-O4   [0]
 716     ZnA      1        ZnO      Zn356    716     0.919      65.380   ; Zn-O4   [0]
 717     ZnA      1        ZnO      Zn357    717     0.919      65.380   ; Zn-O4   [0]
 718     ZnA      1        ZnO      Zn358    718     0.919      65.380   ; Zn-O4   [0]
 719     ZnA      1        ZnO      Zn359    719     0.919      65.380   ; Zn-O4   [0]
 720     ZnA      1        ZnO      Zn360    720     0.919      65.380   ; Zn-O4   [0]
 721      OA      1        ZnO       O361    721     -0.919      15.999   ; O-Zn4   [0]
 722      OA      1        ZnO       O362    722     -0.919      15.999   ; O-Zn4   [0]
 723      OA      1        ZnO       O363    723     -0.919      15.999   ; O-Zn4   [0]
 724      OA      1        ZnO       O364    724     -0.919      15.999   ; O-Zn4   [0]
 725      OA      1        ZnO       O365    725     -0.919      15.999   ; O-Zn4   [0]
 726      OA      1        ZnO       O366    726     -0.919      15.999   ; O-Zn4   [0]
 727      OA      1        ZnO       O367    727     -0.919      15.999   ; O-Zn4   [0]
 728      OA      1        ZnO       O368    728     -0.919      15.999   ; O-Zn4   [0]
 729      OA      1        ZnO       O369    729     -0.919      15.999   ; O-Zn4   [0]
 730      OA      1        ZnO       O370    730     -0.919      15.999   ; O-Zn4   [0]
 731      OA      1        ZnO       O371    731     -0.919      15.999   ; O-Zn4   [0]
 732      OA      1        ZnO       O372    732     -0.919      15.999   ; O-Zn4   [0]
 733      OA      1        ZnO       O373    733     -0.919      15.999   ; O-Zn4   [0]
 734      OA      1        ZnO       O374    734     -0.919      15.999   ; O-Zn4   [0]
 735      OA      1        ZnO       O375    735     -0.919      15.999   ; O-Zn4   [0]
 736      OA      1        ZnO       O376    736     -0.919      15.999   ; O-Zn4   [0]
 737      OA      1        ZnO       O377    737     -0.919      15.999   ; O-Zn4   [0]
 738      OA      1        ZnO       O378    738     -0.919      15.999   ; O-Zn4   [0]
 739      OA      1        ZnO       O379    739     -0.919      15.999   ; O-Zn4   [0]
 740      OA      1        ZnO       O380    740     -0.919      15.999   ; O-Zn4   [0]
 741      OA      1        ZnO       O381    741     -0.919      15.999   ; O-Zn4   [0]
 742      OA      1        ZnO       O382    742     -0.919      15.999   ; O-Zn4   [0]
 743      OA      1        ZnO       O383    743     -0.919      15.999   ; O-Zn4   [0]
 744      OA      1        ZnO       O384    744     -0.919      15.999   ; O-Zn4   [0]
 745      OA      1        ZnO       O385    745     -0.919      15.999   ; O-Zn4   [0]
 746      OA      1        ZnO       O386    746     -0.919      15.999   ; O-Zn4   [0]
 747      OA      1        ZnO       O387    747     -0.919      15.999   ; O-Zn4   [0]
 748     ZnA      1        ZnO      Zn361    748     0.919      65.380   ; Zn-O4   [0]
 749     ZnA      1        ZnO      Zn362    749     0.919      65.380   ; Zn-O4   [0]
 750     ZnA      1        ZnO      Zn363    750     0.919      65.380   ; Zn-O4   [0]
 751     ZnA      1        ZnO      Zn364    751     0.919      65.380   ; Zn-O4   [0]
 752     ZnA      1        ZnO      Zn365    752     0.919      65.380   ; Zn-O4   [0]
 753     ZnA      1        ZnO      Zn366    753     0.919      65.380   ; Zn-O4   [0]
 754     ZnA      1        ZnO      Zn367    754     0.919      65.380   ; Zn-O4   [0]
 755     ZnA      1        ZnO      Zn368    755     0.919      65.380   ; Zn-O4   [0]
 756     ZnA      1        ZnO      Zn369    756     0.919      65.380   ; Zn-O4   [0]
 757     ZnA      1        ZnO      Zn370    757     0.919      65.380   ; Zn-O4   [0]
 758     ZnA      1        ZnO      Zn371    758     0.919      65.380   ; Zn-O4   [0]
 759     ZnA      1        ZnO      Zn372    759     0.919      65.380   ; Zn-O4   [0]
 760     ZnA      1        ZnO      Zn373    760     0.919      65.380   ; Zn-O4   [0]
 761     ZnA      1        ZnO      Zn374    761     0.919      65.380   ; Zn-O4   [0]
 762     ZnA      1        ZnO      Zn375    762     0.919      65.380   ; Zn-O4   [0]
 763     ZnA      1        ZnO      Zn376    763     0.919      65.380   ; Zn-O4   [0]
 764     ZnA      1        ZnO      Zn377    764     0.919      65.380   ; Zn-O4   [0]
 765     ZnA      1        ZnO      Zn378    765     0.919      65.380   ; Zn-O4   [0]
 766     ZnA      1        ZnO      Zn379    766     0.919      65.380   ; Zn-O4   [0]
 767     ZnA      1        ZnO      Zn380    767     0.919      65.380   ; Zn-O4   [0]
 768     ZnA      1        ZnO      Zn381    768     0.919      65.380   ; Zn-O4   [0]
 769     ZnA      1        ZnO      Zn382    769     0.919      65.380   ; Zn-O4   [0]
 770     ZnA      1        ZnO      Zn383    770     0.919      65.380   ; Zn-O4   [0]
 771     ZnA      1        ZnO      Zn384    771     0.919      65.380   ; Zn-O4   [0]
 772     ZnA      1        ZnO      Zn385    772     0.919      65.380   ; Zn-O4   [0]
 773     ZnA      1        ZnO      Zn386    773     0.919      65.380   ; Zn-O4   [0]
 774     ZnA      1        ZnO      Zn387    774     0.919      65.380   ; Zn-O4   [0]
 775     ZnA      1        ZnO      Zn388    775     0.919      65.380   ; Zn-O4   [0]
 776     ZnA      1        ZnO      Zn389    776     0.919      65.380   ; Zn-O4   [0]
 777     ZnA      1        ZnO      Zn390    777     0.919      65.380   ; Zn-O4   [0]
 778     ZnA      1        ZnO      Zn391    778     0.919      65.380   ; Zn-O4   [0]
 779     ZnA      1        ZnO      Zn392    779     0.919      65.380   ; Zn-O4   [0]
 780     ZnA      1        ZnO      Zn393    780     0.919      65.380   ; Zn-O4   [0]
 781     ZnA      1        ZnO      Zn394    781     0.919      65.380   ; Zn-O4   [0]
 782     ZnA      1        ZnO      Zn395    782     0.919      65.380   ; Zn-O4   [0]
 783     ZnA      1        ZnO      Zn396    783     0.919      65.380   ; Zn-O4   [0]
 784     ZnA      1        ZnO      Zn397    784     0.919      65.380   ; Zn-O4   [0]
 785     ZnA      1        ZnO      Zn398    785     0.919      65.380   ; Zn-O4   [0]
 786     ZnA      1        ZnO      Zn399    786     0.919      65.380   ; Zn-O4   [0]
 787     ZnA      1        ZnO      Zn400    787     0.919      65.380   ; Zn-O4   [0]
 788     ZnA      1        ZnO      Zn401    788     0.919      65.380   ; Zn-O4   [0]
 789     ZnA      1        ZnO      Zn402    789     0.919      65.380   ; Zn-O4   [0]
 790     ZnA      1        ZnO      Zn403    790     0.919      65.380   ; Zn-O4   [0]
 791     ZnA      1        ZnO      Zn404    791     0.919      65.380   ; Zn-O4   [0]
 792     ZnA      1        ZnO      Zn405    792     0.919      65.380   ; Zn-O4   [0]
 793      OA      1        ZnO       O388    793     -0.919      15.999   ; O-Zn4   [0]
 794      OA      1        ZnO       O389    794     -0.919      15.999   ; O-Zn4   [0]
 795      OA      1        ZnO       O390    795     -0.919      15.999   ; O-Zn4   [0]
 796      OA      1        ZnO       O391    796     -0.919      15.999   ; O-Zn4   [0]
 797      OA      1        ZnO       O392    797     -0.919      15.999   ; O-Zn4   [0]
 798      OA      1        ZnO       O393    798     -0.919      15.999   ; O-Zn4   [0]
 799      OA      1        ZnO       O394    799     -0.919      15.999   ; O-Zn4   [0]
 800      OA      1        ZnO       O395    800     -0.919      15.999   ; O-Zn4   [0]
 801      OA      1        ZnO       O396    801     -0.919      15.999   ; O-Zn4   [0]
 802     ZnA      1        ZnO      Zn406    802     0.919      65.380   ; Zn-O4   [0]
 803     ZnA      1        ZnO      Zn407    803     0.919      65.380   ; Zn-O4   [0]
 804     ZnA      1        ZnO      Zn408    804     0.919      65.380   ; Zn-O4   [0]
 805     ZnA      1        ZnO      Zn409    805     0.919      65.380   ; Zn-O4   [0]
 806     ZnA      1        ZnO      Zn410    806     0.919      65.380   ; Zn-O4   [0]
 807     ZnA      1        ZnO      Zn411    807     0.919      65.380   ; Zn-O4   [0]
 808     ZnA      1        ZnO      Zn412    808     0.919      65.380   ; Zn-O4   [0]
 809     ZnA      1        ZnO      Zn413    809     0.919      65.380   ; Zn-O4   [0]
 810     ZnA      1        ZnO      Zn414    810     0.919      65.380   ; Zn-O4   [0]
 811      OA      1        ZnO       O397    811     -0.919      15.999   ; O-Zn4   [0]
 812      OA      1        ZnO       O398    812     -0.919      15.999   ; O-Zn4   [0]
 813      OA      1        ZnO       O399    813     -0.919      15.999   ; O-Zn4   [0]
 814      OA      1        ZnO       O400    814     -0.919      15.999   ; O-Zn4   [0]
 815      OA      1        ZnO       O401    815     -0.919      15.999   ; O-Zn4   [0]
 816      OA      1        ZnO       O402    816     -0.919      15.999   ; O-Zn4   [0]
 817      OA      1        ZnO       O403    817     -0.919      15.999   ; O-Zn4   [0]
 818      OA      1        ZnO       O404    818     -0.919      15.999   ; O-Zn4   [0]
 819      OA      1        ZnO       O405    819     -0.919      15.999   ; O-Zn4   [0]
 820     ZnA      1        ZnO      Zn415    820     0.919097      65.380   ; Zn-O4   [0]
 821     ZnA      1        ZnO      Zn416    821     0.919097      65.380   ; Zn-O4   [0]
 822     ZnA      1        ZnO      Zn417    822     0.919097      65.380   ; Zn-O4   [0]
 823     ZnA      1        ZnO      Zn418    823     0.919097      65.380   ; Zn-O4   [0]
 824     ZnA      1        ZnO      Zn419    824     0.919097      65.380   ; Zn-O4   [0]
 825     ZnA      1        ZnO      Zn420    825     0.919097      65.380   ; Zn-O4   [0]
 826     ZnA      1        ZnO      Zn421    826     0.919097      65.380   ; Zn-O4   [0]
 827     ZnA      1        ZnO      Zn422    827     0.919097      65.380   ; Zn-O4   [0]
 828     ZnA      1        ZnO      Zn423    828     0.919097      65.380   ; Zn-O4   [0]
 829     ZnA      1        ZnO      Zn424    829     0.919      65.380   ; Zn-O4   [0]
 830     ZnA      1        ZnO      Zn425    830     0.919      65.380   ; Zn-O4   [0]
 831     ZnA      1        ZnO      Zn426    831     0.919      65.380   ; Zn-O4   [0]
 832     ZnA      1        ZnO      Zn427    832     0.919      65.380   ; Zn-O4   [0]
 833     ZnA      1        ZnO      Zn428    833     0.919      65.380   ; Zn-O4   [0]
 834     ZnA      1        ZnO      Zn429    834     0.919      65.380   ; Zn-O4   [0]
 835     ZnA      1        ZnO      Zn430    835     0.919      65.380   ; Zn-O4   [0]
 836     ZnA      1        ZnO      Zn431    836     0.919      65.380   ; Zn-O4   [0]
 837     ZnA      1        ZnO      Zn432    837     0.919      65.380   ; Zn-O4   [0]
 838      OA      1        ZnO       O406    838     -0.919      15.999   ; O-Zn4   [0]
 839      OA      1        ZnO       O407    839     -0.919      15.999   ; O-Zn4   [0]
 840      OA      1        ZnO       O408    840     -0.919      15.999   ; O-Zn4   [0]
 841      OA      1        ZnO       O409    841     -0.919      15.999   ; O-Zn4   [0]
 842      OA      1        ZnO       O410    842     -0.919      15.999   ; O-Zn4   [0]
 843      OA      1        ZnO       O411    843     -0.919      15.999   ; O-Zn4   [0]
 844      OA      1        ZnO       O412    844     -0.919      15.999   ; O-Zn4   [0]
 845      OA      1        ZnO       O413    845     -0.919      15.999   ; O-Zn4   [0]
 846      OA      1        ZnO       O414    846     -0.919      15.999   ; O-Zn4   [0]
 847      OA      1        ZnO       O415    847     -0.919      15.999   ; O-Zn4   [0]
 848      OA      1        ZnO       O416    848     -0.919      15.999   ; O-Zn4   [0]
 849      OA      1        ZnO       O417    849     -0.919      15.999   ; O-Zn4   [0]
 850      OA      1        ZnO       O418    850     -0.919      15.999   ; O-Zn4   [0]
 851      OA      1        ZnO       O419    851     -0.919      15.999   ; O-Zn4   [0]
 852      OA      1        ZnO       O420    852     -0.919      15.999   ; O-Zn4   [0]
 853      OA      1        ZnO       O421    853     -0.919      15.999   ; O-Zn4   [0]
 854      OA      1        ZnO       O422    854     -0.919      15.999   ; O-Zn4   [0]
 855      OA      1        ZnO       O423    855     -0.919      15.999   ; O-Zn4   [0]
 856      OA      1        ZnO       O424    856     -0.919      15.999   ; O-Zn4   [0]
 857      OA      1        ZnO       O425    857     -0.919      15.999   ; O-Zn4   [0]
 858      OA      1        ZnO       O426    858     -0.919      15.999   ; O-Zn4   [0]
 859      OA      1        ZnO       O427    859     -0.919      15.999   ; O-Zn4   [0]
 860      OA      1        ZnO       O428    860     -0.919      15.999   ; O-Zn4   [0]
 861      OA      1        ZnO       O429    861     -0.919      15.999   ; O-Zn4   [0]
 862      OA      1        ZnO       O430    862     -0.919      15.999   ; O-Zn4   [0]
 863      OA      1        ZnO       O431    863     -0.919      15.999   ; O-Zn4   [0]
 864      OA      1        ZnO       O432    864     -0.919      15.999   ; O-Zn4   [0]
 865     ZnA      1        ZnO      Zn433    865     0.919      65.380   ; Zn-O4   [0]
 866     ZnA      1        ZnO      Zn434    866     0.919      65.380   ; Zn-O4   [0]
 867     ZnA      1        ZnO      Zn435    867     0.919      65.380   ; Zn-O4   [0]
 868     ZnA      1        ZnO      Zn436    868     0.919      65.380   ; Zn-O4   [0]
 869     ZnA      1        ZnO      Zn437    869     0.919      65.380   ; Zn-O4   [0]
 870     ZnA      1        ZnO      Zn438    870     0.919      65.380   ; Zn-O4   [0]
 871     ZnA      1        ZnO      Zn439    871     0.919      65.380   ; Zn-O4   [0]
 872     ZnA      1        ZnO      Zn440    872     0.919      65.380   ; Zn-O4   [0]
 873     ZnA      1        ZnO      Zn441    873     0.919      65.380   ; Zn-O4   [0]
 874      OA      1        ZnO       O433    874     -0.919      15.999   ; O-Zn4   [0]
 875      OA      1        ZnO       O434    875     -0.919      15.999   ; O-Zn4   [0]
 876      OA      1        ZnO       O435    876     -0.919      15.999   ; O-Zn4   [0]
 877      OA      1        ZnO       O436    877     -0.919      15.999   ; O-Zn4   [0]
 878      OA      1        ZnO       O437    878     -0.919      15.999   ; O-Zn4   [0]
 879      OA      1        ZnO       O438    879     -0.919      15.999   ; O-Zn4   [0]
 880      OA      1        ZnO       O439    880     -0.919      15.999   ; O-Zn4   [0]
 881      OA      1        ZnO       O440    881     -0.919      15.999   ; O-Zn4   [0]
 882      OA      1        ZnO       O441    882     -0.919      15.999   ; O-Zn4   [0]
 883     ZnA      1        ZnO      Zn442    883     0.919      65.380   ; Zn-O4   [0]
 884     ZnA      1        ZnO      Zn443    884     0.919      65.380   ; Zn-O4   [0]
 885     ZnA      1        ZnO      Zn444    885     0.919      65.380   ; Zn-O4   [0]
 886     ZnA      1        ZnO      Zn445    886     0.919      65.380   ; Zn-O4   [0]
 887     ZnA      1        ZnO      Zn446    887     0.919      65.380   ; Zn-O4   [0]
 888     ZnA      1        ZnO      Zn447    888     0.919      65.380   ; Zn-O4   [0]
 889     ZnA      1        ZnO      Zn448    889     0.919      65.380   ; Zn-O4   [0]
 890     ZnA      1        ZnO      Zn449    890     0.919      65.380   ; Zn-O4   [0]
 891     ZnA      1        ZnO      Zn450    891     0.919      65.380   ; Zn-O4   [0]
 892      OA      1        ZnO       O442    892     -0.919      15.999   ; O-Zn4   [0]
 893      OA      1        ZnO       O443    893     -0.919      15.999   ; O-Zn4   [0]
 894      OA      1        ZnO       O444    894     -0.919      15.999   ; O-Zn4   [0]
 895      OA      1        ZnO       O445    895     -0.919      15.999   ; O-Zn4   [0]
 896      OA      1        ZnO       O446    896     -0.919      15.999   ; O-Zn4   [0]
 897      OA      1        ZnO       O447    897     -0.919      15.999   ; O-Zn4   [0]
 898      OA      1        ZnO       O448    898     -0.919      15.999   ; O-Zn4   [0]
 899      OA      1        ZnO       O449    899     -0.919      15.999   ; O-Zn4   [0]
 900      OA      1        ZnO       O450    900     -0.919      15.999   ; O-Zn4   [0]
 901     ZnA      1        ZnO      Zn451    901     0.919      65.380   ; Zn-O4   [0]
 902     ZnA      1        ZnO      Zn452    902     0.919      65.380   ; Zn-O4   [0]
 903     ZnA      1        ZnO      Zn453    903     0.919      65.380   ; Zn-O4   [0]
 904     ZnA      1        ZnO      Zn454    904     0.919      65.380   ; Zn-O4   [0]
 905     ZnA      1        ZnO      Zn455    905     0.919      65.380   ; Zn-O4   [0]
 906     ZnA      1        ZnO      Zn456    906     0.919      65.380   ; Zn-O4   [0]
 907     ZnA      1        ZnO      Zn457    907     0.919      65.380   ; Zn-O4   [0]
 908     ZnA      1        ZnO      Zn458    908     0.919      65.380   ; Zn-O4   [0]
 909     ZnA      1        ZnO      Zn459    909     0.919      65.380   ; Zn-O4   [0]
 910      OA      1        ZnO       O451    910     -0.919      15.999   ; O-Zn4   [0]
 911      OA      1        ZnO       O452    911     -0.919      15.999   ; O-Zn4   [0]
 912      OA      1        ZnO       O453    912     -0.919      15.999   ; O-Zn4   [0]
 913      OA      1        ZnO       O454    913     -0.919      15.999   ; O-Zn4   [0]
 914      OA      1        ZnO       O455    914     -0.919      15.999   ; O-Zn4   [0]
 915      OA      1        ZnO       O456    915     -0.919      15.999   ; O-Zn4   [0]
 916      OA      1        ZnO       O457    916     -0.919      15.999   ; O-Zn4   [0]
 917      OA      1        ZnO       O458    917     -0.919      15.999   ; O-Zn4   [0]
 918      OA      1        ZnO       O459    918     -0.919      15.999   ; O-Zn4   [0]
 919     ZnA      1        ZnO      Zn460    919     0.919      65.380   ; Zn-O4   [0]
 920     ZnA      1        ZnO      Zn461    920     0.919      65.380   ; Zn-O4   [0]
 921     ZnA      1        ZnO      Zn462    921     0.919      65.380   ; Zn-O4   [0]
 922     ZnA      1        ZnO      Zn463    922     0.919      65.380   ; Zn-O4   [0]
 923     ZnA      1        ZnO      Zn464    923     0.919      65.380   ; Zn-O4   [0]
 924     ZnA      1        ZnO      Zn465    924     0.919      65.380   ; Zn-O4   [0]
 925     ZnA      1        ZnO      Zn466    925     0.919      65.380   ; Zn-O4   [0]
 926     ZnA      1        ZnO      Zn467    926     0.919      65.380   ; Zn-O4   [0]
 927     ZnA      1        ZnO      Zn468    927     0.919      65.380   ; Zn-O4   [0]
 928      OA      1        ZnO       O460    928     -0.919      15.999   ; O-Zn4   [0]
 929      OA      1        ZnO       O461    929     -0.919      15.999   ; O-Zn4   [0]
 930      OA      1        ZnO       O462    930     -0.919      15.999   ; O-Zn4   [0]
 931      OA      1        ZnO       O463    931     -0.919      15.999   ; O-Zn4   [0]
 932      OA      1        ZnO       O464    932     -0.919      15.999   ; O-Zn4   [0]
 933      OA      1        ZnO       O465    933     -0.919      15.999   ; O-Zn4   [0]
 934      OA      1        ZnO       O466    934     -0.919      15.999   ; O-Zn4   [0]
 935      OA      1        ZnO       O467    935     -0.919      15.999   ; O-Zn4   [0]
 936      OA      1        ZnO       O468    936     -0.919      15.999   ; O-Zn4   [0]
 937     ZnA      1        ZnO      Zn469    937     0.919      65.380   ; Zn-O4   [0]
 938     ZnA      1        ZnO      Zn470    938     0.919      65.380   ; Zn-O4   [0]
 939     ZnA      1        ZnO      Zn471    939     0.919      65.380   ; Zn-O4   [0]
 940     ZnA      1        ZnO      Zn472    940     0.919      65.380   ; Zn-O4   [0]
 941     ZnA      1        ZnO      Zn473    941     0.919      65.380   ; Zn-O4   [0]
 942     ZnA      1        ZnO      Zn474    942     0.919      65.380   ; Zn-O4   [0]
 943     ZnA      1        ZnO      Zn475    943     0.919      65.380   ; Zn-O4   [0]
 944     ZnA      1        ZnO      Zn476    944     0.919      65.380   ; Zn-O4   [0]
 945     ZnA      1        ZnO      Zn477    945     0.919      65.380   ; Zn-O4   [0]
 946      OA      1        ZnO       O469    946     -0.919      15.999   ; O-Zn4   [0]
 947      OA      1        ZnO       O470    947     -0.919      15.999   ; O-Zn4   [0]
 948      OA      1        ZnO       O471    948     -0.919      15.999   ; O-Zn4   [0]
 949      OA      1        ZnO       O472    949     -0.919      15.999   ; O-Zn4   [0]
 950      OA      1        ZnO       O473    950     -0.919      15.999   ; O-Zn4   [0]
 951      OA      1        ZnO       O474    951     -0.919      15.999   ; O-Zn4   [0]
 952      OA      1        ZnO       O475    952     -0.919      15.999   ; O-Zn4   [0]
 953      OA      1        ZnO       O476    953     -0.919      15.999   ; O-Zn4   [0]
 954      OA      1        ZnO       O477    954     -0.919      15.999   ; O-Zn4   [0]
 955      OA      1        ZnO       O478    955     -0.919      15.999   ; O-Zn4   [0]
 956      OA      1        ZnO       O479    956     -0.919      15.999   ; O-Zn4   [0]
 957      OA      1        ZnO       O480    957     -0.919      15.999   ; O-Zn4   [0]
 958      OA      1        ZnO       O481    958     -0.919      15.999   ; O-Zn4   [0]
 959      OA      1        ZnO       O482    959     -0.919      15.999   ; O-Zn4   [0]
 960      OA      1        ZnO       O483    960     -0.919      15.999   ; O-Zn4   [0]
 961      OA      1        ZnO       O484    961     -0.919      15.999   ; O-Zn4   [0]
 962      OA      1        ZnO       O485    962     -0.919      15.999   ; O-Zn4   [0]
 963      OA      1        ZnO       O486    963     -0.919      15.999   ; O-Zn4   [0]
 964     ZnA      1        ZnO      Zn478    964     0.919      65.380   ; Zn-O4   [0]
 965     ZnA      1        ZnO      Zn479    965     0.919      65.380   ; Zn-O4   [0]
 966     ZnA      1        ZnO      Zn480    966     0.919      65.380   ; Zn-O4   [0]
 967     ZnA      1        ZnO      Zn481    967     0.919      65.380   ; Zn-O4   [0]
 968     ZnA      1        ZnO      Zn482    968     0.919      65.380   ; Zn-O4   [0]
 969     ZnA      1        ZnO      Zn483    969     0.919      65.380   ; Zn-O4   [0]
 970     ZnA      1        ZnO      Zn484    970     0.919      65.380   ; Zn-O4   [0]
 971     ZnA      1        ZnO      Zn485    971     0.919      65.380   ; Zn-O4   [0]
 972     ZnA      1        ZnO      Zn486    972     0.919      65.380   ; Zn-O4   [0]
 973      OA      1        ZnO       O487    973     -0.919      15.999   ; O-Zn4   [0]
 974      OA      1        ZnO       O488    974     -0.919      15.999   ; O-Zn4   [0]
 975      OA      1        ZnO       O489    975     -0.919      15.999   ; O-Zn4   [0]
 976      OA      1        ZnO       O490    976     -0.919      15.999   ; O-Zn4   [0]
 977      OA      1        ZnO       O491    977     -0.919      15.999   ; O-Zn4   [0]
 978      OA      1        ZnO       O492    978     -0.919      15.999   ; O-Zn4   [0]
 979      OA      1        ZnO       O493    979     -0.919      15.999   ; O-Zn4   [0]
 980      OA      1        ZnO       O494    980     -0.919      15.999   ; O-Zn4   [0]
 981      OA      1        ZnO       O495    981     -0.919      15.999   ; O-Zn4   [0]
 982     ZnA      1        ZnO      Zn487    982     0.919      65.380   ; Zn-O4   [0]
 983     ZnA      1        ZnO      Zn488    983     0.919      65.380   ; Zn-O4   [0]
 984     ZnA      1        ZnO      Zn489    984     0.919      65.380   ; Zn-O4   [0]
 985     ZnA      1        ZnO      Zn490    985     0.919      65.380   ; Zn-O4   [0]
 986     ZnA      1        ZnO      Zn491    986     0.919      65.380   ; Zn-O4   [0]
 987     ZnA      1        ZnO      Zn492    987     0.919      65.380   ; Zn-O4   [0]
 988     ZnA      1        ZnO      Zn493    988     0.919      65.380   ; Zn-O4   [0]
 989     ZnA      1        ZnO      Zn494    989     0.919      65.380   ; Zn-O4   [0]
 990     ZnA      1        ZnO      Zn495    990     0.919      65.380   ; Zn-O4   [0]
 991      OA      1        ZnO       O496    991     -0.919      15.999   ; O-Zn4   [0]
 992      OA      1        ZnO       O497    992     -0.919      15.999   ; O-Zn4   [0]
 993      OA      1        ZnO       O498    993     -0.919      15.999   ; O-Zn4   [0]
 994      OA      1        ZnO       O499    994     -0.919      15.999   ; O-Zn4   [0]
 995      OA      1        ZnO       O500    995     -0.919      15.999   ; O-Zn4   [0]
 996      OA      1        ZnO       O501    996     -0.919      15.999   ; O-Zn4   [0]
 997      OA      1        ZnO       O502    997     -0.919      15.999   ; O-Zn4   [0]
 998      OA      1        ZnO       O503    998     -0.919      15.999   ; O-Zn4   [0]
 999      OA      1        ZnO       O504    999     -0.919      15.999   ; O-Zn4   [0]
1000     ZnA      1        ZnO      Zn496   1000     0.919      65.380   ; Zn-O4   [0]
1001     ZnA      1        ZnO      Zn497   1001     0.919      65.380   ; Zn-O4   [0]
1002     ZnA      1        ZnO      Zn498   1002     0.919      65.380   ; Zn-O4   [0]
1003     ZnA      1        ZnO      Zn499   1003     0.919      65.380   ; Zn-O4   [0]
1004     ZnA      1        ZnO      Zn500   1004     0.919      65.380   ; Zn-O4   [0]
1005     ZnA      1        ZnO      Zn501   1005     0.919      65.380   ; Zn-O4   [0]
1006     ZnA      1        ZnO      Zn502   1006     0.919      65.380   ; Zn-O4   [0]
1007     ZnA      1        ZnO      Zn503   1007     0.919      65.380   ; Zn-O4   [0]
1008     ZnA      1        ZnO      Zn504   1008     0.919      65.380   ; Zn-O4   [0]
1009     ZnA      1        ZnO      Zn505   1009     0.919      65.380   ; Zn-O4   [0]
1010     ZnA      1        ZnO      Zn506   1010     0.919      65.380   ; Zn-O4   [0]
1011     ZnA      1        ZnO      Zn507   1011     0.919      65.380   ; Zn-O4   [0]
1012     ZnA      1        ZnO      Zn508   1012     0.919      65.380   ; Zn-O4   [0]
1013     ZnA      1        ZnO      Zn509   1013     0.919      65.380   ; Zn-O4   [0]
1014     ZnA      1        ZnO      Zn510   1014     0.919      65.380   ; Zn-O4   [0]
1015     ZnA      1        ZnO      Zn511   1015     0.919      65.380   ; Zn-O4   [0]
1016     ZnA      1        ZnO      Zn512   1016     0.919      65.380   ; Zn-O4   [0]
1017     ZnA      1        ZnO      Zn513   1017     0.919      65.380   ; Zn-O4   [0]
1018     ZnA      1        ZnO      Zn514   1018     0.919      65.380   ; Zn-O4   [0]
1019     ZnA      1        ZnO      Zn515   1019     0.919      65.380   ; Zn-O4   [0]
1020     ZnA      1        ZnO      Zn516   1020     0.919      65.380   ; Zn-O4   [0]
1021     ZnA      1        ZnO      Zn517   1021     0.919      65.380   ; Zn-O4   [0]
1022     ZnA      1        ZnO      Zn518   1022     0.919      65.380   ; Zn-O4   [0]
1023     ZnA      1        ZnO      Zn519   1023     0.919      65.380   ; Zn-O4   [0]
1024     ZnA      1        ZnO      Zn520   1024     0.919      65.380   ; Zn-O4   [0]
1025     ZnA      1        ZnO      Zn521   1025     0.919      65.380   ; Zn-O4   [0]
1026     ZnA      1        ZnO      Zn522   1026     0.919      65.380   ; Zn-O4   [0]
1027      OA      1        ZnO       O505   1027     -0.919      15.999   ; O-Zn4   [0]
1028      OA      1        ZnO       O506   1028     -0.919      15.999   ; O-Zn4   [0]
1029      OA      1        ZnO       O507   1029     -0.919      15.999   ; O-Zn4   [0]
1030      OA      1        ZnO       O508   1030     -0.919      15.999   ; O-Zn4   [0]
1031      OA      1        ZnO       O509   1031     -0.919      15.999   ; O-Zn4   [0]
1032      OA      1        ZnO       O510   1032     -0.919      15.999   ; O-Zn4   [0]
1033      OA      1        ZnO       O511   1033     -0.919      15.999   ; O-Zn4   [0]
1034      OA      1        ZnO       O512   1034     -0.919      15.999   ; O-Zn4   [0]
1035      OA      1        ZnO       O513   1035     -0.919      15.999   ; O-Zn4   [0]
1036      OA      1        ZnO       O514   1036     -0.919      15.999   ; O-Zn4   [0]
1037      OA      1        ZnO       O515   1037     -0.919      15.999   ; O-Zn4   [0]
1038      OA      1        ZnO       O516   1038     -0.919      15.999   ; O-Zn4   [0]
1039      OA      1        ZnO       O517   1039     -0.919      15.999   ; O-Zn4   [0]
1040      OA      1        ZnO       O518   1040     -0.919      15.999   ; O-Zn4   [0]
1041      OA      1        ZnO       O519   1041     -0.919      15.999   ; O-Zn4   [0]
1042      OA      1        ZnO       O520   1042     -0.919      15.999   ; O-Zn4   [0]
1043      OA      1        ZnO       O521   1043     -0.919      15.999   ; O-Zn4   [0]
1044      OA      1        ZnO       O522   1044     -0.919      15.999   ; O-Zn4   [0]
1045     ZnA      1        ZnO      Zn523   1045     0.919      65.380   ; Zn-O4   [0]
1046     ZnA      1        ZnO      Zn524   1046     0.919      65.380   ; Zn-O4   [0]
1047     ZnA      1        ZnO      Zn525   1047     0.919      65.380   ; Zn-O4   [0]
1048     ZnA      1        ZnO      Zn526   1048     0.919      65.380   ; Zn-O4   [0]
1049     ZnA      1        ZnO      Zn527   1049     0.919      65.380   ; Zn-O4   [0]
1050     ZnA      1        ZnO      Zn528   1050     0.919      65.380   ; Zn-O4   [0]
1051     ZnA      1        ZnO      Zn529   1051     0.919      65.380   ; Zn-O4   [0]
1052     ZnA      1        ZnO      Zn530   1052     0.919      65.380   ; Zn-O4   [0]
1053     ZnA      1        ZnO      Zn531   1053     0.919      65.380   ; Zn-O4   [0]
1054      OA      1        ZnO       O523   1054     -0.919      15.999   ; O-Zn4   [0]
1055      OA      1        ZnO       O524   1055     -0.919      15.999   ; O-Zn4   [0]
1056      OA      1        ZnO       O525   1056     -0.919      15.999   ; O-Zn4   [0]
1057      OA      1        ZnO       O526   1057     -0.919      15.999   ; O-Zn4   [0]
1058      OA      1        ZnO       O527   1058     -0.919      15.999   ; O-Zn4   [0]
1059      OA      1        ZnO       O528   1059     -0.919      15.999   ; O-Zn4   [0]
1060      OA      1        ZnO       O529   1060     -0.919      15.999   ; O-Zn4   [0]
1061      OA      1        ZnO       O530   1061     -0.919      15.999   ; O-Zn4   [0]
1062      OA      1        ZnO       O531   1062     -0.919      15.999   ; O-Zn4   [0]
1063      OA      1        ZnO       O532   1063     -0.919      15.999   ; O-Zn4   [0]
1064      OA      1        ZnO       O533   1064     -0.919      15.999   ; O-Zn4   [0]
1065      OA      1        ZnO       O534   1065     -0.919      15.999   ; O-Zn4   [0]
1066      OA      1        ZnO       O535   1066     -0.919      15.999   ; O-Zn4   [0]
1067      OA      1        ZnO       O536   1067     -0.919      15.999   ; O-Zn4   [0]
1068      OA      1        ZnO       O537   1068     -0.919      15.999   ; O-Zn4   [0]
1069      OA      1        ZnO       O538   1069     -0.919      15.999   ; O-Zn4   [0]
1070      OA      1        ZnO       O539   1070     -0.919      15.999   ; O-Zn4   [0]
1071      OA      1        ZnO       O540   1071     -0.919      15.999   ; O-Zn4   [0]
1072     ZnA      1        ZnO      Zn532   1072     0.919      65.380   ; Zn-O4   [0]
1073     ZnA      1        ZnO      Zn533   1073     0.919      65.380   ; Zn-O4   [0]
1074     ZnA      1        ZnO      Zn534   1074     0.919      65.380   ; Zn-O4   [0]
1075     ZnA      1        ZnO      Zn535   1075     0.919      65.380   ; Zn-O4   [0]
1076     ZnA      1        ZnO      Zn536   1076     0.919      65.380   ; Zn-O4   [0]
1077     ZnA      1        ZnO      Zn537   1077     0.919      65.380   ; Zn-O4   [0]
1078     ZnA      1        ZnO      Zn538   1078     0.919      65.380   ; Zn-O4   [0]
1079     ZnA      1        ZnO      Zn539   1079     0.919      65.380   ; Zn-O4   [0]
1080     ZnA      1        ZnO      Zn540   1080     0.919      65.380   ; Zn-O4   [0]
1081     ZnA      1        ZnO      Zn541   1081     0.919      65.380   ; Zn-O4   [0]
1082     ZnA      1        ZnO      Zn542   1082     0.919      65.380   ; Zn-O4   [0]
1083     ZnA      1        ZnO      Zn543   1083     0.919      65.380   ; Zn-O4   [0]
1084     ZnA      1        ZnO      Zn544   1084     0.919      65.380   ; Zn-O4   [0]
1085     ZnA      1        ZnO      Zn545   1085     0.919      65.380   ; Zn-O4   [0]
1086     ZnA      1        ZnO      Zn546   1086     0.919      65.380   ; Zn-O4   [0]
1087     ZnA      1        ZnO      Zn547   1087     0.919      65.380   ; Zn-O4   [0]
1088     ZnA      1        ZnO      Zn548   1088     0.919      65.380   ; Zn-O4   [0]
1089     ZnA      1        ZnO      Zn549   1089     0.919      65.380   ; Zn-O4   [0]
1090      OA      1        ZnO       O541   1090     -0.919      15.999   ; O-Zn4   [0]
1091      OA      1        ZnO       O542   1091     -0.919      15.999   ; O-Zn4   [0]
1092      OA      1        ZnO       O543   1092     -0.919      15.999   ; O-Zn4   [0]
1093      OA      1        ZnO       O544   1093     -0.919      15.999   ; O-Zn4   [0]
1094      OA      1        ZnO       O545   1094     -0.919      15.999   ; O-Zn4   [0]
1095      OA      1        ZnO       O546   1095     -0.919      15.999   ; O-Zn4   [0]
1096      OA      1        ZnO       O547   1096     -0.919      15.999   ; O-Zn4   [0]
1097      OA      1        ZnO       O548   1097     -0.919      15.999   ; O-Zn4   [0]
1098      OA      1        ZnO       O549   1098     -0.919      15.999   ; O-Zn4   [0]
1099      OA      1        ZnO       O550   1099     -0.919      15.999   ; O-Zn4   [0]
1100      OA      1        ZnO       O551   1100     -0.919      15.999   ; O-Zn4   [0]
1101      OA      1        ZnO       O552   1101     -0.919      15.999   ; O-Zn4   [0]
1102      OA      1        ZnO       O553   1102     -0.919      15.999   ; O-Zn4   [0]
1103      OA      1        ZnO       O554   1103     -0.919      15.999   ; O-Zn4   [0]
1104      OA      1        ZnO       O555   1104     -0.919      15.999   ; O-Zn4   [0]
1105      OA      1        ZnO       O556   1105     -0.919      15.999   ; O-Zn4   [0]
1106      OA      1        ZnO       O557   1106     -0.919      15.999   ; O-Zn4   [0]
1107      OA      1        ZnO       O558   1107     -0.919      15.999   ; O-Zn4   [0]
1108      OA      1        ZnO       O559   1108     -0.919      15.999   ; O-Zn4   [0]
1109      OA      1        ZnO       O560   1109     -0.919      15.999   ; O-Zn4   [0]
1110      OA      1        ZnO       O561   1110     -0.919      15.999   ; O-Zn4   [0]
1111      OA      1        ZnO       O562   1111     -0.919      15.999   ; O-Zn4   [0]
1112      OA      1        ZnO       O563   1112     -0.919      15.999   ; O-Zn4   [0]
1113      OA      1        ZnO       O564   1113     -0.919      15.999   ; O-Zn4   [0]
1114      OA      1        ZnO       O565   1114     -0.919      15.999   ; O-Zn4   [0]
1115      OA      1        ZnO       O566   1115     -0.919      15.999   ; O-Zn4   [0]
1116      OA      1        ZnO       O567   1116     -0.919      15.999   ; O-Zn4   [0]
1117      OA      1        ZnO       O568   1117     -0.919      15.999   ; O-Zn4   [0]
1118      OA      1        ZnO       O569   1118     -0.919      15.999   ; O-Zn4   [0]
1119      OA      1        ZnO       O570   1119     -0.919      15.999   ; O-Zn4   [0]
1120      OA      1        ZnO       O571   1120     -0.919      15.999   ; O-Zn4   [0]
1121      OA      1        ZnO       O572   1121     -0.919      15.999   ; O-Zn4   [0]
1122      OA      1        ZnO       O573   1122     -0.919      15.999   ; O-Zn4   [0]
1123      OA      1        ZnO       O574   1123     -0.919      15.999   ; O-Zn4   [0]
1124      OA      1        ZnO       O575   1124     -0.919      15.999   ; O-Zn4   [0]
1125      OA      1        ZnO       O576   1125     -0.919      15.999   ; O-Zn4   [0]
1126     ZnA      1        ZnO      Zn550   1126     0.919      65.380   ; Zn-O4   [0]
1127     ZnA      1        ZnO      Zn551   1127     0.919      65.380   ; Zn-O4   [0]
1128     ZnA      1        ZnO      Zn552   1128     0.919      65.380   ; Zn-O4   [0]
1129     ZnA      1        ZnO      Zn553   1129     0.919      65.380   ; Zn-O4   [0]
1130     ZnA      1        ZnO      Zn554   1130     0.919      65.380   ; Zn-O4   [0]
1131     ZnA      1        ZnO      Zn555   1131     0.919      65.380   ; Zn-O4   [0]
1132     ZnA      1        ZnO      Zn556   1132     0.919      65.380   ; Zn-O4   [0]
1133     ZnA      1        ZnO      Zn557   1133     0.919      65.380   ; Zn-O4   [0]
1134     ZnA      1        ZnO      Zn558   1134     0.919      65.380   ; Zn-O4   [0]
1135     ZnA      1        ZnO      Zn559   1135     0.919      65.380   ; Zn-O4   [0]
1136     ZnA      1        ZnO      Zn560   1136     0.919      65.380   ; Zn-O4   [0]
1137     ZnA      1        ZnO      Zn561   1137     0.919      65.380   ; Zn-O4   [0]
1138     ZnA      1        ZnO      Zn562   1138     0.919      65.380   ; Zn-O4   [0]
1139     ZnA      1        ZnO      Zn563   1139     0.919      65.380   ; Zn-O4   [0]
1140     ZnA      1        ZnO      Zn564   1140     0.919      65.380   ; Zn-O4   [0]
1141     ZnA      1        ZnO      Zn565   1141     0.919      65.380   ; Zn-O4   [0]
1142     ZnA      1        ZnO      Zn566   1142     0.919      65.380   ; Zn-O4   [0]
1143     ZnA      1        ZnO      Zn567   1143     0.919      65.380   ; Zn-O4   [0]
1144     ZnA      1        ZnO      Zn568   1144     0.919      65.380   ; Zn-O4   [0]
1145     ZnA      1        ZnO      Zn569   1145     0.919      65.380   ; Zn-O4   [0]
1146     ZnA      1        ZnO      Zn570   1146     0.919      65.380   ; Zn-O4   [0]
1147     ZnA      1        ZnO      Zn571   1147     0.919      65.380   ; Zn-O4   [0]
1148     ZnA      1        ZnO      Zn572   1148     0.919      65.380   ; Zn-O4   [0]
1149     ZnA      1        ZnO      Zn573   1149     0.919      65.380   ; Zn-O4   [0]
1150     ZnA      1        ZnO      Zn574   1150     0.919      65.380   ; Zn-O4   [0]
1151     ZnA      1        ZnO      Zn575   1151     0.919      65.380   ; Zn-O4   [0]
1152     ZnA      1        ZnO      Zn576   1152     0.919      65.380   ; Zn-O4   [0]
1153      OA      1        ZnO       O577   1153     -0.919      15.999   ; O-Zn4   [0]
1154      OA      1        ZnO       O578   1154     -0.919      15.999   ; O-Zn4   [0]
1155      OA      1        ZnO       O579   1155     -0.919      15.999   ; O-Zn4   [0]
1156      OA      1        ZnO       O580   1156     -0.919      15.999   ; O-Zn4   [0]
1157      OA      1        ZnO       O581   1157     -0.919      15.999   ; O-Zn4   [0]
1158      OA      1        ZnO       O582   1158     -0.919      15.999   ; O-Zn4   [0]
1159      OA      1        ZnO       O583   1159     -0.919      15.999   ; O-Zn4   [0]
1160      OA      1        ZnO       O584   1160     -0.919      15.999   ; O-Zn4   [0]
1161      OA      1        ZnO       O585   1161     -0.919      15.999   ; O-Zn4   [0]
1162     ZnA      1        ZnO      Zn577   1162     0.919      65.380   ; Zn-O4   [0]
1163     ZnA      1        ZnO      Zn578   1163     0.919      65.380   ; Zn-O4   [0]
1164     ZnA      1        ZnO      Zn579   1164     0.919      65.380   ; Zn-O4   [0]
1165     ZnA      1        ZnO      Zn580   1165     0.919      65.380   ; Zn-O4   [0]
1166     ZnA      1        ZnO      Zn581   1166     0.919      65.380   ; Zn-O4   [0]
1167     ZnA      1        ZnO      Zn582   1167     0.919      65.380   ; Zn-O4   [0]
1168     ZnA      1        ZnO      Zn583   1168     0.919      65.380   ; Zn-O4   [0]
1169     ZnA      1        ZnO      Zn584   1169     0.919      65.380   ; Zn-O4   [0]
1170     ZnA      1        ZnO      Zn585   1170     0.919      65.380   ; Zn-O4   [0]
1171     ZnA      1        ZnO      Zn586   1171     0.919      65.380   ; Zn-O4   [0]
1172     ZnA      1        ZnO      Zn587   1172     0.919      65.380   ; Zn-O4   [0]
1173     ZnA      1        ZnO      Zn588   1173     0.919      65.380   ; Zn-O4   [0]
1174     ZnA      1        ZnO      Zn589   1174     0.919      65.380   ; Zn-O4   [0]
1175     ZnA      1        ZnO      Zn590   1175     0.919      65.380   ; Zn-O4   [0]
1176     ZnA      1        ZnO      Zn591   1176     0.919      65.380   ; Zn-O4   [0]
1177     ZnA      1        ZnO      Zn592   1177     0.919      65.380   ; Zn-O4   [0]
1178     ZnA      1        ZnO      Zn593   1178     0.919      65.380   ; Zn-O4   [0]
1179     ZnA      1        ZnO      Zn594   1179     0.919      65.380   ; Zn-O4   [0]
1180      OA      1        ZnO       O586   1180     -0.919      15.999   ; O-Zn4   [0]
1181      OA      1        ZnO       O587   1181     -0.919      15.999   ; O-Zn4   [0]
1182      OA      1        ZnO       O588   1182     -0.919      15.999   ; O-Zn4   [0]
1183      OA      1        ZnO       O589   1183     -0.919      15.999   ; O-Zn4   [0]
1184      OA      1        ZnO       O590   1184     -0.919      15.999   ; O-Zn4   [0]
1185      OA      1        ZnO       O591   1185     -0.919      15.999   ; O-Zn4   [0]
1186      OA      1        ZnO       O592   1186     -0.919      15.999   ; O-Zn4   [0]
1187      OA      1        ZnO       O593   1187     -0.919      15.999   ; O-Zn4   [0]
1188      OA      1        ZnO       O594   1188     -0.919      15.999   ; O-Zn4   [0]
1189     ZnA      1        ZnO      Zn595   1189     0.919      65.380   ; Zn-O4   [0]
1190     ZnA      1        ZnO      Zn596   1190     0.919      65.380   ; Zn-O4   [0]
1191     ZnA      1        ZnO      Zn597   1191     0.919      65.380   ; Zn-O4   [0]
1192     ZnA      1        ZnO      Zn598   1192     0.919      65.380   ; Zn-O4   [0]
1193     ZnA      1        ZnO      Zn599   1193     0.919      65.380   ; Zn-O4   [0]
1194     ZnA      1        ZnO      Zn600   1194     0.919      65.380   ; Zn-O4   [0]
1195     ZnA      1        ZnO      Zn601   1195     0.919      65.380   ; Zn-O4   [0]
1196     ZnA      1        ZnO      Zn602   1196     0.919      65.380   ; Zn-O4   [0]
1197     ZnA      1        ZnO      Zn603   1197     0.919      65.380   ; Zn-O4   [0]
1198      OA      1        ZnO       O595   1198     -0.919      15.999   ; O-Zn4   [0]
1199      OA      1        ZnO       O596   1199     -0.919      15.999   ; O-Zn4   [0]
1200      OA      1        ZnO       O597   1200     -0.919      15.999   ; O-Zn4   [0]
1201      OA      1        ZnO       O598   1201     -0.919      15.999   ; O-Zn4   [0]
1202      OA      1        ZnO       O599   1202     -0.919      15.999   ; O-Zn4   [0]
1203      OA      1        ZnO       O600   1203     -0.919      15.999   ; O-Zn4   [0]
1204      OA      1        ZnO       O601   1204     -0.919      15.999   ; O-Zn4   [0]
1205      OA      1        ZnO       O602   1205     -0.919      15.999   ; O-Zn4   [0]
1206      OA      1        ZnO       O603   1206     -0.919      15.999   ; O-Zn4   [0]
1207      OA      1        ZnO       O604   1207     -0.919      15.999   ; O-Zn4   [0]
1208      OA      1        ZnO       O605   1208     -0.919      15.999   ; O-Zn4   [0]
1209      OA      1        ZnO       O606   1209     -0.919      15.999   ; O-Zn4   [0]
1210      OA      1        ZnO       O607   1210     -0.919      15.999   ; O-Zn4   [0]
1211      OA      1        ZnO       O608   1211     -0.919      15.999   ; O-Zn4   [0]
1212      OA      1        ZnO       O609   1212     -0.919      15.999   ; O-Zn4   [0]
1213      OA      1        ZnO       O610   1213     -0.919      15.999   ; O-Zn4   [0]
1214      OA      1        ZnO       O611   1214     -0.919      15.999   ; O-Zn4   [0]
1215      OA      1        ZnO       O612   1215     -0.919      15.999   ; O-Zn4   [0]
1216     ZnA      1        ZnO      Zn604   1216     0.919      65.380   ; Zn-O4   [0]
1217     ZnA      1        ZnO      Zn605   1217     0.919      65.380   ; Zn-O4   [0]
1218     ZnA      1        ZnO      Zn606   1218     0.919      65.380   ; Zn-O4   [0]
1219     ZnA      1        ZnO      Zn607   1219     0.919      65.380   ; Zn-O4   [0]
1220     ZnA      1        ZnO      Zn608   1220     0.919      65.380   ; Zn-O4   [0]
1221     ZnA      1        ZnO      Zn609   1221     0.919      65.380   ; Zn-O4   [0]
1222     ZnA      1        ZnO      Zn610   1222     0.919      65.380   ; Zn-O4   [0]
1223     ZnA      1        ZnO      Zn611   1223     0.919      65.380   ; Zn-O4   [0]
1224     ZnA      1        ZnO      Zn612   1224     0.919      65.380   ; Zn-O4   [0]
1225      OA      1        ZnO       O613   1225     -0.919      15.999   ; O-Zn4   [0]
1226      OA      1        ZnO       O614   1226     -0.919      15.999   ; O-Zn4   [0]
1227      OA      1        ZnO       O615   1227     -0.919      15.999   ; O-Zn4   [0]
1228      OA      1        ZnO       O616   1228     -0.919      15.999   ; O-Zn4   [0]
1229      OA      1        ZnO       O617   1229     -0.919      15.999   ; O-Zn4   [0]
1230      OA      1        ZnO       O618   1230     -0.919      15.999   ; O-Zn4   [0]
1231      OA      1        ZnO       O619   1231     -0.919      15.999   ; O-Zn4   [0]
1232      OA      1        ZnO       O620   1232     -0.919      15.999   ; O-Zn4   [0]
1233      OA      1        ZnO       O621   1233     -0.919      15.999   ; O-Zn4   [0]
1234     ZnA      1        ZnO      Zn613   1234     0.919      65.380   ; Zn-O4   [0]
1235     ZnA      1        ZnO      Zn614   1235     0.919      65.380   ; Zn-O4   [0]
1236     ZnA      1        ZnO      Zn615   1236     0.919      65.380   ; Zn-O4   [0]
1237     ZnA      1        ZnO      Zn616   1237     0.919      65.380   ; Zn-O4   [0]
1238     ZnA      1        ZnO      Zn617   1238     0.919      65.380   ; Zn-O4   [0]
1239     ZnA      1        ZnO      Zn618   1239     0.919      65.380   ; Zn-O4   [0]
1240     ZnA      1        ZnO      Zn619   1240     0.919      65.380   ; Zn-O4   [0]
1241     ZnA      1        ZnO      Zn620   1241     0.919      65.380   ; Zn-O4   [0]
1242     ZnA      1        ZnO      Zn621   1242     0.919      65.380   ; Zn-O4   [0]
1243     ZnA      1        ZnO      Zn622   1243     0.919      65.380   ; Zn-O4   [0]
1244     ZnA      1        ZnO      Zn623   1244     0.919      65.380   ; Zn-O4   [0]
1245     ZnA      1        ZnO      Zn624   1245     0.919      65.380   ; Zn-O4   [0]
1246     ZnA      1        ZnO      Zn625   1246     0.919      65.380   ; Zn-O4   [0]
1247     ZnA      1        ZnO      Zn626   1247     0.919      65.380   ; Zn-O4   [0]
1248     ZnA      1        ZnO      Zn627   1248     0.919      65.380   ; Zn-O4   [0]
1249     ZnA      1        ZnO      Zn628   1249     0.919      65.380   ; Zn-O4   [0]
1250     ZnA      1        ZnO      Zn629   1250     0.919      65.380   ; Zn-O4   [0]
1251     ZnA      1        ZnO      Zn630   1251     0.919      65.380   ; Zn-O4   [0]
1252     ZnA      1        ZnO      Zn631   1252     0.919      65.380   ; Zn-O4   [0]
1253     ZnA      1        ZnO      Zn632   1253     0.919      65.380   ; Zn-O4   [0]
1254     ZnA      1        ZnO      Zn633   1254     0.919      65.380   ; Zn-O4   [0]
1255     ZnA      1        ZnO      Zn634   1255     0.919      65.380   ; Zn-O4   [0]
1256     ZnA      1        ZnO      Zn635   1256     0.919      65.380   ; Zn-O4   [0]
1257     ZnA      1        ZnO      Zn636   1257     0.919      65.380   ; Zn-O4   [0]
1258     ZnA      1        ZnO      Zn637   1258     0.919      65.380   ; Zn-O4   [0]
1259     ZnA      1        ZnO      Zn638   1259     0.919      65.380   ; Zn-O4   [0]
1260     ZnA      1        ZnO      Zn639   1260     0.919      65.380   ; Zn-O4   [0]
1261      OA      1        ZnO       O622   1261     -0.919      15.999   ; O-Zn4   [0]
1262      OA      1        ZnO       O623   1262     -0.919      15.999   ; O-Zn4   [0]
1263      OA      1        ZnO       O624   1263     -0.919      15.999   ; O-Zn4   [0]
1264      OA      1        ZnO       O625   1264     -0.919      15.999   ; O-Zn4   [0]
1265      OA      1        ZnO       O626   1265     -0.919      15.999   ; O-Zn4   [0]
1266      OA      1        ZnO       O627   1266     -0.919      15.999   ; O-Zn4   [0]
1267      OA      1        ZnO       O628   1267     -0.919      15.999   ; O-Zn4   [0]
1268      OA      1        ZnO       O629   1268     -0.919      15.999   ; O-Zn4   [0]
1269      OA      1        ZnO       O630   1269     -0.919      15.999   ; O-Zn4   [0]
1270      OA      1        ZnO       O631   1270     -0.919      15.999   ; O-Zn4   [0]
1271      OA      1        ZnO       O632   1271     -0.919      15.999   ; O-Zn4   [0]
1272      OA      1        ZnO       O633   1272     -0.919      15.999   ; O-Zn4   [0]
1273      OA      1        ZnO       O634   1273     -0.919      15.999   ; O-Zn4   [0]
1274      OA      1        ZnO       O635   1274     -0.919      15.999   ; O-Zn4   [0]
1275      OA      1        ZnO       O636   1275     -0.919      15.999   ; O-Zn4   [0]
1276      OA      1        ZnO       O637   1276     -0.919      15.999   ; O-Zn4   [0]
1277      OA      1        ZnO       O638   1277     -0.919      15.999   ; O-Zn4   [0]
1278      OA      1        ZnO       O639   1278     -0.919      15.999   ; O-Zn4   [0]
1279     ZnA      1        ZnO      Zn640   1279     0.919      65.380   ; Zn-O4   [0]
1280     ZnA      1        ZnO      Zn641   1280     0.919      65.380   ; Zn-O4   [0]
1281     ZnA      1        ZnO      Zn642   1281     0.919      65.380   ; Zn-O4   [0]
1282     ZnA      1        ZnO      Zn643   1282     0.919      65.380   ; Zn-O4   [0]
1283     ZnA      1        ZnO      Zn644   1283     0.919      65.380   ; Zn-O4   [0]
1284     ZnA      1        ZnO      Zn645   1284     0.919      65.380   ; Zn-O4   [0]
1285     ZnA      1        ZnO      Zn646   1285     0.919      65.380   ; Zn-O4   [0]
1286     ZnA      1        ZnO      Zn647   1286     0.919      65.380   ; Zn-O4   [0]
1287     ZnA      1        ZnO      Zn648   1287     0.919      65.380   ; Zn-O4   [0]
1288      OA      1        ZnO       O640   1288     -0.919      15.999   ; O-Zn4   [0]
1289      OA      1        ZnO       O641   1289     -0.919      15.999   ; O-Zn4   [0]
1290      OA      1        ZnO       O642   1290     -0.919      15.999   ; O-Zn4   [0]
1291      OA      1        ZnO       O643   1291     -0.919      15.999   ; O-Zn4   [0]
1292      OA      1        ZnO       O644   1292     -0.919      15.999   ; O-Zn4   [0]
1293      OA      1        ZnO       O645   1293     -0.919      15.999   ; O-Zn4   [0]
1294      OA      1        ZnO       O646   1294     -0.919      15.999   ; O-Zn4   [0]
1295      OA      1        ZnO       O647   1295     -0.919      15.999   ; O-Zn4   [0]
1296      OA      1        ZnO       O648   1296     -0.919      15.999   ; O-Zn4   [0]
1297      OA      1        ZnO       O649   1297     -0.919      15.999   ; O-Zn4   [0]
1298      OA      1        ZnO       O650   1298     -0.919      15.999   ; O-Zn4   [0]
1299      OA      1        ZnO       O651   1299     -0.919      15.999   ; O-Zn4   [0]
1300      OA      1        ZnO       O652   1300     -0.919      15.999   ; O-Zn4   [0]
1301      OA      1        ZnO       O653   1301     -0.919      15.999   ; O-Zn4   [0]
1302      OA      1        ZnO       O654   1302     -0.919      15.999   ; O-Zn4   [0]
1303      OA      1        ZnO       O655   1303     -0.919      15.999   ; O-Zn4   [0]
1304      OA      1        ZnO       O656   1304     -0.919      15.999   ; O-Zn4   [0]
1305      OA      1        ZnO       O657   1305     -0.919      15.999   ; O-Zn4   [0]
1306     ZnA      1        ZnO      Zn649   1306     0.919      65.380   ; Zn-O4   [0]
1307     ZnA      1        ZnO      Zn650   1307     0.919      65.380   ; Zn-O4   [0]
1308     ZnA      1        ZnO      Zn651   1308     0.919      65.380   ; Zn-O4   [0]
1309     ZnA      1        ZnO      Zn652   1309     0.919      65.380   ; Zn-O4   [0]
1310     ZnA      1        ZnO      Zn653   1310     0.919      65.380   ; Zn-O4   [0]
1311     ZnA      1        ZnO      Zn654   1311     0.919      65.380   ; Zn-O4   [0]
1312     ZnA      1        ZnO      Zn655   1312     0.919      65.380   ; Zn-O4   [0]
1313     ZnA      1        ZnO      Zn656   1313     0.919      65.380   ; Zn-O4   [0]
1314     ZnA      1        ZnO      Zn657   1314     0.919      65.380   ; Zn-O4   [0]
1315      OA      1        ZnO       O658   1315     -0.919      15.999   ; O-Zn4   [0]
1316      OA      1        ZnO       O659   1316     -0.919      15.999   ; O-Zn4   [0]
1317      OA      1        ZnO       O660   1317     -0.919      15.999   ; O-Zn4   [0]
1318      OA      1        ZnO       O661   1318     -0.919      15.999   ; O-Zn4   [0]
1319      OA      1        ZnO       O662   1319     -0.919      15.999   ; O-Zn4   [0]
1320      OA      1        ZnO       O663   1320     -0.919      15.999   ; O-Zn4   [0]
1321      OA      1        ZnO       O664   1321     -0.919      15.999   ; O-Zn4   [0]
1322      OA      1        ZnO       O665   1322     -0.919      15.999   ; O-Zn4   [0]
1323      OA      1        ZnO       O666   1323     -0.919      15.999   ; O-Zn4   [0]
1324     ZnA      1        ZnO      Zn658   1324     0.919      65.380   ; Zn-O4   [0]
1325     ZnA      1        ZnO      Zn659   1325     0.919      65.380   ; Zn-O4   [0]
1326     ZnA      1        ZnO      Zn660   1326     0.919      65.380   ; Zn-O4   [0]
1327     ZnA      1        ZnO      Zn661   1327     0.919      65.380   ; Zn-O4   [0]
1328     ZnA      1        ZnO      Zn662   1328     0.919      65.380   ; Zn-O4   [0]
1329     ZnA      1        ZnO      Zn663   1329     0.919      65.380   ; Zn-O4   [0]
1330     ZnA      1        ZnO      Zn664   1330     0.919      65.380   ; Zn-O4   [0]
1331     ZnA      1        ZnO      Zn665   1331     0.919      65.380   ; Zn-O4   [0]
1332     ZnA      1        ZnO      Zn666   1332     0.919      65.380   ; Zn-O4   [0]
1333      OA      1        ZnO       O667   1333     -0.919      15.999   ; O-Zn4   [0]
1334      OA      1        ZnO       O668   1334     -0.919      15.999   ; O-Zn4   [0]
1335      OA      1        ZnO       O669   1335     -0.919      15.999   ; O-Zn4   [0]
1336      OA      1        ZnO       O670   1336     -0.919      15.999   ; O-Zn4   [0]
1337      OA      1        ZnO       O671   1337     -0.919      15.999   ; O-Zn4   [0]
1338      OA      1        ZnO       O672   1338     -0.919      15.999   ; O-Zn4   [0]
1339      OA      1        ZnO       O673   1339     -0.919      15.999   ; O-Zn4   [0]
1340      OA      1        ZnO       O674   1340     -0.919      15.999   ; O-Zn4   [0]
1341      OA      1        ZnO       O675   1341     -0.919      15.999   ; O-Zn4   [0]
1342     ZnA      1        ZnO      Zn667   1342     0.919      65.380   ; Zn-O4   [0]
1343     ZnA      1        ZnO      Zn668   1343     0.919      65.380   ; Zn-O4   [0]
1344     ZnA      1        ZnO      Zn669   1344     0.919      65.380   ; Zn-O4   [0]
1345     ZnA      1        ZnO      Zn670   1345     0.919      65.380   ; Zn-O4   [0]
1346     ZnA      1        ZnO      Zn671   1346     0.919      65.380   ; Zn-O4   [0]
1347     ZnA      1        ZnO      Zn672   1347     0.919      65.380   ; Zn-O4   [0]
1348     ZnA      1        ZnO      Zn673   1348     0.919      65.380   ; Zn-O4   [0]
1349     ZnA      1        ZnO      Zn674   1349     0.919      65.380   ; Zn-O4   [0]
1350     ZnA      1        ZnO      Zn675   1350     0.919      65.380   ; Zn-O4   [0]
1351     ZnA      1        ZnO      Zn676   1351     0.919      65.380   ; Zn-O4   [0]
1352     ZnA      1        ZnO      Zn677   1352     0.919      65.380   ; Zn-O4   [0]
1353     ZnA      1        ZnO      Zn678   1353     0.919      65.380   ; Zn-O4   [0]
1354     ZnA      1        ZnO      Zn679   1354     0.919      65.380   ; Zn-O4   [0]
1355     ZnA      1        ZnO      Zn680   1355     0.919      65.380   ; Zn-O4   [0]
1356     ZnA      1        ZnO      Zn681   1356     0.919      65.380   ; Zn-O4   [0]
1357     ZnA      1        ZnO      Zn682   1357     0.919      65.380   ; Zn-O4   [0]
1358     ZnA      1        ZnO      Zn683   1358     0.919      65.380   ; Zn-O4   [0]
1359     ZnA      1        ZnO      Zn684   1359     0.919      65.380   ; Zn-O4   [0]
1360      OA      1        ZnO       O676   1360     -0.919      15.999   ; O-Zn4   [0]
1361      OA      1        ZnO       O677   1361     -0.919      15.999   ; O-Zn4   [0]
1362      OA      1        ZnO       O678   1362     -0.919      15.999   ; O-Zn4   [0]
1363      OA      1        ZnO       O679   1363     -0.919      15.999   ; O-Zn4   [0]
1364      OA      1        ZnO       O680   1364     -0.919      15.999   ; O-Zn4   [0]
1365      OA      1        ZnO       O681   1365     -0.919      15.999   ; O-Zn4   [0]
1366      OA      1        ZnO       O682   1366     -0.919      15.999   ; O-Zn4   [0]
1367      OA      1        ZnO       O683   1367     -0.919      15.999   ; O-Zn4   [0]
1368      OA      1        ZnO       O684   1368     -0.919      15.999   ; O-Zn4   [0]
1369      OA      1        ZnO       O685   1369     -0.919      15.999   ; O-Zn4   [0]
1370      OA      1        ZnO       O686   1370     -0.919      15.999   ; O-Zn4   [0]
1371      OA      1        ZnO       O687   1371     -0.919      15.999   ; O-Zn4   [0]
1372      OA      1        ZnO       O688   1372     -0.919      15.999   ; O-Zn4   [0]
1373      OA      1        ZnO       O689   1373     -0.919      15.999   ; O-Zn4   [0]
1374      OA      1        ZnO       O690   1374     -0.919      15.999   ; O-Zn4   [0]
1375      OA      1        ZnO       O691   1375     -0.919      15.999   ; O-Zn4   [0]
1376      OA      1        ZnO       O692   1376     -0.919      15.999   ; O-Zn4   [0]
1377      OA      1        ZnO       O693   1377     -0.919      15.999   ; O-Zn4   [0]
1378     ZnA      1        ZnO      Zn685   1378     0.919      65.380   ; Zn-O4   [0]
1379     ZnA      1        ZnO      Zn686   1379     0.919      65.380   ; Zn-O4   [0]
1380     ZnA      1        ZnO      Zn687   1380     0.919      65.380   ; Zn-O4   [0]
1381     ZnA      1        ZnO      Zn688   1381     0.919      65.380   ; Zn-O4   [0]
1382     ZnA      1        ZnO      Zn689   1382     0.919      65.380   ; Zn-O4   [0]
1383     ZnA      1        ZnO      Zn690   1383     0.919      65.380   ; Zn-O4   [0]
1384     ZnA      1        ZnO      Zn691   1384     0.919      65.380   ; Zn-O4   [0]
1385     ZnA      1        ZnO      Zn692   1385     0.919      65.380   ; Zn-O4   [0]
1386     ZnA      1        ZnO      Zn693   1386     0.919      65.380   ; Zn-O4   [0]
1387     ZnA      1        ZnO      Zn694   1387     0.919      65.380   ; Zn-O4   [0]
1388     ZnA      1        ZnO      Zn695   1388     0.919      65.380   ; Zn-O4   [0]
1389     ZnA      1        ZnO      Zn696   1389     0.919      65.380   ; Zn-O4   [0]
1390     ZnA      1        ZnO      Zn697   1390     0.919      65.380   ; Zn-O4   [0]
1391     ZnA      1        ZnO      Zn698   1391     0.919      65.380   ; Zn-O4   [0]
1392     ZnA      1        ZnO      Zn699   1392     0.919      65.380   ; Zn-O4   [0]
1393     ZnA      1        ZnO      Zn700   1393     0.919      65.380   ; Zn-O4   [0]
1394     ZnA      1        ZnO      Zn701   1394     0.919      65.380   ; Zn-O4   [0]
1395     ZnA      1        ZnO      Zn702   1395     0.919      65.380   ; Zn-O4   [0]
1396     ZnA      1        ZnO      Zn703   1396     0.919      65.380   ; Zn-O4   [0]
1397     ZnA      1        ZnO      Zn704   1397     0.919      65.380   ; Zn-O4   [0]
1398     ZnA      1        ZnO      Zn705   1398     0.919      65.380   ; Zn-O4   [0]
1399     ZnA      1        ZnO      Zn706   1399     0.919      65.380   ; Zn-O4   [0]
1400     ZnA      1        ZnO      Zn707   1400     0.919      65.380   ; Zn-O4   [0]
1401     ZnA      1        ZnO      Zn708   1401     0.919      65.380   ; Zn-O4   [0]
1402     ZnA      1        ZnO      Zn709   1402     0.919      65.380   ; Zn-O4   [0]
1403     ZnA      1        ZnO      Zn710   1403     0.919      65.380   ; Zn-O4   [0]
1404     ZnA      1        ZnO      Zn711   1404     0.919      65.380   ; Zn-O4   [0]
1405      OA      1        ZnO       O694   1405     -0.919      15.999   ; O-Zn4   [0]
1406      OA      1        ZnO       O695   1406     -0.919      15.999   ; O-Zn4   [0]
1407      OA      1        ZnO       O696   1407     -0.919      15.999   ; O-Zn4   [0]
1408      OA      1        ZnO       O697   1408     -0.919      15.999   ; O-Zn4   [0]
1409      OA      1        ZnO       O698   1409     -0.919      15.999   ; O-Zn4   [0]
1410      OA      1        ZnO       O699   1410     -0.919      15.999   ; O-Zn4   [0]
1411      OA      1        ZnO       O700   1411     -0.919      15.999   ; O-Zn4   [0]
1412      OA      1        ZnO       O701   1412     -0.919      15.999   ; O-Zn4   [0]
1413      OA      1        ZnO       O702   1413     -0.919      15.999   ; O-Zn4   [0]
1414     ZnA      1        ZnO      Zn712   1414     0.919      65.380   ; Zn-O4   [0]
1415     ZnA      1        ZnO      Zn713   1415     0.919      65.380   ; Zn-O4   [0]
1416     ZnA      1        ZnO      Zn714   1416     0.919      65.380   ; Zn-O4   [0]
1417     ZnA      1        ZnO      Zn715   1417     0.919      65.380   ; Zn-O4   [0]
1418     ZnA      1        ZnO      Zn716   1418     0.919      65.380   ; Zn-O4   [0]
1419     ZnA      1        ZnO      Zn717   1419     0.919      65.380   ; Zn-O4   [0]
1420     ZnA      1        ZnO      Zn718   1420     0.919      65.380   ; Zn-O4   [0]
1421     ZnA      1        ZnO      Zn719   1421     0.919      65.380   ; Zn-O4   [0]
1422     ZnA      1        ZnO      Zn720   1422     0.919      65.380   ; Zn-O4   [0]
1423      OA      1        ZnO       O703   1423     -0.919      15.999   ; O-Zn4   [0]
1424      OA      1        ZnO       O704   1424     -0.919      15.999   ; O-Zn4   [0]
1425      OA      1        ZnO       O705   1425     -0.919      15.999   ; O-Zn4   [0]
1426      OA      1        ZnO       O706   1426     -0.919      15.999   ; O-Zn4   [0]
1427      OA      1        ZnO       O707   1427     -0.919      15.999   ; O-Zn4   [0]
1428      OA      1        ZnO       O708   1428     -0.919      15.999   ; O-Zn4   [0]
1429      OA      1        ZnO       O709   1429     -0.919      15.999   ; O-Zn4   [0]
1430      OA      1        ZnO       O710   1430     -0.919      15.999   ; O-Zn4   [0]
1431      OA      1        ZnO       O711   1431     -0.919      15.999   ; O-Zn4   [0]
1432      OA      1        ZnO       O712   1432     -0.919      15.999   ; O-Zn4   [0]
1433      OA      1        ZnO       O713   1433     -0.919      15.999   ; O-Zn4   [0]
1434      OA      1        ZnO       O714   1434     -0.919      15.999   ; O-Zn4   [0]
1435      OA      1        ZnO       O715   1435     -0.919      15.999   ; O-Zn4   [0]
1436      OA      1        ZnO       O716   1436     -0.919      15.999   ; O-Zn4   [0]
1437      OA      1        ZnO       O717   1437     -0.919      15.999   ; O-Zn4   [0]
1438      OA      1        ZnO       O718   1438     -0.919      15.999   ; O-Zn4   [0]
1439      OA      1        ZnO       O719   1439     -0.919      15.999   ; O-Zn4   [0]
1440      OA      1        ZnO       O720   1440     -0.919      15.999   ; O-Zn4   [0]
1441      OA      1        ZnO       O721   1441     -0.919      15.999   ; O-Zn4   [0]
1442      OA      1        ZnO       O722   1442     -0.919      15.999   ; O-Zn4   [0]
1443      OA      1        ZnO       O723   1443     -0.919      15.999   ; O-Zn4   [0]
1444      OA      1        ZnO       O724   1444     -0.919      15.999   ; O-Zn4   [0]
1445      OA      1        ZnO       O725   1445     -0.919      15.999   ; O-Zn4   [0]
1446      OA      1        ZnO       O726   1446     -0.919      15.999   ; O-Zn4   [0]
1447      OA      1        ZnO       O727   1447     -0.919      15.999   ; O-Zn4   [0]
1448      OA      1        ZnO       O728   1448     -0.919      15.999   ; O-Zn4   [0]
1449      OA      1        ZnO       O729   1449     -0.919      15.999   ; O-Zn4   [0]
1450     ZnA      1        ZnO      Zn721   1450     0.919      65.380   ; Zn-O4   [0]
1451     ZnA      1        ZnO      Zn722   1451     0.919      65.380   ; Zn-O4   [0]
1452     ZnA      1        ZnO      Zn723   1452     0.919      65.380   ; Zn-O4   [0]
1453     ZnA      1        ZnO      Zn724   1453     0.919      65.380   ; Zn-O4   [0]
1454     ZnA      1        ZnO      Zn725   1454     0.919      65.380   ; Zn-O4   [0]
1455     ZnA      1        ZnO      Zn726   1455     0.919      65.380   ; Zn-O4   [0]
1456     ZnA      1        ZnO      Zn727   1456     0.919      65.380   ; Zn-O4   [0]
1457     ZnA      1        ZnO      Zn728   1457     0.919      65.380   ; Zn-O4   [0]
1458     ZnA      1        ZnO      Zn729   1458     0.919      65.380   ; Zn-O4   [0]
1459     ZnA      1        ZnO      Zn730   1459     0.919      65.380   ; Zn-O4   [0]
1460     ZnA      1        ZnO      Zn731   1460     0.919      65.380   ; Zn-O4   [0]
1461     ZnA      1        ZnO      Zn732   1461     0.919      65.380   ; Zn-O4   [0]
1462     ZnA      1        ZnO      Zn733   1462     0.919      65.380   ; Zn-O4   [0]
1463     ZnA      1        ZnO      Zn734   1463     0.919      65.380   ; Zn-O4   [0]
1464     ZnA      1        ZnO      Zn735   1464     0.919      65.380   ; Zn-O4   [0]
1465     ZnA      1        ZnO      Zn736   1465     0.919      65.380   ; Zn-O4   [0]
1466     ZnA      1        ZnO      Zn737   1466     0.919      65.380   ; Zn-O4   [0]
1467     ZnA      1        ZnO      Zn738   1467     0.919      65.380   ; Zn-O4   [0]
1468      OA      1        ZnO       O730   1468     -0.919      15.999   ; O-Zn4   [0]
1469      OA      1        ZnO       O731   1469     -0.919      15.999   ; O-Zn4   [0]
1470      OA      1        ZnO       O732   1470     -0.919      15.999   ; O-Zn4   [0]
1471      OA      1        ZnO       O733   1471     -0.919      15.999   ; O-Zn4   [0]
1472      OA      1        ZnO       O734   1472     -0.919      15.999   ; O-Zn4   [0]
1473      OA      1        ZnO       O735   1473     -0.919      15.999   ; O-Zn4   [0]
1474      OA      1        ZnO       O736   1474     -0.919      15.999   ; O-Zn4   [0]
1475      OA      1        ZnO       O737   1475     -0.919      15.999   ; O-Zn4   [0]
1476      OA      1        ZnO       O738   1476     -0.919      15.999   ; O-Zn4   [0]
1477      OA      1        ZnO       O739   1477     -0.919      15.999   ; O-Zn4   [0]
1478      OA      1        ZnO       O740   1478     -0.919      15.999   ; O-Zn4   [0]
1479      OA      1        ZnO       O741   1479     -0.919      15.999   ; O-Zn4   [0]
1480      OA      1        ZnO       O742   1480     -0.919      15.999   ; O-Zn4   [0]
1481      OA      1        ZnO       O743   1481     -0.919      15.999   ; O-Zn4   [0]
1482      OA      1        ZnO       O744   1482     -0.919      15.999   ; O-Zn4   [0]
1483      OA      1        ZnO       O745   1483     -0.919      15.999   ; O-Zn4   [0]
1484      OA      1        ZnO       O746   1484     -0.919      15.999   ; O-Zn4   [0]
1485      OA      1        ZnO       O747   1485     -0.919      15.999   ; O-Zn4   [0]
1486     ZnA      1        ZnO      Zn739   1486     0.919      65.380   ; Zn-O4   [0]
1487     ZnA      1        ZnO      Zn740   1487     0.919      65.380   ; Zn-O4   [0]
1488     ZnA      1        ZnO      Zn741   1488     0.919      65.380   ; Zn-O4   [0]
1489     ZnA      1        ZnO      Zn742   1489     0.919      65.380   ; Zn-O4   [0]
1490     ZnA      1        ZnO      Zn743   1490     0.919      65.380   ; Zn-O4   [0]
1491     ZnA      1        ZnO      Zn744   1491     0.919      65.380   ; Zn-O4   [0]
1492     ZnA      1        ZnO      Zn745   1492     0.919      65.380   ; Zn-O4   [0]
1493     ZnA      1        ZnO      Zn746   1493     0.919      65.380   ; Zn-O4   [0]
1494     ZnA      1        ZnO      Zn747   1494     0.919      65.380   ; Zn-O4   [0]
1495     ZnA      1        ZnO      Zn748   1495     0.919      65.380   ; Zn-O4   [0]
1496     ZnA      1        ZnO      Zn749   1496     0.919      65.380   ; Zn-O4   [0]
1497     ZnA      1        ZnO      Zn750   1497     0.919      65.380   ; Zn-O4   [0]
1498     ZnA      1        ZnO      Zn751   1498     0.919      65.380   ; Zn-O4   [0]
1499     ZnA      1        ZnO      Zn752   1499     0.919      65.380   ; Zn-O4   [0]
1500     ZnA      1        ZnO      Zn753   1500     0.919      65.380   ; Zn-O4   [0]
1501     ZnA      1        ZnO      Zn754   1501     0.919      65.380   ; Zn-O4   [0]
1502     ZnA      1        ZnO      Zn755   1502     0.919      65.380   ; Zn-O4   [0]
1503     ZnA      1        ZnO      Zn756   1503     0.919      65.380   ; Zn-O4   [0]
1504      OA      1        ZnO       O748   1504     -0.919      15.999   ; O-Zn4   [0]
1505      OA      1        ZnO       O749   1505     -0.919      15.999   ; O-Zn4   [0]
1506      OA      1        ZnO       O750   1506     -0.919      15.999   ; O-Zn4   [0]
1507      OA      1        ZnO       O751   1507     -0.919      15.999   ; O-Zn4   [0]
1508      OA      1        ZnO       O752   1508     -0.919      15.999   ; O-Zn4   [0]
1509      OA      1        ZnO       O753   1509     -0.919      15.999   ; O-Zn4   [0]
1510      OA      1        ZnO       O754   1510     -0.919      15.999   ; O-Zn4   [0]
1511      OA      1        ZnO       O755   1511     -0.919      15.999   ; O-Zn4   [0]
1512      OA      1        ZnO       O756   1512     -0.919      15.999   ; O-Zn4   [0]
1513      OA      1        ZnO       O757   1513     -0.919      15.999   ; O-Zn4   [0]
1514      OA      1        ZnO       O758   1514     -0.919      15.999   ; O-Zn4   [0]
1515      OA      1        ZnO       O759   1515     -0.919      15.999   ; O-Zn4   [0]
1516      OA      1        ZnO       O760   1516     -0.919      15.999   ; O-Zn4   [0]
1517      OA      1        ZnO       O761   1517     -0.919      15.999   ; O-Zn4   [0]
1518      OA      1        ZnO       O762   1518     -0.919      15.999   ; O-Zn4   [0]
1519      OA      1        ZnO       O763   1519     -0.919      15.999   ; O-Zn4   [0]
1520      OA      1        ZnO       O764   1520     -0.919      15.999   ; O-Zn4   [0]
1521      OA      1        ZnO       O765   1521     -0.919      15.999   ; O-Zn4   [0]
1522     ZnA      1        ZnO      Zn757   1522     0.919      65.380   ; Zn-O4   [0]
1523     ZnA      1        ZnO      Zn758   1523     0.919      65.380   ; Zn-O4   [0]
1524     ZnA      1        ZnO      Zn759   1524     0.919      65.380   ; Zn-O4   [0]
1525     ZnA      1        ZnO      Zn760   1525     0.919      65.380   ; Zn-O4   [0]
1526     ZnA      1        ZnO      Zn761   1526     0.919      65.380   ; Zn-O4   [0]
1527     ZnA      1        ZnO      Zn762   1527     0.919      65.380   ; Zn-O4   [0]
1528     ZnA      1        ZnO      Zn763   1528     0.919      65.380   ; Zn-O4   [0]
1529     ZnA      1        ZnO      Zn764   1529     0.919      65.380   ; Zn-O4   [0]
1530     ZnA      1        ZnO      Zn765   1530     0.919      65.380   ; Zn-O4   [0]
1531      OA      1        ZnO       O766   1531     -0.919      15.999   ; O-Zn4   [0]
1532      OA      1        ZnO       O767   1532     -0.919      15.999   ; O-Zn4   [0]
1533      OA      1        ZnO       O768   1533     -0.919      15.999   ; O-Zn4   [0]
1534      OA      1        ZnO       O769   1534     -0.919      15.999   ; O-Zn4   [0]
1535      OA      1        ZnO       O770   1535     -0.919      15.999   ; O-Zn4   [0]
1536      OA      1        ZnO       O771   1536     -0.919      15.999   ; O-Zn4   [0]
1537      OA      1        ZnO       O772   1537     -0.919      15.999   ; O-Zn4   [0]
1538      OA      1        ZnO       O773   1538     -0.919      15.999   ; O-Zn4   [0]
1539      OA      1        ZnO       O774   1539     -0.919      15.999   ; O-Zn4   [0]
1540      OA      1        ZnO       O775   1540     -0.919      15.999   ; O-Zn4   [0]
1541      OA      1        ZnO       O776   1541     -0.919      15.999   ; O-Zn4   [0]
1542      OA      1        ZnO       O777   1542     -0.919      15.999   ; O-Zn4   [0]
1543      OA      1        ZnO       O778   1543     -0.919      15.999   ; O-Zn4   [0]
1544      OA      1        ZnO       O779   1544     -0.919      15.999   ; O-Zn4   [0]
1545      OA      1        ZnO       O780   1545     -0.919      15.999   ; O-Zn4   [0]
1546      OA      1        ZnO       O781   1546     -0.919      15.999   ; O-Zn4   [0]
1547      OA      1        ZnO       O782   1547     -0.919      15.999   ; O-Zn4   [0]
1548      OA      1        ZnO       O783   1548     -0.919      15.999   ; O-Zn4   [0]
1549     ZnA      1        ZnO      Zn766   1549     0.919      65.380   ; Zn-O4   [0]
1550     ZnA      1        ZnO      Zn767   1550     0.919      65.380   ; Zn-O4   [0]
1551     ZnA      1        ZnO      Zn768   1551     0.919      65.380   ; Zn-O4   [0]
1552     ZnA      1        ZnO      Zn769   1552     0.919      65.380   ; Zn-O4   [0]
1553     ZnA      1        ZnO      Zn770   1553     0.919      65.380   ; Zn-O4   [0]
1554     ZnA      1        ZnO      Zn771   1554     0.919      65.380   ; Zn-O4   [0]
1555     ZnA      1        ZnO      Zn772   1555     0.919      65.380   ; Zn-O4   [0]
1556     ZnA      1        ZnO      Zn773   1556     0.919      65.380   ; Zn-O4   [0]
1557     ZnA      1        ZnO      Zn774   1557     0.919      65.380   ; Zn-O4   [0]
1558     ZnA      1        ZnO      Zn775   1558     0.919      65.380   ; Zn-O4   [0]
1559     ZnA      1        ZnO      Zn776   1559     0.919      65.380   ; Zn-O4   [0]
1560     ZnA      1        ZnO      Zn777   1560     0.919      65.380   ; Zn-O4   [0]
1561     ZnA      1        ZnO      Zn778   1561     0.919      65.380   ; Zn-O4   [0]
1562     ZnA      1        ZnO      Zn779   1562     0.919      65.380   ; Zn-O4   [0]
1563     ZnA      1        ZnO      Zn780   1563     0.919      65.380   ; Zn-O4   [0]
1564     ZnA      1        ZnO      Zn781   1564     0.919      65.380   ; Zn-O4   [0]
1565     ZnA      1        ZnO      Zn782   1565     0.919      65.380   ; Zn-O4   [0]
1566     ZnA      1        ZnO      Zn783   1566     0.919      65.380   ; Zn-O4   [0]
1567     ZnA      1        ZnO      Zn784   1567     0.919      65.380   ; Zn-O4   [0]
1568     ZnA      1        ZnO      Zn785   1568     0.919      65.380   ; Zn-O4   [0]
1569     ZnA      1        ZnO      Zn786   1569     0.919      65.380   ; Zn-O4   [0]
1570     ZnA      1        ZnO      Zn787   1570     0.919      65.380   ; Zn-O4   [0]
1571     ZnA      1        ZnO      Zn788   1571     0.919      65.380   ; Zn-O4   [0]
1572     ZnA      1        ZnO      Zn789   1572     0.919      65.380   ; Zn-O4   [0]
1573     ZnA      1        ZnO      Zn790   1573     0.919      65.380   ; Zn-O4   [0]
1574     ZnA      1        ZnO      Zn791   1574     0.919      65.380   ; Zn-O4   [0]
1575     ZnA      1        ZnO      Zn792   1575     0.919      65.380   ; Zn-O4   [0]
1576      OA      1        ZnO       O784   1576     -0.919      15.999   ; O-Zn4   [0]
1577      OA      1        ZnO       O785   1577     -0.919      15.999   ; O-Zn4   [0]
1578      OA      1        ZnO       O786   1578     -0.919      15.999   ; O-Zn4   [0]
1579      OA      1        ZnO       O787   1579     -0.919      15.999   ; O-Zn4   [0]
1580      OA      1        ZnO       O788   1580     -0.919      15.999   ; O-Zn4   [0]
1581      OA      1        ZnO       O789   1581     -0.919      15.999   ; O-Zn4   [0]
1582      OA      1        ZnO       O790   1582     -0.919      15.999   ; O-Zn4   [0]
1583      OA      1        ZnO       O791   1583     -0.919      15.999   ; O-Zn4   [0]
1584      OA      1        ZnO       O792   1584     -0.919      15.999   ; O-Zn4   [0]
1585     ZnA      1        ZnO      Zn793   1585     0.919      65.380   ; Zn-O4   [0]
1586     ZnA      1        ZnO      Zn794   1586     0.919      65.380   ; Zn-O4   [0]
1587     ZnA      1        ZnO      Zn795   1587     0.919      65.380   ; Zn-O4   [0]
1588     ZnA      1        ZnO      Zn796   1588     0.919      65.380   ; Zn-O4   [0]
1589     ZnA      1        ZnO      Zn797   1589     0.919      65.380   ; Zn-O4   [0]
1590     ZnA      1        ZnO      Zn798   1590     0.919      65.380   ; Zn-O4   [0]
1591     ZnA      1        ZnO      Zn799   1591     0.919      65.380   ; Zn-O4   [0]
1592     ZnA      1        ZnO      Zn800   1592     0.919      65.380   ; Zn-O4   [0]
1593     ZnA      1        ZnO      Zn801   1593     0.919      65.380   ; Zn-O4   [0]
1594      OA      1        ZnO       O793   1594     -0.919      15.999   ; O-Zn4   [0]
1595      OA      1        ZnO       O794   1595     -0.919      15.999   ; O-Zn4   [0]
1596      OA      1        ZnO       O795   1596     -0.919      15.999   ; O-Zn4   [0]
1597      OA      1        ZnO       O796   1597     -0.919      15.999   ; O-Zn4   [0]
1598      OA      1        ZnO       O797   1598     -0.919      15.999   ; O-Zn4   [0]
1599      OA      1        ZnO       O798   1599     -0.919      15.999   ; O-Zn4   [0]
1600      OA      1        ZnO       O799   1600     -0.919      15.999   ; O-Zn4   [0]
1601      OA      1        ZnO       O800   1601     -0.919      15.999   ; O-Zn4   [0]
1602      OA      1        ZnO       O801   1602     -0.919      15.999   ; O-Zn4   [0]
1603      OA      1        ZnO       O802   1603     -0.919      15.999   ; O-Zn4   [0]
1604      OA      1        ZnO       O803   1604     -0.919      15.999   ; O-Zn4   [0]
1605      OA      1        ZnO       O804   1605     -0.919      15.999   ; O-Zn4   [0]
1606      OA      1        ZnO       O805   1606     -0.919      15.999   ; O-Zn4   [0]
1607      OA      1        ZnO       O806   1607     -0.919      15.999   ; O-Zn4   [0]
1608      OA      1        ZnO       O807   1608     -0.919      15.999   ; O-Zn4   [0]
1609      OA      1        ZnO       O808   1609     -0.919      15.999   ; O-Zn4   [0]
1610      OA      1        ZnO       O809   1610     -0.919      15.999   ; O-Zn4   [0]
1611      OA      1        ZnO       O810   1611     -0.919      15.999   ; O-Zn4   [0]
1612      OA      1        ZnO       O811   1612     -0.919      15.999   ; O-Zn4   [0]
1613      OA      1        ZnO       O812   1613     -0.919      15.999   ; O-Zn4   [0]
1614      OA      1        ZnO       O813   1614     -0.919      15.999   ; O-Zn4   [0]
1615      OA      1        ZnO       O814   1615     -0.919      15.999   ; O-Zn4   [0]
1616      OA      1        ZnO       O815   1616     -0.919      15.999   ; O-Zn4   [0]
1617      OA      1        ZnO       O816   1617     -0.919      15.999   ; O-Zn4   [0]
1618      OA      1        ZnO       O817   1618     -0.919      15.999   ; O-Zn4   [0]
1619      OA      1        ZnO       O818   1619     -0.919      15.999   ; O-Zn4   [0]
1620      OA      1        ZnO       O819   1620     -0.919      15.999   ; O-Zn4   [0]
1621     ZnA      1        ZnO      Zn802   1621     0.919      65.380   ; Zn-O4   [0]
1622     ZnA      1        ZnO      Zn803   1622     0.919      65.380   ; Zn-O4   [0]
1623     ZnA      1        ZnO      Zn804   1623     0.919      65.380   ; Zn-O4   [0]
1624     ZnA      1        ZnO      Zn805   1624     0.919      65.380   ; Zn-O4   [0]
1625     ZnA      1        ZnO      Zn806   1625     0.919      65.380   ; Zn-O4   [0]
1626     ZnA      1        ZnO      Zn807   1626     0.919      65.380   ; Zn-O4   [0]
1627     ZnA      1        ZnO      Zn808   1627     0.919      65.380   ; Zn-O4   [0]
1628     ZnA      1        ZnO      Zn809   1628     0.919      65.380   ; Zn-O4   [0]
1629     ZnA      1        ZnO      Zn810   1629     0.919      65.380   ; Zn-O4   [0]
1630      OA      1        ZnO       O820   1630     -0.919      15.999   ; O-Zn4   [0]
1631      OA      1        ZnO       O821   1631     -0.919      15.999   ; O-Zn4   [0]
1632      OA      1        ZnO       O822   1632     -0.919      15.999   ; O-Zn4   [0]
1633      OA      1        ZnO       O823   1633     -0.919      15.999   ; O-Zn4   [0]
1634      OA      1        ZnO       O824   1634     -0.919      15.999   ; O-Zn4   [0]
1635      OA      1        ZnO       O825   1635     -0.919      15.999   ; O-Zn4   [0]
1636      OA      1        ZnO       O826   1636     -0.919      15.999   ; O-Zn4   [0]
1637      OA      1        ZnO       O827   1637     -0.919      15.999   ; O-Zn4   [0]
1638      OA      1        ZnO       O828   1638     -0.919      15.999   ; O-Zn4   [0]
1639     ZnA      1        ZnO      Zn811   1639     0.919      65.380   ; Zn-O4   [0]
1640     ZnA      1        ZnO      Zn812   1640     0.919      65.380   ; Zn-O4   [0]
1641     ZnA      1        ZnO      Zn813   1641     0.919      65.380   ; Zn-O4   [0]
1642     ZnA      1        ZnO      Zn814   1642     0.919      65.380   ; Zn-O4   [0]
1643     ZnA      1        ZnO      Zn815   1643     0.919      65.380   ; Zn-O4   [0]
1644     ZnA      1        ZnO      Zn816   1644     0.919      65.380   ; Zn-O4   [0]
1645     ZnA      1        ZnO      Zn817   1645     0.919      65.380   ; Zn-O4   [0]
1646     ZnA      1        ZnO      Zn818   1646     0.919      65.380   ; Zn-O4   [0]
1647     ZnA      1        ZnO      Zn819   1647     0.919      65.380   ; Zn-O4   [0]
1648     ZnA      1        ZnO      Zn820   1648     0.919      65.380   ; Zn-O4   [0]
1649     ZnA      1        ZnO      Zn821   1649     0.919      65.380   ; Zn-O4   [0]
1650     ZnA      1        ZnO      Zn822   1650     0.919      65.380   ; Zn-O4   [0]
1651     ZnA      1        ZnO      Zn823   1651     0.919      65.380   ; Zn-O4   [0]
1652     ZnA      1        ZnO      Zn824   1652     0.919      65.380   ; Zn-O4   [0]
1653     ZnA      1        ZnO      Zn825   1653     0.919      65.380   ; Zn-O4   [0]
1654     ZnA      1        ZnO      Zn826   1654     0.919      65.380   ; Zn-O4   [0]
1655     ZnA      1        ZnO      Zn827   1655     0.919      65.380   ; Zn-O4   [0]
1656     ZnA      1        ZnO      Zn828   1656     0.919      65.380   ; Zn-O4   [0]
1657     ZnA      1        ZnO      Zn829   1657     0.919      65.380   ; Zn-O4   [0]
1658     ZnA      1        ZnO      Zn830   1658     0.919      65.380   ; Zn-O4   [0]
1659     ZnA      1        ZnO      Zn831   1659     0.919      65.380   ; Zn-O4   [0]
1660     ZnA      1        ZnO      Zn832   1660     0.919      65.380   ; Zn-O4   [0]
1661     ZnA      1        ZnO      Zn833   1661     0.919      65.380   ; Zn-O4   [0]
1662     ZnA      1        ZnO      Zn834   1662     0.919      65.380   ; Zn-O4   [0]
1663     ZnA      1        ZnO      Zn835   1663     0.919      65.380   ; Zn-O4   [0]
1664     ZnA      1        ZnO      Zn836   1664     0.919      65.380   ; Zn-O4   [0]
1665     ZnA      1        ZnO      Zn837   1665     0.919      65.380   ; Zn-O4   [0]
1666      OA      1        ZnO       O829   1666     -0.919      15.999   ; O-Zn4   [0]
1667      OA      1        ZnO       O830   1667     -0.919      15.999   ; O-Zn4   [0]
1668      OA      1        ZnO       O831   1668     -0.919      15.999   ; O-Zn4   [0]
1669      OA      1        ZnO       O832   1669     -0.919      15.999   ; O-Zn4   [0]
1670      OA      1        ZnO       O833   1670     -0.919      15.999   ; O-Zn4   [0]
1671      OA      1        ZnO       O834   1671     -0.919      15.999   ; O-Zn4   [0]
1672      OA      1        ZnO       O835   1672     -0.919      15.999   ; O-Zn4   [0]
1673      OA      1        ZnO       O836   1673     -0.919      15.999   ; O-Zn4   [0]
1674      OA      1        ZnO       O837   1674     -0.919      15.999   ; O-Zn4   [0]
1675     ZnA      1        ZnO      Zn838   1675     0.919      65.380   ; Zn-O4   [0]
1676     ZnA      1        ZnO      Zn839   1676     0.919      65.380   ; Zn-O4   [0]
1677     ZnA      1        ZnO      Zn840   1677     0.919      65.380   ; Zn-O4   [0]
1678     ZnA      1        ZnO      Zn841   1678     0.919      65.380   ; Zn-O4   [0]
1679     ZnA      1        ZnO      Zn842   1679     0.919      65.380   ; Zn-O4   [0]
1680     ZnA      1        ZnO      Zn843   1680     0.919      65.380   ; Zn-O4   [0]
1681     ZnA      1        ZnO      Zn844   1681     0.919      65.380   ; Zn-O4   [0]
1682     ZnA      1        ZnO      Zn845   1682     0.919      65.380   ; Zn-O4   [0]
1683     ZnA      1        ZnO      Zn846   1683     0.919      65.380   ; Zn-O4   [0]
1684      OA      1        ZnO       O838   1684     -0.919      15.999   ; O-Zn4   [0]
1685      OA      1        ZnO       O839   1685     -0.919      15.999   ; O-Zn4   [0]
1686      OA      1        ZnO       O840   1686     -0.919      15.999   ; O-Zn4   [0]
1687      OA      1        ZnO       O841   1687     -0.919      15.999   ; O-Zn4   [0]
1688      OA      1        ZnO       O842   1688     -0.919      15.999   ; O-Zn4   [0]
1689      OA      1        ZnO       O843   1689     -0.919      15.999   ; O-Zn4   [0]
1690      OA      1        ZnO       O844   1690     -0.919      15.999   ; O-Zn4   [0]
1691      OA      1        ZnO       O845   1691     -0.919      15.999   ; O-Zn4   [0]
1692      OA      1        ZnO       O846   1692     -0.919      15.999   ; O-Zn4   [0]
1693      OA      1        ZnO       O847   1693     -0.919      15.999   ; O-Zn4   [0]
1694      OA      1        ZnO       O848   1694     -0.919      15.999   ; O-Zn4   [0]
1695      OA      1        ZnO       O849   1695     -0.919      15.999   ; O-Zn4   [0]
1696      OA      1        ZnO       O850   1696     -0.919      15.999   ; O-Zn4   [0]
1697      OA      1        ZnO       O851   1697     -0.919      15.999   ; O-Zn4   [0]
1698      OA      1        ZnO       O852   1698     -0.919      15.999   ; O-Zn4   [0]
1699      OA      1        ZnO       O853   1699     -0.919      15.999   ; O-Zn4   [0]
1700      OA      1        ZnO       O854   1700     -0.919      15.999   ; O-Zn4   [0]
1701      OA      1        ZnO       O855   1701     -0.919      15.999   ; O-Zn4   [0]
1702      OA      1        ZnO       O856   1702     -0.919      15.999   ; O-Zn4   [0]
1703      OA      1        ZnO       O857   1703     -0.919      15.999   ; O-Zn4   [0]
1704      OA      1        ZnO       O858   1704     -0.919      15.999   ; O-Zn4   [0]
1705      OA      1        ZnO       O859   1705     -0.919      15.999   ; O-Zn4   [0]
1706      OA      1        ZnO       O860   1706     -0.919      15.999   ; O-Zn4   [0]
1707      OA      1        ZnO       O861   1707     -0.919      15.999   ; O-Zn4   [0]
1708      OA      1        ZnO       O862   1708     -0.919      15.999   ; O-Zn4   [0]
1709      OA      1        ZnO       O863   1709     -0.919      15.999   ; O-Zn4   [0]
1710      OA      1        ZnO       O864   1710     -0.919      15.999   ; O-Zn4   [0]
1711     ZnA      1        ZnO      Zn847   1711     0.919      65.380   ; Zn-O4   [0]
1712     ZnA      1        ZnO      Zn848   1712     0.919      65.380   ; Zn-O4   [0]
1713     ZnA      1        ZnO      Zn849   1713     0.919      65.380   ; Zn-O4   [0]
1714     ZnA      1        ZnO      Zn850   1714     0.919      65.380   ; Zn-O4   [0]
1715     ZnA      1        ZnO      Zn851   1715     0.919      65.380   ; Zn-O4   [0]
1716     ZnA      1        ZnO      Zn852   1716     0.919      65.380   ; Zn-O4   [0]
1717     ZnA      1        ZnO      Zn853   1717     0.919      65.380   ; Zn-O4   [0]
1718     ZnA      1        ZnO      Zn854   1718     0.919      65.380   ; Zn-O4   [0]
1719     ZnA      1        ZnO      Zn855   1719     0.919      65.380   ; Zn-O4   [0]
1720     ZnA      1        ZnO      Zn856   1720     0.919      65.380   ; Zn-O4   [0]
1721     ZnA      1        ZnO      Zn857   1721     0.919      65.380   ; Zn-O4   [0]
1722     ZnA      1        ZnO      Zn858   1722     0.919      65.380   ; Zn-O4   [0]
1723     ZnA      1        ZnO      Zn859   1723     0.919      65.380   ; Zn-O4   [0]
1724     ZnA      1        ZnO      Zn860   1724     0.919      65.380   ; Zn-O4   [0]
1725     ZnA      1        ZnO      Zn861   1725     0.919      65.380   ; Zn-O4   [0]
1726     ZnA      1        ZnO      Zn862   1726     0.919      65.380   ; Zn-O4   [0]
1727     ZnA      1        ZnO      Zn863   1727     0.919      65.380   ; Zn-O4   [0]
1728     ZnA      1        ZnO      Zn864   1728     0.919      65.380   ; Zn-O4   [0]
1729      OA      1        ZnO       O865   1729     -0.919      15.999   ; O-Zn4   [0]
1730      OA      1        ZnO       O866   1730     -0.919      15.999   ; O-Zn4   [0]
1731      OA      1        ZnO       O867   1731     -0.919      15.999   ; O-Zn4   [0]
1732      OA      1        ZnO       O868   1732     -0.919      15.999   ; O-Zn4   [0]
1733      OA      1        ZnO       O869   1733     -0.919      15.999   ; O-Zn4   [0]
1734      OA      1        ZnO       O870   1734     -0.919      15.999   ; O-Zn4   [0]
1735      OA      1        ZnO       O871   1735     -0.919      15.999   ; O-Zn4   [0]
1736      OA      1        ZnO       O872   1736     -0.919      15.999   ; O-Zn4   [0]
1737      OA      1        ZnO       O873   1737     -0.919      15.999   ; O-Zn4   [0]
1738     ZnA      1        ZnO      Zn865   1738     0.919      65.380   ; Zn-O4   [0]
1739     ZnA      1        ZnO      Zn866   1739     0.919      65.380   ; Zn-O4   [0]
1740     ZnA      1        ZnO      Zn867   1740     0.919      65.380   ; Zn-O4   [0]
1741     ZnA      1        ZnO      Zn868   1741     0.919      65.380   ; Zn-O4   [0]
1742     ZnA      1        ZnO      Zn869   1742     0.919      65.380   ; Zn-O4   [0]
1743     ZnA      1        ZnO      Zn870   1743     0.919      65.380   ; Zn-O4   [0]
1744     ZnA      1        ZnO      Zn871   1744     0.919      65.380   ; Zn-O4   [0]
1745     ZnA      1        ZnO      Zn872   1745     0.919      65.380   ; Zn-O4   [0]
1746     ZnA      1        ZnO      Zn873   1746     0.919      65.380   ; Zn-O4   [0]
1747      OA      1        ZnO       O874   1747     -0.919      15.999   ; O-Zn4   [0]
1748      OA      1        ZnO       O875   1748     -0.919      15.999   ; O-Zn4   [0]
1749      OA      1        ZnO       O876   1749     -0.919      15.999   ; O-Zn4   [0]
1750      OA      1        ZnO       O877   1750     -0.919      15.999   ; O-Zn4   [0]
1751      OA      1        ZnO       O878   1751     -0.919      15.999   ; O-Zn4   [0]
1752      OA      1        ZnO       O879   1752     -0.919      15.999   ; O-Zn4   [0]
1753      OA      1        ZnO       O880   1753     -0.919      15.999   ; O-Zn4   [0]
1754      OA      1        ZnO       O881   1754     -0.919      15.999   ; O-Zn4   [0]
1755      OA      1        ZnO       O882   1755     -0.919      15.999   ; O-Zn4   [0]
1756     ZnA      1        ZnO      Zn874   1756     0.919      65.380   ; Zn-O4   [0]
1757     ZnA      1        ZnO      Zn875   1757     0.919      65.380   ; Zn-O4   [0]
1758     ZnA      1        ZnO      Zn876   1758     0.919      65.380   ; Zn-O4   [0]
1759     ZnA      1        ZnO      Zn877   1759     0.919      65.380   ; Zn-O4   [0]
1760     ZnA      1        ZnO      Zn878   1760     0.919      65.380   ; Zn-O4   [0]
1761     ZnA      1        ZnO      Zn879   1761     0.919      65.380   ; Zn-O4   [0]
1762     ZnA      1        ZnO      Zn880   1762     0.919      65.380   ; Zn-O4   [0]
1763     ZnA      1        ZnO      Zn881   1763     0.919      65.380   ; Zn-O4   [0]
1764     ZnA      1        ZnO      Zn882   1764     0.919      65.380   ; Zn-O4   [0]
1765     ZnA      1        ZnO      Zn883   1765     0.919      65.380   ; Zn-O4   [0]
1766     ZnA      1        ZnO      Zn884   1766     0.919      65.380   ; Zn-O4   [0]
1767     ZnA      1        ZnO      Zn885   1767     0.919      65.380   ; Zn-O4   [0]
1768     ZnA      1        ZnO      Zn886   1768     0.919      65.380   ; Zn-O4   [0]
1769     ZnA      1        ZnO      Zn887   1769     0.919      65.380   ; Zn-O4   [0]
1770     ZnA      1        ZnO      Zn888   1770     0.919      65.380   ; Zn-O4   [0]
1771     ZnA      1        ZnO      Zn889   1771     0.919      65.380   ; Zn-O4   [0]
1772     ZnA      1        ZnO      Zn890   1772     0.919      65.380   ; Zn-O4   [0]
1773     ZnA      1        ZnO      Zn891   1773     0.919      65.380   ; Zn-O4   [0]
1774      OA      1        ZnO       O883   1774     -0.919      15.999   ; O-Zn4   [0]
1775      OA      1        ZnO       O884   1775     -0.919      15.999   ; O-Zn4   [0]
1776      OA      1        ZnO       O885   1776     -0.919      15.999   ; O-Zn4   [0]
1777      OA      1        ZnO       O886   1777     -0.919      15.999   ; O-Zn4   [0]
1778      OA      1        ZnO       O887   1778     -0.919      15.999   ; O-Zn4   [0]
1779      OA      1        ZnO       O888   1779     -0.919      15.999   ; O-Zn4   [0]
1780      OA      1        ZnO       O889   1780     -0.919      15.999   ; O-Zn4   [0]
1781      OA      1        ZnO       O890   1781     -0.919      15.999   ; O-Zn4   [0]
1782      OA      1        ZnO       O891   1782     -0.919      15.999   ; O-Zn4   [0]
1783     ZnA      1        ZnO      Zn892   1783     0.919      65.380   ; Zn-O4   [0]
1784     ZnA      1        ZnO      Zn893   1784     0.919      65.380   ; Zn-O4   [0]
1785     ZnA      1        ZnO      Zn894   1785     0.919      65.380   ; Zn-O4   [0]
1786     ZnA      1        ZnO      Zn895   1786     0.919      65.380   ; Zn-O4   [0]
1787     ZnA      1        ZnO      Zn896   1787     0.919      65.380   ; Zn-O4   [0]
1788     ZnA      1        ZnO      Zn897   1788     0.919      65.380   ; Zn-O4   [0]
1789     ZnA      1        ZnO      Zn898   1789     0.919      65.380   ; Zn-O4   [0]
1790     ZnA      1        ZnO      Zn899   1790     0.919      65.380   ; Zn-O4   [0]
1791     ZnA      1        ZnO      Zn900   1791     0.919      65.380   ; Zn-O4   [0]
1792      OA      1        ZnO       O892   1792     -0.919      15.999   ; O-Zn4   [0]
1793      OA      1        ZnO       O893   1793     -0.919      15.999   ; O-Zn4   [0]
1794      OA      1        ZnO       O894   1794     -0.919      15.999   ; O-Zn4   [0]
1795      OA      1        ZnO       O895   1795     -0.919      15.999   ; O-Zn4   [0]
1796      OA      1        ZnO       O896   1796     -0.919      15.999   ; O-Zn4   [0]
1797      OA      1        ZnO       O897   1797     -0.919      15.999   ; O-Zn4   [0]
1798      OA      1        ZnO       O898   1798     -0.919      15.999   ; O-Zn4   [0]
1799      OA      1        ZnO       O899   1799     -0.919      15.999   ; O-Zn4   [0]
1800      OA      1        ZnO       O900   1800     -0.919      15.999   ; O-Zn4   [0]
1801      OA      1        ZnO       O901   1801     -0.919      15.999   ; O-Zn4   [0]
1802      OA      1        ZnO       O902   1802     -0.919      15.999   ; O-Zn4   [0]
1803      OA      1        ZnO       O903   1803     -0.919      15.999   ; O-Zn4   [0]
1804      OA      1        ZnO       O904   1804     -0.919      15.999   ; O-Zn4   [0]
1805      OA      1        ZnO       O905   1805     -0.919      15.999   ; O-Zn4   [0]
1806      OA      1        ZnO       O906   1806     -0.919      15.999   ; O-Zn4   [0]
1807      OA      1        ZnO       O907   1807     -0.919      15.999   ; O-Zn4   [0]
1808      OA      1        ZnO       O908   1808     -0.919      15.999   ; O-Zn4   [0]
1809      OA      1        ZnO       O909   1809     -0.919      15.999   ; O-Zn4   [0]
1810     ZnA      1        ZnO      Zn901   1810     0.919      65.380   ; Zn-O4   [0]
1811     ZnA      1        ZnO      Zn902   1811     0.919      65.380   ; Zn-O4   [0]
1812     ZnA      1        ZnO      Zn903   1812     0.919      65.380   ; Zn-O4   [0]
1813     ZnA      1        ZnO      Zn904   1813     0.919      65.380   ; Zn-O4   [0]
1814     ZnA      1        ZnO      Zn905   1814     0.919      65.380   ; Zn-O4   [0]
1815     ZnA      1        ZnO      Zn906   1815     0.919      65.380   ; Zn-O4   [0]
1816     ZnA      1        ZnO      Zn907   1816     0.919      65.380   ; Zn-O4   [0]
1817     ZnA      1        ZnO      Zn908   1817     0.919      65.380   ; Zn-O4   [0]
1818     ZnA      1        ZnO      Zn909   1818     0.919      65.380   ; Zn-O4   [0]
1819     ZnA      1        ZnO      Zn910   1819     0.919      65.380   ; Zn-O4   [0]
1820     ZnA      1        ZnO      Zn911   1820     0.919      65.380   ; Zn-O4   [0]
1821     ZnA      1        ZnO      Zn912   1821     0.919      65.380   ; Zn-O4   [0]
1822     ZnA      1        ZnO      Zn913   1822     0.919      65.380   ; Zn-O4   [0]
1823     ZnA      1        ZnO      Zn914   1823     0.919      65.380   ; Zn-O4   [0]
1824     ZnA      1        ZnO      Zn915   1824     0.919      65.380   ; Zn-O4   [0]
1825     ZnA      1        ZnO      Zn916   1825     0.919      65.380   ; Zn-O4   [0]
1826     ZnA      1        ZnO      Zn917   1826     0.919      65.380   ; Zn-O4   [0]
1827     ZnA      1        ZnO      Zn918   1827     0.919      65.380   ; Zn-O4   [0]
1828     ZnA      1        ZnO      Zn919   1828     0.919      65.380   ; Zn-O4   [0]
1829     ZnA      1        ZnO      Zn920   1829     0.919      65.380   ; Zn-O4   [0]
1830     ZnA      1        ZnO      Zn921   1830     0.919      65.380   ; Zn-O4   [0]
1831     ZnA      1        ZnO      Zn922   1831     0.919      65.380   ; Zn-O4   [0]
1832     ZnA      1        ZnO      Zn923   1832     0.919      65.380   ; Zn-O4   [0]
1833     ZnA      1        ZnO      Zn924   1833     0.919      65.380   ; Zn-O4   [0]
1834     ZnA      1        ZnO      Zn925   1834     0.919      65.380   ; Zn-O4   [0]
1835     ZnA      1        ZnO      Zn926   1835     0.919      65.380   ; Zn-O4   [0]
1836     ZnA      1        ZnO      Zn927   1836     0.919      65.380   ; Zn-O4   [0]
1837      OA      1        ZnO       O910   1837     -0.919      15.999   ; O-Zn4   [0]
1838      OA      1        ZnO       O911   1838     -0.919      15.999   ; O-Zn4   [0]
1839      OA      1        ZnO       O912   1839     -0.919      15.999   ; O-Zn4   [0]
1840      OA      1        ZnO       O913   1840     -0.919      15.999   ; O-Zn4   [0]
1841      OA      1        ZnO       O914   1841     -0.919      15.999   ; O-Zn4   [0]
1842      OA      1        ZnO       O915   1842     -0.919      15.999   ; O-Zn4   [0]
1843      OA      1        ZnO       O916   1843     -0.919      15.999   ; O-Zn4   [0]
1844      OA      1        ZnO       O917   1844     -0.919      15.999   ; O-Zn4   [0]
1845      OA      1        ZnO       O918   1845     -0.919      15.999   ; O-Zn4   [0]
1846      OA      1        ZnO       O919   1846     -0.919      15.999   ; O-Zn4   [0]
1847      OA      1        ZnO       O920   1847     -0.919      15.999   ; O-Zn4   [0]
1848      OA      1        ZnO       O921   1848     -0.919      15.999   ; O-Zn4   [0]
1849      OA      1        ZnO       O922   1849     -0.919      15.999   ; O-Zn4   [0]
1850      OA      1        ZnO       O923   1850     -0.919      15.999   ; O-Zn4   [0]
1851      OA      1        ZnO       O924   1851     -0.919      15.999   ; O-Zn4   [0]
1852      OA      1        ZnO       O925   1852     -0.919      15.999   ; O-Zn4   [0]
1853      OA      1        ZnO       O926   1853     -0.919      15.999   ; O-Zn4   [0]
1854      OA      1        ZnO       O927   1854     -0.919      15.999   ; O-Zn4   [0]
1855      OA      1        ZnO       O928   1855     -0.919      15.999   ; O-Zn4   [0]
1856      OA      1        ZnO       O929   1856     -0.919      15.999   ; O-Zn4   [0]
1857      OA      1        ZnO       O930   1857     -0.919      15.999   ; O-Zn4   [0]
1858      OA      1        ZnO       O931   1858     -0.919      15.999   ; O-Zn4   [0]
1859      OA      1        ZnO       O932   1859     -0.919      15.999   ; O-Zn4   [0]
1860      OA      1        ZnO       O933   1860     -0.919      15.999   ; O-Zn4   [0]
1861      OA      1        ZnO       O934   1861     -0.919      15.999   ; O-Zn4   [0]
1862      OA      1        ZnO       O935   1862     -0.919      15.999   ; O-Zn4   [0]
1863      OA      1        ZnO       O936   1863     -0.919      15.999   ; O-Zn4   [0]
1864     ZnA      1        ZnO      Zn928   1864     0.919      65.380   ; Zn-O4   [0]
1865     ZnA      1        ZnO      Zn929   1865     0.919      65.380   ; Zn-O4   [0]
1866     ZnA      1        ZnO      Zn930   1866     0.919      65.380   ; Zn-O4   [0]
1867     ZnA      1        ZnO      Zn931   1867     0.919      65.380   ; Zn-O4   [0]
1868     ZnA      1        ZnO      Zn932   1868     0.919      65.380   ; Zn-O4   [0]
1869     ZnA      1        ZnO      Zn933   1869     0.919      65.380   ; Zn-O4   [0]
1870     ZnA      1        ZnO      Zn934   1870     0.919      65.380   ; Zn-O4   [0]
1871     ZnA      1        ZnO      Zn935   1871     0.919      65.380   ; Zn-O4   [0]
1872     ZnA      1        ZnO      Zn936   1872     0.919      65.380   ; Zn-O4   [0]
1873      OA      1        ZnO       O937   1873     -0.919      15.999   ; O-Zn4   [0]
1874      OA      1        ZnO       O938   1874     -0.919      15.999   ; O-Zn4   [0]
1875      OA      1        ZnO       O939   1875     -0.919      15.999   ; O-Zn4   [0]
1876      OA      1        ZnO       O940   1876     -0.919      15.999   ; O-Zn4   [0]
1877      OA      1        ZnO       O941   1877     -0.919      15.999   ; O-Zn4   [0]
1878      OA      1        ZnO       O942   1878     -0.919      15.999   ; O-Zn4   [0]
1879      OA      1        ZnO       O943   1879     -0.919      15.999   ; O-Zn4   [0]
1880      OA      1        ZnO       O944   1880     -0.919      15.999   ; O-Zn4   [0]
1881      OA      1        ZnO       O945   1881     -0.919      15.999   ; O-Zn4   [0]
1882     ZnA      1        ZnO      Zn937   1882     0.919      65.380   ; Zn-O4   [0]
1883     ZnA      1        ZnO      Zn938   1883     0.919      65.380   ; Zn-O4   [0]
1884     ZnA      1        ZnO      Zn939   1884     0.919      65.380   ; Zn-O4   [0]
1885     ZnA      1        ZnO      Zn940   1885     0.919      65.380   ; Zn-O4   [0]
1886     ZnA      1        ZnO      Zn941   1886     0.919      65.380   ; Zn-O4   [0]
1887     ZnA      1        ZnO      Zn942   1887     0.919      65.380   ; Zn-O4   [0]
1888     ZnA      1        ZnO      Zn943   1888     0.919      65.380   ; Zn-O4   [0]
1889     ZnA      1        ZnO      Zn944   1889     0.919      65.380   ; Zn-O4   [0]
1890     ZnA      1        ZnO      Zn945   1890     0.919      65.380   ; Zn-O4   [0]
1891     ZnA      1        ZnO      Zn946   1891     0.919      65.380   ; Zn-O4   [0]
1892     ZnA      1        ZnO      Zn947   1892     0.919      65.380   ; Zn-O4   [0]
1893     ZnA      1        ZnO      Zn948   1893     0.919      65.380   ; Zn-O4   [0]
1894     ZnA      1        ZnO      Zn949   1894     0.919      65.380   ; Zn-O4   [0]
1895     ZnA      1        ZnO      Zn950   1895     0.919      65.380   ; Zn-O4   [0]
1896     ZnA      1        ZnO      Zn951   1896     0.919      65.380   ; Zn-O4   [0]
1897     ZnA      1        ZnO      Zn952   1897     0.919      65.380   ; Zn-O4   [0]
1898     ZnA      1        ZnO      Zn953   1898     0.919      65.380   ; Zn-O4   [0]
1899     ZnA      1        ZnO      Zn954   1899     0.919      65.380   ; Zn-O4   [0]
1900     ZnA      1        ZnO      Zn955   1900     0.919      65.380   ; Zn-O4   [0]
1901     ZnA      1        ZnO      Zn956   1901     0.919      65.380   ; Zn-O4   [0]
1902     ZnA      1        ZnO      Zn957   1902     0.919      65.380   ; Zn-O4   [0]
1903     ZnA      1        ZnO      Zn958   1903     0.919      65.380   ; Zn-O4   [0]
1904     ZnA      1        ZnO      Zn959   1904     0.919      65.380   ; Zn-O4   [0]
1905     ZnA      1        ZnO      Zn960   1905     0.919      65.380   ; Zn-O4   [0]
1906     ZnA      1        ZnO      Zn961   1906     0.919      65.380   ; Zn-O4   [0]
1907     ZnA      1        ZnO      Zn962   1907     0.919      65.380   ; Zn-O4   [0]
1908     ZnA      1        ZnO      Zn963   1908     0.919      65.380   ; Zn-O4   [0]
1909     ZnA      1        ZnO      Zn964   1909     0.919      65.380   ; Zn-O4   [0]
1910     ZnA      1        ZnO      Zn965   1910     0.919      65.380   ; Zn-O4   [0]
1911     ZnA      1        ZnO      Zn966   1911     0.919      65.380   ; Zn-O4   [0]
1912     ZnA      1        ZnO      Zn967   1912     0.919      65.380   ; Zn-O4   [0]
1913     ZnA      1        ZnO      Zn968   1913     0.919      65.380   ; Zn-O4   [0]
1914     ZnA      1        ZnO      Zn969   1914     0.919      65.380   ; Zn-O4   [0]
1915     ZnA      1        ZnO      Zn970   1915     0.919      65.380   ; Zn-O4   [0]
1916     ZnA      1        ZnO      Zn971   1916     0.919      65.380   ; Zn-O4   [0]
1917     ZnA      1        ZnO      Zn972   1917     0.919      65.380   ; Zn-O4   [0]
1918      OA      1        ZnO       O946   1918     -0.919      15.999   ; O-Zn4   [0]
1919      OA      1        ZnO       O947   1919     -0.919      15.999   ; O-Zn4   [0]
1920      OA      1        ZnO       O948   1920     -0.919      15.999   ; O-Zn4   [0]
1921      OA      1        ZnO       O949   1921     -0.919      15.999   ; O-Zn4   [0]
1922      OA      1        ZnO       O950   1922     -0.919      15.999   ; O-Zn4   [0]
1923      OA      1        ZnO       O951   1923     -0.919      15.999   ; O-Zn4   [0]
1924      OA      1        ZnO       O952   1924     -0.919      15.999   ; O-Zn4   [0]
1925      OA      1        ZnO       O953   1925     -0.919      15.999   ; O-Zn4   [0]
1926      OA      1        ZnO       O954   1926     -0.919      15.999   ; O-Zn4   [0]
1927      OA      1        ZnO       O955   1927     -0.919      15.999   ; O-Zn4   [0]
1928      OA      1        ZnO       O956   1928     -0.919      15.999   ; O-Zn4   [0]
1929      OA      1        ZnO       O957   1929     -0.919      15.999   ; O-Zn4   [0]
1930      OA      1        ZnO       O958   1930     -0.919      15.999   ; O-Zn4   [0]
1931      OA      1        ZnO       O959   1931     -0.919      15.999   ; O-Zn4   [0]
1932      OA      1        ZnO       O960   1932     -0.919      15.999   ; O-Zn4   [0]
1933      OA      1        ZnO       O961   1933     -0.919      15.999   ; O-Zn4   [0]
1934      OA      1        ZnO       O962   1934     -0.919      15.999   ; O-Zn4   [0]
1935      OA      1        ZnO       O963   1935     -0.919      15.999   ; O-Zn4   [0]
1936      OA      1        ZnO       O964   1936     -0.919      15.999   ; O-Zn4   [0]
1937      OA      1        ZnO       O965   1937     -0.919      15.999   ; O-Zn4   [0]
1938      OA      1        ZnO       O966   1938     -0.919      15.999   ; O-Zn4   [0]
1939      OA      1        ZnO       O967   1939     -0.919      15.999   ; O-Zn4   [0]
1940      OA      1        ZnO       O968   1940     -0.919      15.999   ; O-Zn4   [0]
1941      OA      1        ZnO       O969   1941     -0.919      15.999   ; O-Zn4   [0]
1942      OA      1        ZnO       O970   1942     -0.919      15.999   ; O-Zn4   [0]
1943      OA      1        ZnO       O971   1943     -0.919      15.999   ; O-Zn4   [0]
1944      OA      1        ZnO       O972   1944     -0.919      15.999   ; O-Zn4   [0]
1945      OA      1        ZnO       O973   1945     -0.919      15.999   ; O-Zn4   [0]
1946      OA      1        ZnO       O974   1946     -0.919      15.999   ; O-Zn4   [0]
1947      OA      1        ZnO       O975   1947     -0.919      15.999   ; O-Zn4   [0]
1948      OA      1        ZnO       O976   1948     -0.919      15.999   ; O-Zn4   [0]
1949      OA      1        ZnO       O977   1949     -0.919      15.999   ; O-Zn4   [0]
1950      OA      1        ZnO       O978   1950     -0.919      15.999   ; O-Zn4   [0]
1951      OA      1        ZnO       O979   1951     -0.919      15.999   ; O-Zn4   [0]
1952      OA      1        ZnO       O980   1952     -0.919      15.999   ; O-Zn4   [0]
1953      OA      1        ZnO       O981   1953     -0.919      15.999   ; O-Zn4   [0]
1954     ZnA      1        ZnO      Zn973   1954     0.919      65.380   ; Zn-O4   [0]
1955     ZnA      1        ZnO      Zn974   1955     0.919      65.380   ; Zn-O4   [0]
1956     ZnA      1        ZnO      Zn975   1956     0.919      65.380   ; Zn-O4   [0]
1957     ZnA      1        ZnO      Zn976   1957     0.919      65.380   ; Zn-O4   [0]
1958     ZnA      1        ZnO      Zn977   1958     0.919      65.380   ; Zn-O4   [0]
1959     ZnA      1        ZnO      Zn978   1959     0.919      65.380   ; Zn-O4   [0]
1960     ZnA      1        ZnO      Zn979   1960     0.919      65.380   ; Zn-O4   [0]
1961     ZnA      1        ZnO      Zn980   1961     0.919      65.380   ; Zn-O4   [0]
1962     ZnA      1        ZnO      Zn981   1962     0.919      65.380   ; Zn-O4   [0]
1963      OA      1        ZnO       O982   1963     -0.919      15.999   ; O-Zn4   [0]
1964      OA      1        ZnO       O983   1964     -0.919      15.999   ; O-Zn4   [0]
1965      OA      1        ZnO       O984   1965     -0.919      15.999   ; O-Zn4   [0]
1966      OA      1        ZnO       O985   1966     -0.919      15.999   ; O-Zn4   [0]
1967      OA      1        ZnO       O986   1967     -0.919      15.999   ; O-Zn4   [0]
1968      OA      1        ZnO       O987   1968     -0.919      15.999   ; O-Zn4   [0]
1969      OA      1        ZnO       O988   1969     -0.919      15.999   ; O-Zn4   [0]
1970      OA      1        ZnO       O989   1970     -0.919      15.999   ; O-Zn4   [0]
1971      OA      1        ZnO       O990   1971     -0.919      15.999   ; O-Zn4   [0]
1972      OA      1        ZnO       O991   1972     -0.919      15.999   ; O-Zn4   [0]
1973      OA      1        ZnO       O992   1973     -0.919      15.999   ; O-Zn4   [0]
1974      OA      1        ZnO       O993   1974     -0.919      15.999   ; O-Zn4   [0]
1975      OA      1        ZnO       O994   1975     -0.919      15.999   ; O-Zn4   [0]
1976      OA      1        ZnO       O995   1976     -0.919      15.999   ; O-Zn4   [0]
1977      OA      1        ZnO       O996   1977     -0.919      15.999   ; O-Zn4   [0]
1978      OA      1        ZnO       O997   1978     -0.919      15.999   ; O-Zn4   [0]
1979      OA      1        ZnO       O998   1979     -0.919      15.999   ; O-Zn4   [0]
1980      OA      1        ZnO       O999   1980     -0.919      15.999   ; O-Zn4   [0]
1981     ZnA      1        ZnO      Zn982   1981     0.919      65.380   ; Zn-O4   [0]
1982     ZnA      1        ZnO      Zn983   1982     0.919      65.380   ; Zn-O4   [0]
1983     ZnA      1        ZnO      Zn984   1983     0.919      65.380   ; Zn-O4   [0]
1984     ZnA      1        ZnO      Zn985   1984     0.919      65.380   ; Zn-O4   [0]
1985     ZnA      1        ZnO      Zn986   1985     0.919      65.380   ; Zn-O4   [0]
1986     ZnA      1        ZnO      Zn987   1986     0.919      65.380   ; Zn-O4   [0]
1987     ZnA      1        ZnO      Zn988   1987     0.919      65.380   ; Zn-O4   [0]
1988     ZnA      1        ZnO      Zn989   1988     0.919      65.380   ; Zn-O4   [0]
1989     ZnA      1        ZnO      Zn990   1989     0.919      65.380   ; Zn-O4   [0]
1990     ZnA      1        ZnO      Zn991   1990     0.919      65.380   ; Zn-O4   [0]
1991     ZnA      1        ZnO      Zn992   1991     0.919      65.380   ; Zn-O4   [0]
1992     ZnA      1        ZnO      Zn993   1992     0.919      65.380   ; Zn-O4   [0]
1993     ZnA      1        ZnO      Zn994   1993     0.919      65.380   ; Zn-O4   [0]
1994     ZnA      1        ZnO      Zn995   1994     0.919      65.380   ; Zn-O4   [0]
1995     ZnA      1        ZnO      Zn996   1995     0.919      65.380   ; Zn-O4   [0]
1996     ZnA      1        ZnO      Zn997   1996     0.919      65.380   ; Zn-O4   [0]
1997     ZnA      1        ZnO      Zn998   1997     0.919      65.380   ; Zn-O4   [0]
1998     ZnA      1        ZnO      Zn999   1998     0.919      65.380   ; Zn-O4   [0]
1999     ZnA      1        ZnO     Zn1000   1999     0.919      65.380   ; Zn-O4   [0]
2000     ZnA      1        ZnO     Zn1001   2000     0.919      65.380   ; Zn-O4   [0]
2001     ZnA      1        ZnO     Zn1002   2001     0.919      65.380   ; Zn-O4   [0]
2002     ZnA      1        ZnO     Zn1003   2002     0.919      65.380   ; Zn-O4   [0]
2003     ZnA      1        ZnO     Zn1004   2003     0.919      65.380   ; Zn-O4   [0]
2004     ZnA      1        ZnO     Zn1005   2004     0.919      65.380   ; Zn-O4   [0]
2005     ZnA      1        ZnO     Zn1006   2005     0.919      65.380   ; Zn-O4   [0]
2006     ZnA      1        ZnO     Zn1007   2006     0.919      65.380   ; Zn-O4   [0]
2007     ZnA      1        ZnO     Zn1008   2007     0.919      65.380   ; Zn-O4   [0]
2008      OA      1        ZnO      O1000   2008     -0.919      15.999   ; O-Zn4   [0]
2009      OA      1        ZnO      O1001   2009     -0.919      15.999   ; O-Zn4   [0]
2010      OA      1        ZnO      O1002   2010     -0.919      15.999   ; O-Zn4   [0]
2011      OA      1        ZnO      O1003   2011     -0.919      15.999   ; O-Zn4   [0]
2012      OA      1        ZnO      O1004   2012     -0.919      15.999   ; O-Zn4   [0]
2013      OA      1        ZnO      O1005   2013     -0.919      15.999   ; O-Zn4   [0]
2014      OA      1        ZnO      O1006   2014     -0.919      15.999   ; O-Zn4   [0]
2015      OA      1        ZnO      O1007   2015     -0.919      15.999   ; O-Zn4   [0]
2016      OA      1        ZnO      O1008   2016     -0.919      15.999   ; O-Zn4   [0]
2017      OA      1        ZnO      O1009   2017     -0.919      15.999   ; O-Zn4   [0]
2018      OA      1        ZnO      O1010   2018     -0.919      15.999   ; O-Zn4   [0]
2019      OA      1        ZnO      O1011   2019     -0.919      15.999   ; O-Zn4   [0]
2020      OA      1        ZnO      O1012   2020     -0.919      15.999   ; O-Zn4   [0]
2021      OA      1        ZnO      O1013   2021     -0.919      15.999   ; O-Zn4   [0]
2022      OA      1        ZnO      O1014   2022     -0.919      15.999   ; O-Zn4   [0]
2023      OA      1        ZnO      O1015   2023     -0.919      15.999   ; O-Zn4   [0]
2024      OA      1        ZnO      O1016   2024     -0.919      15.999   ; O-Zn4   [0]
2025      OA      1        ZnO      O1017   2025     -0.919      15.999   ; O-Zn4   [0]
2026     ZnA      1        ZnO     Zn1009   2026     0.919      65.380   ; Zn-O4   [0]
2027     ZnA      1        ZnO     Zn1010   2027     0.919      65.380   ; Zn-O4   [0]
2028     ZnA      1        ZnO     Zn1011   2028     0.919      65.380   ; Zn-O4   [0]
2029     ZnA      1        ZnO     Zn1012   2029     0.919      65.380   ; Zn-O4   [0]
2030     ZnA      1        ZnO     Zn1013   2030     0.919      65.380   ; Zn-O4   [0]
2031     ZnA      1        ZnO     Zn1014   2031     0.919      65.380   ; Zn-O4   [0]
2032     ZnA      1        ZnO     Zn1015   2032     0.919      65.380   ; Zn-O4   [0]
2033     ZnA      1        ZnO     Zn1016   2033     0.919      65.380   ; Zn-O4   [0]
2034     ZnA      1        ZnO     Zn1017   2034     0.919      65.380   ; Zn-O4   [0]
2035     ZnA      1        ZnO     Zn1018   2035     0.919      65.380   ; Zn-O4   [0]
2036     ZnA      1        ZnO     Zn1019   2036     0.919      65.380   ; Zn-O4   [0]
2037     ZnA      1        ZnO     Zn1020   2037     0.919      65.380   ; Zn-O4   [0]
2038     ZnA      1        ZnO     Zn1021   2038     0.919      65.380   ; Zn-O4   [0]
2039     ZnA      1        ZnO     Zn1022   2039     0.919      65.380   ; Zn-O4   [0]
2040     ZnA      1        ZnO     Zn1023   2040     0.919      65.380   ; Zn-O4   [0]
2041     ZnA      1        ZnO     Zn1024   2041     0.919      65.380   ; Zn-O4   [0]
2042     ZnA      1        ZnO     Zn1025   2042     0.919      65.380   ; Zn-O4   [0]
2043     ZnA      1        ZnO     Zn1026   2043     0.919      65.380   ; Zn-O4   [0]
2044      OA      1        ZnO      O1018   2044     -0.919      15.999   ; O-Zn4   [0]
2045      OA      1        ZnO      O1019   2045     -0.919      15.999   ; O-Zn4   [0]
2046      OA      1        ZnO      O1020   2046     -0.919      15.999   ; O-Zn4   [0]
2047      OA      1        ZnO      O1021   2047     -0.919      15.999   ; O-Zn4   [0]
2048      OA      1        ZnO      O1022   2048     -0.919      15.999   ; O-Zn4   [0]
2049      OA      1        ZnO      O1023   2049     -0.919      15.999   ; O-Zn4   [0]
2050      OA      1        ZnO      O1024   2050     -0.919      15.999   ; O-Zn4   [0]
2051      OA      1        ZnO      O1025   2051     -0.919      15.999   ; O-Zn4   [0]
2052      OA      1        ZnO      O1026   2052     -0.919      15.999   ; O-Zn4   [0]
2053      OA      1        ZnO      O1027   2053     -0.919      15.999   ; O-Zn4   [0]
2054      OA      1        ZnO      O1028   2054     -0.919      15.999   ; O-Zn4   [0]
2055      OA      1        ZnO      O1029   2055     -0.919      15.999   ; O-Zn4   [0]
2056      OA      1        ZnO      O1030   2056     -0.919      15.999   ; O-Zn4   [0]
2057      OA      1        ZnO      O1031   2057     -0.919      15.999   ; O-Zn4   [0]
2058      OA      1        ZnO      O1032   2058     -0.919      15.999   ; O-Zn4   [0]
2059      OA      1        ZnO      O1033   2059     -0.919      15.999   ; O-Zn4   [0]
2060      OA      1        ZnO      O1034   2060     -0.919      15.999   ; O-Zn4   [0]
2061      OA      1        ZnO      O1035   2061     -0.919      15.999   ; O-Zn4   [0]
2062     ZnA      1        ZnO     Zn1027   2062     0.919      65.380   ; Zn-O4   [0]
2063     ZnA      1        ZnO     Zn1028   2063     0.919      65.380   ; Zn-O4   [0]
2064     ZnA      1        ZnO     Zn1029   2064     0.919      65.380   ; Zn-O4   [0]
2065     ZnA      1        ZnO     Zn1030   2065     0.919      65.380   ; Zn-O4   [0]
2066     ZnA      1        ZnO     Zn1031   2066     0.919      65.380   ; Zn-O4   [0]
2067     ZnA      1        ZnO     Zn1032   2067     0.919      65.380   ; Zn-O4   [0]
2068     ZnA      1        ZnO     Zn1033   2068     0.919      65.380   ; Zn-O4   [0]
2069     ZnA      1        ZnO     Zn1034   2069     0.919      65.380   ; Zn-O4   [0]
2070     ZnA      1        ZnO     Zn1035   2070     0.919      65.380   ; Zn-O4   [0]
2071     ZnA      1        ZnO     Zn1036   2071     0.919      65.380   ; Zn-O4   [0]
2072     ZnA      1        ZnO     Zn1037   2072     0.919      65.380   ; Zn-O4   [0]
2073     ZnA      1        ZnO     Zn1038   2073     0.919      65.380   ; Zn-O4   [0]
2074     ZnA      1        ZnO     Zn1039   2074     0.919      65.380   ; Zn-O4   [0]
2075     ZnA      1        ZnO     Zn1040   2075     0.919      65.380   ; Zn-O4   [0]
2076     ZnA      1        ZnO     Zn1041   2076     0.919      65.380   ; Zn-O4   [0]
2077     ZnA      1        ZnO     Zn1042   2077     0.919      65.380   ; Zn-O4   [0]
2078     ZnA      1        ZnO     Zn1043   2078     0.919      65.380   ; Zn-O4   [0]
2079     ZnA      1        ZnO     Zn1044   2079     0.919      65.380   ; Zn-O4   [0]
2080      OA      1        ZnO      O1036   2080     -0.919      15.999   ; O-Zn4   [0]
2081      OA      1        ZnO      O1037   2081     -0.919      15.999   ; O-Zn4   [0]
2082      OA      1        ZnO      O1038   2082     -0.919      15.999   ; O-Zn4   [0]
2083      OA      1        ZnO      O1039   2083     -0.919      15.999   ; O-Zn4   [0]
2084      OA      1        ZnO      O1040   2084     -0.919      15.999   ; O-Zn4   [0]
2085      OA      1        ZnO      O1041   2085     -0.919      15.999   ; O-Zn4   [0]
2086      OA      1        ZnO      O1042   2086     -0.919      15.999   ; O-Zn4   [0]
2087      OA      1        ZnO      O1043   2087     -0.919      15.999   ; O-Zn4   [0]
2088      OA      1        ZnO      O1044   2088     -0.919      15.999   ; O-Zn4   [0]
2089      OA      1        ZnO      O1045   2089     -0.919      15.999   ; O-Zn4   [0]
2090      OA      1        ZnO      O1046   2090     -0.919      15.999   ; O-Zn4   [0]
2091      OA      1        ZnO      O1047   2091     -0.919      15.999   ; O-Zn4   [0]
2092      OA      1        ZnO      O1048   2092     -0.919      15.999   ; O-Zn4   [0]
2093      OA      1        ZnO      O1049   2093     -0.919      15.999   ; O-Zn4   [0]
2094      OA      1        ZnO      O1050   2094     -0.919      15.999   ; O-Zn4   [0]
2095      OA      1        ZnO      O1051   2095     -0.919      15.999   ; O-Zn4   [0]
2096      OA      1        ZnO      O1052   2096     -0.919      15.999   ; O-Zn4   [0]
2097      OA      1        ZnO      O1053   2097     -0.919      15.999   ; O-Zn4   [0]
2098     ZnA      1        ZnO     Zn1045   2098     0.919      65.380   ; Zn-O4   [0]
2099     ZnA      1        ZnO     Zn1046   2099     0.919      65.380   ; Zn-O4   [0]
2100     ZnA      1        ZnO     Zn1047   2100     0.919      65.380   ; Zn-O4   [0]
2101     ZnA      1        ZnO     Zn1048   2101     0.919      65.380   ; Zn-O4   [0]
2102     ZnA      1        ZnO     Zn1049   2102     0.919      65.380   ; Zn-O4   [0]
2103     ZnA      1        ZnO     Zn1050   2103     0.919      65.380   ; Zn-O4   [0]
2104     ZnA      1        ZnO     Zn1051   2104     0.919      65.380   ; Zn-O4   [0]
2105     ZnA      1        ZnO     Zn1052   2105     0.919      65.380   ; Zn-O4   [0]
2106     ZnA      1        ZnO     Zn1053   2106     0.919      65.380   ; Zn-O4   [0]
2107      OA      1        ZnO      O1054   2107     -0.919      15.999   ; O-Zn4   [0]
2108      OA      1        ZnO      O1055   2108     -0.919      15.999   ; O-Zn4   [0]
2109      OA      1        ZnO      O1056   2109     -0.919      15.999   ; O-Zn4   [0]
2110      OA      1        ZnO      O1057   2110     -0.919      15.999   ; O-Zn4   [0]
2111      OA      1        ZnO      O1058   2111     -0.919      15.999   ; O-Zn4   [0]
2112      OA      1        ZnO      O1059   2112     -0.919      15.999   ; O-Zn4   [0]
2113      OA      1        ZnO      O1060   2113     -0.919      15.999   ; O-Zn4   [0]
2114      OA      1        ZnO      O1061   2114     -0.919      15.999   ; O-Zn4   [0]
2115      OA      1        ZnO      O1062   2115     -0.919      15.999   ; O-Zn4   [0]
2116      OA      1        ZnO      O1063   2116     -0.919      15.999   ; O-Zn4   [0]
2117      OA      1        ZnO      O1064   2117     -0.919      15.999   ; O-Zn4   [0]
2118      OA      1        ZnO      O1065   2118     -0.919      15.999   ; O-Zn4   [0]
2119      OA      1        ZnO      O1066   2119     -0.919      15.999   ; O-Zn4   [0]
2120      OA      1        ZnO      O1067   2120     -0.919      15.999   ; O-Zn4   [0]
2121      OA      1        ZnO      O1068   2121     -0.919      15.999   ; O-Zn4   [0]
2122      OA      1        ZnO      O1069   2122     -0.919      15.999   ; O-Zn4   [0]
2123      OA      1        ZnO      O1070   2123     -0.919      15.999   ; O-Zn4   [0]
2124      OA      1        ZnO      O1071   2124     -0.919      15.999   ; O-Zn4   [0]
2125     ZnA      1        ZnO     Zn1054   2125     0.919      65.380   ; Zn-O4   [0]
2126     ZnA      1        ZnO     Zn1055   2126     0.919      65.380   ; Zn-O4   [0]
2127     ZnA      1        ZnO     Zn1056   2127     0.919      65.380   ; Zn-O4   [0]
2128     ZnA      1        ZnO     Zn1057   2128     0.919      65.380   ; Zn-O4   [0]
2129     ZnA      1        ZnO     Zn1058   2129     0.919      65.380   ; Zn-O4   [0]
2130     ZnA      1        ZnO     Zn1059   2130     0.919      65.380   ; Zn-O4   [0]
2131     ZnA      1        ZnO     Zn1060   2131     0.919      65.380   ; Zn-O4   [0]
2132     ZnA      1        ZnO     Zn1061   2132     0.919      65.380   ; Zn-O4   [0]
2133     ZnA      1        ZnO     Zn1062   2133     0.919      65.380   ; Zn-O4   [0]
2134     ZnA      1        ZnO     Zn1063   2134     0.919      65.380   ; Zn-O4   [0]
2135     ZnA      1        ZnO     Zn1064   2135     0.919      65.380   ; Zn-O4   [0]
2136     ZnA      1        ZnO     Zn1065   2136     0.919      65.380   ; Zn-O4   [0]
2137     ZnA      1        ZnO     Zn1066   2137     0.919      65.380   ; Zn-O4   [0]
2138     ZnA      1        ZnO     Zn1067   2138     0.919      65.380   ; Zn-O4   [0]
2139     ZnA      1        ZnO     Zn1068   2139     0.919      65.380   ; Zn-O4   [0]
2140     ZnA      1        ZnO     Zn1069   2140     0.919      65.380   ; Zn-O4   [0]
2141     ZnA      1        ZnO     Zn1070   2141     0.919      65.380   ; Zn-O4   [0]
2142     ZnA      1        ZnO     Zn1071   2142     0.919      65.380   ; Zn-O4   [0]
2143     ZnA      1        ZnO     Zn1072   2143     0.919      65.380   ; Zn-O4   [0]
2144     ZnA      1        ZnO     Zn1073   2144     0.919      65.380   ; Zn-O4   [0]
2145     ZnA      1        ZnO     Zn1074   2145     0.919      65.380   ; Zn-O4   [0]
2146     ZnA      1        ZnO     Zn1075   2146     0.919      65.380   ; Zn-O4   [0]
2147     ZnA      1        ZnO     Zn1076   2147     0.919      65.380   ; Zn-O4   [0]
2148     ZnA      1        ZnO     Zn1077   2148     0.919      65.380   ; Zn-O4   [0]
2149     ZnA      1        ZnO     Zn1078   2149     0.919      65.380   ; Zn-O4   [0]
2150     ZnA      1        ZnO     Zn1079   2150     0.919      65.380   ; Zn-O4   [0]
2151     ZnA      1        ZnO     Zn1080   2151     0.919      65.380   ; Zn-O4   [0]
2152      OA      1        ZnO      O1072   2152     -0.919      15.999   ; O-Zn4   [0]
2153      OA      1        ZnO      O1073   2153     -0.919      15.999   ; O-Zn4   [0]
2154      OA      1        ZnO      O1074   2154     -0.919      15.999   ; O-Zn4   [0]
2155      OA      1        ZnO      O1075   2155     -0.919      15.999   ; O-Zn4   [0]
2156      OA      1        ZnO      O1076   2156     -0.919      15.999   ; O-Zn4   [0]
2157      OA      1        ZnO      O1077   2157     -0.919      15.999   ; O-Zn4   [0]
2158      OA      1        ZnO      O1078   2158     -0.919      15.999   ; O-Zn4   [0]
2159      OA      1        ZnO      O1079   2159     -0.919      15.999   ; O-Zn4   [0]
2160      OA      1        ZnO      O1080   2160     -0.919      15.999   ; O-Zn4   [0]
2161      OA      1        ZnO      O1081   2161     -0.919      15.999   ; O-Zn4   [0]
2162      OA      1        ZnO      O1082   2162     -0.919      15.999   ; O-Zn4   [0]
2163      OA      1        ZnO      O1083   2163     -0.919      15.999   ; O-Zn4   [0]
2164      OA      1        ZnO      O1084   2164     -0.919      15.999   ; O-Zn4   [0]
2165      OA      1        ZnO      O1085   2165     -0.919      15.999   ; O-Zn4   [0]
2166      OA      1        ZnO      O1086   2166     -0.919      15.999   ; O-Zn4   [0]
2167      OA      1        ZnO      O1087   2167     -0.919      15.999   ; O-Zn4   [0]
2168      OA      1        ZnO      O1088   2168     -0.919      15.999   ; O-Zn4   [0]
2169      OA      1        ZnO      O1089   2169     -0.919      15.999   ; O-Zn4   [0]
2170     ZnA      1        ZnO     Zn1081   2170     0.919      65.380   ; Zn-O4   [0]
2171     ZnA      1        ZnO     Zn1082   2171     0.919      65.380   ; Zn-O4   [0]
2172     ZnA      1        ZnO     Zn1083   2172     0.919      65.380   ; Zn-O4   [0]
2173     ZnA      1        ZnO     Zn1084   2173     0.919      65.380   ; Zn-O4   [0]
2174     ZnA      1        ZnO     Zn1085   2174     0.919      65.380   ; Zn-O4   [0]
2175     ZnA      1        ZnO     Zn1086   2175     0.919      65.380   ; Zn-O4   [0]
2176     ZnA      1        ZnO     Zn1087   2176     0.919      65.380   ; Zn-O4   [0]
2177     ZnA      1        ZnO     Zn1088   2177     0.919      65.380   ; Zn-O4   [0]
2178     ZnA      1        ZnO     Zn1089   2178     0.919      65.380   ; Zn-O4   [0]
2179     ZnA      1        ZnO     Zn1090   2179     0.919      65.380   ; Zn-O4   [0]
2180     ZnA      1        ZnO     Zn1091   2180     0.919      65.380   ; Zn-O4   [0]
2181     ZnA      1        ZnO     Zn1092   2181     0.919      65.380   ; Zn-O4   [0]
2182     ZnA      1        ZnO     Zn1093   2182     0.919      65.380   ; Zn-O4   [0]
2183     ZnA      1        ZnO     Zn1094   2183     0.919      65.380   ; Zn-O4   [0]
2184     ZnA      1        ZnO     Zn1095   2184     0.919      65.380   ; Zn-O4   [0]
2185     ZnA      1        ZnO     Zn1096   2185     0.919      65.380   ; Zn-O4   [0]
2186     ZnA      1        ZnO     Zn1097   2186     0.919      65.380   ; Zn-O4   [0]
2187     ZnA      1        ZnO     Zn1098   2187     0.919      65.380   ; Zn-O4   [0]
2188      OA      1        ZnO      O1090   2188     -0.919      15.999   ; O-Zn4   [0]
2189      OA      1        ZnO      O1091   2189     -0.919      15.999   ; O-Zn4   [0]
2190      OA      1        ZnO      O1092   2190     -0.919      15.999   ; O-Zn4   [0]
2191      OA      1        ZnO      O1093   2191     -0.919      15.999   ; O-Zn4   [0]
2192      OA      1        ZnO      O1094   2192     -0.919      15.999   ; O-Zn4   [0]
2193      OA      1        ZnO      O1095   2193     -0.919      15.999   ; O-Zn4   [0]
2194      OA      1        ZnO      O1096   2194     -0.919      15.999   ; O-Zn4   [0]
2195      OA      1        ZnO      O1097   2195     -0.919      15.999   ; O-Zn4   [0]
2196      OA      1        ZnO      O1098   2196     -0.919      15.999   ; O-Zn4   [0]
2197      OA      1        ZnO      O1099   2197     -0.919      15.999   ; O-Zn4   [0]
2198      OA      1        ZnO      O1100   2198     -0.919      15.999   ; O-Zn4   [0]
2199      OA      1        ZnO      O1101   2199     -0.919      15.999   ; O-Zn4   [0]
2200      OA      1        ZnO      O1102   2200     -0.919      15.999   ; O-Zn4   [0]
2201      OA      1        ZnO      O1103   2201     -0.919      15.999   ; O-Zn4   [0]
2202      OA      1        ZnO      O1104   2202     -0.919      15.999   ; O-Zn4   [0]
2203      OA      1        ZnO      O1105   2203     -0.919      15.999   ; O-Zn4   [0]
2204      OA      1        ZnO      O1106   2204     -0.919      15.999   ; O-Zn4   [0]
2205      OA      1        ZnO      O1107   2205     -0.919      15.999   ; O-Zn4   [0]
2206     ZnA      1        ZnO     Zn1099   2206     0.919      65.380   ; Zn-O4   [0]
2207     ZnA      1        ZnO     Zn1100   2207     0.919      65.380   ; Zn-O4   [0]
2208     ZnA      1        ZnO     Zn1101   2208     0.919      65.380   ; Zn-O4   [0]
2209     ZnA      1        ZnO     Zn1102   2209     0.919      65.380   ; Zn-O4   [0]
2210     ZnA      1        ZnO     Zn1103   2210     0.919      65.380   ; Zn-O4   [0]
2211     ZnA      1        ZnO     Zn1104   2211     0.919      65.380   ; Zn-O4   [0]
2212     ZnA      1        ZnO     Zn1105   2212     0.919      65.380   ; Zn-O4   [0]
2213     ZnA      1        ZnO     Zn1106   2213     0.919      65.380   ; Zn-O4   [0]
2214     ZnA      1        ZnO     Zn1107   2214     0.919      65.380   ; Zn-O4   [0]
2215     ZnA      1        ZnO     Zn1108   2215     0.919      65.380   ; Zn-O4   [0]
2216     ZnA      1        ZnO     Zn1109   2216     0.919      65.380   ; Zn-O4   [0]
2217     ZnA      1        ZnO     Zn1110   2217     0.919      65.380   ; Zn-O4   [0]
2218     ZnA      1        ZnO     Zn1111   2218     0.919      65.380   ; Zn-O4   [0]
2219     ZnA      1        ZnO     Zn1112   2219     0.919      65.380   ; Zn-O4   [0]
2220     ZnA      1        ZnO     Zn1113   2220     0.919      65.380   ; Zn-O4   [0]
2221     ZnA      1        ZnO     Zn1114   2221     0.919      65.380   ; Zn-O4   [0]
2222     ZnA      1        ZnO     Zn1115   2222     0.919      65.380   ; Zn-O4   [0]
2223     ZnA      1        ZnO     Zn1116   2223     0.919      65.380   ; Zn-O4   [0]
2224     ZnA      1        ZnO     Zn1117   2224     0.919      65.380   ; Zn-O4   [0]
2225     ZnA      1        ZnO     Zn1118   2225     0.919      65.380   ; Zn-O4   [0]
2226     ZnA      1        ZnO     Zn1119   2226     0.919      65.380   ; Zn-O4   [0]
2227     ZnA      1        ZnO     Zn1120   2227     0.919      65.380   ; Zn-O4   [0]
2228     ZnA      1        ZnO     Zn1121   2228     0.919      65.380   ; Zn-O4   [0]
2229     ZnA      1        ZnO     Zn1122   2229     0.919      65.380   ; Zn-O4   [0]
2230     ZnA      1        ZnO     Zn1123   2230     0.919      65.380   ; Zn-O4   [0]
2231     ZnA      1        ZnO     Zn1124   2231     0.919      65.380   ; Zn-O4   [0]
2232     ZnA      1        ZnO     Zn1125   2232     0.919      65.380   ; Zn-O4   [0]
2233      OA      1        ZnO      O1108   2233     -0.919      15.999   ; O-Zn4   [0]
2234      OA      1        ZnO      O1109   2234     -0.919      15.999   ; O-Zn4   [0]
2235      OA      1        ZnO      O1110   2235     -0.919      15.999   ; O-Zn4   [0]
2236      OA      1        ZnO      O1111   2236     -0.919      15.999   ; O-Zn4   [0]
2237      OA      1        ZnO      O1112   2237     -0.919      15.999   ; O-Zn4   [0]
2238      OA      1        ZnO      O1113   2238     -0.919      15.999   ; O-Zn4   [0]
2239      OA      1        ZnO      O1114   2239     -0.919      15.999   ; O-Zn4   [0]
2240      OA      1        ZnO      O1115   2240     -0.919      15.999   ; O-Zn4   [0]
2241      OA      1        ZnO      O1116   2241     -0.919      15.999   ; O-Zn4   [0]
2242      OA      1        ZnO      O1117   2242     -0.919      15.999   ; O-Zn4   [0]
2243      OA      1        ZnO      O1118   2243     -0.919      15.999   ; O-Zn4   [0]
2244      OA      1        ZnO      O1119   2244     -0.919      15.999   ; O-Zn4   [0]
2245      OA      1        ZnO      O1120   2245     -0.919      15.999   ; O-Zn4   [0]
2246      OA      1        ZnO      O1121   2246     -0.919      15.999   ; O-Zn4   [0]
2247      OA      1        ZnO      O1122   2247     -0.919      15.999   ; O-Zn4   [0]
2248      OA      1        ZnO      O1123   2248     -0.919      15.999   ; O-Zn4   [0]
2249      OA      1        ZnO      O1124   2249     -0.919      15.999   ; O-Zn4   [0]
2250      OA      1        ZnO      O1125   2250     -0.919      15.999   ; O-Zn4   [0]
2251      OA      1        ZnO      O1126   2251     -0.919      15.999   ; O-Zn4   [0]
2252      OA      1        ZnO      O1127   2252     -0.919      15.999   ; O-Zn4   [0]
2253      OA      1        ZnO      O1128   2253     -0.919      15.999   ; O-Zn4   [0]
2254      OA      1        ZnO      O1129   2254     -0.919      15.999   ; O-Zn4   [0]
2255      OA      1        ZnO      O1130   2255     -0.919      15.999   ; O-Zn4   [0]
2256      OA      1        ZnO      O1131   2256     -0.919      15.999   ; O-Zn4   [0]
2257      OA      1        ZnO      O1132   2257     -0.919      15.999   ; O-Zn4   [0]
2258      OA      1        ZnO      O1133   2258     -0.919      15.999   ; O-Zn4   [0]
2259      OA      1        ZnO      O1134   2259     -0.919      15.999   ; O-Zn4   [0]
2260     ZnA      1        ZnO     Zn1126   2260     0.919      65.380   ; Zn-O4   [0]
2261     ZnA      1        ZnO     Zn1127   2261     0.919      65.380   ; Zn-O4   [0]
2262     ZnA      1        ZnO     Zn1128   2262     0.919      65.380   ; Zn-O4   [0]
2263     ZnA      1        ZnO     Zn1129   2263     0.919      65.380   ; Zn-O4   [0]
2264     ZnA      1        ZnO     Zn1130   2264     0.919      65.380   ; Zn-O4   [0]
2265     ZnA      1        ZnO     Zn1131   2265     0.919      65.380   ; Zn-O4   [0]
2266     ZnA      1        ZnO     Zn1132   2266     0.919      65.380   ; Zn-O4   [0]
2267     ZnA      1        ZnO     Zn1133   2267     0.919      65.380   ; Zn-O4   [0]
2268     ZnA      1        ZnO     Zn1134   2268     0.919      65.380   ; Zn-O4   [0]
2269     ZnA      1        ZnO     Zn1135   2269     0.919      65.380   ; Zn-O4   [0]
2270     ZnA      1        ZnO     Zn1136   2270     0.919      65.380   ; Zn-O4   [0]
2271     ZnA      1        ZnO     Zn1137   2271     0.919      65.380   ; Zn-O4   [0]
2272     ZnA      1        ZnO     Zn1138   2272     0.919      65.380   ; Zn-O4   [0]
2273     ZnA      1        ZnO     Zn1139   2273     0.919      65.380   ; Zn-O4   [0]
2274     ZnA      1        ZnO     Zn1140   2274     0.919      65.380   ; Zn-O4   [0]
2275     ZnA      1        ZnO     Zn1141   2275     0.919      65.380   ; Zn-O4   [0]
2276     ZnA      1        ZnO     Zn1142   2276     0.919      65.380   ; Zn-O4   [0]
2277     ZnA      1        ZnO     Zn1143   2277     0.919      65.380   ; Zn-O4   [0]
2278      OA      1        ZnO      O1135   2278     -0.919      15.999   ; O-Zn4   [0]
2279      OA      1        ZnO      O1136   2279     -0.919      15.999   ; O-Zn4   [0]
2280      OA      1        ZnO      O1137   2280     -0.919      15.999   ; O-Zn4   [0]
2281      OA      1        ZnO      O1138   2281     -0.919      15.999   ; O-Zn4   [0]
2282      OA      1        ZnO      O1139   2282     -0.919      15.999   ; O-Zn4   [0]
2283      OA      1        ZnO      O1140   2283     -0.919      15.999   ; O-Zn4   [0]
2284      OA      1        ZnO      O1141   2284     -0.919      15.999   ; O-Zn4   [0]
2285      OA      1        ZnO      O1142   2285     -0.919      15.999   ; O-Zn4   [0]
2286      OA      1        ZnO      O1143   2286     -0.919      15.999   ; O-Zn4   [0]
2287      OA      1        ZnO      O1144   2287     -0.919      15.999   ; O-Zn4   [0]
2288      OA      1        ZnO      O1145   2288     -0.919      15.999   ; O-Zn4   [0]
2289      OA      1        ZnO      O1146   2289     -0.919      15.999   ; O-Zn4   [0]
2290      OA      1        ZnO      O1147   2290     -0.919      15.999   ; O-Zn4   [0]
2291      OA      1        ZnO      O1148   2291     -0.919      15.999   ; O-Zn4   [0]
2292      OA      1        ZnO      O1149   2292     -0.919      15.999   ; O-Zn4   [0]
2293      OA      1        ZnO      O1150   2293     -0.919      15.999   ; O-Zn4   [0]
2294      OA      1        ZnO      O1151   2294     -0.919      15.999   ; O-Zn4   [0]
2295      OA      1        ZnO      O1152   2295     -0.919      15.999   ; O-Zn4   [0]
2296     ZnA      1        ZnO     Zn1144   2296     0.919      65.380   ; Zn-O4   [0]
2297     ZnA      1        ZnO     Zn1145   2297     0.919      65.380   ; Zn-O4   [0]
2298     ZnA      1        ZnO     Zn1146   2298     0.919      65.380   ; Zn-O4   [0]
2299     ZnA      1        ZnO     Zn1147   2299     0.919      65.380   ; Zn-O4   [0]
2300     ZnA      1        ZnO     Zn1148   2300     0.919      65.380   ; Zn-O4   [0]
2301     ZnA      1        ZnO     Zn1149   2301     0.919      65.380   ; Zn-O4   [0]
2302     ZnA      1        ZnO     Zn1150   2302     0.919      65.380   ; Zn-O4   [0]
2303     ZnA      1        ZnO     Zn1151   2303     0.919      65.380   ; Zn-O4   [0]
2304     ZnA      1        ZnO     Zn1152   2304     0.919      65.380   ; Zn-O4   [0]
2305      OC      1        ZnO      O1153   2305     -0.933903      15.999   ; O-Zn3   [0]
2306      OC      1        ZnO      O1154   2306     -0.933903      15.999   ; O-Zn3   [0]
2307      OC      1        ZnO      O1155   2307     -0.933903      15.999   ; O-Zn3   [0]
2308      OC      1        ZnO      O1156   2308     -0.933903      15.999   ; O-Zn3   [0]
2309      OC      1        ZnO      O1157   2309     -0.933903      15.999   ; O-Zn3   [0]
2310      OC      1        ZnO      O1158   2310     -0.933903      15.999   ; O-Zn3   [0]
2311      OC      1        ZnO      O1159   2311     -0.933903      15.999   ; O-Zn3   [0]
2312      OC      1        ZnO      O1160   2312     -0.933903      15.999   ; O-Zn3   [0]
2313      OC      1        ZnO      O1161   2313     -0.933903      15.999   ; O-Zn3   [0]
2314      OC      1        ZnO      O1162   2314     -0.933903      15.999   ; O-Zn3   [0]
2315      OC      1        ZnO      O1163   2315     -0.933903      15.999   ; O-Zn3   [0]
2316      OC      1        ZnO      O1164   2316     -0.933903      15.999   ; O-Zn3   [0]
2317      OC      1        ZnO      O1165   2317     -0.933903      15.999   ; O-Zn3   [0]
2318      OC      1        ZnO      O1166   2318     -0.933903      15.999   ; O-Zn3   [0]
2319      OC      1        ZnO      O1167   2319     -0.933903      15.999   ; O-Zn3   [0]
2320      OC      1        ZnO      O1168   2320     -0.933903      15.999   ; O-Zn3   [0]
2321      OC      1        ZnO      O1169   2321     -0.933903      15.999   ; O-Zn3   [0]
2322      OC      1        ZnO      O1170   2322     -0.933903      15.999   ; O-Zn3   [0]
2323      OC      1        ZnO      O1171   2323     -0.933903      15.999   ; O-Zn3   [0]
2324      OC      1        ZnO      O1172   2324     -0.933903      15.999   ; O-Zn3   [0]
2325      OC      1        ZnO      O1173   2325     -0.933903      15.999   ; O-Zn3   [0]
2326      OC      1        ZnO      O1174   2326     -0.933903      15.999   ; O-Zn3   [0]
2327      OC      1        ZnO      O1175   2327     -0.933903      15.999   ; O-Zn3   [0]
2328      OC      1        ZnO      O1176   2328     -0.933903      15.999   ; O-Zn3   [0]
2329      OC      1        ZnO      O1177   2329     -0.933903      15.999   ; O-Zn3   [0]
2330      OC      1        ZnO      O1178   2330     -0.933903      15.999   ; O-Zn3   [0]
2331      OC      1        ZnO      O1179   2331     -0.933903      15.999   ; O-Zn3   [0]
2332      OC      1        ZnO      O1180   2332     -0.933903      15.999   ; O-Zn3   [0]
2333      OC      1        ZnO      O1181   2333     -0.933903      15.999   ; O-Zn3   [0]
2334      OC      1        ZnO      O1182   2334     -0.933903      15.999   ; O-Zn3   [0]
2335      OC      1        ZnO      O1183   2335     -0.933903      15.999   ; O-Zn3   [0]
2336      OC      1        ZnO      O1184   2336     -0.933903      15.999   ; O-Zn3   [0]
2337      OC      1        ZnO      O1185   2337     -0.933903      15.999   ; O-Zn3   [0]
2338      OC      1        ZnO      O1186   2338     -0.933903      15.999   ; O-Zn3   [0]
2339      OC      1        ZnO      O1187   2339     -0.933903      15.999   ; O-Zn3   [0]
2340      OC      1        ZnO      O1188   2340     -0.933903      15.999   ; O-Zn3   [0]
2341      OC      1        ZnO      O1189   2341     -0.933903      15.999   ; O-Zn3   [0]
2342      OC      1        ZnO      O1190   2342     -0.933903      15.999   ; O-Zn3   [0]
2343      OC      1        ZnO      O1191   2343     -0.933903      15.999   ; O-Zn3   [0]
2344      OC      1        ZnO      O1192   2344     -0.933903      15.999   ; O-Zn3   [0]
2345      OC      1        ZnO      O1193   2345     -0.933903      15.999   ; O-Zn3   [0]
2346      OC      1        ZnO      O1194   2346     -0.933903      15.999   ; O-Zn3   [0]
2347      OC      1        ZnO      O1195   2347     -0.933903      15.999   ; O-Zn3   [0]
2348      OC      1        ZnO      O1196   2348     -0.933903      15.999   ; O-Zn3   [0]
2349      OC      1        ZnO      O1197   2349     -0.933903      15.999   ; O-Zn3   [0]
2350      OC      1        ZnO      O1198   2350     -0.933903      15.999   ; O-Zn3   [0]
2351      OC      1        ZnO      O1199   2351     -0.933903      15.999   ; O-Zn3   [0]
2352      OC      1        ZnO      O1200   2352     -0.933903      15.999   ; O-Zn3   [0]
2353      OC      1        ZnO      O1201   2353     -0.933903      15.999   ; O-Zn3   [0]
2354      OC      1        ZnO      O1202   2354     -0.933903      15.999   ; O-Zn3   [0]
2355      OC      1        ZnO      O1203   2355     -0.933903      15.999   ; O-Zn3   [0]
2356      OC      1        ZnO      O1204   2356     -0.933903      15.999   ; O-Zn3   [0]
2357      OC      1        ZnO      O1205   2357     -0.933903      15.999   ; O-Zn3   [0]
2358      OC      1        ZnO      O1206   2358     -0.933903      15.999   ; O-Zn3   [0]
2359      OH      1        ZnO      O1207   2359     -0.838903      15.999   ; O-H1Zn1 [0]
2360      OH      1        ZnO      O1208   2360     -0.838903      15.999   ; O-H1Zn1 [0]
2361      OH      1        ZnO      O1209   2361     -0.838903      15.999   ; O-H1Zn1 [0]
2362      OH      1        ZnO      O1210   2362     -0.838903      15.999   ; O-H1Zn1 [0]
2363      OH      1        ZnO      O1211   2363     -0.838903      15.999   ; O-H1Zn1 [0]
2364      OH      1        ZnO      O1212   2364     -0.838903      15.999   ; O-H1Zn1 [0]
2365      OH      1        ZnO      O1213   2365     -0.838903      15.999   ; O-H1Zn1 [0]
2366      OH      1        ZnO      O1214   2366     -0.838903      15.999   ; O-H1Zn1 [0]
2367      OH      1        ZnO      O1215   2367     -0.838903      15.999   ; O-H1Zn1 [0]
2368      OH      1        ZnO      O1216   2368     -0.838903      15.999   ; O-H1Zn1 [0]
2369      OH      1        ZnO      O1217   2369     -0.838903      15.999   ; O-H1Zn1 [0]
2370      OH      1        ZnO      O1218   2370     -0.838903      15.999   ; O-H1Zn1 [0]
2371      OH      1        ZnO      O1219   2371     -0.838903      15.999   ; O-H1Zn1 [0]
2372      OH      1        ZnO      O1220   2372     -0.838903      15.999   ; O-H1Zn1 [0]
2373      OH      1        ZnO      O1221   2373     -0.838903      15.999   ; O-H1Zn1 [0]
2374      OH      1        ZnO      O1222   2374     -0.838903      15.999   ; O-H1Zn1 [0]
2375      OH      1        ZnO      O1223   2375     -0.838903      15.999   ; O-H1Zn1 [0]
2376      OH      1        ZnO      O1224   2376     -0.838903      15.999   ; O-H1Zn1 [0]
2377      OH      1        ZnO      O1225   2377     -0.838903      15.999   ; O-H1Zn1 [0]
2378      OH      1        ZnO      O1226   2378     -0.838903      15.999   ; O-H1Zn1 [0]
2379      OH      1        ZnO      O1227   2379     -0.838903      15.999   ; O-H1Zn1 [0]
2380      OH      1        ZnO      O1228   2380     -0.838903      15.999   ; O-H1Zn1 [0]
2381      OH      1        ZnO      O1229   2381     -0.838903      15.999   ; O-H1Zn1 [0]
2382      OH      1        ZnO      O1230   2382     -0.838903      15.999   ; O-H1Zn1 [0]
2383      OH      1        ZnO      O1231   2383     -0.838903      15.999   ; O-H1Zn1 [0]
2384      OH      1        ZnO      O1232   2384     -0.838903      15.999   ; O-H1Zn1 [0]
2385      OH      1        ZnO      O1233   2385     -0.838903      15.999   ; O-H1Zn1 [0]
2386      OH      1        ZnO      O1234   2386     -0.838903      15.999   ; O-H1Zn1 [0]
2387      OH      1        ZnO      O1235   2387     -0.838903      15.999   ; O-H1Zn1 [0]
2388      OH      1        ZnO      O1236   2388     -0.838903      15.999   ; O-H1Zn1 [0]
2389      OH      1        ZnO      O1237   2389     -0.838903      15.999   ; O-H1Zn1 [0]
2390      OH      1        ZnO      O1238   2390     -0.838903      15.999   ; O-H1Zn1 [0]
2391      OH      1        ZnO      O1239   2391     -0.838903      15.999   ; O-H1Zn1 [0]
2392      OH      1        ZnO      O1240   2392     -0.838903      15.999   ; O-H1Zn1 [0]
2393      OH      1        ZnO      O1241   2393     -0.838903      15.999   ; O-H1Zn1 [0]
2394      OH      1        ZnO      O1242   2394     -0.838903      15.999   ; O-H1Zn1 [0]
2395      OH      1        ZnO      O1243   2395     -0.838903      15.999   ; O-H1Zn1 [0]
2396      OH      1        ZnO      O1244   2396     -0.838903      15.999   ; O-H1Zn1 [0]
2397      OH      1        ZnO      O1245   2397     -0.838903      15.999   ; O-H1Zn1 [0]
2398      OH      1        ZnO      O1246   2398     -0.838903      15.999   ; O-H1Zn1 [0]
2399      OH      1        ZnO      O1247   2399     -0.838903      15.999   ; O-H1Zn1 [0]
2400      OH      1        ZnO      O1248   2400     -0.838903      15.999   ; O-H1Zn1 [0]
2401      OH      1        ZnO      O1249   2401     -0.838903      15.999   ; O-H1Zn1 [0]
2402      OH      1        ZnO      O1250   2402     -0.838903      15.999   ; O-H1Zn1 [0]
2403      OH      1        ZnO      O1251   2403     -0.838903      15.999   ; O-H1Zn1 [0]
2404      OH      1        ZnO      O1252   2404     -0.838903      15.999   ; O-H1Zn1 [0]
2405      OH      1        ZnO      O1253   2405     -0.838903      15.999   ; O-H1Zn1 [0]
2406      OH      1        ZnO      O1254   2406     -0.838903      15.999   ; O-H1Zn1 [0]
2407      OH      1        ZnO      O1255   2407     -0.838903      15.999   ; O-H1Zn1 [0]
2408      OH      1        ZnO      O1256   2408     -0.838903      15.999   ; O-H1Zn1 [0]
2409      OH      1        ZnO      O1257   2409     -0.838903      15.999   ; O-H1Zn1 [0]
2410      OH      1        ZnO      O1258   2410     -0.838903      15.999   ; O-H1Zn1 [0]
2411      OH      1        ZnO      O1259   2411     -0.838903      15.999   ; O-H1Zn1 [0]
2412      OH      1        ZnO      O1260   2412     -0.838903      15.999   ; O-H1Zn1 [0]
2413      OH      1        ZnO      O1261   2413     -0.838903      15.999   ; O-H1Zn1 [0]
2414      OH      1        ZnO      O1262   2414     -0.838903      15.999   ; O-H1Zn1 [0]
2415      OH      1        ZnO      O1263   2415     -0.838903      15.999   ; O-H1Zn1 [0]
2416      OH      1        ZnO      O1264   2416     -0.838903      15.999   ; O-H1Zn1 [0]
2417      OH      1        ZnO      O1265   2417     -0.838903      15.999   ; O-H1Zn1 [0]
2418      OH      1        ZnO      O1266   2418     -0.838903      15.999   ; O-H1Zn1 [0]
2419      OH      1        ZnO      O1267   2419     -0.838903      15.999   ; O-H1Zn1 [0]
2420      OH      1        ZnO      O1268   2420     -0.838903      15.999   ; O-H1Zn1 [0]
2421      OH      1        ZnO      O1269   2421     -0.838903      15.999   ; O-H1Zn1 [0]
2422      OH      1        ZnO      O1270   2422     -0.838903      15.999   ; O-H1Zn1 [0]
2423      OH      1        ZnO      O1271   2423     -0.838903      15.999   ; O-H1Zn1 [0]
2424      OH      1        ZnO      O1272   2424     -0.838903      15.999   ; O-H1Zn1 [0]
2425      OH      1        ZnO      O1273   2425     -0.838903      15.999   ; O-H1Zn1 [0]
2426      OH      1        ZnO      O1274   2426     -0.838903      15.999   ; O-H1Zn1 [0]
2427      OH      1        ZnO      O1275   2427     -0.838903      15.999   ; O-H1Zn1 [0]
2428      OH      1        ZnO      O1276   2428     -0.838903      15.999   ; O-H1Zn1 [0]
2429      OH      1        ZnO      O1277   2429     -0.838903      15.999   ; O-H1Zn1 [0]
2430      OH      1        ZnO      O1278   2430     -0.838903      15.999   ; O-H1Zn1 [0]
2431      OH      1        ZnO      O1279   2431     -0.838903      15.999   ; O-H1Zn1 [0]
2432      OH      1        ZnO      O1280   2432     -0.838903      15.999   ; O-H1Zn1 [0]
2433      OH      1        ZnO      O1281   2433     -0.838903      15.999   ; O-H1Zn1 [0]
2434      OH      1        ZnO      O1282   2434     -0.838903      15.999   ; O-H1Zn1 [0]
2435      OH      1        ZnO      O1283   2435     -0.838903      15.999   ; O-H1Zn1 [0]
2436      OH      1        ZnO      O1284   2436     -0.838903      15.999   ; O-H1Zn1 [0]
2437      OH      1        ZnO      O1285   2437     -0.838903      15.999   ; O-H1Zn1 [0]
2438      OH      1        ZnO      O1286   2438     -0.838903      15.999   ; O-H1Zn1 [0]
2439      OH      1        ZnO      O1287   2439     -0.838903      15.999   ; O-H1Zn1 [0]
2440      OH      1        ZnO      O1288   2440     -0.838903      15.999   ; O-H1Zn1 [0]
2441      OH      1        ZnO      O1289   2441     -0.838903      15.999   ; O-H1Zn1 [0]
2442      OH      1        ZnO      O1290   2442     -0.838903      15.999   ; O-H1Zn1 [0]
2443      OH      1        ZnO      O1291   2443     -0.838903      15.999   ; O-H1Zn1 [0]
2444      OH      1        ZnO      O1292   2444     -0.838903      15.999   ; O-H1Zn1 [0]
2445      OH      1        ZnO      O1293   2445     -0.838903      15.999   ; O-H1Zn1 [0]
2446      OH      1        ZnO      O1294   2446     -0.838903      15.999   ; O-H1Zn1 [0]
2447      OH      1        ZnO      O1295   2447     -0.838903      15.999   ; O-H1Zn1 [0]
2448      OH      1        ZnO      O1296   2448     -0.838903      15.999   ; O-H1Zn1 [0]
2449      HA      1        ZnO         H1   2449     0.417097       1.008   ; H-O1    [0]
2450      HA      1        ZnO         H2   2450     0.417097       1.008   ; H-O1    [0]
2451      HA      1        ZnO         H3   2451     0.417097       1.008   ; H-O1    [0]
2452      HA      1        ZnO         H4   2452     0.417097       1.008   ; H-O1    [0]
2453      HA      1        ZnO         H5   2453     0.417097       1.008   ; H-O1    [0]
2454      HA      1        ZnO         H6   2454     0.417097       1.008   ; H-O1    [0]
2455      HA      1        ZnO         H7   2455     0.417097       1.008   ; H-O1    [0]
2456      HA      1        ZnO         H8   2456     0.417097       1.008   ; H-O1    [0]
2457      HA      1        ZnO         H9   2457     0.417097       1.008   ; H-O1    [0]
2458      HA      1        ZnO        H10   2458     0.417097       1.008   ; H-O1    [0]
2459      HA      1        ZnO        H11   2459     0.417097       1.008   ; H-O1    [0]
2460      HA      1        ZnO        H12   2460     0.417097       1.008   ; H-O1    [0]
2461      HA      1        ZnO        H13   2461     0.417097       1.008   ; H-O1    [0]
2462      HA      1        ZnO        H14   2462     0.417097       1.008   ; H-O1    [0]
2463      HA      1        ZnO        H15   2463     0.417097       1.008   ; H-O1    [0]
2464      HA      1        ZnO        H16   2464     0.417097       1.008   ; H-O1    [0]
2465      HA      1        ZnO        H17   2465     0.417097       1.008   ; H-O1    [0]
2466      HA      1        ZnO        H18   2466     0.417097       1.008   ; H-O1    [0]
2467      HA      1        ZnO        H19   2467     0.417097       1.008   ; H-O1    [0]
2468      HA      1        ZnO        H20   2468     0.417097       1.008   ; H-O1    [0]
2469      HA      1        ZnO        H21   2469     0.417097       1.008   ; H-O1    [0]
2470      HA      1        ZnO        H22   2470     0.417097       1.008   ; H-O1    [0]
2471      HA      1        ZnO        H23   2471     0.417097       1.008   ; H-O1    [0]
2472      HA      1        ZnO        H24   2472     0.417097       1.008   ; H-O1    [0]
2473      HA      1        ZnO        H25   2473     0.417097       1.008   ; H-O1    [0]
2474      HA      1        ZnO        H26   2474     0.417097       1.008   ; H-O1    [0]
2475      HA      1        ZnO        H27   2475     0.417097       1.008   ; H-O1    [0]
2476      HA      1        ZnO        H28   2476     0.417097       1.008   ; H-O1    [0]
2477      HA      1        ZnO        H29   2477     0.417097       1.008   ; H-O1    [0]
2478      HA      1        ZnO        H30   2478     0.417097       1.008   ; H-O1    [0]
2479      HA      1        ZnO        H31   2479     0.417097       1.008   ; H-O1    [0]
2480      HA      1        ZnO        H32   2480     0.417097       1.008   ; H-O1    [0]
2481      HA      1        ZnO        H33   2481     0.417097       1.008   ; H-O1    [0]
2482      HA      1        ZnO        H34   2482     0.417097       1.008   ; H-O1    [0]
2483      HA      1        ZnO        H35   2483     0.417097       1.008   ; H-O1    [0]
2484      HA      1        ZnO        H36   2484     0.417097       1.008   ; H-O1    [0]
2485      HA      1        ZnO        H37   2485     0.417097       1.008   ; H-O1    [0]
2486      HA      1        ZnO        H38   2486     0.417097       1.008   ; H-O1    [0]
2487      HA      1        ZnO        H39   2487     0.417097       1.008   ; H-O1    [0]
2488      HA      1        ZnO        H40   2488     0.417097       1.008   ; H-O1    [0]
2489      HA      1        ZnO        H41   2489     0.417097       1.008   ; H-O1    [0]
2490      HA      1        ZnO        H42   2490     0.417097       1.008   ; H-O1    [0]
2491      HA      1        ZnO        H43   2491     0.417097       1.008   ; H-O1    [0]
2492      HA      1        ZnO        H44   2492     0.417097       1.008   ; H-O1    [0]
2493      HA      1        ZnO        H45   2493     0.417097       1.008   ; H-O1    [0]
2494      HA      1        ZnO        H46   2494     0.417097       1.008   ; H-O1    [0]
2495      HA      1        ZnO        H47   2495     0.417097       1.008   ; H-O1    [0]
2496      HA      1        ZnO        H48   2496     0.417097       1.008   ; H-O1    [0]
2497      HA      1        ZnO        H49   2497     0.417097       1.008   ; H-O1    [0]
2498      HA      1        ZnO        H50   2498     0.417097       1.008   ; H-O1    [0]
2499      HA      1        ZnO        H51   2499     0.417097       1.008   ; H-O1    [0]
2500      HA      1        ZnO        H52   2500     0.417097       1.008   ; H-O1    [0]
2501      HA      1        ZnO        H53   2501     0.417097       1.008   ; H-O1    [0]
2502      HA      1        ZnO        H54   2502     0.417097       1.008   ; H-O1    [0]
2503      HA      1        ZnO        H55   2503     0.417097       1.008   ; H-O1    [0]
2504      HA      1        ZnO        H56   2504     0.417097       1.008   ; H-O1    [0]
2505      HA      1        ZnO        H57   2505     0.417097       1.008   ; H-O1    [0]
2506      HA      1        ZnO        H58   2506     0.417097       1.008   ; H-O1    [0]
2507      HA      1        ZnO        H59   2507     0.417097       1.008   ; H-O1    [0]
2508      HA      1        ZnO        H60   2508     0.417097       1.008   ; H-O1    [0]
2509      HA      1        ZnO        H61   2509     0.417097       1.008   ; H-O1    [0]
2510      HA      1        ZnO        H62   2510     0.417097       1.008   ; H-O1    [0]
2511      HA      1        ZnO        H63   2511     0.417097       1.008   ; H-O1    [0]
2512      HA      1        ZnO        H64   2512     0.417097       1.008   ; H-O1    [0]
2513      HA      1        ZnO        H65   2513     0.417097       1.008   ; H-O1    [0]
2514      HA      1        ZnO        H66   2514     0.417097       1.008   ; H-O1    [0]
2515      HA      1        ZnO        H67   2515     0.417097       1.008   ; H-O1    [0]
2516      HA      1        ZnO        H68   2516     0.417097       1.008   ; H-O1    [0]
2517      HA      1        ZnO        H69   2517     0.417097       1.008   ; H-O1    [0]
2518      HA      1        ZnO        H70   2518     0.417097       1.008   ; H-O1    [0]
2519      HA      1        ZnO        H71   2519     0.417097       1.008   ; H-O1    [0]
2520      HA      1        ZnO        H72   2520     0.417097       1.008   ; H-O1    [0]
2521      HA      1        ZnO        H73   2521     0.417097       1.008   ; H-O1    [0]
2522      HA      1        ZnO        H74   2522     0.417097       1.008   ; H-O1    [0]
2523      HA      1        ZnO        H75   2523     0.417097       1.008   ; H-O1    [0]
2524      HA      1        ZnO        H76   2524     0.417097       1.008   ; H-O1    [0]
2525      HA      1        ZnO        H77   2525     0.417097       1.008   ; H-O1    [0]
2526      HA      1        ZnO        H78   2526     0.417097       1.008   ; H-O1    [0]
2527      HA      1        ZnO        H79   2527     0.417097       1.008   ; H-O1    [0]
2528      HA      1        ZnO        H80   2528     0.417097       1.008   ; H-O1    [0]
2529      HA      1        ZnO        H81   2529     0.417097       1.008   ; H-O1    [0]
2530      HA      1        ZnO        H82   2530     0.417097       1.008   ; H-O1    [0]
2531      HA      1        ZnO        H83   2531     0.417097       1.008   ; H-O1    [0]
2532      HA      1        ZnO        H84   2532     0.417097       1.008   ; H-O1    [0]
2533      HA      1        ZnO        H85   2533     0.417097       1.008   ; H-O1    [0]
2534      HA      1        ZnO        H86   2534     0.417097       1.008   ; H-O1    [0]
2535      HA      1        ZnO        H87   2535     0.417097       1.008   ; H-O1    [0]
2536      HA      1        ZnO        H88   2536     0.417097       1.008   ; H-O1    [0]
2537      HA      1        ZnO        H89   2537     0.417097       1.008   ; H-O1    [0]
2538      HA      1        ZnO        H90   2538     0.417097       1.008   ; H-O1    [0]
2539      HA      1        ZnO        H91   2539     0.417097       1.008   ; H-O1    [0]
2540      HA      1        ZnO        H92   2540     0.417097       1.008   ; H-O1    [0]
2541      HA      1        ZnO        H93   2541     0.417097       1.008   ; H-O1    [0]
2542      HA      1        ZnO        H94   2542     0.417097       1.008   ; H-O1    [0]
2543      HA      1        ZnO        H95   2543     0.417097       1.008   ; H-O1    [0]
2544      HA      1        ZnO        H96   2544     0.417097       1.008   ; H-O1    [0]
2545      HA      1        ZnO        H97   2545     0.417097       1.008   ; H-O1    [0]
2546      HA      1        ZnO        H98   2546     0.417097       1.008   ; H-O1    [0]
2547      HA      1        ZnO        H99   2547     0.417097       1.008   ; H-O1    [0]
2548      HA      1        ZnO       H100   2548     0.417097       1.008   ; H-O1    [0]
2549      HA      1        ZnO       H101   2549     0.417097       1.008   ; H-O1    [0]
2550      HA      1        ZnO       H102   2550     0.417097       1.008   ; H-O1    [0]
2551      HA      1        ZnO       H103   2551     0.417097       1.008   ; H-O1    [0]
2552      HA      1        ZnO       H104   2552     0.417097       1.008   ; H-O1    [0]
2553      HA      1        ZnO       H105   2553     0.417097       1.008   ; H-O1    [0]
2554      HA      1        ZnO       H106   2554     0.417097       1.008   ; H-O1    [0]
2555      HA      1        ZnO       H107   2555     0.417097       1.008   ; H-O1    [0]
2556      HA      1        ZnO       H108   2556     0.417097       1.008   ; H-O1    [0]
2557      HA      1        ZnO       H109   2557     0.417097       1.008   ; H-O1    [0]
2558      HA      1        ZnO       H110   2558     0.417097       1.008   ; H-O1    [0]
2559      HA      1        ZnO       H111   2559     0.417097       1.008   ; H-O1    [0]
2560      HA      1        ZnO       H112   2560     0.417097       1.008   ; H-O1    [0]
2561      HA      1        ZnO       H113   2561     0.417097       1.008   ; H-O1    [0]
2562      HA      1        ZnO       H114   2562     0.417097       1.008   ; H-O1    [0]
2563      HA      1        ZnO       H115   2563     0.417097       1.008   ; H-O1    [0]
2564      HA      1        ZnO       H116   2564     0.417097       1.008   ; H-O1    [0]
2565      HA      1        ZnO       H117   2565     0.417097       1.008   ; H-O1    [0]
2566      HA      1        ZnO       H118   2566     0.417097       1.008   ; H-O1    [0]
2567      HA      1        ZnO       H119   2567     0.417097       1.008   ; H-O1    [0]
2568      HA      1        ZnO       H120   2568     0.417097       1.008   ; H-O1    [0]
2569      HA      1        ZnO       H121   2569     0.417097       1.008   ; H-O1    [0]
2570      HA      1        ZnO       H122   2570     0.417097       1.008   ; H-O1    [0]
2571      HA      1        ZnO       H123   2571     0.417097       1.008   ; H-O1    [0]
2572      HA      1        ZnO       H124   2572     0.417097       1.008   ; H-O1    [0]
2573      HA      1        ZnO       H125   2573     0.417097       1.008   ; H-O1    [0]
2574      HA      1        ZnO       H126   2574     0.417097       1.008   ; H-O1    [0]
2575      HA      1        ZnO       H127   2575     0.417097       1.008   ; H-O1    [0]
2576      HA      1        ZnO       H128   2576     0.417097       1.008   ; H-O1    [0]
2577      HA      1        ZnO       H129   2577     0.417097       1.008   ; H-O1    [0]
2578      HA      1        ZnO       H130   2578     0.417097       1.008   ; H-O1    [0]
2579      HA      1        ZnO       H131   2579     0.417097       1.008   ; H-O1    [0]
2580      HA      1        ZnO       H132   2580     0.417097       1.008   ; H-O1    [0]
2581      HA      1        ZnO       H133   2581     0.417097       1.008   ; H-O1    [0]
2582      HA      1        ZnO       H134   2582     0.417097       1.008   ; H-O1    [0]
2583      HA      1        ZnO       H135   2583     0.417097       1.008   ; H-O1    [0]
2584      HA      1        ZnO       H136   2584     0.417097       1.008   ; H-O1    [0]
2585      HA      1        ZnO       H137   2585     0.417097       1.008   ; H-O1    [0]
2586      HA      1        ZnO       H138   2586     0.417097       1.008   ; H-O1    [0]
2587      HA      1        ZnO       H139   2587     0.417097       1.008   ; H-O1    [0]
2588      HA      1        ZnO       H140   2588     0.417097       1.008   ; H-O1    [0]
2589      HA      1        ZnO       H141   2589     0.417097       1.008   ; H-O1    [0]
2590      HA      1        ZnO       H142   2590     0.417097       1.008   ; H-O1    [0]
2591      HA      1        ZnO       H143   2591     0.417097       1.008   ; H-O1    [0]
2592      HA      1        ZnO       H144   2592     0.417097       1.008   ; H-O1    [0]
2593      HA      1        ZnO       H145   2593     0.417097       1.008   ; H-O1    [0]
2594      HA      1        ZnO       H146   2594     0.417097       1.008   ; H-O1    [0]
2595      HA      1        ZnO       H147   2595     0.417097       1.008   ; H-O1    [0]
2596      HA      1        ZnO       H148   2596     0.417097       1.008   ; H-O1    [0]
2597      HA      1        ZnO       H149   2597     0.417097       1.008   ; H-O1    [0]
2598      HA      1        ZnO       H150   2598     0.417097       1.008   ; H-O1    [0]
2599      HA      1        ZnO       H151   2599     0.417097       1.008   ; H-O1    [0]
2600      HA      1        ZnO       H152   2600     0.417097       1.008   ; H-O1    [0]
2601      HA      1        ZnO       H153   2601     0.417097       1.008   ; H-O1    [0]
2602      HA      1        ZnO       H154   2602     0.417097       1.008   ; H-O1    [0]
2603      HA      1        ZnO       H155   2603     0.417097       1.008   ; H-O1    [0]
2604      HA      1        ZnO       H156   2604     0.417097       1.008   ; H-O1    [0]
2605      HA      1        ZnO       H157   2605     0.417097       1.008   ; H-O1    [0]
2606      HA      1        ZnO       H158   2606     0.417097       1.008   ; H-O1    [0]
2607      HA      1        ZnO       H159   2607     0.417097       1.008   ; H-O1    [0]
2608      HA      1        ZnO       H160   2608     0.417097       1.008   ; H-O1    [0]
2609      HA      1        ZnO       H161   2609     0.417097       1.008   ; H-O1    [0]
2610      HA      1        ZnO       H162   2610     0.417097       1.008   ; H-O1    [0]
2611      HA      1        ZnO       H163   2611     0.417097       1.008   ; H-O1    [0]
2612      HA      1        ZnO       H164   2612     0.417097       1.008   ; H-O1    [0]
2613      HA      1        ZnO       H165   2613     0.417097       1.008   ; H-O1    [0]
2614      HA      1        ZnO       H166   2614     0.417097       1.008   ; H-O1    [0]
2615      HA      1        ZnO       H167   2615     0.417097       1.008   ; H-O1    [0]
2616      HA      1        ZnO       H168   2616     0.417097       1.008   ; H-O1    [0]
2617      HA      1        ZnO       H169   2617     0.417097       1.008   ; H-O1    [0]
2618      HA      1        ZnO       H170   2618     0.417097       1.008   ; H-O1    [0]
2619      HA      1        ZnO       H171   2619     0.417097       1.008   ; H-O1    [0]
2620      HA      1        ZnO       H172   2620     0.417097       1.008   ; H-O1    [0]
2621      HA      1        ZnO       H173   2621     0.417097       1.008   ; H-O1    [0]
2622      HA      1        ZnO       H174   2622     0.417097       1.008   ; H-O1    [0]
2623      HA      1        ZnO       H175   2623     0.417097       1.008   ; H-O1    [0]
2624      HA      1        ZnO       H176   2624     0.417097       1.008   ; H-O1    [0]
2625      HA      1        ZnO       H177   2625     0.417097       1.008   ; H-O1    [0]
2626      HA      1        ZnO       H178   2626     0.417097       1.008   ; H-O1    [0]
2627      HA      1        ZnO       H179   2627     0.417097       1.008   ; H-O1    [0]
2628      HA      1        ZnO       H180   2628     0.417097       1.008   ; H-O1    [0]
2629      HA      1        ZnO       H181   2629     0.417097       1.008   ; H-O1    [0]
2630      HA      1        ZnO       H182   2630     0.417097       1.008   ; H-O1    [0]
2631      HA      1        ZnO       H183   2631     0.417097       1.008   ; H-O1    [0]
2632      HA      1        ZnO       H184   2632     0.417097       1.008   ; H-O1    [0]
2633      HA      1        ZnO       H185   2633     0.417097       1.008   ; H-O1    [0]
2634      HA      1        ZnO       H186   2634     0.417097       1.008   ; H-O1    [0]
2635      HA      1        ZnO       H187   2635     0.417097       1.008   ; H-O1    [0]
2636      HA      1        ZnO       H188   2636     0.417097       1.008   ; H-O1    [0]
2637      HA      1        ZnO       H189   2637     0.417097       1.008   ; H-O1    [0]
2638      HA      1        ZnO       H190   2638     0.417097       1.008   ; H-O1    [0]
2639      HA      1        ZnO       H191   2639     0.417097       1.008   ; H-O1    [0]
2640      HA      1        ZnO       H192   2640     0.417097       1.008   ; H-O1    [0]
2641      HA      1        ZnO       H193   2641     0.417097       1.008   ; H-O1    [0]
2642      HA      1        ZnO       H194   2642     0.417097       1.008   ; H-O1    [0]
2643      HA      1        ZnO       H195   2643     0.417097       1.008   ; H-O1    [0]
2644      HA      1        ZnO       H196   2644     0.417097       1.008   ; H-O1    [0]
2645      HA      1        ZnO       H197   2645     0.417097       1.008   ; H-O1    [0]
2646      HA      1        ZnO       H198   2646     0.417097       1.008   ; H-O1    [0]
2647      HA      1        ZnO       H199   2647     0.417097       1.008   ; H-O1    [0]
2648      HA      1        ZnO       H200   2648     0.417097       1.008   ; H-O1    [0]
2649      HA      1        ZnO       H201   2649     0.417097       1.008   ; H-O1    [0]
2650      HA      1        ZnO       H202   2650     0.417097       1.008   ; H-O1    [0]
2651      HA      1        ZnO       H203   2651     0.417097       1.008   ; H-O1    [0]
2652      HA      1        ZnO       H204   2652     0.417097       1.008   ; H-O1    [0]
2653      HA      1        ZnO       H205   2653     0.417097       1.008   ; H-O1    [0]
2654      HA      1        ZnO       H206   2654     0.417097       1.008   ; H-O1    [0]
2655      HA      1        ZnO       H207   2655     0.417097       1.008   ; H-O1    [0]
2656      HA      1        ZnO       H208   2656     0.417097       1.008   ; H-O1    [0]
2657      HA      1        ZnO       H209   2657     0.417097       1.008   ; H-O1    [0]
2658      HA      1        ZnO       H210   2658     0.417097       1.008   ; H-O1    [0]
2659      HA      1        ZnO       H211   2659     0.417097       1.008   ; H-O1    [0]
2660      HA      1        ZnO       H212   2660     0.417097       1.008   ; H-O1    [0]
2661      HA      1        ZnO       H213   2661     0.417097       1.008   ; H-O1    [0]
2662      HA      1        ZnO       H214   2662     0.417097       1.008   ; H-O1    [0]
2663      HA      1        ZnO       H215   2663     0.417097       1.008   ; H-O1    [0]
2664      HA      1        ZnO       H216   2664     0.417097       1.008   ; H-O1    [0]
2665      HA      1        ZnO       H217   2665     0.417097       1.008   ; H-O1    [0]
2666      HA      1        ZnO       H218   2666     0.417097       1.008   ; H-O1    [0]
2667      HA      1        ZnO       H219   2667     0.417097       1.008   ; H-O1    [0]
2668      HA      1        ZnO       H220   2668     0.417097       1.008   ; H-O1    [0]
2669      HA      1        ZnO       H221   2669     0.417097       1.008   ; H-O1    [0]
2670      HA      1        ZnO       H222   2670     0.417097       1.008   ; H-O1    [0]
2671      HA      1        ZnO       H223   2671     0.417097       1.008   ; H-O1    [0]
2672      HA      1        ZnO       H224   2672     0.417097       1.008   ; H-O1    [0]
2673      HA      1        ZnO       H225   2673     0.417097       1.008   ; H-O1    [0]
2674      HA      1        ZnO       H226   2674     0.417097       1.008   ; H-O1    [0]
2675      HA      1        ZnO       H227   2675     0.417097       1.008   ; H-O1    [0]
2676      HA      1        ZnO       H228   2676     0.417097       1.008   ; H-O1    [0]
2677      HA      1        ZnO       H229   2677     0.417097       1.008   ; H-O1    [0]
2678      HA      1        ZnO       H230   2678     0.417097       1.008   ; H-O1    [0]
2679      HA      1        ZnO       H231   2679     0.417097       1.008   ; H-O1    [0]
2680      HA      1        ZnO       H232   2680     0.417097       1.008   ; H-O1    [0]
2681      HA      1        ZnO       H233   2681     0.417097       1.008   ; H-O1    [0]
2682      HA      1        ZnO       H234   2682     0.417097       1.008   ; H-O1    [0]
2683      HA      1        ZnO       H235   2683     0.417097       1.008   ; H-O1    [0]
2684      HA      1        ZnO       H236   2684     0.417097       1.008   ; H-O1    [0]
2685      HA      1        ZnO       H237   2685     0.417097       1.008   ; H-O1    [0]
2686      HA      1        ZnO       H238   2686     0.417097       1.008   ; H-O1    [0]
2687      HA      1        ZnO       H239   2687     0.417097       1.008   ; H-O1    [0]
2688      HA      1        ZnO       H240   2688     0.417097       1.008   ; H-O1    [0]
2689      HA      1        ZnO       H241   2689     0.417097       1.008   ; H-O1    [0]
2690      HA      1        ZnO       H242   2690     0.417097       1.008   ; H-O1    [0]
2691      HA      1        ZnO       H243   2691     0.417097       1.008   ; H-O1    [0]
2692      HA      1        ZnO       H244   2692     0.417097       1.008   ; H-O1    [0]
2693      HA      1        ZnO       H245   2693     0.417097       1.008   ; H-O1    [0]
2694      HA      1        ZnO       H246   2694     0.417097       1.008   ; H-O1    [0]
2695      HA      1        ZnO       H247   2695     0.417097       1.008   ; H-O1    [0]
2696      HA      1        ZnO       H248   2696     0.417097       1.008   ; H-O1    [0]
2697      HA      1        ZnO       H249   2697     0.417097       1.008   ; H-O1    [0]
2698      HA      1        ZnO       H250   2698     0.417097       1.008   ; H-O1    [0]
2699      HA      1        ZnO       H251   2699     0.417097       1.008   ; H-O1    [0]
2700      HA      1        ZnO       H252   2700     0.417097       1.008   ; H-O1    [0]
2701      HA      1        ZnO       H253   2701     0.417097       1.008   ; H-O1    [0]
2702      HA      1        ZnO       H254   2702     0.417097       1.008   ; H-O1    [0]
2703      HA      1        ZnO       H255   2703     0.417097       1.008   ; H-O1    [0]
2704      HA      1        ZnO       H256   2704     0.417097       1.008   ; H-O1    [0]
2705      HA      1        ZnO       H257   2705     0.417097       1.008   ; H-O1    [0]
2706      HA      1        ZnO       H258   2706     0.417097       1.008   ; H-O1    [0]
2707      HA      1        ZnO       H259   2707     0.417097       1.008   ; H-O1    [0]
2708      HA      1        ZnO       H260   2708     0.417097       1.008   ; H-O1    [0]
2709      HA      1        ZnO       H261   2709     0.417097       1.008   ; H-O1    [0]
2710      HA      1        ZnO       H262   2710     0.417097       1.008   ; H-O1    [0]
2711      HA      1        ZnO       H263   2711     0.417097       1.008   ; H-O1    [0]
2712      HA      1        ZnO       H264   2712     0.417097       1.008   ; H-O1    [0]
2713      HA      1        ZnO       H265   2713     0.417097       1.008   ; H-O1    [0]
2714      HA      1        ZnO       H266   2714     0.417097       1.008   ; H-O1    [0]
2715      HA      1        ZnO       H267   2715     0.417097       1.008   ; H-O1    [0]
2716      HA      1        ZnO       H268   2716     0.417097       1.008   ; H-O1    [0]
2717      HA      1        ZnO       H269   2717     0.417097       1.008   ; H-O1    [0]
2718      HA      1        ZnO       H270   2718     0.417097       1.008   ; H-O1    [0]
2719      HA      1        ZnO       H271   2719     0.417097       1.008   ; H-O1    [0]
2720      HA      1        ZnO       H272   2720     0.417097       1.008   ; H-O1    [0]
2721      HA      1        ZnO       H273   2721     0.417097       1.008   ; H-O1    [0]
2722      HA      1        ZnO       H274   2722     0.417097       1.008   ; H-O1    [0]
2723      HA      1        ZnO       H275   2723     0.417097       1.008   ; H-O1    [0]
2724      HA      1        ZnO       H276   2724     0.417097       1.008   ; H-O1    [0]
2725      HA      1        ZnO       H277   2725     0.417097       1.008   ; H-O1    [0]
2726      HA      1        ZnO       H278   2726     0.417097       1.008   ; H-O1    [0]
2727      HA      1        ZnO       H279   2727     0.417097       1.008   ; H-O1    [0]
2728      HA      1        ZnO       H280   2728     0.417097       1.008   ; H-O1    [0]
2729      HA      1        ZnO       H281   2729     0.417097       1.008   ; H-O1    [0]
2730      HA      1        ZnO       H282   2730     0.417097       1.008   ; H-O1    [0]
2731      HA      1        ZnO       H283   2731     0.417097       1.008   ; H-O1    [0]
2732      HA      1        ZnO       H284   2732     0.417097       1.008   ; H-O1    [0]
2733      HA      1        ZnO       H285   2733     0.417097       1.008   ; H-O1    [0]
2734      HA      1        ZnO       H286   2734     0.417097       1.008   ; H-O1    [0]
2735      HA      1        ZnO       H287   2735     0.417097       1.008   ; H-O1    [0]
2736      HA      1        ZnO       H288   2736     0.417097       1.008   ; H-O1    [0]

[ bonds ]
;  i        j        func    desc    
   1       19     1        ; Zn-O  
   1       28     1        ; Zn-O  
   1      307     1        ; Zn-O  
   1      559     1        ; Zn-O  
   2       21     1        ; Zn-O  
   2       32     1        ; Zn-O  
   2      310     1        ; Zn-O  
   2      565     1        ; Zn-O  
   3       23     1        ; Zn-O  
   3       33     1        ; Zn-O  
   3      311     1        ; Zn-O  
   3      560     1        ; Zn-O  
   4       22     1        ; Zn-O  
   4       29     1        ; Zn-O  
   4      308     1        ; Zn-O  
   4      562     1        ; Zn-O  
   5       20     1        ; Zn-O  
   5       31     1        ; Zn-O  
   5      309     1        ; Zn-O  
   5      561     1        ; Zn-O  
   6       25     1        ; Zn-O  
   6       30     1        ; Zn-O  
   6      315     1        ; Zn-O  
   6      563     1        ; Zn-O  
   7       24     1        ; Zn-O  
   7       34     1        ; Zn-O  
   7      313     1        ; Zn-O  
   7      566     1        ; Zn-O  
   8       26     1        ; Zn-O  
   8       35     1        ; Zn-O  
   8      312     1        ; Zn-O  
   8      564     1        ; Zn-O  
   9       27     1        ; Zn-O  
   9       36     1        ; Zn-O  
   9      314     1        ; Zn-O  
   9      567     1        ; Zn-O  
  10      820     1        ; Zn-O  
  10     2449     1        ; O-H   
  10     2450     1        ; O-H   
  11      821     1        ; Zn-O  
  11     2451     1        ; O-H   
  11     2452     1        ; O-H   
  12      823     1        ; Zn-O  
  12     2454     1        ; O-H   
  12     2456     1        ; O-H   
  13      825     1        ; Zn-O  
  13     2461     1        ; O-H   
  13     2462     1        ; O-H   
  14      824     1        ; Zn-O  
  14     2457     1        ; O-H   
  14     2458     1        ; O-H   
  15      826     1        ; Zn-O  
  15     2459     1        ; O-H   
  15     2460     1        ; O-H   
  16      822     1        ; Zn-O  
  16     2453     1        ; O-H   
  16     2455     1        ; O-H   
  17      827     1        ; Zn-O  
  17     2463     1        ; O-H   
  17     2466     1        ; O-H   
  18      828     1        ; Zn-O  
  18     2464     1        ; O-H   
  18     2465     1        ; O-H   
  19     2476     1        ; O-H   
  19     2477     1        ; O-H   
  20     2469     1        ; O-H   
  20     2470     1        ; O-H   
  21     2467     1        ; O-H   
  21     2468     1        ; O-H   
  22     2473     1        ; O-H   
  22     2474     1        ; O-H   
  23     2475     1        ; O-H   
  23     2478     1        ; O-H   
  24     2481     1        ; O-H   
  24     2482     1        ; O-H   
  25     2471     1        ; O-H   
  25     2472     1        ; O-H   
  26     2479     1        ; O-H   
  26     2480     1        ; O-H   
  27     2483     1        ; O-H   
  27     2484     1        ; O-H   
  28       37     1        ; Zn-O  
  28      325     1        ; Zn-O  
  28     2656     1        ; O-H   
  29       38     1        ; Zn-O  
  29      326     1        ; Zn-O  
  29     2657     1        ; O-H   
  30       40     1        ; Zn-O  
  30      328     1        ; Zn-O  
  30     2660     1        ; O-H   
  31       39     1        ; Zn-O  
  31      327     1        ; Zn-O  
  31     2658     1        ; O-H   
  32       42     1        ; Zn-O  
  32      330     1        ; Zn-O  
  32     2662     1        ; O-H   
  33       41     1        ; Zn-O  
  33      329     1        ; Zn-O  
  33     2659     1        ; O-H   
  34       43     1        ; Zn-O  
  34      331     1        ; Zn-O  
  34     2661     1        ; O-H   
  35       44     1        ; Zn-O  
  35      332     1        ; Zn-O  
  35     2664     1        ; O-H   
  36       45     1        ; Zn-O  
  36      333     1        ; Zn-O  
  36     2663     1        ; O-H   
  37       67     1        ; Zn-O  
  37      299     1        ; Zn-O  
  37     2359     1        ; Zn-O  
  38       65     1        ; Zn-O  
  38      298     1        ; Zn-O  
  38     2361     1        ; Zn-O  
  39       69     1        ; Zn-O  
  39      304     1        ; Zn-O  
  39     2362     1        ; Zn-O  
  40       68     1        ; Zn-O  
  40      305     1        ; Zn-O  
  40     2363     1        ; Zn-O  
  41       71     1        ; Zn-O  
  41      302     1        ; Zn-O  
  41     2367     1        ; Zn-O  
  42       64     1        ; Zn-O  
  42      300     1        ; Zn-O  
  42     2360     1        ; Zn-O  
  43       70     1        ; Zn-O  
  43      306     1        ; Zn-O  
  43     2365     1        ; Zn-O  
  44       66     1        ; Zn-O  
  44      303     1        ; Zn-O  
  44     2364     1        ; Zn-O  
  45       72     1        ; Zn-O  
  45      301     1        ; Zn-O  
  45     2366     1        ; Zn-O  
  46       73     1        ; Zn-O  
  46      145     1        ; Zn-O  
  46      155     1        ; Zn-O  
  46      478     1        ; Zn-O  
  47       74     1        ; Zn-O  
  47      146     1        ; Zn-O  
  47      154     1        ; Zn-O  
  47      479     1        ; Zn-O  
  48       75     1        ; Zn-O  
  48      148     1        ; Zn-O  
  48      156     1        ; Zn-O  
  48      480     1        ; Zn-O  
  49       78     1        ; Zn-O  
  49      149     1        ; Zn-O  
  49      160     1        ; Zn-O  
  49      481     1        ; Zn-O  
  50       76     1        ; Zn-O  
  50      147     1        ; Zn-O  
  50      157     1        ; Zn-O  
  50      482     1        ; Zn-O  
  51       77     1        ; Zn-O  
  51      150     1        ; Zn-O  
  51      158     1        ; Zn-O  
  51      485     1        ; Zn-O  
  52       80     1        ; Zn-O  
  52      151     1        ; Zn-O  
  52      161     1        ; Zn-O  
  52      484     1        ; Zn-O  
  53       79     1        ; Zn-O  
  53      153     1        ; Zn-O  
  53      162     1        ; Zn-O  
  53      483     1        ; Zn-O  
  54       81     1        ; Zn-O  
  54      152     1        ; Zn-O  
  54      159     1        ; Zn-O  
  54      486     1        ; Zn-O  
  55       64     1        ; Zn-O  
  55       83     1        ; Zn-O  
  55      339     1        ; Zn-O  
  55     2306     1        ; Zn-O  
  56       66     1        ; Zn-O  
  56       86     1        ; Zn-O  
  56      341     1        ; Zn-O  
  56     2305     1        ; Zn-O  
  57       69     1        ; Zn-O  
  57       82     1        ; Zn-O  
  57      338     1        ; Zn-O  
  57     2308     1        ; Zn-O  
  58       65     1        ; Zn-O  
  58       87     1        ; Zn-O  
  58      336     1        ; Zn-O  
  58     2307     1        ; Zn-O  
  59       67     1        ; Zn-O  
  59       84     1        ; Zn-O  
  59      335     1        ; Zn-O  
  59     2310     1        ; Zn-O  
  60       70     1        ; Zn-O  
  60       85     1        ; Zn-O  
  60      340     1        ; Zn-O  
  60     2309     1        ; Zn-O  
  61       68     1        ; Zn-O  
  61       88     1        ; Zn-O  
  61      334     1        ; Zn-O  
  61     2311     1        ; Zn-O  
  62       71     1        ; Zn-O  
  62       89     1        ; Zn-O  
  62      337     1        ; Zn-O  
  62     2312     1        ; Zn-O  
  63       72     1        ; Zn-O  
  63       90     1        ; Zn-O  
  63      342     1        ; Zn-O  
  63     2313     1        ; Zn-O  
  64      290     1        ; Zn-O  
  64     2665     1        ; O-H   
  65      289     1        ; Zn-O  
  65     2666     1        ; O-H   
  66      291     1        ; Zn-O  
  66     2667     1        ; O-H   
  67      293     1        ; Zn-O  
  67     2671     1        ; O-H   
  68      295     1        ; Zn-O  
  68     2670     1        ; O-H   
  69      292     1        ; Zn-O  
  69     2668     1        ; O-H   
  70      294     1        ; Zn-O  
  70     2669     1        ; O-H   
  71      296     1        ; Zn-O  
  71     2672     1        ; O-H   
  72      297     1        ; Zn-O  
  72     2673     1        ; O-H   
  73     2485     1        ; O-H   
  73     2486     1        ; O-H   
  74     2487     1        ; O-H   
  74     2488     1        ; O-H   
  75     2491     1        ; O-H   
  75     2492     1        ; O-H   
  76     2489     1        ; O-H   
  76     2490     1        ; O-H   
  77     2493     1        ; O-H   
  77     2494     1        ; O-H   
  78     2495     1        ; O-H   
  78     2496     1        ; O-H   
  79     2499     1        ; O-H   
  79     2500     1        ; O-H   
  80     2497     1        ; O-H   
  80     2498     1        ; O-H   
  81     2501     1        ; O-H   
  81     2502     1        ; O-H   
  82     2510     1        ; O-H   
  82     2511     1        ; O-H   
  83     2503     1        ; O-H   
  83     2504     1        ; O-H   
  84     2509     1        ; O-H   
  84     2512     1        ; O-H   
  85     2505     1        ; O-H   
  85     2506     1        ; O-H   
  86     2507     1        ; O-H   
  86     2508     1        ; O-H   
  87     2515     1        ; O-H   
  87     2516     1        ; O-H   
  88     2513     1        ; O-H   
  88     2514     1        ; O-H   
  89     2517     1        ; O-H   
  89     2518     1        ; O-H   
  90     2519     1        ; O-H   
  90     2520     1        ; O-H   
  91      136     1        ; Zn-O  
  91      164     1        ; Zn-O  
  91      356     1        ; Zn-O  
  91     2368     1        ; Zn-O  
  92      141     1        ; Zn-O  
  92      163     1        ; Zn-O  
  92      358     1        ; Zn-O  
  92     2369     1        ; Zn-O  
  93      138     1        ; Zn-O  
  93      168     1        ; Zn-O  
  93      359     1        ; Zn-O  
  93     2370     1        ; Zn-O  
  94      137     1        ; Zn-O  
  94      166     1        ; Zn-O  
  94      355     1        ; Zn-O  
  94     2373     1        ; Zn-O  
  95      139     1        ; Zn-O  
  95      165     1        ; Zn-O  
  95      352     1        ; Zn-O  
  95     2372     1        ; Zn-O  
  96      142     1        ; Zn-O  
  96      167     1        ; Zn-O  
  96      357     1        ; Zn-O  
  96     2371     1        ; Zn-O  
  97      140     1        ; Zn-O  
  97      169     1        ; Zn-O  
  97      353     1        ; Zn-O  
  97     2374     1        ; Zn-O  
  98      144     1        ; Zn-O  
  98      170     1        ; Zn-O  
  98      354     1        ; Zn-O  
  98     2376     1        ; Zn-O  
  99      143     1        ; Zn-O  
  99      171     1        ; Zn-O  
  99      360     1        ; Zn-O  
  99     2375     1        ; Zn-O  
 100      118     1        ; Zn-O  
 100      172     1        ; Zn-O  
 100      415     1        ; Zn-O  
 100     2377     1        ; Zn-O  
 101      119     1        ; Zn-O  
 101      173     1        ; Zn-O  
 101      416     1        ; Zn-O  
 101     2378     1        ; Zn-O  
 102      120     1        ; Zn-O  
 102      174     1        ; Zn-O  
 102      417     1        ; Zn-O  
 102     2380     1        ; Zn-O  
 103      122     1        ; Zn-O  
 103      175     1        ; Zn-O  
 103      419     1        ; Zn-O  
 103     2382     1        ; Zn-O  
 104      121     1        ; Zn-O  
 104      177     1        ; Zn-O  
 104      418     1        ; Zn-O  
 104     2381     1        ; Zn-O  
 105      125     1        ; Zn-O  
 105      178     1        ; Zn-O  
 105      421     1        ; Zn-O  
 105     2384     1        ; Zn-O  
 106      124     1        ; Zn-O  
 106      176     1        ; Zn-O  
 106      422     1        ; Zn-O  
 106     2383     1        ; Zn-O  
 107      123     1        ; Zn-O  
 107      179     1        ; Zn-O  
 107      423     1        ; Zn-O  
 107     2379     1        ; Zn-O  
 108      126     1        ; Zn-O  
 108      180     1        ; Zn-O  
 108      420     1        ; Zn-O  
 108     2385     1        ; Zn-O  
 109      118     1        ; Zn-O  
 109      189     1        ; Zn-O  
 109      424     1        ; Zn-O  
 109     2394     1        ; Zn-O  
 110      121     1        ; Zn-O  
 110      181     1        ; Zn-O  
 110      430     1        ; Zn-O  
 110     2386     1        ; Zn-O  
 111      120     1        ; Zn-O  
 111      186     1        ; Zn-O  
 111      426     1        ; Zn-O  
 111     2388     1        ; Zn-O  
 112      122     1        ; Zn-O  
 112      182     1        ; Zn-O  
 112      427     1        ; Zn-O  
 112     2387     1        ; Zn-O  
 113      119     1        ; Zn-O  
 113      183     1        ; Zn-O  
 113      425     1        ; Zn-O  
 113     2390     1        ; Zn-O  
 114      123     1        ; Zn-O  
 114      184     1        ; Zn-O  
 114      428     1        ; Zn-O  
 114     2389     1        ; Zn-O  
 115      124     1        ; Zn-O  
 115      187     1        ; Zn-O  
 115      429     1        ; Zn-O  
 115     2391     1        ; Zn-O  
 116      125     1        ; Zn-O  
 116      185     1        ; Zn-O  
 116      431     1        ; Zn-O  
 116     2393     1        ; Zn-O  
 117      126     1        ; Zn-O  
 117      188     1        ; Zn-O  
 117      432     1        ; Zn-O  
 117     2392     1        ; Zn-O  
 118      414     1        ; Zn-O  
 118     2674     1        ; O-H   
 119      406     1        ; Zn-O  
 119     2677     1        ; O-H   
 120      408     1        ; Zn-O  
 120     2676     1        ; O-H   
 121      410     1        ; Zn-O  
 121     2675     1        ; O-H   
 122      407     1        ; Zn-O  
 122     2678     1        ; O-H   
 123      409     1        ; Zn-O  
 123     2679     1        ; O-H   
 124      412     1        ; Zn-O  
 124     2680     1        ; O-H   
 125      411     1        ; Zn-O  
 125     2681     1        ; O-H   
 126      413     1        ; Zn-O  
 126     2682     1        ; O-H   
 127      191     1        ; Zn-O  
 127     2521     1        ; O-H   
 127     2522     1        ; O-H   
 128      190     1        ; Zn-O  
 128     2523     1        ; O-H   
 128     2524     1        ; O-H   
 129      192     1        ; Zn-O  
 129     2529     1        ; O-H   
 129     2530     1        ; O-H   
 130      194     1        ; Zn-O  
 130     2531     1        ; O-H   
 130     2532     1        ; O-H   
 131      193     1        ; Zn-O  
 131     2527     1        ; O-H   
 131     2528     1        ; O-H   
 132      196     1        ; Zn-O  
 132     2533     1        ; O-H   
 132     2534     1        ; O-H   
 133      195     1        ; Zn-O  
 133     2525     1        ; O-H   
 133     2526     1        ; O-H   
 134      197     1        ; Zn-O  
 134     2535     1        ; O-H   
 134     2536     1        ; O-H   
 135      198     1        ; Zn-O  
 135     2537     1        ; O-H   
 135     2538     1        ; O-H   
 136      218     1        ; Zn-O  
 136      316     1        ; Zn-O  
 136     2684     1        ; O-H   
 137      223     1        ; Zn-O  
 137      317     1        ; Zn-O  
 137     2685     1        ; O-H   
 138      219     1        ; Zn-O  
 138      319     1        ; Zn-O  
 138     2683     1        ; O-H   
 139      222     1        ; Zn-O  
 139      320     1        ; Zn-O  
 139     2688     1        ; O-H   
 140      217     1        ; Zn-O  
 140      318     1        ; Zn-O  
 140     2686     1        ; O-H   
 141      221     1        ; Zn-O  
 141      323     1        ; Zn-O  
 141     2687     1        ; O-H   
 142      220     1        ; Zn-O  
 142      321     1        ; Zn-O  
 142     2689     1        ; O-H   
 143      224     1        ; Zn-O  
 143      322     1        ; Zn-O  
 143     2690     1        ; O-H   
 144      225     1        ; Zn-O  
 144      324     1        ; Zn-O  
 144     2691     1        ; O-H   
 145      190     1        ; Zn-O  
 145      388     1        ; Zn-O  
 145     2692     1        ; O-H   
 146      191     1        ; Zn-O  
 146      390     1        ; Zn-O  
 146     2693     1        ; O-H   
 147      195     1        ; Zn-O  
 147      389     1        ; Zn-O  
 147     2695     1        ; O-H   
 148      193     1        ; Zn-O  
 148      393     1        ; Zn-O  
 148     2694     1        ; O-H   
 149      196     1        ; Zn-O  
 149      391     1        ; Zn-O  
 149     2696     1        ; O-H   
 150      194     1        ; Zn-O  
 150      395     1        ; Zn-O  
 150     2698     1        ; O-H   
 151      192     1        ; Zn-O  
 151      392     1        ; Zn-O  
 151     2697     1        ; O-H   
 152      197     1        ; Zn-O  
 152      394     1        ; Zn-O  
 152     2699     1        ; O-H   
 153      198     1        ; Zn-O  
 153      396     1        ; Zn-O  
 153     2700     1        ; O-H   
 154      252     1        ; Zn-O  
 154      380     1        ; Zn-O  
 154     2701     1        ; O-H   
 155      244     1        ; Zn-O  
 155      379     1        ; Zn-O  
 155     2702     1        ; O-H   
 156      246     1        ; Zn-O  
 156      382     1        ; Zn-O  
 156     2704     1        ; O-H   
 157      248     1        ; Zn-O  
 157      383     1        ; Zn-O  
 157     2703     1        ; O-H   
 158      249     1        ; Zn-O  
 158      384     1        ; Zn-O  
 158     2705     1        ; O-H   
 159      245     1        ; Zn-O  
 159      381     1        ; Zn-O  
 159     2707     1        ; O-H   
 160      247     1        ; Zn-O  
 160      385     1        ; Zn-O  
 160     2706     1        ; O-H   
 161      250     1        ; Zn-O  
 161      386     1        ; Zn-O  
 161     2708     1        ; O-H   
 162      251     1        ; Zn-O  
 162      387     1        ; Zn-O  
 162     2709     1        ; O-H   
 163      239     1        ; Zn-O  
 163      368     1        ; Zn-O  
 163     2710     1        ; O-H   
 164      236     1        ; Zn-O  
 164      363     1        ; Zn-O  
 164     2713     1        ; O-H   
 165      235     1        ; Zn-O  
 165      361     1        ; Zn-O  
 165     2711     1        ; O-H   
 166      237     1        ; Zn-O  
 166      364     1        ; Zn-O  
 166     2712     1        ; O-H   
 167      241     1        ; Zn-O  
 167      365     1        ; Zn-O  
 167     2715     1        ; O-H   
 168      242     1        ; Zn-O  
 168      366     1        ; Zn-O  
 168     2717     1        ; O-H   
 169      238     1        ; Zn-O  
 169      362     1        ; Zn-O  
 169     2714     1        ; O-H   
 170      240     1        ; Zn-O  
 170      367     1        ; Zn-O  
 170     2716     1        ; O-H   
 171      243     1        ; Zn-O  
 171      369     1        ; Zn-O  
 171     2718     1        ; O-H   
 172      216     1        ; Zn-O  
 172      370     1        ; Zn-O  
 172     2719     1        ; O-H   
 173      209     1        ; Zn-O  
 173      371     1        ; Zn-O  
 173     2720     1        ; O-H   
 174      210     1        ; Zn-O  
 174      372     1        ; Zn-O  
 174     2721     1        ; O-H   
 175      212     1        ; Zn-O  
 175      373     1        ; Zn-O  
 175     2722     1        ; O-H   
 176      208     1        ; Zn-O  
 176      374     1        ; Zn-O  
 176     2723     1        ; O-H   
 177      211     1        ; Zn-O  
 177      375     1        ; Zn-O  
 177     2724     1        ; O-H   
 178      214     1        ; Zn-O  
 178      376     1        ; Zn-O  
 178     2725     1        ; O-H   
 179      215     1        ; Zn-O  
 179      377     1        ; Zn-O  
 179     2727     1        ; O-H   
 180      213     1        ; Zn-O  
 180      378     1        ; Zn-O  
 180     2726     1        ; O-H   
 181      226     1        ; Zn-O  
 181      442     1        ; Zn-O  
 181     2728     1        ; O-H   
 182      227     1        ; Zn-O  
 182      443     1        ; Zn-O  
 182     2729     1        ; O-H   
 183      228     1        ; Zn-O  
 183      444     1        ; Zn-O  
 183     2730     1        ; O-H   
 184      229     1        ; Zn-O  
 184      446     1        ; Zn-O  
 184     2732     1        ; O-H   
 185      230     1        ; Zn-O  
 185      448     1        ; Zn-O  
 185     2733     1        ; O-H   
 186      231     1        ; Zn-O  
 186      445     1        ; Zn-O  
 186     2731     1        ; O-H   
 187      232     1        ; Zn-O  
 187      447     1        ; Zn-O  
 187     2734     1        ; O-H   
 188      233     1        ; Zn-O  
 188      450     1        ; Zn-O  
 188     2735     1        ; O-H   
 189      234     1        ; Zn-O  
 189      449     1        ; Zn-O  
 189     2736     1        ; O-H   
 190      397     1        ; Zn-O  
 190     2324     1        ; Zn-O  
 191      398     1        ; Zn-O  
 191     2323     1        ; Zn-O  
 192      404     1        ; Zn-O  
 192     2325     1        ; Zn-O  
 193      401     1        ; Zn-O  
 193     2326     1        ; Zn-O  
 194      399     1        ; Zn-O  
 194     2327     1        ; Zn-O  
 195      403     1        ; Zn-O  
 195     2329     1        ; Zn-O  
 196      402     1        ; Zn-O  
 196     2330     1        ; Zn-O  
 197      400     1        ; Zn-O  
 197     2328     1        ; Zn-O  
 198      405     1        ; Zn-O  
 198     2331     1        ; Zn-O  
 199      255     1        ; Zn-O  
 199     2548     1        ; O-H   
 199     2549     1        ; O-H   
 200      253     1        ; Zn-O  
 200     2550     1        ; O-H   
 200     2551     1        ; O-H   
 201      254     1        ; Zn-O  
 201     2552     1        ; O-H   
 201     2553     1        ; O-H   
 202      259     1        ; Zn-O  
 202     2554     1        ; O-H   
 202     2555     1        ; O-H   
 203      257     1        ; Zn-O  
 203     2558     1        ; O-H   
 203     2561     1        ; O-H   
 204      256     1        ; Zn-O  
 204     2556     1        ; O-H   
 204     2557     1        ; O-H   
 205      258     1        ; Zn-O  
 205     2559     1        ; O-H   
 205     2560     1        ; O-H   
 206      261     1        ; Zn-O  
 206     2562     1        ; O-H   
 206     2563     1        ; O-H   
 207      260     1        ; Zn-O  
 207     2564     1        ; O-H   
 207     2565     1        ; O-H   
 208      460     1        ; Zn-O  
 208     2314     1        ; Zn-O  
 208     2396     1        ; Zn-O  
 209      461     1        ; Zn-O  
 209     2316     1        ; Zn-O  
 209     2398     1        ; Zn-O  
 210      463     1        ; Zn-O  
 210     2319     1        ; Zn-O  
 210     2397     1        ; Zn-O  
 211      464     1        ; Zn-O  
 211     2315     1        ; Zn-O  
 211     2395     1        ; Zn-O  
 212      462     1        ; Zn-O  
 212     2317     1        ; Zn-O  
 212     2400     1        ; Zn-O  
 213      466     1        ; Zn-O  
 213     2318     1        ; Zn-O  
 213     2399     1        ; Zn-O  
 214      465     1        ; Zn-O  
 214     2320     1        ; Zn-O  
 214     2401     1        ; Zn-O  
 215      467     1        ; Zn-O  
 215     2321     1        ; Zn-O  
 215     2402     1        ; Zn-O  
 216      468     1        ; Zn-O  
 216     2322     1        ; Zn-O  
 216     2403     1        ; Zn-O  
 217      436     1        ; Zn-O  
 217     2341     1        ; Zn-O  
 217     2404     1        ; Zn-O  
 218      433     1        ; Zn-O  
 218     2344     1        ; Zn-O  
 218     2408     1        ; Zn-O  
 219      437     1        ; Zn-O  
 219     2342     1        ; Zn-O  
 219     2405     1        ; Zn-O  
 220      439     1        ; Zn-O  
 220     2343     1        ; Zn-O  
 220     2406     1        ; Zn-O  
 221      438     1        ; Zn-O  
 221     2346     1        ; Zn-O  
 221     2407     1        ; Zn-O  
 222      435     1        ; Zn-O  
 222     2347     1        ; Zn-O  
 222     2410     1        ; Zn-O  
 223      434     1        ; Zn-O  
 223     2345     1        ; Zn-O  
 223     2409     1        ; Zn-O  
 224      441     1        ; Zn-O  
 224     2349     1        ; Zn-O  
 224     2412     1        ; Zn-O  
 225      440     1        ; Zn-O  
 225     2348     1        ; Zn-O  
 225     2411     1        ; Zn-O  
 226      498     1        ; Zn-O  
 226     2314     1        ; Zn-O  
 226     2413     1        ; Zn-O  
 227      497     1        ; Zn-O  
 227     2319     1        ; Zn-O  
 227     2415     1        ; Zn-O  
 228      496     1        ; Zn-O  
 228     2317     1        ; Zn-O  
 228     2416     1        ; Zn-O  
 229      500     1        ; Zn-O  
 229     2318     1        ; Zn-O  
 229     2419     1        ; Zn-O  
 230      499     1        ; Zn-O  
 230     2315     1        ; Zn-O  
 230     2414     1        ; Zn-O  
 231      501     1        ; Zn-O  
 231     2316     1        ; Zn-O  
 231     2417     1        ; Zn-O  
 232      502     1        ; Zn-O  
 232     2320     1        ; Zn-O  
 232     2418     1        ; Zn-O  
 233      503     1        ; Zn-O  
 233     2322     1        ; Zn-O  
 233     2421     1        ; Zn-O  
 234      504     1        ; Zn-O  
 234     2321     1        ; Zn-O  
 234     2420     1        ; Zn-O  
 235      469     1        ; Zn-O  
 235     2333     1        ; Zn-O  
 235     2422     1        ; Zn-O  
 236      471     1        ; Zn-O  
 236     2334     1        ; Zn-O  
 236     2425     1        ; Zn-O  
 237      470     1        ; Zn-O  
 237     2332     1        ; Zn-O  
 237     2424     1        ; Zn-O  
 238      475     1        ; Zn-O  
 238     2338     1        ; Zn-O  
 238     2423     1        ; Zn-O  
 239      473     1        ; Zn-O  
 239     2336     1        ; Zn-O  
 239     2426     1        ; Zn-O  
 240      472     1        ; Zn-O  
 240     2335     1        ; Zn-O  
 240     2428     1        ; Zn-O  
 241      476     1        ; Zn-O  
 241     2337     1        ; Zn-O  
 241     2427     1        ; Zn-O  
 242      474     1        ; Zn-O  
 242     2339     1        ; Zn-O  
 242     2430     1        ; Zn-O  
 243      477     1        ; Zn-O  
 243     2340     1        ; Zn-O  
 243     2429     1        ; Zn-O  
 244      506     1        ; Zn-O  
 244     2358     1        ; Zn-O  
 244     2434     1        ; Zn-O  
 245      507     1        ; Zn-O  
 245     2356     1        ; Zn-O  
 245     2433     1        ; Zn-O  
 246      505     1        ; Zn-O  
 246     2351     1        ; Zn-O  
 246     2432     1        ; Zn-O  
 247      509     1        ; Zn-O  
 247     2352     1        ; Zn-O  
 247     2435     1        ; Zn-O  
 248      511     1        ; Zn-O  
 248     2354     1        ; Zn-O  
 248     2437     1        ; Zn-O  
 249      508     1        ; Zn-O  
 249     2353     1        ; Zn-O  
 249     2436     1        ; Zn-O  
 250      510     1        ; Zn-O  
 250     2357     1        ; Zn-O  
 250     2438     1        ; Zn-O  
 251      512     1        ; Zn-O  
 251     2355     1        ; Zn-O  
 251     2439     1        ; Zn-O  
 252      513     1        ; Zn-O  
 252     2350     1        ; Zn-O  
 252     2431     1        ; Zn-O  
 253      491     1        ; Zn-O  
 253     2325     1        ; Zn-O  
 253     2350     1        ; Zn-O  
 254      492     1        ; Zn-O  
 254     2323     1        ; Zn-O  
 254     2355     1        ; Zn-O  
 255      487     1        ; Zn-O  
 255     2324     1        ; Zn-O  
 255     2356     1        ; Zn-O  
 256      488     1        ; Zn-O  
 256     2329     1        ; Zn-O  
 256     2351     1        ; Zn-O  
 257      490     1        ; Zn-O  
 257     2326     1        ; Zn-O  
 257     2352     1        ; Zn-O  
 258      489     1        ; Zn-O  
 258     2330     1        ; Zn-O  
 258     2354     1        ; Zn-O  
 259      493     1        ; Zn-O  
 259     2328     1        ; Zn-O  
 259     2353     1        ; Zn-O  
 260      494     1        ; Zn-O  
 260     2331     1        ; Zn-O  
 260     2357     1        ; Zn-O  
 261      495     1        ; Zn-O  
 261     2327     1        ; Zn-O  
 261     2358     1        ; Zn-O  
 262      345     1        ; Zn-O  
 262     2333     1        ; Zn-O  
 262     2341     1        ; Zn-O  
 262     2440     1        ; Zn-O  
 263      343     1        ; Zn-O  
 263     2332     1        ; Zn-O  
 263     2342     1        ; Zn-O  
 263     2441     1        ; Zn-O  
 264      344     1        ; Zn-O  
 264     2334     1        ; Zn-O  
 264     2343     1        ; Zn-O  
 264     2443     1        ; Zn-O  
 265      348     1        ; Zn-O  
 265     2338     1        ; Zn-O  
 265     2349     1        ; Zn-O  
 265     2444     1        ; Zn-O  
 266      351     1        ; Zn-O  
 266     2337     1        ; Zn-O  
 266     2348     1        ; Zn-O  
 266     2447     1        ; Zn-O  
 267      347     1        ; Zn-O  
 267     2340     1        ; Zn-O  
 267     2347     1        ; Zn-O  
 267     2448     1        ; Zn-O  
 268      346     1        ; Zn-O  
 268     2335     1        ; Zn-O  
 268     2344     1        ; Zn-O  
 268     2442     1        ; Zn-O  
 269      350     1        ; Zn-O  
 269     2339     1        ; Zn-O  
 269     2346     1        ; Zn-O  
 269     2445     1        ; Zn-O  
 270      349     1        ; Zn-O  
 270     2336     1        ; Zn-O  
 270     2345     1        ; Zn-O  
 270     2446     1        ; Zn-O  
 271      298     1        ; Zn-O  
 271      345     1        ; Zn-O  
 271      562     1        ; Zn-O  
 271      568     1        ; Zn-O  
 272      302     1        ; Zn-O  
 272      349     1        ; Zn-O  
 272      560     1        ; Zn-O  
 272      572     1        ; Zn-O  
 273      299     1        ; Zn-O  
 273      344     1        ; Zn-O  
 273      559     1        ; Zn-O  
 273      569     1        ; Zn-O  
 274      304     1        ; Zn-O  
 274      343     1        ; Zn-O  
 274      561     1        ; Zn-O  
 274      571     1        ; Zn-O  
 275      303     1        ; Zn-O  
 275      348     1        ; Zn-O  
 275      564     1        ; Zn-O  
 275      573     1        ; Zn-O  
 276      300     1        ; Zn-O  
 276      347     1        ; Zn-O  
 276      565     1        ; Zn-O  
 276      570     1        ; Zn-O  
 277      301     1        ; Zn-O  
 277      346     1        ; Zn-O  
 277      567     1        ; Zn-O  
 277      575     1        ; Zn-O  
 278      306     1        ; Zn-O  
 278      350     1        ; Zn-O  
 278      566     1        ; Zn-O  
 278      574     1        ; Zn-O  
 279      305     1        ; Zn-O  
 279      351     1        ; Zn-O  
 279      563     1        ; Zn-O  
 279      576     1        ; Zn-O  
 280      289     1        ; Zn-O  
 280      320     1        ; Zn-O  
 280      577     1        ; Zn-O  
 280      822     1        ; Zn-O  
 281      291     1        ; Zn-O  
 281      318     1        ; Zn-O  
 281      578     1        ; Zn-O  
 281      820     1        ; Zn-O  
 282      294     1        ; Zn-O  
 282      319     1        ; Zn-O  
 282      580     1        ; Zn-O  
 282      823     1        ; Zn-O  
 283      290     1        ; Zn-O  
 283      322     1        ; Zn-O  
 283      584     1        ; Zn-O  
 283      821     1        ; Zn-O  
 284      296     1        ; Zn-O  
 284      323     1        ; Zn-O  
 284      585     1        ; Zn-O  
 284      824     1        ; Zn-O  
 285      295     1        ; Zn-O  
 285      321     1        ; Zn-O  
 285      581     1        ; Zn-O  
 285      827     1        ; Zn-O  
 286      293     1        ; Zn-O  
 286      316     1        ; Zn-O  
 286      579     1        ; Zn-O  
 286      826     1        ; Zn-O  
 287      292     1        ; Zn-O  
 287      317     1        ; Zn-O  
 287      582     1        ; Zn-O  
 287      825     1        ; Zn-O  
 288      297     1        ; Zn-O  
 288      324     1        ; Zn-O  
 288      583     1        ; Zn-O  
 288      828     1        ; Zn-O  
 289      352     1        ; Zn-O  
 289      595     1        ; Zn-O  
 290      360     1        ; Zn-O  
 290      599     1        ; Zn-O  
 291      353     1        ; Zn-O  
 291      600     1        ; Zn-O  
 292      355     1        ; Zn-O  
 292      597     1        ; Zn-O  
 293      356     1        ; Zn-O  
 293      596     1        ; Zn-O  
 294      359     1        ; Zn-O  
 294      601     1        ; Zn-O  
 295      357     1        ; Zn-O  
 295      598     1        ; Zn-O  
 296      358     1        ; Zn-O  
 296      602     1        ; Zn-O  
 297      354     1        ; Zn-O  
 297      603     1        ; Zn-O  
 298      514     1        ; Zn-O  
 298      604     1        ; Zn-O  
 299      515     1        ; Zn-O  
 299      605     1        ; Zn-O  
 300      521     1        ; Zn-O  
 300      606     1        ; Zn-O  
 301      516     1        ; Zn-O  
 301      608     1        ; Zn-O  
 302      522     1        ; Zn-O  
 302      611     1        ; Zn-O  
 303      519     1        ; Zn-O  
 303      607     1        ; Zn-O  
 304      517     1        ; Zn-O  
 304      610     1        ; Zn-O  
 305      518     1        ; Zn-O  
 305      609     1        ; Zn-O  
 306      520     1        ; Zn-O  
 306      612     1        ; Zn-O  
 307      456     1        ; Zn-O  
 307      523     1        ; Zn-O  
 307      587     1        ; Zn-O  
 308      453     1        ; Zn-O  
 308      524     1        ; Zn-O  
 308      586     1        ; Zn-O  
 309      455     1        ; Zn-O  
 309      525     1        ; Zn-O  
 309      588     1        ; Zn-O  
 310      452     1        ; Zn-O  
 310      528     1        ; Zn-O  
 310      592     1        ; Zn-O  
 311      451     1        ; Zn-O  
 311      527     1        ; Zn-O  
 311      589     1        ; Zn-O  
 312      457     1        ; Zn-O  
 312      529     1        ; Zn-O  
 312      591     1        ; Zn-O  
 313      458     1        ; Zn-O  
 313      526     1        ; Zn-O  
 313      590     1        ; Zn-O  
 314      454     1        ; Zn-O  
 314      530     1        ; Zn-O  
 314      594     1        ; Zn-O  
 315      459     1        ; Zn-O  
 315      531     1        ; Zn-O  
 315      593     1        ; Zn-O  
 316      346     1        ; Zn-O  
 316      640     1        ; Zn-O  
 317      349     1        ; Zn-O  
 317      641     1        ; Zn-O  
 318      345     1        ; Zn-O  
 318      645     1        ; Zn-O  
 319      343     1        ; Zn-O  
 319      643     1        ; Zn-O  
 320      347     1        ; Zn-O  
 320      642     1        ; Zn-O  
 321      344     1        ; Zn-O  
 321      644     1        ; Zn-O  
 322      348     1        ; Zn-O  
 322      648     1        ; Zn-O  
 323      350     1        ; Zn-O  
 323      647     1        ; Zn-O  
 324      351     1        ; Zn-O  
 324      646     1        ; Zn-O  
 325      335     1        ; Zn-O  
 325      469     1        ; Zn-O  
 325      613     1        ; Zn-O  
 326      336     1        ; Zn-O  
 326      470     1        ; Zn-O  
 326      614     1        ; Zn-O  
 327      338     1        ; Zn-O  
 327      471     1        ; Zn-O  
 327      617     1        ; Zn-O  
 328      334     1        ; Zn-O  
 328      475     1        ; Zn-O  
 328      620     1        ; Zn-O  
 329      337     1        ; Zn-O  
 329      472     1        ; Zn-O  
 329      616     1        ; Zn-O  
 330      339     1        ; Zn-O  
 330      473     1        ; Zn-O  
 330      615     1        ; Zn-O  
 331      340     1        ; Zn-O  
 331      476     1        ; Zn-O  
 331      618     1        ; Zn-O  
 332      341     1        ; Zn-O  
 332      474     1        ; Zn-O  
 332      619     1        ; Zn-O  
 333      342     1        ; Zn-O  
 333      477     1        ; Zn-O  
 333      621     1        ; Zn-O  
 334      362     1        ; Zn-O  
 334      623     1        ; Zn-O  
 335      361     1        ; Zn-O  
 335      622     1        ; Zn-O  
 336      364     1        ; Zn-O  
 336      624     1        ; Zn-O  
 337      367     1        ; Zn-O  
 337      626     1        ; Zn-O  
 338      363     1        ; Zn-O  
 338      625     1        ; Zn-O  
 339      368     1        ; Zn-O  
 339      629     1        ; Zn-O  
 340      365     1        ; Zn-O  
 340      628     1        ; Zn-O  
 341      366     1        ; Zn-O  
 341      627     1        ; Zn-O  
 342      369     1        ; Zn-O  
 342      630     1        ; Zn-O  
 343      667     1        ; Zn-O  
 344      668     1        ; Zn-O  
 345      669     1        ; Zn-O  
 346      670     1        ; Zn-O  
 347      674     1        ; Zn-O  
 348      675     1        ; Zn-O  
 349      672     1        ; Zn-O  
 350      671     1        ; Zn-O  
 351      673     1        ; Zn-O  
 352      514     1        ; Zn-O  
 352      652     1        ; Zn-O  
 353      519     1        ; Zn-O  
 353      653     1        ; Zn-O  
 354      516     1        ; Zn-O  
 354      649     1        ; Zn-O  
 355      517     1        ; Zn-O  
 355      651     1        ; Zn-O  
 356      515     1        ; Zn-O  
 356      650     1        ; Zn-O  
 357      518     1        ; Zn-O  
 357      656     1        ; Zn-O  
 358      522     1        ; Zn-O  
 358      655     1        ; Zn-O  
 359      520     1        ; Zn-O  
 359      654     1        ; Zn-O  
 360      521     1        ; Zn-O  
 360      657     1        ; Zn-O  
 361      435     1        ; Zn-O  
 361      658     1        ; Zn-O  
 362      436     1        ; Zn-O  
 362      659     1        ; Zn-O  
 363      433     1        ; Zn-O  
 363      660     1        ; Zn-O  
 364      434     1        ; Zn-O  
 364      661     1        ; Zn-O  
 365      439     1        ; Zn-O  
 365      663     1        ; Zn-O  
 366      437     1        ; Zn-O  
 366      665     1        ; Zn-O  
 367      440     1        ; Zn-O  
 367      662     1        ; Zn-O  
 368      438     1        ; Zn-O  
 368      664     1        ; Zn-O  
 369      441     1        ; Zn-O  
 369      666     1        ; Zn-O  
 370      398     1        ; Zn-O  
 370      424     1        ; Zn-O  
 370      685     1        ; Zn-O  
 371      397     1        ; Zn-O  
 371      425     1        ; Zn-O  
 371      686     1        ; Zn-O  
 372      399     1        ; Zn-O  
 372      426     1        ; Zn-O  
 372      687     1        ; Zn-O  
 373      400     1        ; Zn-O  
 373      427     1        ; Zn-O  
 373      689     1        ; Zn-O  
 374      401     1        ; Zn-O  
 374      429     1        ; Zn-O  
 374      690     1        ; Zn-O  
 375      403     1        ; Zn-O  
 375      430     1        ; Zn-O  
 375      691     1        ; Zn-O  
 376      402     1        ; Zn-O  
 376      431     1        ; Zn-O  
 376      688     1        ; Zn-O  
 377      405     1        ; Zn-O  
 377      428     1        ; Zn-O  
 377      693     1        ; Zn-O  
 378      404     1        ; Zn-O  
 378      432     1        ; Zn-O  
 378      692     1        ; Zn-O  
 379      397     1        ; Zn-O  
 379      461     1        ; Zn-O  
 379      730     1        ; Zn-O  
 380      398     1        ; Zn-O  
 380      468     1        ; Zn-O  
 380      737     1        ; Zn-O  
 381      400     1        ; Zn-O  
 381      462     1        ; Zn-O  
 381      736     1        ; Zn-O  
 382      401     1        ; Zn-O  
 382      460     1        ; Zn-O  
 382      733     1        ; Zn-O  
 383      403     1        ; Zn-O  
 383      464     1        ; Zn-O  
 383      732     1        ; Zn-O  
 384      399     1        ; Zn-O  
 384      463     1        ; Zn-O  
 384      731     1        ; Zn-O  
 385      402     1        ; Zn-O  
 385      465     1        ; Zn-O  
 385      735     1        ; Zn-O  
 386      404     1        ; Zn-O  
 386      466     1        ; Zn-O  
 386      734     1        ; Zn-O  
 387      405     1        ; Zn-O  
 387      467     1        ; Zn-O  
 387      738     1        ; Zn-O  
 388      415     1        ; Zn-O  
 388      487     1        ; Zn-O  
 388      721     1        ; Zn-O  
 389      416     1        ; Zn-O  
 389      488     1        ; Zn-O  
 389      722     1        ; Zn-O  
 390      418     1        ; Zn-O  
 390      492     1        ; Zn-O  
 390      725     1        ; Zn-O  
 391      417     1        ; Zn-O  
 391      489     1        ; Zn-O  
 391      723     1        ; Zn-O  
 392      421     1        ; Zn-O  
 392      491     1        ; Zn-O  
 392      727     1        ; Zn-O  
 393      419     1        ; Zn-O  
 393      490     1        ; Zn-O  
 393      726     1        ; Zn-O  
 394      423     1        ; Zn-O  
 394      493     1        ; Zn-O  
 394      729     1        ; Zn-O  
 395      420     1        ; Zn-O  
 395      495     1        ; Zn-O  
 395      724     1        ; Zn-O  
 396      422     1        ; Zn-O  
 396      494     1        ; Zn-O  
 396      728     1        ; Zn-O  
 397      757     1        ; Zn-O  
 398      758     1        ; Zn-O  
 399      760     1        ; Zn-O  
 400      764     1        ; Zn-O  
 401      763     1        ; Zn-O  
 402      761     1        ; Zn-O  
 403      759     1        ; Zn-O  
 404      762     1        ; Zn-O  
 405      765     1        ; Zn-O  
 406      488     1        ; Zn-O  
 406      496     1        ; Zn-O  
 406      704     1        ; Zn-O  
 407      490     1        ; Zn-O  
 407      497     1        ; Zn-O  
 407      706     1        ; Zn-O  
 408      489     1        ; Zn-O  
 408      501     1        ; Zn-O  
 408      705     1        ; Zn-O  
 409      493     1        ; Zn-O  
 409      500     1        ; Zn-O  
 409      707     1        ; Zn-O  
 410      492     1        ; Zn-O  
 410      498     1        ; Zn-O  
 410      709     1        ; Zn-O  
 411      491     1        ; Zn-O  
 411      499     1        ; Zn-O  
 411      710     1        ; Zn-O  
 412      494     1        ; Zn-O  
 412      502     1        ; Zn-O  
 412      708     1        ; Zn-O  
 413      495     1        ; Zn-O  
 413      503     1        ; Zn-O  
 413      711     1        ; Zn-O  
 414      487     1        ; Zn-O  
 414      504     1        ; Zn-O  
 414      703     1        ; Zn-O  
 415      532     1        ; Zn-O  
 415      694     1        ; Zn-O  
 416      536     1        ; Zn-O  
 416      695     1        ; Zn-O  
 417      537     1        ; Zn-O  
 417      696     1        ; Zn-O  
 418      533     1        ; Zn-O  
 418      700     1        ; Zn-O  
 419      534     1        ; Zn-O  
 419      697     1        ; Zn-O  
 420      538     1        ; Zn-O  
 420      701     1        ; Zn-O  
 421      539     1        ; Zn-O  
 421      698     1        ; Zn-O  
 422      535     1        ; Zn-O  
 422      699     1        ; Zn-O  
 423      540     1        ; Zn-O  
 423      702     1        ; Zn-O  
 424      541     1        ; Zn-O  
 424      712     1        ; Zn-O  
 425      542     1        ; Zn-O  
 425      713     1        ; Zn-O  
 426      545     1        ; Zn-O  
 426      714     1        ; Zn-O  
 427      543     1        ; Zn-O  
 427      715     1        ; Zn-O  
 428      544     1        ; Zn-O  
 428      716     1        ; Zn-O  
 429      548     1        ; Zn-O  
 429      718     1        ; Zn-O  
 430      547     1        ; Zn-O  
 430      717     1        ; Zn-O  
 431      546     1        ; Zn-O  
 431      719     1        ; Zn-O  
 432      549     1        ; Zn-O  
 432      720     1        ; Zn-O  
 433      451     1        ; Zn-O  
 433      676     1        ; Zn-O  
 434      452     1        ; Zn-O  
 434      677     1        ; Zn-O  
 435      454     1        ; Zn-O  
 435      678     1        ; Zn-O  
 436      456     1        ; Zn-O  
 436      680     1        ; Zn-O  
 437      453     1        ; Zn-O  
 437      679     1        ; Zn-O  
 438      457     1        ; Zn-O  
 438      683     1        ; Zn-O  
 439      455     1        ; Zn-O  
 439      682     1        ; Zn-O  
 440      458     1        ; Zn-O  
 440      681     1        ; Zn-O  
 441      459     1        ; Zn-O  
 441      684     1        ; Zn-O  
 442      460     1        ; Zn-O  
 442      505     1        ; Zn-O  
 442      739     1        ; Zn-O  
 443      463     1        ; Zn-O  
 443      508     1        ; Zn-O  
 443      741     1        ; Zn-O  
 444      462     1        ; Zn-O  
 444      507     1        ; Zn-O  
 444      740     1        ; Zn-O  
 445      461     1        ; Zn-O  
 445      506     1        ; Zn-O  
 445      743     1        ; Zn-O  
 446      466     1        ; Zn-O  
 446      510     1        ; Zn-O  
 446      742     1        ; Zn-O  
 447      465     1        ; Zn-O  
 447      509     1        ; Zn-O  
 447      744     1        ; Zn-O  
 448      464     1        ; Zn-O  
 448      511     1        ; Zn-O  
 448      745     1        ; Zn-O  
 449      467     1        ; Zn-O  
 449      512     1        ; Zn-O  
 449      746     1        ; Zn-O  
 450      468     1        ; Zn-O  
 450      513     1        ; Zn-O  
 450      747     1        ; Zn-O  
 451      631     1        ; Zn-O  
 451     2308     1        ; Zn-O  
 452      632     1        ; Zn-O  
 452     2307     1        ; Zn-O  
 453      634     1        ; Zn-O  
 453     2305     1        ; Zn-O  
 454      633     1        ; Zn-O  
 454     2310     1        ; Zn-O  
 455      636     1        ; Zn-O  
 455     2309     1        ; Zn-O  
 456      635     1        ; Zn-O  
 456     2311     1        ; Zn-O  
 457      637     1        ; Zn-O  
 457     2306     1        ; Zn-O  
 458      639     1        ; Zn-O  
 458     2312     1        ; Zn-O  
 459      638     1        ; Zn-O  
 459     2313     1        ; Zn-O  
 460      775     1        ; Zn-O  
 461      776     1        ; Zn-O  
 462      777     1        ; Zn-O  
 463      778     1        ; Zn-O  
 464      780     1        ; Zn-O  
 465      781     1        ; Zn-O  
 466      779     1        ; Zn-O  
 467      782     1        ; Zn-O  
 468      783     1        ; Zn-O  
 469      523     1        ; Zn-O  
 469      748     1        ; Zn-O  
 470      524     1        ; Zn-O  
 470      749     1        ; Zn-O  
 471      525     1        ; Zn-O  
 471      750     1        ; Zn-O  
 472      527     1        ; Zn-O  
 472      751     1        ; Zn-O  
 473      528     1        ; Zn-O  
 473      752     1        ; Zn-O  
 474      529     1        ; Zn-O  
 474      755     1        ; Zn-O  
 475      531     1        ; Zn-O  
 475      754     1        ; Zn-O  
 476      526     1        ; Zn-O  
 476      753     1        ; Zn-O  
 477      530     1        ; Zn-O  
 477      756     1        ; Zn-O  
 478      532     1        ; Zn-O  
 478      553     1        ; Zn-O  
 478      766     1        ; Zn-O  
 479      533     1        ; Zn-O  
 479      550     1        ; Zn-O  
 479      774     1        ; Zn-O  
 480      534     1        ; Zn-O  
 480      551     1        ; Zn-O  
 480      770     1        ; Zn-O  
 481      537     1        ; Zn-O  
 481      552     1        ; Zn-O  
 481      767     1        ; Zn-O  
 482      536     1        ; Zn-O  
 482      555     1        ; Zn-O  
 482      769     1        ; Zn-O  
 483      535     1        ; Zn-O  
 483      556     1        ; Zn-O  
 483      772     1        ; Zn-O  
 484      539     1        ; Zn-O  
 484      557     1        ; Zn-O  
 484      771     1        ; Zn-O  
 485      538     1        ; Zn-O  
 485      554     1        ; Zn-O  
 485      768     1        ; Zn-O  
 486      540     1        ; Zn-O  
 486      558     1        ; Zn-O  
 486      773     1        ; Zn-O  
 487      837     1        ; Zn-O  
 488      830     1        ; Zn-O  
 489      833     1        ; Zn-O  
 490      831     1        ; Zn-O  
 491      836     1        ; Zn-O  
 492      829     1        ; Zn-O  
 493      832     1        ; Zn-O  
 494      834     1        ; Zn-O  
 495      835     1        ; Zn-O  
 496      551     1        ; Zn-O  
 496      784     1        ; Zn-O  
 497      552     1        ; Zn-O  
 497      785     1        ; Zn-O  
 498      556     1        ; Zn-O  
 498      786     1        ; Zn-O  
 499      550     1        ; Zn-O  
 499      789     1        ; Zn-O  
 500      554     1        ; Zn-O  
 500      787     1        ; Zn-O  
 501      555     1        ; Zn-O  
 501      788     1        ; Zn-O  
 502      557     1        ; Zn-O  
 502      790     1        ; Zn-O  
 503      553     1        ; Zn-O  
 503      791     1        ; Zn-O  
 504      558     1        ; Zn-O  
 504      792     1        ; Zn-O  
 505      547     1        ; Zn-O  
 505      803     1        ; Zn-O  
 506      545     1        ; Zn-O  
 506      802     1        ; Zn-O  
 507      542     1        ; Zn-O  
 507      808     1        ; Zn-O  
 508      543     1        ; Zn-O  
 508      806     1        ; Zn-O  
 509      548     1        ; Zn-O  
 509      804     1        ; Zn-O  
 510      544     1        ; Zn-O  
 510      805     1        ; Zn-O  
 511      546     1        ; Zn-O  
 511      807     1        ; Zn-O  
 512      541     1        ; Zn-O  
 512      810     1        ; Zn-O  
 513      549     1        ; Zn-O  
 513      809     1        ; Zn-O  
 514      795     1        ; Zn-O  
 514     2333     1        ; Zn-O  
 515      794     1        ; Zn-O  
 515     2334     1        ; Zn-O  
 516      796     1        ; Zn-O  
 516     2335     1        ; Zn-O  
 517      793     1        ; Zn-O  
 517     2332     1        ; Zn-O  
 518      798     1        ; Zn-O  
 518     2337     1        ; Zn-O  
 519      801     1        ; Zn-O  
 519     2338     1        ; Zn-O  
 520      799     1        ; Zn-O  
 520     2339     1        ; Zn-O  
 521      800     1        ; Zn-O  
 521     2340     1        ; Zn-O  
 522      797     1        ; Zn-O  
 522     2336     1        ; Zn-O  
 523      811     1        ; Zn-O  
 523     2341     1        ; Zn-O  
 524      812     1        ; Zn-O  
 524     2342     1        ; Zn-O  
 525      813     1        ; Zn-O  
 525     2343     1        ; Zn-O  
 526      816     1        ; Zn-O  
 526     2348     1        ; Zn-O  
 527      814     1        ; Zn-O  
 527     2344     1        ; Zn-O  
 528      815     1        ; Zn-O  
 528     2345     1        ; Zn-O  
 529      817     1        ; Zn-O  
 529     2346     1        ; Zn-O  
 530      818     1        ; Zn-O  
 530     2347     1        ; Zn-O  
 531      819     1        ; Zn-O  
 531     2349     1        ; Zn-O  
 532      838     1        ; Zn-O  
 532     2322     1        ; Zn-O  
 533      843     1        ; Zn-O  
 533     2315     1        ; Zn-O  
 534      840     1        ; Zn-O  
 534     2317     1        ; Zn-O  
 535      839     1        ; Zn-O  
 535     2314     1        ; Zn-O  
 536      841     1        ; Zn-O  
 536     2316     1        ; Zn-O  
 537      842     1        ; Zn-O  
 537     2319     1        ; Zn-O  
 538      844     1        ; Zn-O  
 538     2318     1        ; Zn-O  
 539      845     1        ; Zn-O  
 539     2320     1        ; Zn-O  
 540      846     1        ; Zn-O  
 540     2321     1        ; Zn-O  
 541      847     1        ; Zn-O  
 541     2323     1        ; Zn-O  
 542      848     1        ; Zn-O  
 542     2324     1        ; Zn-O  
 543      854     1        ; Zn-O  
 543     2328     1        ; Zn-O  
 544      849     1        ; Zn-O  
 544     2331     1        ; Zn-O  
 545      851     1        ; Zn-O  
 545     2327     1        ; Zn-O  
 546      852     1        ; Zn-O  
 546     2330     1        ; Zn-O  
 547      850     1        ; Zn-O  
 547     2329     1        ; Zn-O  
 548      853     1        ; Zn-O  
 548     2326     1        ; Zn-O  
 549      855     1        ; Zn-O  
 549     2325     1        ; Zn-O  
 550      862     1        ; Zn-O  
 550     2350     1        ; Zn-O  
 551      856     1        ; Zn-O  
 551     2351     1        ; Zn-O  
 552      857     1        ; Zn-O  
 552     2352     1        ; Zn-O  
 553      863     1        ; Zn-O  
 553     2358     1        ; Zn-O  
 554      858     1        ; Zn-O  
 554     2353     1        ; Zn-O  
 555      860     1        ; Zn-O  
 555     2354     1        ; Zn-O  
 556      859     1        ; Zn-O  
 556     2355     1        ; Zn-O  
 557      861     1        ; Zn-O  
 557     2357     1        ; Zn-O  
 558      864     1        ; Zn-O  
 558     2356     1        ; Zn-O  
 559     2647     1        ; O-H   
 560     2649     1        ; O-H   
 561     2651     1        ; O-H   
 562     2648     1        ; O-H   
 563     2650     1        ; O-H   
 564     2655     1        ; O-H   
 565     2652     1        ; O-H   
 566     2653     1        ; O-H   
 567     2654     1        ; O-H   
 568      578     1        ; Zn-O  
 568      586     1        ; Zn-O  
 568      865     1        ; Zn-O  
 569      581     1        ; Zn-O  
 569      587     1        ; Zn-O  
 569      867     1        ; Zn-O  
 570      577     1        ; Zn-O  
 570      592     1        ; Zn-O  
 570      869     1        ; Zn-O  
 571      580     1        ; Zn-O  
 571      588     1        ; Zn-O  
 571      866     1        ; Zn-O  
 572      582     1        ; Zn-O  
 572      589     1        ; Zn-O  
 572      870     1        ; Zn-O  
 573      584     1        ; Zn-O  
 573      591     1        ; Zn-O  
 573      871     1        ; Zn-O  
 574      585     1        ; Zn-O  
 574      590     1        ; Zn-O  
 574      873     1        ; Zn-O  
 575      579     1        ; Zn-O  
 575      594     1        ; Zn-O  
 575      868     1        ; Zn-O  
 576      583     1        ; Zn-O  
 576      593     1        ; Zn-O  
 576      872     1        ; Zn-O  
 577      632     1        ; Zn-O  
 577      874     1        ; Zn-O  
 578      634     1        ; Zn-O  
 578      877     1        ; Zn-O  
 579      633     1        ; Zn-O  
 579      875     1        ; Zn-O  
 580      636     1        ; Zn-O  
 580      878     1        ; Zn-O  
 581      635     1        ; Zn-O  
 581      880     1        ; Zn-O  
 582      631     1        ; Zn-O  
 582      876     1        ; Zn-O  
 583      638     1        ; Zn-O  
 583      881     1        ; Zn-O  
 584      637     1        ; Zn-O  
 584      879     1        ; Zn-O  
 585      639     1        ; Zn-O  
 585      882     1        ; Zn-O  
 586      614     1        ; Zn-O  
 586      911     1        ; Zn-O  
 587      613     1        ; Zn-O  
 587      910     1        ; Zn-O  
 588      617     1        ; Zn-O  
 588      912     1        ; Zn-O  
 589      616     1        ; Zn-O  
 589      915     1        ; Zn-O  
 590      618     1        ; Zn-O  
 590      913     1        ; Zn-O  
 591      619     1        ; Zn-O  
 591      914     1        ; Zn-O  
 592      615     1        ; Zn-O  
 592      916     1        ; Zn-O  
 593      620     1        ; Zn-O  
 593      918     1        ; Zn-O  
 594      621     1        ; Zn-O  
 594      917     1        ; Zn-O  
 595      604     1        ; Zn-O  
 595      624     1        ; Zn-O  
 595      883     1        ; Zn-O  
 596      605     1        ; Zn-O  
 596      622     1        ; Zn-O  
 596      885     1        ; Zn-O  
 597      610     1        ; Zn-O  
 597      625     1        ; Zn-O  
 597      886     1        ; Zn-O  
 598      609     1        ; Zn-O  
 598      623     1        ; Zn-O  
 598      884     1        ; Zn-O  
 599      606     1        ; Zn-O  
 599      629     1        ; Zn-O  
 599      891     1        ; Zn-O  
 600      607     1        ; Zn-O  
 600      627     1        ; Zn-O  
 600      888     1        ; Zn-O  
 601      612     1        ; Zn-O  
 601      628     1        ; Zn-O  
 601      889     1        ; Zn-O  
 602      611     1        ; Zn-O  
 602      626     1        ; Zn-O  
 602      890     1        ; Zn-O  
 603      608     1        ; Zn-O  
 603      630     1        ; Zn-O  
 603      887     1        ; Zn-O  
 604      614     1        ; Zn-O  
 604      892     1        ; Zn-O  
 605      613     1        ; Zn-O  
 605      896     1        ; Zn-O  
 606      615     1        ; Zn-O  
 606      895     1        ; Zn-O  
 607      619     1        ; Zn-O  
 607      893     1        ; Zn-O  
 608      621     1        ; Zn-O  
 608      897     1        ; Zn-O  
 609      620     1        ; Zn-O  
 609      899     1        ; Zn-O  
 610      617     1        ; Zn-O  
 610      894     1        ; Zn-O  
 611      616     1        ; Zn-O  
 611      898     1        ; Zn-O  
 612      618     1        ; Zn-O  
 612      900     1        ; Zn-O  
 613      919     1        ; Zn-O  
 614      920     1        ; Zn-O  
 615      924     1        ; Zn-O  
 616      922     1        ; Zn-O  
 617      921     1        ; Zn-O  
 618      926     1        ; Zn-O  
 619      925     1        ; Zn-O  
 620      923     1        ; Zn-O  
 621      927     1        ; Zn-O  
 622      633     1        ; Zn-O  
 622      946     1        ; Zn-O  
 623      635     1        ; Zn-O  
 623      947     1        ; Zn-O  
 624      632     1        ; Zn-O  
 624      948     1        ; Zn-O  
 625      631     1        ; Zn-O  
 625      949     1        ; Zn-O  
 626      639     1        ; Zn-O  
 626      950     1        ; Zn-O  
 627      634     1        ; Zn-O  
 627      952     1        ; Zn-O  
 628      636     1        ; Zn-O  
 628      954     1        ; Zn-O  
 629      637     1        ; Zn-O  
 629      951     1        ; Zn-O  
 630      638     1        ; Zn-O  
 630      953     1        ; Zn-O  
 631      937     1        ; Zn-O  
 632      940     1        ; Zn-O  
 633      938     1        ; Zn-O  
 634      941     1        ; Zn-O  
 635      939     1        ; Zn-O  
 636      943     1        ; Zn-O  
 637      944     1        ; Zn-O  
 638      945     1        ; Zn-O  
 639      942     1        ; Zn-O  
 640      650     1        ; Zn-O  
 640      676     1        ; Zn-O  
 640      901     1        ; Zn-O  
 641      651     1        ; Zn-O  
 641      677     1        ; Zn-O  
 641      902     1        ; Zn-O  
 642      652     1        ; Zn-O  
 642      678     1        ; Zn-O  
 642      903     1        ; Zn-O  
 643      654     1        ; Zn-O  
 643      679     1        ; Zn-O  
 643      904     1        ; Zn-O  
 644      656     1        ; Zn-O  
 644      682     1        ; Zn-O  
 644      906     1        ; Zn-O  
 645      653     1        ; Zn-O  
 645      680     1        ; Zn-O  
 645      905     1        ; Zn-O  
 646      649     1        ; Zn-O  
 646      681     1        ; Zn-O  
 646      907     1        ; Zn-O  
 647      655     1        ; Zn-O  
 647      683     1        ; Zn-O  
 647      908     1        ; Zn-O  
 648      657     1        ; Zn-O  
 648      684     1        ; Zn-O  
 648      909     1        ; Zn-O  
 649      662     1        ; Zn-O  
 649      955     1        ; Zn-O  
 650      660     1        ; Zn-O  
 650      958     1        ; Zn-O  
 651      661     1        ; Zn-O  
 651      957     1        ; Zn-O  
 652      658     1        ; Zn-O  
 652      956     1        ; Zn-O  
 653      659     1        ; Zn-O  
 653      960     1        ; Zn-O  
 654      665     1        ; Zn-O  
 654      959     1        ; Zn-O  
 655      664     1        ; Zn-O  
 655      962     1        ; Zn-O  
 656      663     1        ; Zn-O  
 656      961     1        ; Zn-O  
 657      666     1        ; Zn-O  
 657      963     1        ; Zn-O  
 658      748     1        ; Zn-O  
 658      964     1        ; Zn-O  
 659      754     1        ; Zn-O  
 659      965     1        ; Zn-O  
 660      750     1        ; Zn-O  
 660      967     1        ; Zn-O  
 661      749     1        ; Zn-O  
 661      966     1        ; Zn-O  
 662      751     1        ; Zn-O  
 662      968     1        ; Zn-O  
 663      753     1        ; Zn-O  
 663      970     1        ; Zn-O  
 664      752     1        ; Zn-O  
 664      969     1        ; Zn-O  
 665      755     1        ; Zn-O  
 665      971     1        ; Zn-O  
 666      756     1        ; Zn-O  
 666      972     1        ; Zn-O  
 667      793     1        ; Zn-O  
 667      812     1        ; Zn-O  
 667      928     1        ; Zn-O  
 668      794     1        ; Zn-O  
 668      813     1        ; Zn-O  
 668      929     1        ; Zn-O  
 669      795     1        ; Zn-O  
 669      811     1        ; Zn-O  
 669      930     1        ; Zn-O  
 670      796     1        ; Zn-O  
 670      814     1        ; Zn-O  
 670      931     1        ; Zn-O  
 671      799     1        ; Zn-O  
 671      817     1        ; Zn-O  
 671      936     1        ; Zn-O  
 672      797     1        ; Zn-O  
 672      815     1        ; Zn-O  
 672      933     1        ; Zn-O  
 673      798     1        ; Zn-O  
 673      816     1        ; Zn-O  
 673      932     1        ; Zn-O  
 674      800     1        ; Zn-O  
 674      818     1        ; Zn-O  
 674      934     1        ; Zn-O  
 675      801     1        ; Zn-O  
 675      819     1        ; Zn-O  
 675      935     1        ; Zn-O  
 676      814     1        ; Zn-O  
 676      973     1        ; Zn-O  
 677      815     1        ; Zn-O  
 677      974     1        ; Zn-O  
 678      818     1        ; Zn-O  
 678      975     1        ; Zn-O  
 679      812     1        ; Zn-O  
 679      977     1        ; Zn-O  
 680      811     1        ; Zn-O  
 680      976     1        ; Zn-O  
 681      816     1        ; Zn-O  
 681      979     1        ; Zn-O  
 682      813     1        ; Zn-O  
 682      978     1        ; Zn-O  
 683      817     1        ; Zn-O  
 683      980     1        ; Zn-O  
 684      819     1        ; Zn-O  
 684      981     1        ; Zn-O  
 685      694     1        ; Zn-O  
 685      783     1        ; Zn-O  
 685     1017     1        ; Zn-O  
 686      695     1        ; Zn-O  
 686      776     1        ; Zn-O  
 686     1009     1        ; Zn-O  
 687      696     1        ; Zn-O  
 687      778     1        ; Zn-O  
 687     1010     1        ; Zn-O  
 688      698     1        ; Zn-O  
 688      781     1        ; Zn-O  
 688     1011     1        ; Zn-O  
 689      697     1        ; Zn-O  
 689      777     1        ; Zn-O  
 689     1012     1        ; Zn-O  
 690      699     1        ; Zn-O  
 690      775     1        ; Zn-O  
 690     1014     1        ; Zn-O  
 691      700     1        ; Zn-O  
 691      780     1        ; Zn-O  
 691     1013     1        ; Zn-O  
 692      701     1        ; Zn-O  
 692      779     1        ; Zn-O  
 692     1015     1        ; Zn-O  
 693      702     1        ; Zn-O  
 693      782     1        ; Zn-O  
 693     1016     1        ; Zn-O  
 694      703     1        ; Zn-O  
 694     1036     1        ; Zn-O  
 695      704     1        ; Zn-O  
 695     1037     1        ; Zn-O  
 696      705     1        ; Zn-O  
 696     1038     1        ; Zn-O  
 697      706     1        ; Zn-O  
 697     1040     1        ; Zn-O  
 698      710     1        ; Zn-O  
 698     1042     1        ; Zn-O  
 699      708     1        ; Zn-O  
 699     1043     1        ; Zn-O  
 700      709     1        ; Zn-O  
 700     1041     1        ; Zn-O  
 701      711     1        ; Zn-O  
 701     1039     1        ; Zn-O  
 702      707     1        ; Zn-O  
 702     1044     1        ; Zn-O  
 703      712     1        ; Zn-O  
 703     1079     1        ; Zn-O  
 704      713     1        ; Zn-O  
 704     1072     1        ; Zn-O  
 705      714     1        ; Zn-O  
 705     1074     1        ; Zn-O  
 706      715     1        ; Zn-O  
 706     1073     1        ; Zn-O  
 707      716     1        ; Zn-O  
 707     1075     1        ; Zn-O  
 708      718     1        ; Zn-O  
 708     1077     1        ; Zn-O  
 709      717     1        ; Zn-O  
 709     1076     1        ; Zn-O  
 710      719     1        ; Zn-O  
 710     1078     1        ; Zn-O  
 711      720     1        ; Zn-O  
 711     1080     1        ; Zn-O  
 712      746     1        ; Zn-O  
 712     1054     1        ; Zn-O  
 713      740     1        ; Zn-O  
 713     1055     1        ; Zn-O  
 714      743     1        ; Zn-O  
 714     1056     1        ; Zn-O  
 715      741     1        ; Zn-O  
 715     1057     1        ; Zn-O  
 716      742     1        ; Zn-O  
 716     1058     1        ; Zn-O  
 717      739     1        ; Zn-O  
 717     1059     1        ; Zn-O  
 718      744     1        ; Zn-O  
 718     1061     1        ; Zn-O  
 719      745     1        ; Zn-O  
 719     1060     1        ; Zn-O  
 720      747     1        ; Zn-O  
 720     1062     1        ; Zn-O  
 721      757     1        ; Zn-O  
 721      766     1        ; Zn-O  
 721     1045     1        ; Zn-O  
 722      759     1        ; Zn-O  
 722      769     1        ; Zn-O  
 722     1046     1        ; Zn-O  
 723      761     1        ; Zn-O  
 723      767     1        ; Zn-O  
 723     1047     1        ; Zn-O  
 724      760     1        ; Zn-O  
 724      768     1        ; Zn-O  
 724     1049     1        ; Zn-O  
 725      758     1        ; Zn-O  
 725      774     1        ; Zn-O  
 725     1048     1        ; Zn-O  
 726      763     1        ; Zn-O  
 726      770     1        ; Zn-O  
 726     1050     1        ; Zn-O  
 727      762     1        ; Zn-O  
 727      771     1        ; Zn-O  
 727     1053     1        ; Zn-O  
 728      765     1        ; Zn-O  
 728      772     1        ; Zn-O  
 728     1051     1        ; Zn-O  
 729      764     1        ; Zn-O  
 729      773     1        ; Zn-O  
 729     1052     1        ; Zn-O  
 730      766     1        ; Zn-O  
 730      802     1        ; Zn-O  
 730     1018     1        ; Zn-O  
 731      768     1        ; Zn-O  
 731      806     1        ; Zn-O  
 731     1023     1        ; Zn-O  
 732      769     1        ; Zn-O  
 732      807     1        ; Zn-O  
 732     1024     1        ; Zn-O  
 733      770     1        ; Zn-O  
 733      803     1        ; Zn-O  
 733     1020     1        ; Zn-O  
 734      771     1        ; Zn-O  
 734      805     1        ; Zn-O  
 734     1022     1        ; Zn-O  
 735      767     1        ; Zn-O  
 735      804     1        ; Zn-O  
 735     1021     1        ; Zn-O  
 736      773     1        ; Zn-O  
 736      808     1        ; Zn-O  
 736     1025     1        ; Zn-O  
 737      774     1        ; Zn-O  
 737      809     1        ; Zn-O  
 737     1019     1        ; Zn-O  
 738      772     1        ; Zn-O  
 738      810     1        ; Zn-O  
 738     1026     1        ; Zn-O  
 739      786     1        ; Zn-O  
 739     1081     1        ; Zn-O  
 740      784     1        ; Zn-O  
 740     1084     1        ; Zn-O  
 741      785     1        ; Zn-O  
 741     1085     1        ; Zn-O  
 742      787     1        ; Zn-O  
 742     1083     1        ; Zn-O  
 743      788     1        ; Zn-O  
 743     1082     1        ; Zn-O  
 744      790     1        ; Zn-O  
 744     1086     1        ; Zn-O  
 745      789     1        ; Zn-O  
 745     1087     1        ; Zn-O  
 746      792     1        ; Zn-O  
 746     1089     1        ; Zn-O  
 747      791     1        ; Zn-O  
 747     1088     1        ; Zn-O  
 748      795     1        ; Zn-O  
 748      991     1        ; Zn-O  
 749      793     1        ; Zn-O  
 749      992     1        ; Zn-O  
 750      794     1        ; Zn-O  
 750      993     1        ; Zn-O  
 751      796     1        ; Zn-O  
 751      994     1        ; Zn-O  
 752      797     1        ; Zn-O  
 752      995     1        ; Zn-O  
 753      798     1        ; Zn-O  
 753      997     1        ; Zn-O  
 754      801     1        ; Zn-O  
 754      996     1        ; Zn-O  
 755      799     1        ; Zn-O  
 755      998     1        ; Zn-O  
 756      800     1        ; Zn-O  
 756      999     1        ; Zn-O  
 757      848     1        ; Zn-O  
 757     1028     1        ; Zn-O  
 758      847     1        ; Zn-O  
 758     1027     1        ; Zn-O  
 759      850     1        ; Zn-O  
 759     1034     1        ; Zn-O  
 760      851     1        ; Zn-O  
 760     1030     1        ; Zn-O  
 761      852     1        ; Zn-O  
 761     1033     1        ; Zn-O  
 762      855     1        ; Zn-O  
 762     1029     1        ; Zn-O  
 763      853     1        ; Zn-O  
 763     1031     1        ; Zn-O  
 764      854     1        ; Zn-O  
 764     1032     1        ; Zn-O  
 765      849     1        ; Zn-O  
 765     1035     1        ; Zn-O  
 766     1090     1        ; Zn-O  
 767     1094     1        ; Zn-O  
 768     1092     1        ; Zn-O  
 769     1093     1        ; Zn-O  
 770     1091     1        ; Zn-O  
 771     1095     1        ; Zn-O  
 772     1096     1        ; Zn-O  
 773     1097     1        ; Zn-O  
 774     1098     1        ; Zn-O  
 775      839     1        ; Zn-O  
 775     1063     1        ; Zn-O  
 776      841     1        ; Zn-O  
 776     1064     1        ; Zn-O  
 777      840     1        ; Zn-O  
 777     1066     1        ; Zn-O  
 778      842     1        ; Zn-O  
 778     1067     1        ; Zn-O  
 779      844     1        ; Zn-O  
 779     1068     1        ; Zn-O  
 780      843     1        ; Zn-O  
 780     1069     1        ; Zn-O  
 781      845     1        ; Zn-O  
 781     1070     1        ; Zn-O  
 782      846     1        ; Zn-O  
 782     1071     1        ; Zn-O  
 783      838     1        ; Zn-O  
 783     1065     1        ; Zn-O  
 784      840     1        ; Zn-O  
 784     1109     1        ; Zn-O  
 785      842     1        ; Zn-O  
 785     1110     1        ; Zn-O  
 786      839     1        ; Zn-O  
 786     1108     1        ; Zn-O  
 787      844     1        ; Zn-O  
 787     1111     1        ; Zn-O  
 788      841     1        ; Zn-O  
 788     1112     1        ; Zn-O  
 789      843     1        ; Zn-O  
 789     1113     1        ; Zn-O  
 790      845     1        ; Zn-O  
 790     1114     1        ; Zn-O  
 791      838     1        ; Zn-O  
 791     1115     1        ; Zn-O  
 792      846     1        ; Zn-O  
 792     1116     1        ; Zn-O  
 793      983     1        ; Zn-O  
 794      985     1        ; Zn-O  
 795      982     1        ; Zn-O  
 796      984     1        ; Zn-O  
 797      989     1        ; Zn-O  
 798      987     1        ; Zn-O  
 799      988     1        ; Zn-O  
 800      990     1        ; Zn-O  
 801      986     1        ; Zn-O  
 802      863     1        ; Zn-O  
 802     1117     1        ; Zn-O  
 803      856     1        ; Zn-O  
 803     1119     1        ; Zn-O  
 804      857     1        ; Zn-O  
 804     1121     1        ; Zn-O  
 805      861     1        ; Zn-O  
 805     1118     1        ; Zn-O  
 806      858     1        ; Zn-O  
 806     1120     1        ; Zn-O  
 807      860     1        ; Zn-O  
 807     1122     1        ; Zn-O  
 808      864     1        ; Zn-O  
 808     1123     1        ; Zn-O  
 809      862     1        ; Zn-O  
 809     1124     1        ; Zn-O  
 810      859     1        ; Zn-O  
 810     1125     1        ; Zn-O  
 811     1000     1        ; Zn-O  
 812     1001     1        ; Zn-O  
 813     1002     1        ; Zn-O  
 814     1003     1        ; Zn-O  
 815     1007     1        ; Zn-O  
 816     1004     1        ; Zn-O  
 817     1005     1        ; Zn-O  
 818     1006     1        ; Zn-O  
 819     1008     1        ; Zn-O  
 820     2305     1        ; Zn-O  
 821     2306     1        ; Zn-O  
 822     2307     1        ; Zn-O  
 823     2309     1        ; Zn-O  
 824     2312     1        ; Zn-O  
 825     2308     1        ; Zn-O  
 826     2310     1        ; Zn-O  
 827     2311     1        ; Zn-O  
 828     2313     1        ; Zn-O  
 829      847     1        ; Zn-O  
 829      859     1        ; Zn-O  
 829     1102     1        ; Zn-O  
 830      850     1        ; Zn-O  
 830      856     1        ; Zn-O  
 830     1100     1        ; Zn-O  
 831      853     1        ; Zn-O  
 831      857     1        ; Zn-O  
 831     1103     1        ; Zn-O  
 832      854     1        ; Zn-O  
 832      858     1        ; Zn-O  
 832     1104     1        ; Zn-O  
 833      852     1        ; Zn-O  
 833      860     1        ; Zn-O  
 833     1101     1        ; Zn-O  
 834      849     1        ; Zn-O  
 834      861     1        ; Zn-O  
 834     1107     1        ; Zn-O  
 835      851     1        ; Zn-O  
 835      863     1        ; Zn-O  
 835     1105     1        ; Zn-O  
 836      855     1        ; Zn-O  
 836      862     1        ; Zn-O  
 836     1106     1        ; Zn-O  
 837      848     1        ; Zn-O  
 837      864     1        ; Zn-O  
 837     1099     1        ; Zn-O  
 838     1126     1        ; Zn-O  
 839     1127     1        ; Zn-O  
 840     1130     1        ; Zn-O  
 841     1129     1        ; Zn-O  
 842     1131     1        ; Zn-O  
 843     1132     1        ; Zn-O  
 844     1128     1        ; Zn-O  
 845     1133     1        ; Zn-O  
 846     1134     1        ; Zn-O  
 847     1142     1        ; Zn-O  
 848     1136     1        ; Zn-O  
 849     1135     1        ; Zn-O  
 850     1140     1        ; Zn-O  
 851     1137     1        ; Zn-O  
 852     1141     1        ; Zn-O  
 853     1139     1        ; Zn-O  
 854     1138     1        ; Zn-O  
 855     1143     1        ; Zn-O  
 856     1146     1        ; Zn-O  
 857     1145     1        ; Zn-O  
 858     1148     1        ; Zn-O  
 859     1149     1        ; Zn-O  
 860     1147     1        ; Zn-O  
 861     1151     1        ; Zn-O  
 862     1150     1        ; Zn-O  
 863     1144     1        ; Zn-O  
 864     1152     1        ; Zn-O  
 865      892     1        ; Zn-O  
 865      930     1        ; Zn-O  
 865     1153     1        ; Zn-O  
 866      894     1        ; Zn-O  
 866      928     1        ; Zn-O  
 866     1155     1        ; Zn-O  
 867      896     1        ; Zn-O  
 867      929     1        ; Zn-O  
 867     1154     1        ; Zn-O  
 868      897     1        ; Zn-O  
 868      931     1        ; Zn-O  
 868     1160     1        ; Zn-O  
 869      895     1        ; Zn-O  
 869      934     1        ; Zn-O  
 869     1158     1        ; Zn-O  
 870      898     1        ; Zn-O  
 870      933     1        ; Zn-O  
 870     1156     1        ; Zn-O  
 871      893     1        ; Zn-O  
 871      935     1        ; Zn-O  
 871     1157     1        ; Zn-O  
 872      899     1        ; Zn-O  
 872      932     1        ; Zn-O  
 872     1159     1        ; Zn-O  
 873      900     1        ; Zn-O  
 873      936     1        ; Zn-O  
 873     1161     1        ; Zn-O  
 874      883     1        ; Zn-O  
 874      903     1        ; Zn-O  
 874     1162     1        ; Zn-O  
 875      885     1        ; Zn-O  
 875      901     1        ; Zn-O  
 875     1165     1        ; Zn-O  
 876      886     1        ; Zn-O  
 876      902     1        ; Zn-O  
 876     1164     1        ; Zn-O  
 877      888     1        ; Zn-O  
 877      905     1        ; Zn-O  
 877     1163     1        ; Zn-O  
 878      889     1        ; Zn-O  
 878      904     1        ; Zn-O  
 878     1167     1        ; Zn-O  
 879      891     1        ; Zn-O  
 879      909     1        ; Zn-O  
 879     1168     1        ; Zn-O  
 880      884     1        ; Zn-O  
 880      906     1        ; Zn-O  
 880     1166     1        ; Zn-O  
 881      887     1        ; Zn-O  
 881      907     1        ; Zn-O  
 881     1170     1        ; Zn-O  
 882      890     1        ; Zn-O  
 882      908     1        ; Zn-O  
 882     1169     1        ; Zn-O  
 883      956     1        ; Zn-O  
 883     1180     1        ; Zn-O  
 884      961     1        ; Zn-O  
 884     1183     1        ; Zn-O  
 885      958     1        ; Zn-O  
 885     1181     1        ; Zn-O  
 886      957     1        ; Zn-O  
 886     1182     1        ; Zn-O  
 887      955     1        ; Zn-O  
 887     1185     1        ; Zn-O  
 888      960     1        ; Zn-O  
 888     1187     1        ; Zn-O  
 889      959     1        ; Zn-O  
 889     1188     1        ; Zn-O  
 890      962     1        ; Zn-O  
 890     1184     1        ; Zn-O  
 891      963     1        ; Zn-O  
 891     1186     1        ; Zn-O  
 892      982     1        ; Zn-O  
 892     1189     1        ; Zn-O  
 893      986     1        ; Zn-O  
 893     1194     1        ; Zn-O  
 894      983     1        ; Zn-O  
 894     1191     1        ; Zn-O  
 895      990     1        ; Zn-O  
 895     1192     1        ; Zn-O  
 896      985     1        ; Zn-O  
 896     1190     1        ; Zn-O  
 897      984     1        ; Zn-O  
 897     1197     1        ; Zn-O  
 898      989     1        ; Zn-O  
 898     1195     1        ; Zn-O  
 899      987     1        ; Zn-O  
 899     1193     1        ; Zn-O  
 900      988     1        ; Zn-O  
 900     1196     1        ; Zn-O  
 901      931     1        ; Zn-O  
 901     1225     1        ; Zn-O  
 902      933     1        ; Zn-O  
 902     1226     1        ; Zn-O  
 903      934     1        ; Zn-O  
 903     1227     1        ; Zn-O  
 904      928     1        ; Zn-O  
 904     1229     1        ; Zn-O  
 905      930     1        ; Zn-O  
 905     1228     1        ; Zn-O  
 906      929     1        ; Zn-O  
 906     1230     1        ; Zn-O  
 907      932     1        ; Zn-O  
 907     1231     1        ; Zn-O  
 908      936     1        ; Zn-O  
 908     1232     1        ; Zn-O  
 909      935     1        ; Zn-O  
 909     1233     1        ; Zn-O  
 910      939     1        ; Zn-O  
 910     1000     1        ; Zn-O  
 910     1172     1        ; Zn-O  
 911      941     1        ; Zn-O  
 911     1001     1        ; Zn-O  
 911     1171     1        ; Zn-O  
 912      943     1        ; Zn-O  
 912     1002     1        ; Zn-O  
 912     1173     1        ; Zn-O  
 913      942     1        ; Zn-O  
 913     1004     1        ; Zn-O  
 913     1174     1        ; Zn-O  
 914      944     1        ; Zn-O  
 914     1005     1        ; Zn-O  
 914     1176     1        ; Zn-O  
 915      937     1        ; Zn-O  
 915     1003     1        ; Zn-O  
 915     1177     1        ; Zn-O  
 916      940     1        ; Zn-O  
 916     1007     1        ; Zn-O  
 916     1175     1        ; Zn-O  
 917      938     1        ; Zn-O  
 917     1006     1        ; Zn-O  
 917     1178     1        ; Zn-O  
 918      945     1        ; Zn-O  
 918     1008     1        ; Zn-O  
 918     1179     1        ; Zn-O  
 919      946     1        ; Zn-O  
 919      991     1        ; Zn-O  
 919     1207     1        ; Zn-O  
 920      948     1        ; Zn-O  
 920      992     1        ; Zn-O  
 920     1208     1        ; Zn-O  
 921      949     1        ; Zn-O  
 921      993     1        ; Zn-O  
 921     1209     1        ; Zn-O  
 922      950     1        ; Zn-O  
 922      994     1        ; Zn-O  
 922     1210     1        ; Zn-O  
 923      947     1        ; Zn-O  
 923      996     1        ; Zn-O  
 923     1212     1        ; Zn-O  
 924      951     1        ; Zn-O  
 924      995     1        ; Zn-O  
 924     1211     1        ; Zn-O  
 925      952     1        ; Zn-O  
 925      998     1        ; Zn-O  
 925     1213     1        ; Zn-O  
 926      954     1        ; Zn-O  
 926      997     1        ; Zn-O  
 926     1214     1        ; Zn-O  
 927      953     1        ; Zn-O  
 927      999     1        ; Zn-O  
 927     1215     1        ; Zn-O  
 928     1243     1        ; Zn-O  
 929     1244     1        ; Zn-O  
 930     1245     1        ; Zn-O  
 931     1247     1        ; Zn-O  
 932     1246     1        ; Zn-O  
 933     1250     1        ; Zn-O  
 934     1251     1        ; Zn-O  
 935     1249     1        ; Zn-O  
 936     1248     1        ; Zn-O  
 937      973     1        ; Zn-O  
 937     1198     1        ; Zn-O  
 938      975     1        ; Zn-O  
 938     1199     1        ; Zn-O  
 939      976     1        ; Zn-O  
 939     1201     1        ; Zn-O  
 940      974     1        ; Zn-O  
 940     1200     1        ; Zn-O  
 941      977     1        ; Zn-O  
 941     1203     1        ; Zn-O  
 942      979     1        ; Zn-O  
 942     1204     1        ; Zn-O  
 943      978     1        ; Zn-O  
 943     1202     1        ; Zn-O  
 944      980     1        ; Zn-O  
 944     1205     1        ; Zn-O  
 945      981     1        ; Zn-O  
 945     1206     1        ; Zn-O  
 946      964     1        ; Zn-O  
 946     1216     1        ; Zn-O  
 947      965     1        ; Zn-O  
 947     1219     1        ; Zn-O  
 948      966     1        ; Zn-O  
 948     1218     1        ; Zn-O  
 949      967     1        ; Zn-O  
 949     1217     1        ; Zn-O  
 950      968     1        ; Zn-O  
 950     1220     1        ; Zn-O  
 951      969     1        ; Zn-O  
 951     1223     1        ; Zn-O  
 952      971     1        ; Zn-O  
 952     1221     1        ; Zn-O  
 953      972     1        ; Zn-O  
 953     1224     1        ; Zn-O  
 954      970     1        ; Zn-O  
 954     1222     1        ; Zn-O  
 955      984     1        ; Zn-O  
 955     1238     1        ; Zn-O  
 956      982     1        ; Zn-O  
 956     1236     1        ; Zn-O  
 957      983     1        ; Zn-O  
 957     1237     1        ; Zn-O  
 958      985     1        ; Zn-O  
 958     1235     1        ; Zn-O  
 959      988     1        ; Zn-O  
 959     1240     1        ; Zn-O  
 960      986     1        ; Zn-O  
 960     1234     1        ; Zn-O  
 961      987     1        ; Zn-O  
 961     1239     1        ; Zn-O  
 962      989     1        ; Zn-O  
 962     1241     1        ; Zn-O  
 963      990     1        ; Zn-O  
 963     1242     1        ; Zn-O  
 964      975     1        ; Zn-O  
 964     1261     1        ; Zn-O  
 965      976     1        ; Zn-O  
 965     1263     1        ; Zn-O  
 966      974     1        ; Zn-O  
 966     1262     1        ; Zn-O  
 967      973     1        ; Zn-O  
 967     1265     1        ; Zn-O  
 968      979     1        ; Zn-O  
 968     1264     1        ; Zn-O  
 969      980     1        ; Zn-O  
 969     1269     1        ; Zn-O  
 970      978     1        ; Zn-O  
 970     1266     1        ; Zn-O  
 971      977     1        ; Zn-O  
 971     1268     1        ; Zn-O  
 972      981     1        ; Zn-O  
 972     1267     1        ; Zn-O  
 973     1257     1        ; Zn-O  
 974     1253     1        ; Zn-O  
 975     1252     1        ; Zn-O  
 976     1254     1        ; Zn-O  
 977     1255     1        ; Zn-O  
 978     1256     1        ; Zn-O  
 979     1258     1        ; Zn-O  
 980     1259     1        ; Zn-O  
 981     1260     1        ; Zn-O  
 982     1272     1        ; Zn-O  
 983     1270     1        ; Zn-O  
 984     1274     1        ; Zn-O  
 985     1271     1        ; Zn-O  
 986     1276     1        ; Zn-O  
 987     1273     1        ; Zn-O  
 988     1278     1        ; Zn-O  
 989     1275     1        ; Zn-O  
 990     1277     1        ; Zn-O  
 991     1000     1        ; Zn-O  
 991     1279     1        ; Zn-O  
 992     1001     1        ; Zn-O  
 992     1280     1        ; Zn-O  
 993     1002     1        ; Zn-O  
 993     1281     1        ; Zn-O  
 994     1003     1        ; Zn-O  
 994     1282     1        ; Zn-O  
 995     1007     1        ; Zn-O  
 995     1283     1        ; Zn-O  
 996     1008     1        ; Zn-O  
 996     1284     1        ; Zn-O  
 997     1004     1        ; Zn-O  
 997     1285     1        ; Zn-O  
 998     1005     1        ; Zn-O  
 998     1286     1        ; Zn-O  
 999     1006     1        ; Zn-O  
 999     1287     1        ; Zn-O  
1000     1289     1        ; Zn-O  
1001     1288     1        ; Zn-O  
1002     1290     1        ; Zn-O  
1003     1293     1        ; Zn-O  
1004     1291     1        ; Zn-O  
1005     1296     1        ; Zn-O  
1006     1294     1        ; Zn-O  
1007     1292     1        ; Zn-O  
1008     1295     1        ; Zn-O  
1009     1028     1        ; Zn-O  
1009     1055     1        ; Zn-O  
1009     1297     1        ; Zn-O  
1010     1030     1        ; Zn-O  
1010     1056     1        ; Zn-O  
1010     1299     1        ; Zn-O  
1011     1033     1        ; Zn-O  
1011     1060     1        ; Zn-O  
1011     1301     1        ; Zn-O  
1012     1032     1        ; Zn-O  
1012     1057     1        ; Zn-O  
1012     1302     1        ; Zn-O  
1013     1034     1        ; Zn-O  
1013     1059     1        ; Zn-O  
1013     1304     1        ; Zn-O  
1014     1031     1        ; Zn-O  
1014     1061     1        ; Zn-O  
1014     1303     1        ; Zn-O  
1015     1029     1        ; Zn-O  
1015     1062     1        ; Zn-O  
1015     1300     1        ; Zn-O  
1016     1035     1        ; Zn-O  
1016     1058     1        ; Zn-O  
1016     1305     1        ; Zn-O  
1017     1027     1        ; Zn-O  
1017     1054     1        ; Zn-O  
1017     1298     1        ; Zn-O  
1018     1028     1        ; Zn-O  
1018     1064     1        ; Zn-O  
1018     1360     1        ; Zn-O  
1019     1027     1        ; Zn-O  
1019     1065     1        ; Zn-O  
1019     1368     1        ; Zn-O  
1020     1031     1        ; Zn-O  
1020     1063     1        ; Zn-O  
1020     1363     1        ; Zn-O  
1021     1033     1        ; Zn-O  
1021     1070     1        ; Zn-O  
1021     1362     1        ; Zn-O  
1022     1029     1        ; Zn-O  
1022     1068     1        ; Zn-O  
1022     1364     1        ; Zn-O  
1023     1030     1        ; Zn-O  
1023     1067     1        ; Zn-O  
1023     1361     1        ; Zn-O  
1024     1034     1        ; Zn-O  
1024     1069     1        ; Zn-O  
1024     1365     1        ; Zn-O  
1025     1032     1        ; Zn-O  
1025     1066     1        ; Zn-O  
1025     1366     1        ; Zn-O  
1026     1035     1        ; Zn-O  
1026     1071     1        ; Zn-O  
1026     1367     1        ; Zn-O  
1027     1350     1        ; Zn-O  
1028     1342     1        ; Zn-O  
1029     1345     1        ; Zn-O  
1030     1344     1        ; Zn-O  
1031     1347     1        ; Zn-O  
1032     1349     1        ; Zn-O  
1033     1346     1        ; Zn-O  
1034     1343     1        ; Zn-O  
1035     1348     1        ; Zn-O  
1036     1045     1        ; Zn-O  
1036     1126     1        ; Zn-O  
1036     1306     1        ; Zn-O  
1037     1046     1        ; Zn-O  
1037     1129     1        ; Zn-O  
1037     1307     1        ; Zn-O  
1038     1047     1        ; Zn-O  
1038     1131     1        ; Zn-O  
1038     1308     1        ; Zn-O  
1039     1049     1        ; Zn-O  
1039     1128     1        ; Zn-O  
1039     1309     1        ; Zn-O  
1040     1050     1        ; Zn-O  
1040     1130     1        ; Zn-O  
1040     1310     1        ; Zn-O  
1041     1048     1        ; Zn-O  
1041     1132     1        ; Zn-O  
1041     1312     1        ; Zn-O  
1042     1053     1        ; Zn-O  
1042     1133     1        ; Zn-O  
1042     1313     1        ; Zn-O  
1043     1051     1        ; Zn-O  
1043     1127     1        ; Zn-O  
1043     1311     1        ; Zn-O  
1044     1052     1        ; Zn-O  
1044     1134     1        ; Zn-O  
1044     1314     1        ; Zn-O  
1045     1099     1        ; Zn-O  
1045     1333     1        ; Zn-O  
1046     1100     1        ; Zn-O  
1046     1334     1        ; Zn-O  
1047     1101     1        ; Zn-O  
1047     1335     1        ; Zn-O  
1048     1102     1        ; Zn-O  
1048     1337     1        ; Zn-O  
1049     1105     1        ; Zn-O  
1049     1336     1        ; Zn-O  
1050     1103     1        ; Zn-O  
1050     1338     1        ; Zn-O  
1051     1107     1        ; Zn-O  
1051     1341     1        ; Zn-O  
1052     1104     1        ; Zn-O  
1052     1339     1        ; Zn-O  
1053     1106     1        ; Zn-O  
1053     1340     1        ; Zn-O  
1054     1142     1        ; Zn-O  
1054     1332     1        ; Zn-O  
1055     1136     1        ; Zn-O  
1055     1324     1        ; Zn-O  
1056     1137     1        ; Zn-O  
1056     1325     1        ; Zn-O  
1057     1138     1        ; Zn-O  
1057     1326     1        ; Zn-O  
1058     1135     1        ; Zn-O  
1058     1327     1        ; Zn-O  
1059     1140     1        ; Zn-O  
1059     1328     1        ; Zn-O  
1060     1141     1        ; Zn-O  
1060     1330     1        ; Zn-O  
1061     1139     1        ; Zn-O  
1061     1329     1        ; Zn-O  
1062     1143     1        ; Zn-O  
1062     1331     1        ; Zn-O  
1063     1081     1        ; Zn-O  
1063     1352     1        ; Zn-O  
1064     1082     1        ; Zn-O  
1064     1353     1        ; Zn-O  
1065     1088     1        ; Zn-O  
1065     1351     1        ; Zn-O  
1066     1084     1        ; Zn-O  
1066     1354     1        ; Zn-O  
1067     1085     1        ; Zn-O  
1067     1355     1        ; Zn-O  
1068     1083     1        ; Zn-O  
1068     1356     1        ; Zn-O  
1069     1087     1        ; Zn-O  
1069     1357     1        ; Zn-O  
1070     1086     1        ; Zn-O  
1070     1358     1        ; Zn-O  
1071     1089     1        ; Zn-O  
1071     1359     1        ; Zn-O  
1072     1100     1        ; Zn-O  
1072     1109     1        ; Zn-O  
1072     1315     1        ; Zn-O  
1073     1103     1        ; Zn-O  
1073     1110     1        ; Zn-O  
1073     1318     1        ; Zn-O  
1074     1101     1        ; Zn-O  
1074     1112     1        ; Zn-O  
1074     1317     1        ; Zn-O  
1075     1104     1        ; Zn-O  
1075     1111     1        ; Zn-O  
1075     1319     1        ; Zn-O  
1076     1102     1        ; Zn-O  
1076     1108     1        ; Zn-O  
1076     1320     1        ; Zn-O  
1077     1107     1        ; Zn-O  
1077     1114     1        ; Zn-O  
1077     1321     1        ; Zn-O  
1078     1106     1        ; Zn-O  
1078     1113     1        ; Zn-O  
1078     1322     1        ; Zn-O  
1079     1099     1        ; Zn-O  
1079     1116     1        ; Zn-O  
1079     1316     1        ; Zn-O  
1080     1105     1        ; Zn-O  
1080     1115     1        ; Zn-O  
1080     1323     1        ; Zn-O  
1081     1119     1        ; Zn-O  
1081     1369     1        ; Zn-O  
1082     1117     1        ; Zn-O  
1082     1371     1        ; Zn-O  
1083     1118     1        ; Zn-O  
1083     1372     1        ; Zn-O  
1084     1123     1        ; Zn-O  
1084     1370     1        ; Zn-O  
1085     1120     1        ; Zn-O  
1085     1373     1        ; Zn-O  
1086     1121     1        ; Zn-O  
1086     1374     1        ; Zn-O  
1087     1122     1        ; Zn-O  
1087     1375     1        ; Zn-O  
1088     1124     1        ; Zn-O  
1088     1376     1        ; Zn-O  
1089     1125     1        ; Zn-O  
1089     1377     1        ; Zn-O  
1090     1126     1        ; Zn-O  
1090     1144     1        ; Zn-O  
1090     1378     1        ; Zn-O  
1091     1130     1        ; Zn-O  
1091     1146     1        ; Zn-O  
1091     1382     1        ; Zn-O  
1092     1128     1        ; Zn-O  
1092     1148     1        ; Zn-O  
1092     1383     1        ; Zn-O  
1093     1129     1        ; Zn-O  
1093     1147     1        ; Zn-O  
1093     1379     1        ; Zn-O  
1094     1131     1        ; Zn-O  
1094     1145     1        ; Zn-O  
1094     1380     1        ; Zn-O  
1095     1133     1        ; Zn-O  
1095     1151     1        ; Zn-O  
1095     1384     1        ; Zn-O  
1096     1127     1        ; Zn-O  
1096     1149     1        ; Zn-O  
1096     1386     1        ; Zn-O  
1097     1134     1        ; Zn-O  
1097     1152     1        ; Zn-O  
1097     1385     1        ; Zn-O  
1098     1132     1        ; Zn-O  
1098     1150     1        ; Zn-O  
1098     1381     1        ; Zn-O  
1099     1422     1        ; Zn-O  
1100     1414     1        ; Zn-O  
1101     1417     1        ; Zn-O  
1102     1419     1        ; Zn-O  
1103     1416     1        ; Zn-O  
1104     1415     1        ; Zn-O  
1105     1418     1        ; Zn-O  
1106     1421     1        ; Zn-O  
1107     1420     1        ; Zn-O  
1108     1149     1        ; Zn-O  
1108     1387     1        ; Zn-O  
1109     1146     1        ; Zn-O  
1109     1388     1        ; Zn-O  
1110     1145     1        ; Zn-O  
1110     1389     1        ; Zn-O  
1111     1148     1        ; Zn-O  
1111     1390     1        ; Zn-O  
1112     1147     1        ; Zn-O  
1112     1391     1        ; Zn-O  
1113     1150     1        ; Zn-O  
1113     1393     1        ; Zn-O  
1114     1151     1        ; Zn-O  
1114     1392     1        ; Zn-O  
1115     1144     1        ; Zn-O  
1115     1394     1        ; Zn-O  
1116     1152     1        ; Zn-O  
1116     1395     1        ; Zn-O  
1117     1137     1        ; Zn-O  
1117     1396     1        ; Zn-O  
1118     1135     1        ; Zn-O  
1118     1399     1        ; Zn-O  
1119     1140     1        ; Zn-O  
1119     1397     1        ; Zn-O  
1120     1138     1        ; Zn-O  
1120     1398     1        ; Zn-O  
1121     1139     1        ; Zn-O  
1121     1400     1        ; Zn-O  
1122     1141     1        ; Zn-O  
1122     1401     1        ; Zn-O  
1123     1136     1        ; Zn-O  
1123     1403     1        ; Zn-O  
1124     1143     1        ; Zn-O  
1124     1404     1        ; Zn-O  
1125     1142     1        ; Zn-O  
1125     1402     1        ; Zn-O  
1126     1405     1        ; Zn-O  
1127     1406     1        ; Zn-O  
1128     1410     1        ; Zn-O  
1129     1408     1        ; Zn-O  
1130     1407     1        ; Zn-O  
1131     1409     1        ; Zn-O  
1132     1411     1        ; Zn-O  
1133     1412     1        ; Zn-O  
1134     1413     1        ; Zn-O  
1135     1423     1        ; Zn-O  
1136     1430     1        ; Zn-O  
1137     1425     1        ; Zn-O  
1138     1428     1        ; Zn-O  
1139     1424     1        ; Zn-O  
1140     1426     1        ; Zn-O  
1141     1427     1        ; Zn-O  
1142     1431     1        ; Zn-O  
1143     1429     1        ; Zn-O  
1144     1436     1        ; Zn-O  
1145     1433     1        ; Zn-O  
1146     1432     1        ; Zn-O  
1147     1435     1        ; Zn-O  
1148     1434     1        ; Zn-O  
1149     1438     1        ; Zn-O  
1150     1439     1        ; Zn-O  
1151     1437     1        ; Zn-O  
1152     1440     1        ; Zn-O  
1153     1163     1        ; Zn-O  
1153     1171     1        ; Zn-O  
1153     1450     1        ; Zn-O  
1154     1166     1        ; Zn-O  
1154     1172     1        ; Zn-O  
1154     1452     1        ; Zn-O  
1155     1167     1        ; Zn-O  
1155     1173     1        ; Zn-O  
1155     1451     1        ; Zn-O  
1156     1164     1        ; Zn-O  
1156     1177     1        ; Zn-O  
1156     1455     1        ; Zn-O  
1157     1168     1        ; Zn-O  
1157     1176     1        ; Zn-O  
1157     1457     1        ; Zn-O  
1158     1162     1        ; Zn-O  
1158     1175     1        ; Zn-O  
1158     1456     1        ; Zn-O  
1159     1170     1        ; Zn-O  
1159     1179     1        ; Zn-O  
1159     1453     1        ; Zn-O  
1160     1165     1        ; Zn-O  
1160     1178     1        ; Zn-O  
1160     1458     1        ; Zn-O  
1161     1169     1        ; Zn-O  
1161     1174     1        ; Zn-O  
1161     1454     1        ; Zn-O  
1162     1200     1        ; Zn-O  
1162     1442     1        ; Zn-O  
1163     1203     1        ; Zn-O  
1163     1443     1        ; Zn-O  
1164     1198     1        ; Zn-O  
1164     1444     1        ; Zn-O  
1165     1199     1        ; Zn-O  
1165     1445     1        ; Zn-O  
1166     1201     1        ; Zn-O  
1166     1446     1        ; Zn-O  
1167     1202     1        ; Zn-O  
1167     1441     1        ; Zn-O  
1168     1205     1        ; Zn-O  
1168     1449     1        ; Zn-O  
1169     1204     1        ; Zn-O  
1169     1448     1        ; Zn-O  
1170     1206     1        ; Zn-O  
1170     1447     1        ; Zn-O  
1171     1208     1        ; Zn-O  
1171     1477     1        ; Zn-O  
1172     1207     1        ; Zn-O  
1172     1478     1        ; Zn-O  
1173     1209     1        ; Zn-O  
1173     1479     1        ; Zn-O  
1174     1214     1        ; Zn-O  
1174     1481     1        ; Zn-O  
1175     1211     1        ; Zn-O  
1175     1482     1        ; Zn-O  
1176     1213     1        ; Zn-O  
1176     1480     1        ; Zn-O  
1177     1210     1        ; Zn-O  
1177     1483     1        ; Zn-O  
1178     1215     1        ; Zn-O  
1178     1484     1        ; Zn-O  
1179     1212     1        ; Zn-O  
1179     1485     1        ; Zn-O  
1180     1189     1        ; Zn-O  
1180     1218     1        ; Zn-O  
1180     1461     1        ; Zn-O  
1181     1190     1        ; Zn-O  
1181     1216     1        ; Zn-O  
1181     1460     1        ; Zn-O  
1182     1191     1        ; Zn-O  
1182     1217     1        ; Zn-O  
1182     1459     1        ; Zn-O  
1183     1193     1        ; Zn-O  
1183     1219     1        ; Zn-O  
1183     1462     1        ; Zn-O  
1184     1195     1        ; Zn-O  
1184     1220     1        ; Zn-O  
1184     1464     1        ; Zn-O  
1185     1197     1        ; Zn-O  
1185     1224     1        ; Zn-O  
1185     1467     1        ; Zn-O  
1186     1192     1        ; Zn-O  
1186     1223     1        ; Zn-O  
1186     1466     1        ; Zn-O  
1187     1194     1        ; Zn-O  
1187     1221     1        ; Zn-O  
1187     1465     1        ; Zn-O  
1188     1196     1        ; Zn-O  
1188     1222     1        ; Zn-O  
1188     1463     1        ; Zn-O  
1189     1208     1        ; Zn-O  
1189     1468     1        ; Zn-O  
1190     1207     1        ; Zn-O  
1190     1469     1        ; Zn-O  
1191     1209     1        ; Zn-O  
1191     1470     1        ; Zn-O  
1192     1211     1        ; Zn-O  
1192     1471     1        ; Zn-O  
1193     1212     1        ; Zn-O  
1193     1474     1        ; Zn-O  
1194     1213     1        ; Zn-O  
1194     1472     1        ; Zn-O  
1195     1210     1        ; Zn-O  
1195     1473     1        ; Zn-O  
1196     1214     1        ; Zn-O  
1196     1476     1        ; Zn-O  
1197     1215     1        ; Zn-O  
1197     1475     1        ; Zn-O  
1198     1217     1        ; Zn-O  
1198     1500     1        ; Zn-O  
1199     1216     1        ; Zn-O  
1199     1495     1        ; Zn-O  
1200     1218     1        ; Zn-O  
1200     1496     1        ; Zn-O  
1201     1219     1        ; Zn-O  
1201     1498     1        ; Zn-O  
1202     1222     1        ; Zn-O  
1202     1499     1        ; Zn-O  
1203     1221     1        ; Zn-O  
1203     1497     1        ; Zn-O  
1204     1220     1        ; Zn-O  
1204     1502     1        ; Zn-O  
1205     1223     1        ; Zn-O  
1205     1501     1        ; Zn-O  
1206     1224     1        ; Zn-O  
1206     1503     1        ; Zn-O  
1207     1522     1        ; Zn-O  
1208     1523     1        ; Zn-O  
1209     1524     1        ; Zn-O  
1210     1525     1        ; Zn-O  
1211     1526     1        ; Zn-O  
1212     1527     1        ; Zn-O  
1213     1529     1        ; Zn-O  
1214     1528     1        ; Zn-O  
1215     1530     1        ; Zn-O  
1216     1513     1        ; Zn-O  
1217     1518     1        ; Zn-O  
1218     1514     1        ; Zn-O  
1219     1516     1        ; Zn-O  
1220     1515     1        ; Zn-O  
1221     1520     1        ; Zn-O  
1222     1519     1        ; Zn-O  
1223     1517     1        ; Zn-O  
1224     1521     1        ; Zn-O  
1225     1235     1        ; Zn-O  
1225     1257     1        ; Zn-O  
1225     1492     1        ; Zn-O  
1226     1237     1        ; Zn-O  
1226     1253     1        ; Zn-O  
1226     1486     1        ; Zn-O  
1227     1236     1        ; Zn-O  
1227     1252     1        ; Zn-O  
1227     1489     1        ; Zn-O  
1228     1234     1        ; Zn-O  
1228     1254     1        ; Zn-O  
1228     1490     1        ; Zn-O  
1229     1240     1        ; Zn-O  
1229     1255     1        ; Zn-O  
1229     1487     1        ; Zn-O  
1230     1239     1        ; Zn-O  
1230     1256     1        ; Zn-O  
1230     1488     1        ; Zn-O  
1231     1238     1        ; Zn-O  
1231     1258     1        ; Zn-O  
1231     1491     1        ; Zn-O  
1232     1241     1        ; Zn-O  
1232     1259     1        ; Zn-O  
1232     1493     1        ; Zn-O  
1233     1242     1        ; Zn-O  
1233     1260     1        ; Zn-O  
1233     1494     1        ; Zn-O  
1234     1263     1        ; Zn-O  
1234     1536     1        ; Zn-O  
1235     1265     1        ; Zn-O  
1235     1532     1        ; Zn-O  
1236     1261     1        ; Zn-O  
1236     1534     1        ; Zn-O  
1237     1262     1        ; Zn-O  
1237     1531     1        ; Zn-O  
1238     1264     1        ; Zn-O  
1238     1535     1        ; Zn-O  
1239     1266     1        ; Zn-O  
1239     1533     1        ; Zn-O  
1240     1268     1        ; Zn-O  
1240     1537     1        ; Zn-O  
1241     1269     1        ; Zn-O  
1241     1538     1        ; Zn-O  
1242     1267     1        ; Zn-O  
1242     1539     1        ; Zn-O  
1243     1270     1        ; Zn-O  
1243     1288     1        ; Zn-O  
1243     1504     1        ; Zn-O  
1244     1271     1        ; Zn-O  
1244     1290     1        ; Zn-O  
1244     1505     1        ; Zn-O  
1245     1272     1        ; Zn-O  
1245     1289     1        ; Zn-O  
1245     1507     1        ; Zn-O  
1246     1273     1        ; Zn-O  
1246     1291     1        ; Zn-O  
1246     1506     1        ; Zn-O  
1247     1274     1        ; Zn-O  
1247     1293     1        ; Zn-O  
1247     1512     1        ; Zn-O  
1248     1278     1        ; Zn-O  
1248     1296     1        ; Zn-O  
1248     1508     1        ; Zn-O  
1249     1276     1        ; Zn-O  
1249     1295     1        ; Zn-O  
1249     1511     1        ; Zn-O  
1250     1275     1        ; Zn-O  
1250     1292     1        ; Zn-O  
1250     1510     1        ; Zn-O  
1251     1277     1        ; Zn-O  
1251     1294     1        ; Zn-O  
1251     1509     1        ; Zn-O  
1252     1294     1        ; Zn-O  
1252     1540     1        ; Zn-O  
1253     1292     1        ; Zn-O  
1253     1541     1        ; Zn-O  
1254     1289     1        ; Zn-O  
1254     1544     1        ; Zn-O  
1255     1288     1        ; Zn-O  
1255     1542     1        ; Zn-O  
1256     1290     1        ; Zn-O  
1256     1543     1        ; Zn-O  
1257     1293     1        ; Zn-O  
1257     1545     1        ; Zn-O  
1258     1291     1        ; Zn-O  
1258     1546     1        ; Zn-O  
1259     1296     1        ; Zn-O  
1259     1547     1        ; Zn-O  
1260     1295     1        ; Zn-O  
1260     1548     1        ; Zn-O  
1261     1279     1        ; Zn-O  
1261     1558     1        ; Zn-O  
1262     1280     1        ; Zn-O  
1262     1560     1        ; Zn-O  
1263     1284     1        ; Zn-O  
1263     1559     1        ; Zn-O  
1264     1282     1        ; Zn-O  
1264     1561     1        ; Zn-O  
1265     1281     1        ; Zn-O  
1265     1562     1        ; Zn-O  
1266     1285     1        ; Zn-O  
1266     1563     1        ; Zn-O  
1267     1287     1        ; Zn-O  
1267     1566     1        ; Zn-O  
1268     1286     1        ; Zn-O  
1268     1564     1        ; Zn-O  
1269     1283     1        ; Zn-O  
1269     1565     1        ; Zn-O  
1270     1280     1        ; Zn-O  
1270     1551     1        ; Zn-O  
1271     1281     1        ; Zn-O  
1271     1550     1        ; Zn-O  
1272     1279     1        ; Zn-O  
1272     1549     1        ; Zn-O  
1273     1285     1        ; Zn-O  
1273     1553     1        ; Zn-O  
1274     1282     1        ; Zn-O  
1274     1552     1        ; Zn-O  
1275     1283     1        ; Zn-O  
1275     1555     1        ; Zn-O  
1276     1284     1        ; Zn-O  
1276     1557     1        ; Zn-O  
1277     1287     1        ; Zn-O  
1277     1554     1        ; Zn-O  
1278     1286     1        ; Zn-O  
1278     1556     1        ; Zn-O  
1279     1576     1        ; Zn-O  
1280     1577     1        ; Zn-O  
1281     1578     1        ; Zn-O  
1282     1579     1        ; Zn-O  
1283     1580     1        ; Zn-O  
1284     1581     1        ; Zn-O  
1285     1583     1        ; Zn-O  
1286     1582     1        ; Zn-O  
1287     1584     1        ; Zn-O  
1288     1568     1        ; Zn-O  
1289     1567     1        ; Zn-O  
1290     1569     1        ; Zn-O  
1291     1570     1        ; Zn-O  
1292     1572     1        ; Zn-O  
1293     1573     1        ; Zn-O  
1294     1574     1        ; Zn-O  
1295     1575     1        ; Zn-O  
1296     1571     1        ; Zn-O  
1297     1307     1        ; Zn-O  
1297     1353     1        ; Zn-O  
1297     1585     1        ; Zn-O  
1298     1306     1        ; Zn-O  
1298     1351     1        ; Zn-O  
1298     1593     1        ; Zn-O  
1299     1308     1        ; Zn-O  
1299     1355     1        ; Zn-O  
1299     1586     1        ; Zn-O  
1300     1309     1        ; Zn-O  
1300     1356     1        ; Zn-O  
1300     1587     1        ; Zn-O  
1301     1313     1        ; Zn-O  
1301     1358     1        ; Zn-O  
1301     1588     1        ; Zn-O  
1302     1310     1        ; Zn-O  
1302     1354     1        ; Zn-O  
1302     1591     1        ; Zn-O  
1303     1311     1        ; Zn-O  
1303     1352     1        ; Zn-O  
1303     1590     1        ; Zn-O  
1304     1312     1        ; Zn-O  
1304     1357     1        ; Zn-O  
1304     1592     1        ; Zn-O  
1305     1314     1        ; Zn-O  
1305     1359     1        ; Zn-O  
1305     1589     1        ; Zn-O  
1306     1316     1        ; Zn-O  
1306     1603     1        ; Zn-O  
1307     1315     1        ; Zn-O  
1307     1604     1        ; Zn-O  
1308     1317     1        ; Zn-O  
1308     1605     1        ; Zn-O  
1309     1323     1        ; Zn-O  
1309     1606     1        ; Zn-O  
1310     1318     1        ; Zn-O  
1310     1607     1        ; Zn-O  
1311     1321     1        ; Zn-O  
1311     1609     1        ; Zn-O  
1312     1320     1        ; Zn-O  
1312     1611     1        ; Zn-O  
1313     1322     1        ; Zn-O  
1313     1610     1        ; Zn-O  
1314     1319     1        ; Zn-O  
1314     1608     1        ; Zn-O  
1315     1324     1        ; Zn-O  
1315     1648     1        ; Zn-O  
1316     1332     1        ; Zn-O  
1316     1656     1        ; Zn-O  
1317     1325     1        ; Zn-O  
1317     1649     1        ; Zn-O  
1318     1326     1        ; Zn-O  
1318     1650     1        ; Zn-O  
1319     1327     1        ; Zn-O  
1319     1651     1        ; Zn-O  
1320     1328     1        ; Zn-O  
1320     1652     1        ; Zn-O  
1321     1329     1        ; Zn-O  
1321     1655     1        ; Zn-O  
1322     1330     1        ; Zn-O  
1322     1654     1        ; Zn-O  
1323     1331     1        ; Zn-O  
1323     1653     1        ; Zn-O  
1324     1370     1        ; Zn-O  
1324     1612     1        ; Zn-O  
1325     1371     1        ; Zn-O  
1325     1613     1        ; Zn-O  
1326     1373     1        ; Zn-O  
1326     1616     1        ; Zn-O  
1327     1372     1        ; Zn-O  
1327     1615     1        ; Zn-O  
1328     1369     1        ; Zn-O  
1328     1618     1        ; Zn-O  
1329     1374     1        ; Zn-O  
1329     1619     1        ; Zn-O  
1330     1375     1        ; Zn-O  
1330     1617     1        ; Zn-O  
1331     1376     1        ; Zn-O  
1331     1614     1        ; Zn-O  
1332     1377     1        ; Zn-O  
1332     1620     1        ; Zn-O  
1333     1342     1        ; Zn-O  
1333     1378     1        ; Zn-O  
1333     1639     1        ; Zn-O  
1334     1343     1        ; Zn-O  
1334     1379     1        ; Zn-O  
1334     1640     1        ; Zn-O  
1335     1346     1        ; Zn-O  
1335     1380     1        ; Zn-O  
1335     1641     1        ; Zn-O  
1336     1344     1        ; Zn-O  
1336     1383     1        ; Zn-O  
1336     1642     1        ; Zn-O  
1337     1350     1        ; Zn-O  
1337     1381     1        ; Zn-O  
1337     1643     1        ; Zn-O  
1338     1347     1        ; Zn-O  
1338     1382     1        ; Zn-O  
1338     1644     1        ; Zn-O  
1339     1349     1        ; Zn-O  
1339     1385     1        ; Zn-O  
1339     1645     1        ; Zn-O  
1340     1345     1        ; Zn-O  
1340     1384     1        ; Zn-O  
1340     1646     1        ; Zn-O  
1341     1348     1        ; Zn-O  
1341     1386     1        ; Zn-O  
1341     1647     1        ; Zn-O  
1342     1430     1        ; Zn-O  
1342     1594     1        ; Zn-O  
1343     1426     1        ; Zn-O  
1343     1598     1        ; Zn-O  
1344     1425     1        ; Zn-O  
1344     1596     1        ; Zn-O  
1345     1429     1        ; Zn-O  
1345     1595     1        ; Zn-O  
1346     1427     1        ; Zn-O  
1346     1599     1        ; Zn-O  
1347     1424     1        ; Zn-O  
1347     1600     1        ; Zn-O  
1348     1423     1        ; Zn-O  
1348     1597     1        ; Zn-O  
1349     1428     1        ; Zn-O  
1349     1601     1        ; Zn-O  
1350     1431     1        ; Zn-O  
1350     1602     1        ; Zn-O  
1351     1405     1        ; Zn-O  
1351     1637     1        ; Zn-O  
1352     1406     1        ; Zn-O  
1352     1630     1        ; Zn-O  
1353     1408     1        ; Zn-O  
1353     1631     1        ; Zn-O  
1354     1407     1        ; Zn-O  
1354     1633     1        ; Zn-O  
1355     1409     1        ; Zn-O  
1355     1634     1        ; Zn-O  
1356     1410     1        ; Zn-O  
1356     1635     1        ; Zn-O  
1357     1411     1        ; Zn-O  
1357     1638     1        ; Zn-O  
1358     1412     1        ; Zn-O  
1358     1636     1        ; Zn-O  
1359     1413     1        ; Zn-O  
1359     1632     1        ; Zn-O  
1360     1378     1        ; Zn-O  
1360     1396     1        ; Zn-O  
1360     1622     1        ; Zn-O  
1361     1383     1        ; Zn-O  
1361     1398     1        ; Zn-O  
1361     1621     1        ; Zn-O  
1362     1380     1        ; Zn-O  
1362     1400     1        ; Zn-O  
1362     1628     1        ; Zn-O  
1363     1382     1        ; Zn-O  
1363     1397     1        ; Zn-O  
1363     1623     1        ; Zn-O  
1364     1384     1        ; Zn-O  
1364     1399     1        ; Zn-O  
1364     1625     1        ; Zn-O  
1365     1379     1        ; Zn-O  
1365     1401     1        ; Zn-O  
1365     1626     1        ; Zn-O  
1366     1385     1        ; Zn-O  
1366     1403     1        ; Zn-O  
1366     1627     1        ; Zn-O  
1367     1386     1        ; Zn-O  
1367     1402     1        ; Zn-O  
1367     1624     1        ; Zn-O  
1368     1381     1        ; Zn-O  
1368     1404     1        ; Zn-O  
1368     1629     1        ; Zn-O  
1369     1387     1        ; Zn-O  
1369     1657     1        ; Zn-O  
1370     1388     1        ; Zn-O  
1370     1659     1        ; Zn-O  
1371     1391     1        ; Zn-O  
1371     1661     1        ; Zn-O  
1372     1390     1        ; Zn-O  
1372     1660     1        ; Zn-O  
1373     1389     1        ; Zn-O  
1373     1658     1        ; Zn-O  
1374     1392     1        ; Zn-O  
1374     1663     1        ; Zn-O  
1375     1393     1        ; Zn-O  
1375     1664     1        ; Zn-O  
1376     1394     1        ; Zn-O  
1376     1665     1        ; Zn-O  
1377     1395     1        ; Zn-O  
1377     1662     1        ; Zn-O  
1378     1672     1        ; Zn-O  
1379     1667     1        ; Zn-O  
1380     1670     1        ; Zn-O  
1381     1673     1        ; Zn-O  
1382     1666     1        ; Zn-O  
1383     1671     1        ; Zn-O  
1384     1674     1        ; Zn-O  
1385     1668     1        ; Zn-O  
1386     1669     1        ; Zn-O  
1387     1406     1        ; Zn-O  
1387     1702     1        ; Zn-O  
1388     1407     1        ; Zn-O  
1388     1703     1        ; Zn-O  
1389     1409     1        ; Zn-O  
1389     1704     1        ; Zn-O  
1390     1410     1        ; Zn-O  
1390     1705     1        ; Zn-O  
1391     1408     1        ; Zn-O  
1391     1706     1        ; Zn-O  
1392     1412     1        ; Zn-O  
1392     1707     1        ; Zn-O  
1393     1411     1        ; Zn-O  
1393     1709     1        ; Zn-O  
1394     1405     1        ; Zn-O  
1394     1708     1        ; Zn-O  
1395     1413     1        ; Zn-O  
1395     1710     1        ; Zn-O  
1396     1436     1        ; Zn-O  
1396     1693     1        ; Zn-O  
1397     1432     1        ; Zn-O  
1397     1694     1        ; Zn-O  
1398     1434     1        ; Zn-O  
1398     1696     1        ; Zn-O  
1399     1437     1        ; Zn-O  
1399     1695     1        ; Zn-O  
1400     1433     1        ; Zn-O  
1400     1698     1        ; Zn-O  
1401     1435     1        ; Zn-O  
1401     1699     1        ; Zn-O  
1402     1438     1        ; Zn-O  
1402     1700     1        ; Zn-O  
1403     1440     1        ; Zn-O  
1403     1697     1        ; Zn-O  
1404     1439     1        ; Zn-O  
1404     1701     1        ; Zn-O  
1405     1675     1        ; Zn-O  
1406     1676     1        ; Zn-O  
1407     1680     1        ; Zn-O  
1408     1677     1        ; Zn-O  
1409     1678     1        ; Zn-O  
1410     1681     1        ; Zn-O  
1411     1683     1        ; Zn-O  
1412     1682     1        ; Zn-O  
1413     1679     1        ; Zn-O  
1414     1426     1        ; Zn-O  
1414     1432     1        ; Zn-O  
1414     1684     1        ; Zn-O  
1415     1428     1        ; Zn-O  
1415     1434     1        ; Zn-O  
1415     1687     1        ; Zn-O  
1416     1424     1        ; Zn-O  
1416     1433     1        ; Zn-O  
1416     1685     1        ; Zn-O  
1417     1427     1        ; Zn-O  
1417     1435     1        ; Zn-O  
1417     1686     1        ; Zn-O  
1418     1425     1        ; Zn-O  
1418     1436     1        ; Zn-O  
1418     1688     1        ; Zn-O  
1419     1431     1        ; Zn-O  
1419     1438     1        ; Zn-O  
1419     1689     1        ; Zn-O  
1420     1423     1        ; Zn-O  
1420     1437     1        ; Zn-O  
1420     1690     1        ; Zn-O  
1421     1429     1        ; Zn-O  
1421     1439     1        ; Zn-O  
1421     1691     1        ; Zn-O  
1422     1430     1        ; Zn-O  
1422     1440     1        ; Zn-O  
1422     1692     1        ; Zn-O  
1423     1711     1        ; Zn-O  
1424     1716     1        ; Zn-O  
1425     1714     1        ; Zn-O  
1426     1713     1        ; Zn-O  
1427     1715     1        ; Zn-O  
1428     1712     1        ; Zn-O  
1429     1718     1        ; Zn-O  
1430     1717     1        ; Zn-O  
1431     1719     1        ; Zn-O  
1432     1720     1        ; Zn-O  
1433     1721     1        ; Zn-O  
1434     1722     1        ; Zn-O  
1435     1723     1        ; Zn-O  
1436     1727     1        ; Zn-O  
1437     1725     1        ; Zn-O  
1438     1724     1        ; Zn-O  
1439     1728     1        ; Zn-O  
1440     1726     1        ; Zn-O  
1441     1463     1        ; Zn-O  
1441     1487     1        ; Zn-O  
1441     1739     1        ; Zn-O  
1442     1461     1        ; Zn-O  
1442     1489     1        ; Zn-O  
1442     1741     1        ; Zn-O  
1443     1465     1        ; Zn-O  
1443     1490     1        ; Zn-O  
1443     1740     1        ; Zn-O  
1444     1459     1        ; Zn-O  
1444     1486     1        ; Zn-O  
1444     1742     1        ; Zn-O  
1445     1460     1        ; Zn-O  
1445     1492     1        ; Zn-O  
1445     1738     1        ; Zn-O  
1446     1462     1        ; Zn-O  
1446     1488     1        ; Zn-O  
1446     1745     1        ; Zn-O  
1447     1467     1        ; Zn-O  
1447     1491     1        ; Zn-O  
1447     1746     1        ; Zn-O  
1448     1464     1        ; Zn-O  
1448     1493     1        ; Zn-O  
1448     1743     1        ; Zn-O  
1449     1466     1        ; Zn-O  
1449     1494     1        ; Zn-O  
1449     1744     1        ; Zn-O  
1450     1468     1        ; Zn-O  
1450     1507     1        ; Zn-O  
1450     1729     1        ; Zn-O  
1451     1470     1        ; Zn-O  
1451     1504     1        ; Zn-O  
1451     1730     1        ; Zn-O  
1452     1469     1        ; Zn-O  
1452     1505     1        ; Zn-O  
1452     1731     1        ; Zn-O  
1453     1474     1        ; Zn-O  
1453     1506     1        ; Zn-O  
1453     1737     1        ; Zn-O  
1454     1476     1        ; Zn-O  
1454     1508     1        ; Zn-O  
1454     1733     1        ; Zn-O  
1455     1473     1        ; Zn-O  
1455     1510     1        ; Zn-O  
1455     1732     1        ; Zn-O  
1456     1471     1        ; Zn-O  
1456     1509     1        ; Zn-O  
1456     1734     1        ; Zn-O  
1457     1472     1        ; Zn-O  
1457     1511     1        ; Zn-O  
1457     1735     1        ; Zn-O  
1458     1475     1        ; Zn-O  
1458     1512     1        ; Zn-O  
1458     1736     1        ; Zn-O  
1459     1531     1        ; Zn-O  
1459     1749     1        ; Zn-O  
1460     1532     1        ; Zn-O  
1460     1747     1        ; Zn-O  
1461     1534     1        ; Zn-O  
1461     1748     1        ; Zn-O  
1462     1533     1        ; Zn-O  
1462     1751     1        ; Zn-O  
1463     1537     1        ; Zn-O  
1463     1754     1        ; Zn-O  
1464     1538     1        ; Zn-O  
1464     1752     1        ; Zn-O  
1465     1536     1        ; Zn-O  
1465     1750     1        ; Zn-O  
1466     1539     1        ; Zn-O  
1466     1753     1        ; Zn-O  
1467     1535     1        ; Zn-O  
1467     1755     1        ; Zn-O  
1468     1549     1        ; Zn-O  
1468     1756     1        ; Zn-O  
1469     1550     1        ; Zn-O  
1469     1757     1        ; Zn-O  
1470     1551     1        ; Zn-O  
1470     1758     1        ; Zn-O  
1471     1554     1        ; Zn-O  
1471     1760     1        ; Zn-O  
1472     1557     1        ; Zn-O  
1472     1764     1        ; Zn-O  
1473     1555     1        ; Zn-O  
1473     1759     1        ; Zn-O  
1474     1553     1        ; Zn-O  
1474     1761     1        ; Zn-O  
1475     1552     1        ; Zn-O  
1475     1763     1        ; Zn-O  
1476     1556     1        ; Zn-O  
1476     1762     1        ; Zn-O  
1477     1497     1        ; Zn-O  
1477     1568     1        ; Zn-O  
1477     1765     1        ; Zn-O  
1478     1498     1        ; Zn-O  
1478     1567     1        ; Zn-O  
1478     1767     1        ; Zn-O  
1479     1499     1        ; Zn-O  
1479     1569     1        ; Zn-O  
1479     1766     1        ; Zn-O  
1480     1501     1        ; Zn-O  
1480     1571     1        ; Zn-O  
1480     1769     1        ; Zn-O  
1481     1502     1        ; Zn-O  
1481     1570     1        ; Zn-O  
1481     1768     1        ; Zn-O  
1482     1496     1        ; Zn-O  
1482     1572     1        ; Zn-O  
1482     1773     1        ; Zn-O  
1483     1500     1        ; Zn-O  
1483     1573     1        ; Zn-O  
1483     1770     1        ; Zn-O  
1484     1495     1        ; Zn-O  
1484     1574     1        ; Zn-O  
1484     1772     1        ; Zn-O  
1485     1503     1        ; Zn-O  
1485     1575     1        ; Zn-O  
1485     1771     1        ; Zn-O  
1486     1510     1        ; Zn-O  
1486     1801     1        ; Zn-O  
1487     1504     1        ; Zn-O  
1487     1803     1        ; Zn-O  
1488     1505     1        ; Zn-O  
1488     1804     1        ; Zn-O  
1489     1509     1        ; Zn-O  
1489     1802     1        ; Zn-O  
1490     1507     1        ; Zn-O  
1490     1806     1        ; Zn-O  
1491     1506     1        ; Zn-O  
1491     1808     1        ; Zn-O  
1492     1512     1        ; Zn-O  
1492     1805     1        ; Zn-O  
1493     1508     1        ; Zn-O  
1493     1807     1        ; Zn-O  
1494     1511     1        ; Zn-O  
1494     1809     1        ; Zn-O  
1495     1540     1        ; Zn-O  
1495     1774     1        ; Zn-O  
1496     1541     1        ; Zn-O  
1496     1778     1        ; Zn-O  
1497     1542     1        ; Zn-O  
1497     1776     1        ; Zn-O  
1498     1544     1        ; Zn-O  
1498     1780     1        ; Zn-O  
1499     1543     1        ; Zn-O  
1499     1775     1        ; Zn-O  
1500     1545     1        ; Zn-O  
1500     1777     1        ; Zn-O  
1501     1547     1        ; Zn-O  
1501     1781     1        ; Zn-O  
1502     1546     1        ; Zn-O  
1502     1779     1        ; Zn-O  
1503     1548     1        ; Zn-O  
1503     1782     1        ; Zn-O  
1504     1810     1        ; Zn-O  
1505     1811     1        ; Zn-O  
1506     1812     1        ; Zn-O  
1507     1813     1        ; Zn-O  
1508     1814     1        ; Zn-O  
1509     1817     1        ; Zn-O  
1510     1815     1        ; Zn-O  
1511     1818     1        ; Zn-O  
1512     1816     1        ; Zn-O  
1513     1522     1        ; Zn-O  
1513     1558     1        ; Zn-O  
1513     1783     1        ; Zn-O  
1514     1523     1        ; Zn-O  
1514     1560     1        ; Zn-O  
1514     1784     1        ; Zn-O  
1515     1525     1        ; Zn-O  
1515     1561     1        ; Zn-O  
1515     1789     1        ; Zn-O  
1516     1527     1        ; Zn-O  
1516     1559     1        ; Zn-O  
1516     1787     1        ; Zn-O  
1517     1526     1        ; Zn-O  
1517     1565     1        ; Zn-O  
1517     1785     1        ; Zn-O  
1518     1524     1        ; Zn-O  
1518     1562     1        ; Zn-O  
1518     1786     1        ; Zn-O  
1519     1528     1        ; Zn-O  
1519     1563     1        ; Zn-O  
1519     1790     1        ; Zn-O  
1520     1529     1        ; Zn-O  
1520     1564     1        ; Zn-O  
1520     1788     1        ; Zn-O  
1521     1530     1        ; Zn-O  
1521     1566     1        ; Zn-O  
1521     1791     1        ; Zn-O  
1522     1576     1        ; Zn-O  
1522     1793     1        ; Zn-O  
1523     1577     1        ; Zn-O  
1523     1792     1        ; Zn-O  
1524     1578     1        ; Zn-O  
1524     1794     1        ; Zn-O  
1525     1579     1        ; Zn-O  
1525     1795     1        ; Zn-O  
1526     1580     1        ; Zn-O  
1526     1796     1        ; Zn-O  
1527     1581     1        ; Zn-O  
1527     1799     1        ; Zn-O  
1528     1583     1        ; Zn-O  
1528     1797     1        ; Zn-O  
1529     1582     1        ; Zn-O  
1529     1798     1        ; Zn-O  
1530     1584     1        ; Zn-O  
1530     1800     1        ; Zn-O  
1531     1551     1        ; Zn-O  
1531     1819     1        ; Zn-O  
1532     1550     1        ; Zn-O  
1532     1823     1        ; Zn-O  
1533     1553     1        ; Zn-O  
1533     1824     1        ; Zn-O  
1534     1549     1        ; Zn-O  
1534     1820     1        ; Zn-O  
1535     1552     1        ; Zn-O  
1535     1822     1        ; Zn-O  
1536     1557     1        ; Zn-O  
1536     1825     1        ; Zn-O  
1537     1556     1        ; Zn-O  
1537     1826     1        ; Zn-O  
1538     1555     1        ; Zn-O  
1538     1821     1        ; Zn-O  
1539     1554     1        ; Zn-O  
1539     1827     1        ; Zn-O  
1540     1558     1        ; Zn-O  
1540     1828     1        ; Zn-O  
1541     1560     1        ; Zn-O  
1541     1831     1        ; Zn-O  
1542     1564     1        ; Zn-O  
1542     1829     1        ; Zn-O  
1543     1563     1        ; Zn-O  
1543     1833     1        ; Zn-O  
1544     1559     1        ; Zn-O  
1544     1830     1        ; Zn-O  
1545     1562     1        ; Zn-O  
1545     1832     1        ; Zn-O  
1546     1561     1        ; Zn-O  
1546     1835     1        ; Zn-O  
1547     1565     1        ; Zn-O  
1547     1834     1        ; Zn-O  
1548     1566     1        ; Zn-O  
1548     1836     1        ; Zn-O  
1549     1840     1        ; Zn-O  
1550     1838     1        ; Zn-O  
1551     1837     1        ; Zn-O  
1552     1839     1        ; Zn-O  
1553     1842     1        ; Zn-O  
1554     1845     1        ; Zn-O  
1555     1841     1        ; Zn-O  
1556     1843     1        ; Zn-O  
1557     1844     1        ; Zn-O  
1558     1846     1        ; Zn-O  
1559     1850     1        ; Zn-O  
1560     1847     1        ; Zn-O  
1561     1849     1        ; Zn-O  
1562     1848     1        ; Zn-O  
1563     1852     1        ; Zn-O  
1564     1853     1        ; Zn-O  
1565     1851     1        ; Zn-O  
1566     1854     1        ; Zn-O  
1567     1576     1        ; Zn-O  
1567     1856     1        ; Zn-O  
1568     1577     1        ; Zn-O  
1568     1855     1        ; Zn-O  
1569     1578     1        ; Zn-O  
1569     1857     1        ; Zn-O  
1570     1583     1        ; Zn-O  
1570     1858     1        ; Zn-O  
1571     1582     1        ; Zn-O  
1571     1860     1        ; Zn-O  
1572     1580     1        ; Zn-O  
1572     1861     1        ; Zn-O  
1573     1579     1        ; Zn-O  
1573     1859     1        ; Zn-O  
1574     1584     1        ; Zn-O  
1574     1862     1        ; Zn-O  
1575     1581     1        ; Zn-O  
1575     1863     1        ; Zn-O  
1576     1865     1        ; Zn-O  
1577     1864     1        ; Zn-O  
1578     1866     1        ; Zn-O  
1579     1868     1        ; Zn-O  
1580     1867     1        ; Zn-O  
1581     1872     1        ; Zn-O  
1582     1871     1        ; Zn-O  
1583     1869     1        ; Zn-O  
1584     1870     1        ; Zn-O  
1585     1594     1        ; Zn-O  
1585     1612     1        ; Zn-O  
1585     1873     1        ; Zn-O  
1586     1596     1        ; Zn-O  
1586     1613     1        ; Zn-O  
1586     1874     1        ; Zn-O  
1587     1595     1        ; Zn-O  
1587     1614     1        ; Zn-O  
1587     1875     1        ; Zn-O  
1588     1599     1        ; Zn-O  
1588     1617     1        ; Zn-O  
1588     1876     1        ; Zn-O  
1589     1597     1        ; Zn-O  
1589     1615     1        ; Zn-O  
1589     1877     1        ; Zn-O  
1590     1600     1        ; Zn-O  
1590     1619     1        ; Zn-O  
1590     1878     1        ; Zn-O  
1591     1601     1        ; Zn-O  
1591     1616     1        ; Zn-O  
1591     1880     1        ; Zn-O  
1592     1598     1        ; Zn-O  
1592     1618     1        ; Zn-O  
1592     1879     1        ; Zn-O  
1593     1602     1        ; Zn-O  
1593     1620     1        ; Zn-O  
1593     1881     1        ; Zn-O  
1594     1622     1        ; Zn-O  
1594     1900     1        ; Zn-O  
1595     1625     1        ; Zn-O  
1595     1907     1        ; Zn-O  
1596     1621     1        ; Zn-O  
1596     1901     1        ; Zn-O  
1597     1624     1        ; Zn-O  
1597     1905     1        ; Zn-O  
1598     1626     1        ; Zn-O  
1598     1902     1        ; Zn-O  
1599     1628     1        ; Zn-O  
1599     1903     1        ; Zn-O  
1600     1623     1        ; Zn-O  
1600     1908     1        ; Zn-O  
1601     1627     1        ; Zn-O  
1601     1906     1        ; Zn-O  
1602     1629     1        ; Zn-O  
1602     1904     1        ; Zn-O  
1603     1639     1        ; Zn-O  
1603     1675     1        ; Zn-O  
1603     1885     1        ; Zn-O  
1604     1640     1        ; Zn-O  
1604     1677     1        ; Zn-O  
1604     1882     1        ; Zn-O  
1605     1641     1        ; Zn-O  
1605     1678     1        ; Zn-O  
1605     1883     1        ; Zn-O  
1606     1642     1        ; Zn-O  
1606     1681     1        ; Zn-O  
1606     1884     1        ; Zn-O  
1607     1644     1        ; Zn-O  
1607     1680     1        ; Zn-O  
1607     1886     1        ; Zn-O  
1608     1645     1        ; Zn-O  
1608     1679     1        ; Zn-O  
1608     1887     1        ; Zn-O  
1609     1647     1        ; Zn-O  
1609     1676     1        ; Zn-O  
1609     1890     1        ; Zn-O  
1610     1646     1        ; Zn-O  
1610     1682     1        ; Zn-O  
1610     1889     1        ; Zn-O  
1611     1643     1        ; Zn-O  
1611     1683     1        ; Zn-O  
1611     1888     1        ; Zn-O  
1612     1717     1        ; Zn-O  
1612     1909     1        ; Zn-O  
1613     1714     1        ; Zn-O  
1613     1911     1        ; Zn-O  
1614     1718     1        ; Zn-O  
1614     1913     1        ; Zn-O  
1615     1711     1        ; Zn-O  
1615     1912     1        ; Zn-O  
1616     1712     1        ; Zn-O  
1616     1910     1        ; Zn-O  
1617     1715     1        ; Zn-O  
1617     1917     1        ; Zn-O  
1618     1713     1        ; Zn-O  
1618     1914     1        ; Zn-O  
1619     1716     1        ; Zn-O  
1619     1916     1        ; Zn-O  
1620     1719     1        ; Zn-O  
1620     1915     1        ; Zn-O  
1621     1634     1        ; Zn-O  
1621     1942     1        ; Zn-O  
1622     1631     1        ; Zn-O  
1622     1936     1        ; Zn-O  
1623     1630     1        ; Zn-O  
1623     1940     1        ; Zn-O  
1624     1632     1        ; Zn-O  
1624     1937     1        ; Zn-O  
1625     1635     1        ; Zn-O  
1625     1939     1        ; Zn-O  
1626     1638     1        ; Zn-O  
1626     1943     1        ; Zn-O  
1627     1633     1        ; Zn-O  
1627     1938     1        ; Zn-O  
1628     1636     1        ; Zn-O  
1628     1944     1        ; Zn-O  
1629     1637     1        ; Zn-O  
1629     1941     1        ; Zn-O  
1630     1657     1        ; Zn-O  
1630     1891     1        ; Zn-O  
1631     1661     1        ; Zn-O  
1631     1893     1        ; Zn-O  
1632     1662     1        ; Zn-O  
1632     1892     1        ; Zn-O  
1633     1659     1        ; Zn-O  
1633     1896     1        ; Zn-O  
1634     1658     1        ; Zn-O  
1634     1894     1        ; Zn-O  
1635     1660     1        ; Zn-O  
1635     1895     1        ; Zn-O  
1636     1663     1        ; Zn-O  
1636     1898     1        ; Zn-O  
1637     1665     1        ; Zn-O  
1637     1899     1        ; Zn-O  
1638     1664     1        ; Zn-O  
1638     1897     1        ; Zn-O  
1639     1692     1        ; Zn-O  
1639     1927     1        ; Zn-O  
1640     1684     1        ; Zn-O  
1640     1928     1        ; Zn-O  
1641     1686     1        ; Zn-O  
1641     1929     1        ; Zn-O  
1642     1688     1        ; Zn-O  
1642     1930     1        ; Zn-O  
1643     1689     1        ; Zn-O  
1643     1932     1        ; Zn-O  
1644     1685     1        ; Zn-O  
1644     1934     1        ; Zn-O  
1645     1687     1        ; Zn-O  
1645     1931     1        ; Zn-O  
1646     1691     1        ; Zn-O  
1646     1933     1        ; Zn-O  
1647     1690     1        ; Zn-O  
1647     1935     1        ; Zn-O  
1648     1684     1        ; Zn-O  
1648     1703     1        ; Zn-O  
1648     1918     1        ; Zn-O  
1649     1686     1        ; Zn-O  
1649     1706     1        ; Zn-O  
1649     1919     1        ; Zn-O  
1650     1685     1        ; Zn-O  
1650     1704     1        ; Zn-O  
1650     1921     1        ; Zn-O  
1651     1687     1        ; Zn-O  
1651     1705     1        ; Zn-O  
1651     1922     1        ; Zn-O  
1652     1689     1        ; Zn-O  
1652     1702     1        ; Zn-O  
1652     1924     1        ; Zn-O  
1653     1688     1        ; Zn-O  
1653     1708     1        ; Zn-O  
1653     1920     1        ; Zn-O  
1654     1691     1        ; Zn-O  
1654     1709     1        ; Zn-O  
1654     1926     1        ; Zn-O  
1655     1690     1        ; Zn-O  
1655     1707     1        ; Zn-O  
1655     1925     1        ; Zn-O  
1656     1692     1        ; Zn-O  
1656     1710     1        ; Zn-O  
1656     1923     1        ; Zn-O  
1657     1694     1        ; Zn-O  
1657     1945     1        ; Zn-O  
1658     1696     1        ; Zn-O  
1658     1948     1        ; Zn-O  
1659     1697     1        ; Zn-O  
1659     1947     1        ; Zn-O  
1660     1695     1        ; Zn-O  
1660     1950     1        ; Zn-O  
1661     1693     1        ; Zn-O  
1661     1949     1        ; Zn-O  
1662     1700     1        ; Zn-O  
1662     1946     1        ; Zn-O  
1663     1698     1        ; Zn-O  
1663     1952     1        ; Zn-O  
1664     1699     1        ; Zn-O  
1664     1953     1        ; Zn-O  
1665     1701     1        ; Zn-O  
1665     1951     1        ; Zn-O  
1666     1680     1        ; Zn-O  
1666     1720     1        ; Zn-O  
1666     1960     1        ; Zn-O  
1667     1677     1        ; Zn-O  
1667     1723     1        ; Zn-O  
1667     1954     1        ; Zn-O  
1668     1679     1        ; Zn-O  
1668     1726     1        ; Zn-O  
1668     1955     1        ; Zn-O  
1669     1676     1        ; Zn-O  
1669     1724     1        ; Zn-O  
1669     1958     1        ; Zn-O  
1670     1678     1        ; Zn-O  
1670     1721     1        ; Zn-O  
1670     1959     1        ; Zn-O  
1671     1681     1        ; Zn-O  
1671     1722     1        ; Zn-O  
1671     1957     1        ; Zn-O  
1672     1675     1        ; Zn-O  
1672     1727     1        ; Zn-O  
1672     1956     1        ; Zn-O  
1673     1683     1        ; Zn-O  
1673     1728     1        ; Zn-O  
1673     1962     1        ; Zn-O  
1674     1682     1        ; Zn-O  
1674     1725     1        ; Zn-O  
1674     1961     1        ; Zn-O  
1675     1966     1        ; Zn-O  
1676     1963     1        ; Zn-O  
1677     1965     1        ; Zn-O  
1678     1969     1        ; Zn-O  
1679     1964     1        ; Zn-O  
1680     1967     1        ; Zn-O  
1681     1968     1        ; Zn-O  
1682     1970     1        ; Zn-O  
1683     1971     1        ; Zn-O  
1684     1999     1        ; Zn-O  
1685     2001     1        ; Zn-O  
1686     2003     1        ; Zn-O  
1687     2000     1        ; Zn-O  
1688     2004     1        ; Zn-O  
1689     2005     1        ; Zn-O  
1690     2007     1        ; Zn-O  
1691     2006     1        ; Zn-O  
1692     2002     1        ; Zn-O  
1693     1714     1        ; Zn-O  
1693     1994     1        ; Zn-O  
1694     1713     1        ; Zn-O  
1694     1990     1        ; Zn-O  
1695     1711     1        ; Zn-O  
1695     1991     1        ; Zn-O  
1696     1712     1        ; Zn-O  
1696     1995     1        ; Zn-O  
1697     1717     1        ; Zn-O  
1697     1992     1        ; Zn-O  
1698     1716     1        ; Zn-O  
1698     1993     1        ; Zn-O  
1699     1715     1        ; Zn-O  
1699     1997     1        ; Zn-O  
1700     1719     1        ; Zn-O  
1700     1996     1        ; Zn-O  
1701     1718     1        ; Zn-O  
1701     1998     1        ; Zn-O  
1702     1724     1        ; Zn-O  
1702     1981     1        ; Zn-O  
1703     1720     1        ; Zn-O  
1703     1983     1        ; Zn-O  
1704     1721     1        ; Zn-O  
1704     1984     1        ; Zn-O  
1705     1722     1        ; Zn-O  
1705     1986     1        ; Zn-O  
1706     1723     1        ; Zn-O  
1706     1982     1        ; Zn-O  
1707     1725     1        ; Zn-O  
1707     1987     1        ; Zn-O  
1708     1727     1        ; Zn-O  
1708     1989     1        ; Zn-O  
1709     1728     1        ; Zn-O  
1709     1988     1        ; Zn-O  
1710     1726     1        ; Zn-O  
1710     1985     1        ; Zn-O  
1711     1976     1        ; Zn-O  
1712     1974     1        ; Zn-O  
1713     1975     1        ; Zn-O  
1714     1973     1        ; Zn-O  
1715     1979     1        ; Zn-O  
1716     1977     1        ; Zn-O  
1717     1972     1        ; Zn-O  
1718     1978     1        ; Zn-O  
1719     1980     1        ; Zn-O  
1720     2008     1        ; Zn-O  
1721     2009     1        ; Zn-O  
1722     2012     1        ; Zn-O  
1723     2014     1        ; Zn-O  
1724     2010     1        ; Zn-O  
1725     2015     1        ; Zn-O  
1726     2011     1        ; Zn-O  
1727     2013     1        ; Zn-O  
1728     2016     1        ; Zn-O  
1729     1740     1        ; Zn-O  
1729     1765     1        ; Zn-O  
1729     2027     1        ; Zn-O  
1730     1739     1        ; Zn-O  
1730     1766     1        ; Zn-O  
1730     2026     1        ; Zn-O  
1731     1745     1        ; Zn-O  
1731     1767     1        ; Zn-O  
1731     2029     1        ; Zn-O  
1732     1742     1        ; Zn-O  
1732     1770     1        ; Zn-O  
1732     2033     1        ; Zn-O  
1733     1743     1        ; Zn-O  
1733     1768     1        ; Zn-O  
1733     2028     1        ; Zn-O  
1734     1741     1        ; Zn-O  
1734     1773     1        ; Zn-O  
1734     2034     1        ; Zn-O  
1735     1744     1        ; Zn-O  
1735     1769     1        ; Zn-O  
1735     2031     1        ; Zn-O  
1736     1738     1        ; Zn-O  
1736     1772     1        ; Zn-O  
1736     2032     1        ; Zn-O  
1737     1746     1        ; Zn-O  
1737     1771     1        ; Zn-O  
1737     2030     1        ; Zn-O  
1738     1774     1        ; Zn-O  
1738     2018     1        ; Zn-O  
1739     1775     1        ; Zn-O  
1739     2020     1        ; Zn-O  
1740     1776     1        ; Zn-O  
1740     2021     1        ; Zn-O  
1741     1778     1        ; Zn-O  
1741     2022     1        ; Zn-O  
1742     1777     1        ; Zn-O  
1742     2017     1        ; Zn-O  
1743     1779     1        ; Zn-O  
1743     2023     1        ; Zn-O  
1744     1781     1        ; Zn-O  
1744     2024     1        ; Zn-O  
1745     1780     1        ; Zn-O  
1745     2019     1        ; Zn-O  
1746     1782     1        ; Zn-O  
1746     2025     1        ; Zn-O  
1747     1757     1        ; Zn-O  
1747     1783     1        ; Zn-O  
1747     2037     1        ; Zn-O  
1748     1756     1        ; Zn-O  
1748     1784     1        ; Zn-O  
1748     2036     1        ; Zn-O  
1749     1758     1        ; Zn-O  
1749     1786     1        ; Zn-O  
1749     2035     1        ; Zn-O  
1750     1764     1        ; Zn-O  
1750     1788     1        ; Zn-O  
1750     2041     1        ; Zn-O  
1751     1761     1        ; Zn-O  
1751     1787     1        ; Zn-O  
1751     2043     1        ; Zn-O  
1752     1759     1        ; Zn-O  
1752     1789     1        ; Zn-O  
1752     2040     1        ; Zn-O  
1753     1760     1        ; Zn-O  
1753     1785     1        ; Zn-O  
1753     2038     1        ; Zn-O  
1754     1762     1        ; Zn-O  
1754     1790     1        ; Zn-O  
1754     2039     1        ; Zn-O  
1755     1763     1        ; Zn-O  
1755     1791     1        ; Zn-O  
1755     2042     1        ; Zn-O  
1756     1792     1        ; Zn-O  
1756     2044     1        ; Zn-O  
1757     1793     1        ; Zn-O  
1757     2046     1        ; Zn-O  
1758     1794     1        ; Zn-O  
1758     2045     1        ; Zn-O  
1759     1795     1        ; Zn-O  
1759     2048     1        ; Zn-O  
1760     1796     1        ; Zn-O  
1760     2047     1        ; Zn-O  
1761     1799     1        ; Zn-O  
1761     2051     1        ; Zn-O  
1762     1797     1        ; Zn-O  
1762     2052     1        ; Zn-O  
1763     1800     1        ; Zn-O  
1763     2049     1        ; Zn-O  
1764     1798     1        ; Zn-O  
1764     2050     1        ; Zn-O  
1765     1792     1        ; Zn-O  
1765     2053     1        ; Zn-O  
1766     1794     1        ; Zn-O  
1766     2054     1        ; Zn-O  
1767     1793     1        ; Zn-O  
1767     2060     1        ; Zn-O  
1768     1797     1        ; Zn-O  
1768     2056     1        ; Zn-O  
1769     1798     1        ; Zn-O  
1769     2055     1        ; Zn-O  
1770     1795     1        ; Zn-O  
1770     2058     1        ; Zn-O  
1771     1799     1        ; Zn-O  
1771     2061     1        ; Zn-O  
1772     1800     1        ; Zn-O  
1772     2059     1        ; Zn-O  
1773     1796     1        ; Zn-O  
1773     2057     1        ; Zn-O  
1774     1783     1        ; Zn-O  
1774     2062     1        ; Zn-O  
1775     1790     1        ; Zn-O  
1775     2065     1        ; Zn-O  
1776     1788     1        ; Zn-O  
1776     2063     1        ; Zn-O  
1777     1786     1        ; Zn-O  
1777     2068     1        ; Zn-O  
1778     1784     1        ; Zn-O  
1778     2064     1        ; Zn-O  
1779     1789     1        ; Zn-O  
1779     2067     1        ; Zn-O  
1780     1787     1        ; Zn-O  
1780     2069     1        ; Zn-O  
1781     1785     1        ; Zn-O  
1781     2066     1        ; Zn-O  
1782     1791     1        ; Zn-O  
1782     2070     1        ; Zn-O  
1783     2090     1        ; Zn-O  
1784     2089     1        ; Zn-O  
1785     2093     1        ; Zn-O  
1786     2091     1        ; Zn-O  
1787     2096     1        ; Zn-O  
1788     2095     1        ; Zn-O  
1789     2092     1        ; Zn-O  
1790     2094     1        ; Zn-O  
1791     2097     1        ; Zn-O  
1792     2098     1        ; Zn-O  
1793     2100     1        ; Zn-O  
1794     2099     1        ; Zn-O  
1795     2101     1        ; Zn-O  
1796     2102     1        ; Zn-O  
1797     2104     1        ; Zn-O  
1798     2103     1        ; Zn-O  
1799     2105     1        ; Zn-O  
1800     2106     1        ; Zn-O  
1801     1819     1        ; Zn-O  
1801     1831     1        ; Zn-O  
1801     2072     1        ; Zn-O  
1802     1820     1        ; Zn-O  
1802     1828     1        ; Zn-O  
1802     2076     1        ; Zn-O  
1803     1826     1        ; Zn-O  
1803     1829     1        ; Zn-O  
1803     2071     1        ; Zn-O  
1804     1824     1        ; Zn-O  
1804     1833     1        ; Zn-O  
1804     2073     1        ; Zn-O  
1805     1823     1        ; Zn-O  
1805     1832     1        ; Zn-O  
1805     2074     1        ; Zn-O  
1806     1825     1        ; Zn-O  
1806     1830     1        ; Zn-O  
1806     2078     1        ; Zn-O  
1807     1821     1        ; Zn-O  
1807     1834     1        ; Zn-O  
1807     2075     1        ; Zn-O  
1808     1822     1        ; Zn-O  
1808     1835     1        ; Zn-O  
1808     2077     1        ; Zn-O  
1809     1827     1        ; Zn-O  
1809     1836     1        ; Zn-O  
1809     2079     1        ; Zn-O  
1810     1837     1        ; Zn-O  
1810     1855     1        ; Zn-O  
1810     2080     1        ; Zn-O  
1811     1838     1        ; Zn-O  
1811     1857     1        ; Zn-O  
1811     2081     1        ; Zn-O  
1812     1842     1        ; Zn-O  
1812     1858     1        ; Zn-O  
1812     2083     1        ; Zn-O  
1813     1840     1        ; Zn-O  
1813     1856     1        ; Zn-O  
1813     2084     1        ; Zn-O  
1814     1843     1        ; Zn-O  
1814     1860     1        ; Zn-O  
1814     2082     1        ; Zn-O  
1815     1841     1        ; Zn-O  
1815     1861     1        ; Zn-O  
1815     2085     1        ; Zn-O  
1816     1839     1        ; Zn-O  
1816     1859     1        ; Zn-O  
1816     2086     1        ; Zn-O  
1817     1845     1        ; Zn-O  
1817     1862     1        ; Zn-O  
1817     2088     1        ; Zn-O  
1818     1844     1        ; Zn-O  
1818     1863     1        ; Zn-O  
1818     2087     1        ; Zn-O  
1819     1847     1        ; Zn-O  
1819     2107     1        ; Zn-O  
1820     1846     1        ; Zn-O  
1820     2112     1        ; Zn-O  
1821     1851     1        ; Zn-O  
1821     2109     1        ; Zn-O  
1822     1849     1        ; Zn-O  
1822     2110     1        ; Zn-O  
1823     1848     1        ; Zn-O  
1823     2108     1        ; Zn-O  
1824     1852     1        ; Zn-O  
1824     2113     1        ; Zn-O  
1825     1850     1        ; Zn-O  
1825     2115     1        ; Zn-O  
1826     1853     1        ; Zn-O  
1826     2114     1        ; Zn-O  
1827     1854     1        ; Zn-O  
1827     2111     1        ; Zn-O  
1828     1862     1        ; Zn-O  
1828     2116     1        ; Zn-O  
1829     1855     1        ; Zn-O  
1829     2118     1        ; Zn-O  
1830     1856     1        ; Zn-O  
1830     2123     1        ; Zn-O  
1831     1861     1        ; Zn-O  
1831     2117     1        ; Zn-O  
1832     1859     1        ; Zn-O  
1832     2120     1        ; Zn-O  
1833     1857     1        ; Zn-O  
1833     2119     1        ; Zn-O  
1834     1860     1        ; Zn-O  
1834     2122     1        ; Zn-O  
1835     1858     1        ; Zn-O  
1835     2121     1        ; Zn-O  
1836     1863     1        ; Zn-O  
1836     2124     1        ; Zn-O  
1837     1864     1        ; Zn-O  
1837     2125     1        ; Zn-O  
1838     1866     1        ; Zn-O  
1838     2126     1        ; Zn-O  
1839     1868     1        ; Zn-O  
1839     2127     1        ; Zn-O  
1840     1865     1        ; Zn-O  
1840     2129     1        ; Zn-O  
1841     1867     1        ; Zn-O  
1841     2128     1        ; Zn-O  
1842     1869     1        ; Zn-O  
1842     2130     1        ; Zn-O  
1843     1871     1        ; Zn-O  
1843     2131     1        ; Zn-O  
1844     1872     1        ; Zn-O  
1844     2133     1        ; Zn-O  
1845     1870     1        ; Zn-O  
1845     2132     1        ; Zn-O  
1846     1865     1        ; Zn-O  
1846     2143     1        ; Zn-O  
1847     1864     1        ; Zn-O  
1847     2144     1        ; Zn-O  
1848     1866     1        ; Zn-O  
1848     2146     1        ; Zn-O  
1849     1868     1        ; Zn-O  
1849     2145     1        ; Zn-O  
1850     1872     1        ; Zn-O  
1850     2151     1        ; Zn-O  
1851     1867     1        ; Zn-O  
1851     2147     1        ; Zn-O  
1852     1869     1        ; Zn-O  
1852     2148     1        ; Zn-O  
1853     1871     1        ; Zn-O  
1853     2149     1        ; Zn-O  
1854     1870     1        ; Zn-O  
1854     2150     1        ; Zn-O  
1855     2134     1        ; Zn-O  
1856     2137     1        ; Zn-O  
1857     2135     1        ; Zn-O  
1858     2136     1        ; Zn-O  
1859     2140     1        ; Zn-O  
1860     2138     1        ; Zn-O  
1861     2139     1        ; Zn-O  
1862     2141     1        ; Zn-O  
1863     2142     1        ; Zn-O  
1864     2152     1        ; Zn-O  
1865     2154     1        ; Zn-O  
1866     2153     1        ; Zn-O  
1867     2156     1        ; Zn-O  
1868     2155     1        ; Zn-O  
1869     2157     1        ; Zn-O  
1870     2160     1        ; Zn-O  
1871     2158     1        ; Zn-O  
1872     2159     1        ; Zn-O  
1873     1882     1        ; Zn-O  
1873     1893     1        ; Zn-O  
1873     2170     1        ; Zn-O  
1874     1883     1        ; Zn-O  
1874     1894     1        ; Zn-O  
1874     2172     1        ; Zn-O  
1875     1884     1        ; Zn-O  
1875     1895     1        ; Zn-O  
1875     2173     1        ; Zn-O  
1876     1889     1        ; Zn-O  
1876     1898     1        ; Zn-O  
1876     2174     1        ; Zn-O  
1877     1887     1        ; Zn-O  
1877     1892     1        ; Zn-O  
1877     2175     1        ; Zn-O  
1878     1890     1        ; Zn-O  
1878     1891     1        ; Zn-O  
1878     2178     1        ; Zn-O  
1879     1888     1        ; Zn-O  
1879     1897     1        ; Zn-O  
1879     2177     1        ; Zn-O  
1880     1886     1        ; Zn-O  
1880     1896     1        ; Zn-O  
1880     2176     1        ; Zn-O  
1881     1885     1        ; Zn-O  
1881     1899     1        ; Zn-O  
1881     2171     1        ; Zn-O  
1882     1918     1        ; Zn-O  
1882     2243     1        ; Zn-O  
1883     1919     1        ; Zn-O  
1883     2245     1        ; Zn-O  
1884     1920     1        ; Zn-O  
1884     2244     1        ; Zn-O  
1885     1923     1        ; Zn-O  
1885     2242     1        ; Zn-O  
1886     1921     1        ; Zn-O  
1886     2247     1        ; Zn-O  
1887     1922     1        ; Zn-O  
1887     2246     1        ; Zn-O  
1888     1924     1        ; Zn-O  
1888     2249     1        ; Zn-O  
1889     1926     1        ; Zn-O  
1889     2248     1        ; Zn-O  
1890     1925     1        ; Zn-O  
1890     2250     1        ; Zn-O  
1891     1963     1        ; Zn-O  
1891     2188     1        ; Zn-O  
1892     1964     1        ; Zn-O  
1892     2189     1        ; Zn-O  
1893     1965     1        ; Zn-O  
1893     2192     1        ; Zn-O  
1894     1969     1        ; Zn-O  
1894     2191     1        ; Zn-O  
1895     1968     1        ; Zn-O  
1895     2193     1        ; Zn-O  
1896     1967     1        ; Zn-O  
1896     2190     1        ; Zn-O  
1897     1971     1        ; Zn-O  
1897     2195     1        ; Zn-O  
1898     1970     1        ; Zn-O  
1898     2196     1        ; Zn-O  
1899     1966     1        ; Zn-O  
1899     2194     1        ; Zn-O  
1900     1927     1        ; Zn-O  
1900     1972     1        ; Zn-O  
1900     2161     1        ; Zn-O  
1901     1930     1        ; Zn-O  
1901     1973     1        ; Zn-O  
1901     2163     1        ; Zn-O  
1902     1928     1        ; Zn-O  
1902     1975     1        ; Zn-O  
1902     2166     1        ; Zn-O  
1903     1929     1        ; Zn-O  
1903     1979     1        ; Zn-O  
1903     2167     1        ; Zn-O  
1904     1932     1        ; Zn-O  
1904     1980     1        ; Zn-O  
1904     2162     1        ; Zn-O  
1905     1935     1        ; Zn-O  
1905     1976     1        ; Zn-O  
1905     2168     1        ; Zn-O  
1906     1931     1        ; Zn-O  
1906     1974     1        ; Zn-O  
1906     2165     1        ; Zn-O  
1907     1933     1        ; Zn-O  
1907     1978     1        ; Zn-O  
1907     2164     1        ; Zn-O  
1908     1934     1        ; Zn-O  
1908     1977     1        ; Zn-O  
1908     2169     1        ; Zn-O  
1909     1918     1        ; Zn-O  
1909     1947     1        ; Zn-O  
1909     2198     1        ; Zn-O  
1910     1921     1        ; Zn-O  
1910     1948     1        ; Zn-O  
1910     2201     1        ; Zn-O  
1911     1919     1        ; Zn-O  
1911     1949     1        ; Zn-O  
1911     2199     1        ; Zn-O  
1912     1922     1        ; Zn-O  
1912     1950     1        ; Zn-O  
1912     2202     1        ; Zn-O  
1913     1920     1        ; Zn-O  
1913     1951     1        ; Zn-O  
1913     2200     1        ; Zn-O  
1914     1924     1        ; Zn-O  
1914     1945     1        ; Zn-O  
1914     2203     1        ; Zn-O  
1915     1923     1        ; Zn-O  
1915     1946     1        ; Zn-O  
1915     2197     1        ; Zn-O  
1916     1925     1        ; Zn-O  
1916     1952     1        ; Zn-O  
1916     2204     1        ; Zn-O  
1917     1926     1        ; Zn-O  
1917     1953     1        ; Zn-O  
1917     2205     1        ; Zn-O  
1918     2269     1        ; Zn-O  
1919     2273     1        ; Zn-O  
1920     2275     1        ; Zn-O  
1921     2271     1        ; Zn-O  
1922     2272     1        ; Zn-O  
1923     2270     1        ; Zn-O  
1924     2274     1        ; Zn-O  
1925     2276     1        ; Zn-O  
1926     2277     1        ; Zn-O  
1927     1956     1        ; Zn-O  
1927     2224     1        ; Zn-O  
1928     1954     1        ; Zn-O  
1928     2225     1        ; Zn-O  
1929     1959     1        ; Zn-O  
1929     2227     1        ; Zn-O  
1930     1957     1        ; Zn-O  
1930     2226     1        ; Zn-O  
1931     1955     1        ; Zn-O  
1931     2229     1        ; Zn-O  
1932     1962     1        ; Zn-O  
1932     2232     1        ; Zn-O  
1933     1961     1        ; Zn-O  
1933     2231     1        ; Zn-O  
1934     1960     1        ; Zn-O  
1934     2228     1        ; Zn-O  
1935     1958     1        ; Zn-O  
1935     2230     1        ; Zn-O  
1936     1956     1        ; Zn-O  
1936     1994     1        ; Zn-O  
1936     2182     1        ; Zn-O  
1937     1958     1        ; Zn-O  
1937     1996     1        ; Zn-O  
1937     2180     1        ; Zn-O  
1938     1955     1        ; Zn-O  
1938     1992     1        ; Zn-O  
1938     2181     1        ; Zn-O  
1939     1961     1        ; Zn-O  
1939     1991     1        ; Zn-O  
1939     2185     1        ; Zn-O  
1940     1960     1        ; Zn-O  
1940     1990     1        ; Zn-O  
1940     2179     1        ; Zn-O  
1941     1962     1        ; Zn-O  
1941     1998     1        ; Zn-O  
1941     2184     1        ; Zn-O  
1942     1957     1        ; Zn-O  
1942     1995     1        ; Zn-O  
1942     2183     1        ; Zn-O  
1943     1954     1        ; Zn-O  
1943     1997     1        ; Zn-O  
1943     2186     1        ; Zn-O  
1944     1959     1        ; Zn-O  
1944     1993     1        ; Zn-O  
1944     2187     1        ; Zn-O  
1945     1981     1        ; Zn-O  
1945     2206     1        ; Zn-O  
1946     1985     1        ; Zn-O  
1946     2207     1        ; Zn-O  
1947     1983     1        ; Zn-O  
1947     2208     1        ; Zn-O  
1948     1984     1        ; Zn-O  
1948     2209     1        ; Zn-O  
1949     1982     1        ; Zn-O  
1949     2211     1        ; Zn-O  
1950     1986     1        ; Zn-O  
1950     2210     1        ; Zn-O  
1951     1989     1        ; Zn-O  
1951     2213     1        ; Zn-O  
1952     1987     1        ; Zn-O  
1952     2214     1        ; Zn-O  
1953     1988     1        ; Zn-O  
1953     2212     1        ; Zn-O  
1954     2252     1        ; Zn-O  
1955     2251     1        ; Zn-O  
1956     2255     1        ; Zn-O  
1957     2258     1        ; Zn-O  
1958     2253     1        ; Zn-O  
1959     2254     1        ; Zn-O  
1960     2256     1        ; Zn-O  
1961     2257     1        ; Zn-O  
1962     2259     1        ; Zn-O  
1963     1981     1        ; Zn-O  
1963     2260     1        ; Zn-O  
1964     1985     1        ; Zn-O  
1964     2261     1        ; Zn-O  
1965     1982     1        ; Zn-O  
1965     2263     1        ; Zn-O  
1966     1989     1        ; Zn-O  
1966     2262     1        ; Zn-O  
1967     1983     1        ; Zn-O  
1967     2264     1        ; Zn-O  
1968     1986     1        ; Zn-O  
1968     2265     1        ; Zn-O  
1969     1984     1        ; Zn-O  
1969     2266     1        ; Zn-O  
1970     1987     1        ; Zn-O  
1970     2267     1        ; Zn-O  
1971     1988     1        ; Zn-O  
1971     2268     1        ; Zn-O  
1972     2002     1        ; Zn-O  
1972     2215     1        ; Zn-O  
1973     2004     1        ; Zn-O  
1973     2216     1        ; Zn-O  
1974     2000     1        ; Zn-O  
1974     2221     1        ; Zn-O  
1975     1999     1        ; Zn-O  
1975     2219     1        ; Zn-O  
1976     2007     1        ; Zn-O  
1976     2218     1        ; Zn-O  
1977     2001     1        ; Zn-O  
1977     2223     1        ; Zn-O  
1978     2006     1        ; Zn-O  
1978     2220     1        ; Zn-O  
1979     2003     1        ; Zn-O  
1979     2222     1        ; Zn-O  
1980     2005     1        ; Zn-O  
1980     2217     1        ; Zn-O  
1981     2288     1        ; Zn-O  
1982     2291     1        ; Zn-O  
1983     2290     1        ; Zn-O  
1984     2289     1        ; Zn-O  
1985     2287     1        ; Zn-O  
1986     2292     1        ; Zn-O  
1987     2294     1        ; Zn-O  
1988     2295     1        ; Zn-O  
1989     2293     1        ; Zn-O  
1990     2008     1        ; Zn-O  
1990     2233     1        ; Zn-O  
1991     2015     1        ; Zn-O  
1991     2238     1        ; Zn-O  
1992     2011     1        ; Zn-O  
1992     2235     1        ; Zn-O  
1993     2009     1        ; Zn-O  
1993     2241     1        ; Zn-O  
1994     2013     1        ; Zn-O  
1994     2240     1        ; Zn-O  
1995     2012     1        ; Zn-O  
1995     2239     1        ; Zn-O  
1996     2010     1        ; Zn-O  
1996     2234     1        ; Zn-O  
1997     2014     1        ; Zn-O  
1997     2237     1        ; Zn-O  
1998     2016     1        ; Zn-O  
1998     2236     1        ; Zn-O  
1999     2008     1        ; Zn-O  
1999     2278     1        ; Zn-O  
2000     2012     1        ; Zn-O  
2000     2281     1        ; Zn-O  
2001     2009     1        ; Zn-O  
2001     2282     1        ; Zn-O  
2002     2011     1        ; Zn-O  
2002     2279     1        ; Zn-O  
2003     2014     1        ; Zn-O  
2003     2280     1        ; Zn-O  
2004     2013     1        ; Zn-O  
2004     2283     1        ; Zn-O  
2005     2010     1        ; Zn-O  
2005     2286     1        ; Zn-O  
2006     2016     1        ; Zn-O  
2006     2284     1        ; Zn-O  
2007     2015     1        ; Zn-O  
2007     2285     1        ; Zn-O  
2008     2298     1        ; Zn-O  
2009     2297     1        ; Zn-O  
2010     2299     1        ; Zn-O  
2011     2296     1        ; Zn-O  
2012     2300     1        ; Zn-O  
2013     2301     1        ; Zn-O  
2014     2302     1        ; Zn-O  
2015     2304     1        ; Zn-O  
2016     2303     1        ; Zn-O  
2017     2035     1        ; Zn-O  
2017     2072     1        ; Zn-O  
2017     2181     1        ; Zn-O  
2018     2037     1        ; Zn-O  
2018     2074     1        ; Zn-O  
2018     2179     1        ; Zn-O  
2019     2043     1        ; Zn-O  
2019     2073     1        ; Zn-O  
2019     2186     1        ; Zn-O  
2020     2039     1        ; Zn-O  
2020     2071     1        ; Zn-O  
2020     2182     1        ; Zn-O  
2021     2041     1        ; Zn-O  
2021     2078     1        ; Zn-O  
2021     2184     1        ; Zn-O  
2022     2036     1        ; Zn-O  
2022     2076     1        ; Zn-O  
2022     2180     1        ; Zn-O  
2023     2040     1        ; Zn-O  
2023     2075     1        ; Zn-O  
2023     2183     1        ; Zn-O  
2024     2038     1        ; Zn-O  
2024     2079     1        ; Zn-O  
2024     2185     1        ; Zn-O  
2025     2042     1        ; Zn-O  
2025     2077     1        ; Zn-O  
2025     2187     1        ; Zn-O  
2026     2045     1        ; Zn-O  
2026     2080     1        ; Zn-O  
2026     2161     1        ; Zn-O  
2027     2044     1        ; Zn-O  
2027     2084     1        ; Zn-O
[truncated: 67,253 more chars]
