# Supplementary material for: Ab Initio Derived Classical Force Field for Molecular Dynamics Simulations of ZnO Surfaces in Biological Environment
Source: J Phys Chem A. 2023 Jun 14;127(25):5446–57. doi: 10.1021/acs.jpca.3c00424 (PMC10316393; doi:10.1021/acs.jpca.3c00424)
Supplement: Supplementary file 2 — jp3c00424_si_002.zip [file jp3c00424_si_002.zip › ZnO_FF/top-itp/adsorption-enthalpy.top]

[ defaults ]
; nbfunc        comb-rule       gen-pairs       fudgeLJ fudgeQQ
1               2               yes             0.5     0.8333

; FF
#include "bones-NB.itp"
#include "ions.itp"


; molecules
#include "10-10-large-NB.itp"
#include "tip3p.itp"


[ system ]
fleshed out from conf.pdb

[ molecules ]
; molname            #
ZnO                  1
CL                   6
SOL                  0    ; varies to 2,10,18,26,34,42,50,58
