# Supplementary material for: Ab Initio Derived Classical Force Field for Molecular Dynamics Simulations of ZnO Surfaces in Biological Environment
Source: J Phys Chem A. 2023 Jun 14;127(25):5446–57. doi: 10.1021/acs.jpca.3c00424 (PMC10316393; doi:10.1021/acs.jpca.3c00424)
Supplement: Supplementary file 2 — jp3c00424_si_002.zip [file jp3c00424_si_002.zip › ZnO_FF/top-itp/10-10-small-NB.itp]

[ moleculetype ]
; molname            nrexcl
ZnO                  1

[ atoms ]
;  nr      atype     resnr   resname  atname    cgnr     NAC      mass    desc         
  1      ZnA      1        H16O      Zn1       1      0.90225      65.380   ; Zn-O4   [0]
  2      ZnA      1        H16O      Zn2       2      0.90225      65.380   ; Zn-O4   [0]
  3      ZnA      1        H16O      Zn3       3      0.90225      65.380   ; Zn-O4   [0]
  4      ZnA      1        H16O      Zn4       4      0.90225      65.380   ; Zn-O4   [0]
  5      ZnA      1        H16O      Zn5       5      0.90225      65.380   ; Zn-O4   [0]
  6      ZnA      1        H16O      Zn6       6      0.90225      65.380   ; Zn-O4   [0]
  7       OB      1        H16O       O1       7      -0.84275      15.999   ; O-H1Zn3 [0]
  8       OB      1        H16O       O2       8      -0.84275      15.999   ; O-H1Zn3 [0]
  9       OB      1        H16O       O3       9      -0.84275      15.999   ; O-H1Zn3 [0]
 10       OB      1        H16O       O4      10      -0.84275      15.999   ; O-H1Zn3 [0]
 11       OB      1        H16O       O5      11      -0.84275      15.999   ; O-H1Zn3 [0]
 12       OB      1        H16O       O6      12      -0.84275      15.999   ; O-H1Zn3 [0]
 13      ZnA      1        H16O      Zn7      13      0.90225      65.380   ; Zn-O4   [0]
 14      ZnA      1        H16O      Zn8      14      0.90225      65.380   ; Zn-O4   [0]
 15       OB      1        H16O       O7      15      -0.84275      15.999   ; O-H1Zn3 [0]
 16       OB      1        H16O       O8      16      -0.84275      15.999   ; O-H1Zn3 [0]
 17       OA      1        H16O       O9      17      -0.918      15.999   ; O-Zn4   [0]
 18       OA      1        H16O      O10      18      -0.918      15.999   ; O-Zn4   [0]
 19      ZnA      1        H16O      Zn9      19      0.918      65.380   ; Zn-O4   [0]
 20      ZnA      1        H16O     Zn10      20      0.918      65.380   ; Zn-O4   [0]
 21       OA      1        H16O      O11      21      -0.918      15.999   ; O-Zn4   [0]
 22       OA      1        H16O      O12      22      -0.918      15.999   ; O-Zn4   [0]
 23      ZnA      1        H16O     Zn11      23      0.918      65.380   ; Zn-O4   [0]
 24      ZnA      1        H16O     Zn12      24      0.918      65.380   ; Zn-O4   [0]
 25       OA      1        H16O      O13      25      -0.918      15.999   ; O-Zn4   [0]
 26       OA      1        H16O      O14      26      -0.918      15.999   ; O-Zn4   [0]
 27      ZnA      1        H16O     Zn13      27      0.918      65.380   ; Zn-O4   [0]
 28      ZnA      1        H16O     Zn14      28      0.918      65.380   ; Zn-O4   [0]
 29       OA      1        H16O      O15      29      -0.918      15.999   ; O-Zn4   [0]
 30       OA      1        H16O      O16      30      -0.918      15.999   ; O-Zn4   [0]
 31       OA      1        H16O      O17      31      -0.918      15.999   ; O-Zn4   [0]
 32       OA      1        H16O      O18      32      -0.918      15.999   ; O-Zn4   [0]
 33       OA      1        H16O      O19      33      -0.918      15.999   ; O-Zn4   [0]
 34       OA      1        H16O      O20      34      -0.918      15.999   ; O-Zn4   [0]
 35      ZnA      1        H16O     Zn15      35      0.918      65.380   ; Zn-O4   [0]
 36      ZnA      1        H16O     Zn16      36      0.918      65.380   ; Zn-O4   [0]
 37      ZnA      1        H16O     Zn17      37      0.918      65.380   ; Zn-O4   [0]
 38      ZnA      1        H16O     Zn18      38      0.918      65.380   ; Zn-O4   [0]
 39      ZnA      1        H16O     Zn19      39      0.918      65.380   ; Zn-O4   [0]
 40      ZnA      1        H16O     Zn20      40      0.918      65.380   ; Zn-O4   [0]
 41      ZnA      1        H16O     Zn21      41      0.918      65.380   ; Zn-O4   [0]
 42      ZnA      1        H16O     Zn22      42      0.918      65.380   ; Zn-O4   [0]
 43       OA      1        H16O      O21      43      -0.918      15.999   ; O-Zn4   [0]
 44       OA      1        H16O      O22      44      -0.918      15.999   ; O-Zn4   [0]
 45      ZnA      1        H16O     Zn23      45      0.918      65.380   ; Zn-O4   [0]
 46      ZnA      1        H16O     Zn24      46      0.918      65.380   ; Zn-O4   [0]
 47       OA      1        H16O      O23      47      -0.918      15.999   ; O-Zn4   [0]
 48       OA      1        H16O      O24      48      -0.918      15.999   ; O-Zn4   [0]
 49      ZnA      1        H16O     Zn25      49      0.918      65.380   ; Zn-O4   [0]
 50       OA      1        H16O      O25      50      -0.918      15.999   ; O-Zn4   [0]
 51      ZnA      1        H16O     Zn26      51      0.918      65.380   ; Zn-O4   [0]
 52       OA      1        H16O      O26      52      -0.918      15.999   ; O-Zn4   [0]
 53      ZnA      1        H16O     Zn27      53      0.918      65.380   ; Zn-O4   [0]
 54      ZnA      1        H16O     Zn28      54      0.918      65.380   ; Zn-O4   [0]
 55       OA      1        H16O      O27      55      -0.918      15.999   ; O-Zn4   [0]
 56       OA      1        H16O      O28      56      -0.918      15.999   ; O-Zn4   [0]
 57      ZnA      1        H16O     Zn29      57      0.918      65.380   ; Zn-O4   [0]
 58      ZnA      1        H16O     Zn30      58      0.918      65.380   ; Zn-O4   [0]
 59      ZnA      1        H16O     Zn31      59      0.918      65.380   ; Zn-O4   [0]
 60      ZnA      1        H16O     Zn32      60      0.918      65.380   ; Zn-O4   [0]
 61       OA      1        H16O      O29      61      -0.918      15.999   ; O-Zn4   [0]
 62       OA      1        H16O      O30      62      -0.918      15.999   ; O-Zn4   [0]
 63       OA      1        H16O      O31      63      -0.918      15.999   ; O-Zn4   [0]
 64       OA      1        H16O      O32      64      -0.918      15.999   ; O-Zn4   [0]
 65       OA      1        H16O      O33      65      -0.918      15.999   ; O-Zn4   [0]
 66       OA      1        H16O      O34      66      -0.918      15.999   ; O-Zn4   [0]
 67      ZnA      1        H16O     Zn33      67      0.918      65.380   ; Zn-O4   [0]
 68      ZnA      1        H16O     Zn34      68      0.918      65.380   ; Zn-O4   [0]
 69       OA      1        H16O      O35      69      -0.918      15.999   ; O-Zn4   [0]
 70       OA      1        H16O      O36      70      -0.918      15.999   ; O-Zn4   [0]
 71      ZnA      1        H16O     Zn35      71      0.918      65.380   ; Zn-O4   [0]
 72      ZnA      1        H16O     Zn36      72      0.918      65.380   ; Zn-O4   [0]
 73       OA      1        H16O      O37      73      -0.918      15.999   ; O-Zn4   [0]
 74      ZnA      1        H16O     Zn37      74      0.918      65.380   ; Zn-O4   [0]
 75       OA      1        H16O      O38      75      -0.918      15.999   ; O-Zn4   [0]
 76      ZnA      1        H16O     Zn38      76      0.918      65.380   ; Zn-O4   [0]
 77       OA      1        H16O      O39      77      -0.918      15.999   ; O-Zn4   [0]
 78      ZnA      1        H16O     Zn39      78      0.918      65.380   ; Zn-O4   [0]
 79       OA      1        H16O      O40      79      -0.918      15.999   ; O-Zn4   [0]
 80       OA      1        H16O      O41      80      -0.918      15.999   ; O-Zn4   [0]
 81      ZnA      1        H16O     Zn40      81      0.918      65.380   ; Zn-O4   [0]
 82      ZnA      1        H16O     Zn41      82      0.918      65.380   ; Zn-O4   [0]
 83       OA      1        H16O      O42      83      -0.918      15.999   ; O-Zn4   [0]
 84      ZnA      1        H16O     Zn42      84      0.918      65.380   ; Zn-O4   [0]
 85       OA      1        H16O      O43      85      -0.918      15.999   ; O-Zn4   [0]
 86      ZnA      1        H16O     Zn43      86      0.918      65.380   ; Zn-O4   [0]
 87       OA      1        H16O      O44      87      -0.918      15.999   ; O-Zn4   [0]
 88      ZnA      1        H16O     Zn44      88      0.918      65.380   ; Zn-O4   [0]
 89       OC      1        H16O      O45      89      -0.94975      15.999   ; O-Zn3   [0]
 90       OC      1        H16O      O46      90      -0.94975      15.999   ; O-Zn3   [0]
 91      ZnB      1        H16O     Zn45      91      0.93325      65.380   ; Zn-O3   [0]
 92      ZnB      1        H16O     Zn46      92      0.93325      65.380   ; Zn-O3   [0]
 93      ZnB      1        H16O     Zn47      93      0.93325      65.380   ; Zn-O3   [0]
 94      ZnB      1        H16O     Zn48      94      0.93325      65.380   ; Zn-O3   [0]
 95       OC      1        H16O      O47      95      -0.94975      15.999   ; O-Zn3   [0]
 96       OC      1        H16O      O48      96      -0.94975      15.999   ; O-Zn3   [0]
 97       OH      1        H16O      O49      97      -0.85375      15.999   ; O-H1Zn1 [0]
 98       OH      1        H16O      O50      98      -0.85375      15.999   ; O-H1Zn1 [0]
 99       OH      1        H16O      O51      99      -0.85375      15.999   ; O-H1Zn1 [0]
100       OH      1        H16O      O52     100      -0.85375      15.999   ; O-H1Zn1 [0]
101       OH      1        H16O      O53     101      -0.85375      15.999   ; O-H1Zn1 [0]
102       OH      1        H16O      O54     102      -0.85375      15.999   ; O-H1Zn1 [0]
103       OH      1        H16O      O55     103      -0.85375      15.999   ; O-H1Zn1 [0]
104       OH      1        H16O      O56     104      -0.85375      15.999   ; O-H1Zn1 [0]
105       HA      1        H16O       H1     105      0.40125       1.008   ; H-O1    [0]
106       HA      1        H16O       H2     106      0.40125       1.008   ; H-O1    [0]
107       HA      1        H16O       H3     107      0.40125       1.008   ; H-O1    [0]
108       HA      1        H16O       H4     108      0.40125       1.008   ; H-O1    [0]
109       HA      1        H16O       H5     109      0.40125       1.008   ; H-O1    [0]
110       HA      1        H16O       H6     110      0.40125       1.008   ; H-O1    [0]
111       HA      1        H16O       H7     111      0.40125       1.008   ; H-O1    [0]
112       HA      1        H16O       H8     112      0.40125       1.008   ; H-O1    [0]
113       HA      1        H16O       H9     113      0.40125       1.008   ; H-O1    [0]
114       HA      1        H16O      H10     114      0.40125       1.008   ; H-O1    [0]
115       HA      1        H16O      H11     115      0.40125       1.008   ; H-O1    [0]
116       HA      1        H16O      H12     116      0.40125       1.008   ; H-O1    [0]
117       HA      1        H16O      H13     117      0.40125       1.008   ; H-O1    [0]
118       HA      1        H16O      H14     118      0.40125       1.008   ; H-O1    [0]
119       HA      1        H16O      H15     119      0.40125       1.008   ; H-O1    [0]
120       HA      1        H16O      H16     120      0.40125       1.008   ; H-O1    [0]

[ bonds ]
;  i        j        func    desc    
  1        8      1        ; Zn-O  
  1       22      1        ; Zn-O  
  1       25      1        ; Zn-O  
  1       97      1        ; Zn-O  
  2        7      1        ; Zn-O  
  2       21      1        ; Zn-O  
  2       26      1        ; Zn-O  
  2       98      1        ; Zn-O  
  3        9      1        ; Zn-O  
  3       18      1        ; Zn-O  
  3       31      1        ; Zn-O  
  3       99      1        ; Zn-O  
  4       10      1        ; Zn-O  
  4       17      1        ; Zn-O  
  4       32      1        ; Zn-O  
  4      100      1        ; Zn-O  
  5       11      1        ; Zn-O  
  5       17      1        ; Zn-O  
  5       34      1        ; Zn-O  
  5      101      1        ; Zn-O  
  6       12      1        ; Zn-O  
  6       18      1        ; Zn-O  
  6       33      1        ; Zn-O  
  6      102      1        ; Zn-O  
  7       24      1        ; Zn-O  
  7       27      1        ; Zn-O  
  7      113      1        ; O-H   
  8       23      1        ; Zn-O  
  8       28      1        ; Zn-O  
  8      114      1        ; O-H   
  9       20      1        ; Zn-O  
  9       37      1        ; Zn-O  
  9      115      1        ; O-H   
 10       19      1        ; Zn-O  
 10       38      1        ; Zn-O  
 10      116      1        ; O-H   
 11       19      1        ; Zn-O  
 11       40      1        ; Zn-O  
 11      117      1        ; O-H   
 12       20      1        ; Zn-O  
 12       39      1        ; Zn-O  
 12      118      1        ; O-H   
 13       21      1        ; Zn-O  
 13       30      1        ; Zn-O  
 13       89      1        ; Zn-O  
 13      103      1        ; Zn-O  
 14       22      1        ; Zn-O  
 14       29      1        ; Zn-O  
 14       90      1        ; Zn-O  
 14      104      1        ; Zn-O  
 15       23      1        ; Zn-O  
 15       36      1        ; Zn-O  
 15       91      1        ; Zn-O  
 15      119      1        ; O-H   
 16       24      1        ; Zn-O  
 16       35      1        ; Zn-O  
 16       92      1        ; Zn-O  
 16      120      1        ; O-H   
 17       20      1        ; Zn-O  
 17       41      1        ; Zn-O  
 18       19      1        ; Zn-O  
 18       42      1        ; Zn-O  
 19       43      1        ; Zn-O  
 20       44      1        ; Zn-O  
 21       23      1        ; Zn-O  
 21       45      1        ; Zn-O  
 22       24      1        ; Zn-O  
 22       46      1        ; Zn-O  
 23       47      1        ; Zn-O  
 24       48      1        ; Zn-O  
 25       27      1        ; Zn-O  
 25       49      1        ; Zn-O  
 25       91      1        ; Zn-O  
 26       28      1        ; Zn-O  
 26       51      1        ; Zn-O  
 26       92      1        ; Zn-O  
 27       50      1        ; Zn-O  
 27       89      1        ; Zn-O  
 28       52      1        ; Zn-O  
 28       90      1        ; Zn-O  
 29       35      1        ; Zn-O  
 29       53      1        ; Zn-O  
 29       91      1        ; Zn-O  
 30       36      1        ; Zn-O  
 30       54      1        ; Zn-O  
 30       92      1        ; Zn-O  
 31       38      1        ; Zn-O  
 31       57      1        ; Zn-O  
 31       93      1        ; Zn-O  
 32       37      1        ; Zn-O  
 32       58      1        ; Zn-O  
 32       94      1        ; Zn-O  
 33       40      1        ; Zn-O  
 33       59      1        ; Zn-O  
 33       93      1        ; Zn-O  
 34       39      1        ; Zn-O  
 34       60      1        ; Zn-O  
 34       94      1        ; Zn-O  
 35       55      1        ; Zn-O  
 35       89      1        ; Zn-O  
 36       56      1        ; Zn-O  
 36       90      1        ; Zn-O  
 37       61      1        ; Zn-O  
 37       95      1        ; Zn-O  
 38       62      1        ; Zn-O  
 38       96      1        ; Zn-O  
 39       63      1        ; Zn-O  
 39       95      1        ; Zn-O  
 40       64      1        ; Zn-O  
 40       96      1        ; Zn-O  
 41       43      1        ; Zn-O  
 41       70      1        ; Zn-O  
 41       73      1        ; Zn-O  
 42       44      1        ; Zn-O  
 42       69      1        ; Zn-O  
 42       75      1        ; Zn-O  
 43       72      1        ; Zn-O  
 43       74      1        ; Zn-O  
 44       71      1        ; Zn-O  
 44       76      1        ; Zn-O  
 45       50      1        ; Zn-O  
 45       66      1        ; Zn-O  
 45       77      1        ; Zn-O  
 46       52      1        ; Zn-O  
 46       65      1        ; Zn-O  
 46       79      1        ; Zn-O  
 47       49      1        ; Zn-O  
 47       68      1        ; Zn-O  
 47       78      1        ; Zn-O  
 48       51      1        ; Zn-O  
 48       67      1        ; Zn-O  
 48       82      1        ; Zn-O  
 49       65      1        ; Zn-O  
 49       80      1        ; Zn-O  
 50       67      1        ; Zn-O  
 50       81      1        ; Zn-O  
 51       66      1        ; Zn-O  
 51       83      1        ; Zn-O  
 52       68      1        ; Zn-O  
 52       84      1        ; Zn-O  
 53       56      1        ; Zn-O  
 53       79      1        ; Zn-O  
 53       80      1        ; Zn-O  
 54       55      1        ; Zn-O  
 54       77      1        ; Zn-O  
 54       83      1        ; Zn-O  
 55       81      1        ; Zn-O  
 55       82      1        ; Zn-O  
 56       78      1        ; Zn-O  
 56       84      1        ; Zn-O  
 57       61      1        ; Zn-O  
 57       69      1        ; Zn-O  
 57       85      1        ; Zn-O  
 58       62      1        ; Zn-O  
 58       70      1        ; Zn-O  
 58       87      1        ; Zn-O  
 59       63      1        ; Zn-O  
 59       75      1        ; Zn-O  
 59       85      1        ; Zn-O  
 60       64      1        ; Zn-O  
 60       73      1        ; Zn-O  
 60       87      1        ; Zn-O  
 61       71      1        ; Zn-O  
 61       86      1        ; Zn-O  
 62       72      1        ; Zn-O  
 62       88      1        ; Zn-O  
 63       76      1        ; Zn-O  
 63       86      1        ; Zn-O  
 64       74      1        ; Zn-O  
 64       88      1        ; Zn-O  
 65       67      1        ; Zn-O  
 65       71      1        ; Zn-O  
 66       68      1        ; Zn-O  
 66       72      1        ; Zn-O  
 67       69      1        ; Zn-O  
 68       70      1        ; Zn-O  
 69       72      1        ; Zn-O  
 70       71      1        ; Zn-O  
 73       76      1        ; Zn-O  
 73       78      1        ; Zn-O  
 74       75      1        ; Zn-O  
 74       77      1        ; Zn-O  
 75       81      1        ; Zn-O  
 76       80      1        ; Zn-O  
 77       78      1        ; Zn-O  
 79       82      1        ; Zn-O  
 79       86      1        ; Zn-O  
 80       81      1        ; Zn-O  
 82       85      1        ; Zn-O  
 83       84      1        ; Zn-O  
 83       88      1        ; Zn-O  
 84       87      1        ; Zn-O  
 85       88      1        ; Zn-O  
 86       87      1        ; Zn-O  
 93       95      1        ; Zn-O  
 94       96      1        ; Zn-O  
 97      105      1        ; O-H   
 98      106      1        ; O-H   
 99      107      1        ; O-H   
100      108      1        ; O-H   
101      109      1        ; O-H   
102      110      1        ; O-H   
103      111      1        ; O-H   
104      112      1        ; O-H   

[ angles ]
;  i        j        k        func    desc     
 2         7      113      1        ; Zn-O-H 
24         7      113      1        ; Zn-O-H 
27         7      113      1        ; Zn-O-H 
 1         8      114      1        ; Zn-O-H 
23         8      114      1        ; Zn-O-H 
28         8      114      1        ; Zn-O-H 
 3         9      115      1        ; Zn-O-H 
20         9      115      1        ; Zn-O-H 
37         9      115      1        ; Zn-O-H 
 4        10      116      1        ; Zn-O-H 
19        10      116      1        ; Zn-O-H 
38        10      116      1        ; Zn-O-H 
 5        11      117      1        ; Zn-O-H 
19        11      117      1        ; Zn-O-H 
40        11      117      1        ; Zn-O-H 
 6        12      118      1        ; Zn-O-H 
20        12      118      1        ; Zn-O-H 
39        12      118      1        ; Zn-O-H 
23        15      119      1        ; Zn-O-H 
36        15      119      1        ; Zn-O-H 
24        16      120      1        ; Zn-O-H 
35        16      120      1        ; Zn-O-H 
 1        97      105      1        ; Zn-O-H 
 2        98      106      1        ; Zn-O-H 
 3        99      107      1        ; Zn-O-H 
 4       100      108      1        ; Zn-O-H 
 5       101      109      1        ; Zn-O-H 
 6       102      110      1        ; Zn-O-H 
13       103      111      1        ; Zn-O-H 
14       104      112      1        ; Zn-O-H 

[ exclusions ]
1 8 15 23 28 97 105 114
2 7 16 24 27 98 106 113
3 9 12 20 37 99 107 115
4 10 11 19 38 100 108 116
5 10 11 19 40 101 109 117
6 9 12 20 39 102 110 118
7 2 16 24 27 35 98 106 113 120
8 1 15 23 28 36 97 105 114 119
9 3 6 12 20 37 39 99 107 115 118
10 4 5 11 19 38 40 100 108 116 117
11 4 5 10 19 38 40 101 109 116 117
12 3 6 9 20 37 39 102 110 115 118
13 103 111
14 104 112
15 1 8 23 28 36 114 119
16 2 7 24 27 35 113 120
19 4 5 10 11 38 40 100 101 116 117
20 3 6 9 12 37 39 99 102 115 118
23 1 8 15 28 36 97 114 119
24 2 7 16 27 35 98 113 120
27 2 7 16 24 98 113
28 1 8 15 23 97 114
35 7 16 24 120
36 8 15 23 119
37 3 9 12 20 99 115
38 4 10 11 19 100 116
39 6 9 12 20 102 118
40 5 10 11 19 101 117
97 1 8 23 28 105 114
98 2 7 24 27 106 113
99 3 9 20 37 107 115
100 4 10 19 38 108 116
101 5 11 19 40 109 117
102 6 12 20 39 110 118
103 13 111
104 14 112
105 1 8 97
106 2 7 98
107 3 9 99
108 4 10 100
109 5 11 101
110 6 12 102
111 13 103
112 14 104
113 2 7 16 24 27 98
114 1 8 15 23 28 97
115 3 9 12 20 37 99
116 4 10 11 19 38 100
117 5 10 11 19 40 101
118 6 9 12 20 39 102
119 8 15 23 36
120 7 16 24 35
