# Supplementary material for: Ab Initio Derived Classical Force Field for Molecular Dynamics Simulations of ZnO Surfaces in Biological Environment
Source: J Phys Chem A. 2023 Jun 14;127(25):5446–57. doi: 10.1021/acs.jpca.3c00424 (PMC10316393; doi:10.1021/acs.jpca.3c00424)
Supplement: Supplementary file 2 — jp3c00424_si_002.zip [file jp3c00424_si_002.zip › ZnO_FF/top-itp/bones-NB.itp]

[ atomtypes ]
;  atomtype      atnum       mass        NAC      ptype      sigma    epsilon       desc
        HA          1      1.008        0.0          A   0.000000   0.000000 ; H-O1      
        OA          8     15.999        0.0          A   0.34285709361698186 0.3719181137938414  ; O-Zn4         
        OB          8     15.999        0.0          A   0.3230572115044949  0.4365763318960767    ; O-H1Zn3
        OC          8     15.999        0.0          A   0.3070359183294037  0.7094637443705608       ; O-Zn3    
        OH          8     15.999        0.0          A   0.31347393373181665 0.47613122007909664    ; O-H1Zn1       
        OW          8     15.999        0.0          A   0.31506100000000000 0.6363860000000000     ; OW
       ZnA         30     65.380        0.0          A   0.31833667959906464 1.2411350690834144    ; Zn-O4   
       ZnB         30     65.380        0.0          A   0.15000000000000000 1.2411350690834144  ; Zn-O3   
       
[ bondtypes ]
;         i          j       func         b0         kb       desc
       ZnA         OA          1         0.180    100000.0    ; Zn-O 
       ZnA         OB          1         0.200    100000.0   ; Zn-O 
       ZnA         OC          1         0.175    100000.0  ; Zn-O 
       ZnA         OH          1         0.180    100000.0    ; Zn-O 
       ZnB         OA          1         0.180    100000.0   ; Zn-O 
       ZnB         OB          1         0.185    100000.0   ; Zn-O 
       ZnB         OC          1         0.175    100000.0  ; Zn-O 
        OB         HA          1         0.100    40000.0   ; O-H  
        OH         HA          1         0.098    40000.0   ; O-H
        OW         HA          1         0.09572  100000.0


[ angletypes ]
;         i          j          k       func     theta0     ktheta       desc
       ZnA         OB         HA          1      104.00      628.00  ; Zn-O-H 
       ZnA         OH         HA          1      114.85      500.00 ; Zn-O-H 
        HA         OW         HA          1      104.52      628.00 ; Zn-O-H 
