# Supplementary material for: Ab Initio Derived Classical Force Field for Molecular Dynamics Simulations of ZnO Surfaces in Biological Environment
Source: J Phys Chem A. 2023 Jun 14;127(25):5446–57. doi: 10.1021/acs.jpca.3c00424 (PMC10316393; doi:10.1021/acs.jpca.3c00424)
Supplement: Supplementary file 2 — jp3c00424_si_002.zip [file jp3c00424_si_002.zip › ZnO_FF/top-itp/10-10-large-NB.itp]

[ moleculetype ]
; molname            nrexcl
ZnO                  1

[ atoms ]
;  nr      atype     resnr   resname  atname    cgnr     NAC      mass    desc         
   1     ZnA      1        ZnO       Zn1       1     0.919515      65.380   ; Zn-O4   [0]
   2     ZnA      1        ZnO       Zn2       2     0.919515      65.380   ; Zn-O4   [0]
   3     ZnA      1        ZnO       Zn3       3     0.919515      65.380   ; Zn-O4   [0]
   4     ZnA      1        ZnO       Zn4       4     0.919515      65.380   ; Zn-O4   [0]
   5     ZnA      1        ZnO       Zn5       5     0.919515      65.380   ; Zn-O4   [0]
   6     ZnA      1        ZnO       Zn6       6     0.919515      65.380   ; Zn-O4   [0]
   7     ZnA      1        ZnO       Zn7       7     0.919515      65.380   ; Zn-O4   [0]
   8     ZnA      1        ZnO       Zn8       8     0.919515      65.380   ; Zn-O4   [0]
   9     ZnA      1        ZnO       Zn9       9     0.919515      65.380   ; Zn-O4   [0]
  10     ZnA      1        ZnO      Zn10      10     0.919515      65.380   ; Zn-O4   [0]
  11     ZnA      1        ZnO      Zn11      11     0.919515      65.380   ; Zn-O4   [0]
  12     ZnA      1        ZnO      Zn12      12     0.919515      65.380   ; Zn-O4   [0]
  13     ZnA      1        ZnO      Zn13      13     0.919515      65.380   ; Zn-O4   [0]
  14     ZnA      1        ZnO      Zn14      14     0.919515      65.380   ; Zn-O4   [0]
  15     ZnA      1        ZnO      Zn15      15     0.919515      65.380   ; Zn-O4   [0]
  16     ZnA      1        ZnO      Zn16      16     0.919515      65.380   ; Zn-O4   [0]
  17     ZnA      1        ZnO      Zn17      17     0.919515      65.380   ; Zn-O4   [0]
  18     ZnA      1        ZnO      Zn18      18     0.919515      65.380   ; Zn-O4   [0]
  19     ZnA      1        ZnO      Zn19      19     0.919515      65.380   ; Zn-O4   [0]
  20     ZnA      1        ZnO      Zn20      20     0.919515      65.380   ; Zn-O4   [0]
  21     ZnA      1        ZnO      Zn21      21     0.919515      65.380   ; Zn-O4   [0]
  22     ZnA      1        ZnO      Zn22      22     0.919515      65.380   ; Zn-O4   [0]
  23     ZnA      1        ZnO      Zn23      23     0.919515      65.380   ; Zn-O4   [0]
  24     ZnA      1        ZnO      Zn24      24     0.919515      65.380   ; Zn-O4   [0]
  25     ZnA      1        ZnO      Zn25      25     0.919515      65.380   ; Zn-O4   [0]
  26     ZnA      1        ZnO      Zn26      26     0.919515      65.380   ; Zn-O4   [0]
  27     ZnA      1        ZnO      Zn27      27     0.919515      65.380   ; Zn-O4   [0]
  28     ZnA      1        ZnO      Zn28      28     0.919515      65.380   ; Zn-O4   [0]
  29     ZnA      1        ZnO      Zn29      29     0.919515      65.380   ; Zn-O4   [0]
  30     ZnA      1        ZnO      Zn30      30     0.919515      65.380   ; Zn-O4   [0]
  31     ZnA      1        ZnO      Zn31      31     0.919515      65.380   ; Zn-O4   [0]
  32     ZnA      1        ZnO      Zn32      32     0.919515      65.380   ; Zn-O4   [0]
  33     ZnA      1        ZnO      Zn33      33     0.919515      65.380   ; Zn-O4   [0]
  34     ZnA      1        ZnO      Zn34      34     0.919515      65.380   ; Zn-O4   [0]
  35     ZnA      1        ZnO      Zn35      35     0.919515      65.380   ; Zn-O4   [0]
  36     ZnA      1        ZnO      Zn36      36     0.919515      65.380   ; Zn-O4   [0]
  37      OB      1        ZnO        O1      37     -0.826885      15.999   ; O-H1Zn3 [0]
  38      OB      1        ZnO        O2      38     -0.826885      15.999   ; O-H1Zn3 [0]
  39      OB      1        ZnO        O3      39     -0.826885      15.999   ; O-H1Zn3 [0]
  40      OB      1        ZnO        O4      40     -0.826885      15.999   ; O-H1Zn3 [0]
  41      OB      1        ZnO        O5      41     -0.826885      15.999   ; O-H1Zn3 [0]
  42      OB      1        ZnO        O6      42     -0.826885      15.999   ; O-H1Zn3 [0]
  43      OB      1        ZnO        O7      43     -0.826885      15.999   ; O-H1Zn3 [0]
  44      OB      1        ZnO        O8      44     -0.826885      15.999   ; O-H1Zn3 [0]
  45      OB      1        ZnO        O9      45     -0.826885      15.999   ; O-H1Zn3 [0]
  46      OB      1        ZnO       O10      46     -0.826885      15.999   ; O-H1Zn3 [0]
  47      OB      1        ZnO       O11      47     -0.826885      15.999   ; O-H1Zn3 [0]
  48      OB      1        ZnO       O12      48     -0.826885      15.999   ; O-H1Zn3 [0]
  49      OB      1        ZnO       O13      49     -0.826885      15.999   ; O-H1Zn3 [0]
  50      OB      1        ZnO       O14      50     -0.826885      15.999   ; O-H1Zn3 [0]
  51      OB      1        ZnO       O15      51     -0.826885      15.999   ; O-H1Zn3 [0]
  52      OB      1        ZnO       O16      52     -0.826885      15.999   ; O-H1Zn3 [0]
  53      OB      1        ZnO       O17      53     -0.826885      15.999   ; O-H1Zn3 [0]
  54      OB      1        ZnO       O18      54     -0.826885      15.999   ; O-H1Zn3 [0]
  55      OB      1        ZnO       O19      55     -0.826885      15.999   ; O-H1Zn3 [0]
  56      OB      1        ZnO       O20      56     -0.826885      15.999   ; O-H1Zn3 [0]
  57      OB      1        ZnO       O21      57     -0.826885      15.999   ; O-H1Zn3 [0]
  58      OB      1        ZnO       O22      58     -0.826885      15.999   ; O-H1Zn3 [0]
  59      OB      1        ZnO       O23      59     -0.826885      15.999   ; O-H1Zn3 [0]
  60      OB      1        ZnO       O24      60     -0.826885      15.999   ; O-H1Zn3 [0]
  61      OB      1        ZnO       O25      61     -0.826885      15.999   ; O-H1Zn3 [0]
  62      OB      1        ZnO       O26      62     -0.826885      15.999   ; O-H1Zn3 [0]
  63      OB      1        ZnO       O27      63     -0.826885      15.999   ; O-H1Zn3 [0]
  64     ZnA      1        ZnO      Zn37      64     0.919515      65.380   ; Zn-O4   [0]
  65     ZnA      1        ZnO      Zn38      65     0.919515      65.380   ; Zn-O4   [0]
  66     ZnA      1        ZnO      Zn39      66     0.919515      65.380   ; Zn-O4   [0]
  67     ZnA      1        ZnO      Zn40      67     0.919515      65.380   ; Zn-O4   [0]
  68     ZnA      1        ZnO      Zn41      68     0.919515      65.380   ; Zn-O4   [0]
  69     ZnA      1        ZnO      Zn42      69     0.919515      65.380   ; Zn-O4   [0]
  70     ZnA      1        ZnO      Zn43      70     0.919515      65.380   ; Zn-O4   [0]
  71     ZnA      1        ZnO      Zn44      71     0.919515      65.380   ; Zn-O4   [0]
  72     ZnA      1        ZnO      Zn45      72     0.919515      65.380   ; Zn-O4   [0]
  73      OB      1        ZnO       O28      73     -0.826885      15.999   ; O-H1Zn3 [0]
  74      OB      1        ZnO       O29      74     -0.826885      15.999   ; O-H1Zn3 [0]
  75      OB      1        ZnO       O30      75     -0.826885      15.999   ; O-H1Zn3 [0]
  76      OB      1        ZnO       O31      76     -0.826885      15.999   ; O-H1Zn3 [0]
  77      OB      1        ZnO       O32      77     -0.826885      15.999   ; O-H1Zn3 [0]
  78      OB      1        ZnO       O33      78     -0.826885      15.999   ; O-H1Zn3 [0]
  79      OB      1        ZnO       O34      79     -0.826885      15.999   ; O-H1Zn3 [0]
  80      OB      1        ZnO       O35      80     -0.826885      15.999   ; O-H1Zn3 [0]
  81      OB      1        ZnO       O36      81     -0.826885      15.999   ; O-H1Zn3 [0]
  82     ZnA      1        ZnO      Zn46      82     0.919515      65.380   ; Zn-O4   [0]
  83     ZnA      1        ZnO      Zn47      83     0.919515      65.380   ; Zn-O4   [0]
  84     ZnA      1        ZnO      Zn48      84     0.919515      65.380   ; Zn-O4   [0]
  85     ZnA      1        ZnO      Zn49      85     0.919515      65.380   ; Zn-O4   [0]
  86     ZnA      1        ZnO      Zn50      86     0.919515      65.380   ; Zn-O4   [0]
  87     ZnA      1        ZnO      Zn51      87     0.919515      65.380   ; Zn-O4   [0]
  88     ZnA      1        ZnO      Zn52      88     0.919515      65.380   ; Zn-O4   [0]
  89     ZnA      1        ZnO      Zn53      89     0.919515      65.380   ; Zn-O4   [0]
  90     ZnA      1        ZnO      Zn54      90     0.919515      65.380   ; Zn-O4   [0]
  91      OB      1        ZnO       O37      91     -0.826885      15.999   ; O-H1Zn3 [0]
  92      OB      1        ZnO       O38      92     -0.826885      15.999   ; O-H1Zn3 [0]
  93      OB      1        ZnO       O39      93     -0.826885      15.999   ; O-H1Zn3 [0]
  94      OB      1        ZnO       O40      94     -0.826885      15.999   ; O-H1Zn3 [0]
  95      OB      1        ZnO       O41      95     -0.826885      15.999   ; O-H1Zn3 [0]
  96      OB      1        ZnO       O42      96     -0.826885      15.999   ; O-H1Zn3 [0]
  97      OB      1        ZnO       O43      97     -0.826885      15.999   ; O-H1Zn3 [0]
  98      OB      1        ZnO       O44      98     -0.826885      15.999   ; O-H1Zn3 [0]
  99      OB      1        ZnO       O45      99     -0.826885      15.999   ; O-H1Zn3 [0]
 100     ZnA      1        ZnO      Zn55     100     0.919515      65.380   ; Zn-O4   [0]
 101     ZnA      1        ZnO      Zn56     101     0.919515      65.380   ; Zn-O4   [0]
 102     ZnA      1        ZnO      Zn57     102     0.919515      65.380   ; Zn-O4   [0]
 103     ZnA      1        ZnO      Zn58     103     0.919515      65.380   ; Zn-O4   [0]
 104     ZnA      1        ZnO      Zn59     104     0.919515      65.380   ; Zn-O4   [0]
 105     ZnA      1        ZnO      Zn60     105     0.919515      65.380   ; Zn-O4   [0]
 106     ZnA      1        ZnO      Zn61     106     0.919515      65.380   ; Zn-O4   [0]
 107     ZnA      1        ZnO      Zn62     107     0.919515      65.380   ; Zn-O4   [0]
 108     ZnA      1        ZnO      Zn63     108     0.919515      65.380   ; Zn-O4   [0]
 109      OB      1        ZnO       O46     109     -0.826885      15.999   ; O-H1Zn3 [0]
 110      OB      1        ZnO       O47     110     -0.826885      15.999   ; O-H1Zn3 [0]
 111      OB      1        ZnO       O48     111     -0.826885      15.999   ; O-H1Zn3 [0]
 112      OB      1        ZnO       O49     112     -0.826885      15.999   ; O-H1Zn3 [0]
 113      OB      1        ZnO       O50     113     -0.826885      15.999   ; O-H1Zn3 [0]
 114      OB      1        ZnO       O51     114     -0.826885      15.999   ; O-H1Zn3 [0]
 115      OB      1        ZnO       O52     115     -0.826885      15.999   ; O-H1Zn3 [0]
 116      OB      1        ZnO       O53     116     -0.826885      15.999   ; O-H1Zn3 [0]
 117      OB      1        ZnO       O54     117     -0.826885      15.999   ; O-H1Zn3 [0]
 118      OB      1        ZnO       O55     118     -0.826885      15.999   ; O-H1Zn3 [0]
 119      OB      1        ZnO       O56     119     -0.826885      15.999   ; O-H1Zn3 [0]
 120      OB      1        ZnO       O57     120     -0.826885      15.999   ; O-H1Zn3 [0]
 121      OB      1        ZnO       O58     121     -0.826885      15.999   ; O-H1Zn3 [0]
 122      OB      1        ZnO       O59     122     -0.826885      15.999   ; O-H1Zn3 [0]
 123      OB      1        ZnO       O60     123     -0.826885      15.999   ; O-H1Zn3 [0]
 124      OB      1        ZnO       O61     124     -0.826885      15.999   ; O-H1Zn3 [0]
 125      OB      1        ZnO       O62     125     -0.826885      15.999   ; O-H1Zn3 [0]
 126      OB      1        ZnO       O63     126     -0.826885      15.999   ; O-H1Zn3 [0]
 127      OA      1        ZnO       O64     127     -0.9207      15.999   ; O-Zn4   [0]
 128      OA      1        ZnO       O65     128     -0.9207      15.999   ; O-Zn4   [0]
 129      OA      1        ZnO       O66     129     -0.9207      15.999   ; O-Zn4   [0]
 130      OA      1        ZnO       O67     130     -0.9207      15.999   ; O-Zn4   [0]
 131      OA      1        ZnO       O68     131     -0.9207      15.999   ; O-Zn4   [0]
 132      OA      1        ZnO       O69     132     -0.9207      15.999   ; O-Zn4   [0]
 133      OA      1        ZnO       O70     133     -0.9207      15.999   ; O-Zn4   [0]
 134      OA      1        ZnO       O71     134     -0.9207      15.999   ; O-Zn4   [0]
 135      OA      1        ZnO       O72     135     -0.9207      15.999   ; O-Zn4   [0]
 136      OA      1        ZnO       O73     136     -0.9207      15.999   ; O-Zn4   [0]
 137      OA      1        ZnO       O74     137     -0.9207      15.999   ; O-Zn4   [0]
 138      OA      1        ZnO       O75     138     -0.9207      15.999   ; O-Zn4   [0]
 139      OA      1        ZnO       O76     139     -0.9207      15.999   ; O-Zn4   [0]
 140      OA      1        ZnO       O77     140     -0.9207      15.999   ; O-Zn4   [0]
 141      OA      1        ZnO       O78     141     -0.9207      15.999   ; O-Zn4   [0]
 142      OA      1        ZnO       O79     142     -0.9207      15.999   ; O-Zn4   [0]
 143      OA      1        ZnO       O80     143     -0.9207      15.999   ; O-Zn4   [0]
 144      OA      1        ZnO       O81     144     -0.9207      15.999   ; O-Zn4   [0]
 145     ZnA      1        ZnO      Zn64     145     0.9207      65.380   ; Zn-O4   [0]
 146     ZnA      1        ZnO      Zn65     146     0.9207      65.380   ; Zn-O4   [0]
 147     ZnA      1        ZnO      Zn66     147     0.9207      65.380   ; Zn-O4   [0]
 148     ZnA      1        ZnO      Zn67     148     0.9207      65.380   ; Zn-O4   [0]
 149     ZnA      1        ZnO      Zn68     149     0.9207      65.380   ; Zn-O4   [0]
 150     ZnA      1        ZnO      Zn69     150     0.9207      65.380   ; Zn-O4   [0]
 151     ZnA      1        ZnO      Zn70     151     0.9207      65.380   ; Zn-O4   [0]
 152     ZnA      1        ZnO      Zn71     152     0.9207      65.380   ; Zn-O4   [0]
 153     ZnA      1        ZnO      Zn72     153     0.9207      65.380   ; Zn-O4   [0]
 154      OA      1        ZnO       O82     154     -0.9207      15.999   ; O-Zn4   [0]
 155      OA      1        ZnO       O83     155     -0.9207      15.999   ; O-Zn4   [0]
 156      OA      1        ZnO       O84     156     -0.9207      15.999   ; O-Zn4   [0]
 157      OA      1        ZnO       O85     157     -0.9207      15.999   ; O-Zn4   [0]
 158      OA      1        ZnO       O86     158     -0.9207      15.999   ; O-Zn4   [0]
 159      OA      1        ZnO       O87     159     -0.9207      15.999   ; O-Zn4   [0]
 160      OA      1        ZnO       O88     160     -0.9207      15.999   ; O-Zn4   [0]
 161      OA      1        ZnO       O89     161     -0.9207      15.999   ; O-Zn4   [0]
 162      OA      1        ZnO       O90     162     -0.9207      15.999   ; O-Zn4   [0]
 163     ZnA      1        ZnO      Zn73     163     0.9207      65.380   ; Zn-O4   [0]
 164     ZnA      1        ZnO      Zn74     164     0.9207      65.380   ; Zn-O4   [0]
 165     ZnA      1        ZnO      Zn75     165     0.9207      65.380   ; Zn-O4   [0]
 166     ZnA      1        ZnO      Zn76     166     0.9207      65.380   ; Zn-O4   [0]
 167     ZnA      1        ZnO      Zn77     167     0.9207      65.380   ; Zn-O4   [0]
 168     ZnA      1        ZnO      Zn78     168     0.9207      65.380   ; Zn-O4   [0]
 169     ZnA      1        ZnO      Zn79     169     0.9207      65.380   ; Zn-O4   [0]
 170     ZnA      1        ZnO      Zn80     170     0.9207      65.380   ; Zn-O4   [0]
 171     ZnA      1        ZnO      Zn81     171     0.9207      65.380   ; Zn-O4   [0]
 172     ZnA      1        ZnO      Zn82     172     0.9207      65.380   ; Zn-O4   [0]
 173     ZnA      1        ZnO      Zn83     173     0.9207      65.380   ; Zn-O4   [0]
 174     ZnA      1        ZnO      Zn84     174     0.9207      65.380   ; Zn-O4   [0]
 175     ZnA      1        ZnO      Zn85     175     0.9207      65.380   ; Zn-O4   [0]
 176     ZnA      1        ZnO      Zn86     176     0.9207      65.380   ; Zn-O4   [0]
 177     ZnA      1        ZnO      Zn87     177     0.9207      65.380   ; Zn-O4   [0]
 178     ZnA      1        ZnO      Zn88     178     0.9207      65.380   ; Zn-O4   [0]
 179     ZnA      1        ZnO      Zn89     179     0.9207      65.380   ; Zn-O4   [0]
 180     ZnA      1        ZnO      Zn90     180     0.9207      65.380   ; Zn-O4   [0]
 181     ZnA      1        ZnO      Zn91     181     0.9207      65.380   ; Zn-O4   [0]
 182     ZnA      1        ZnO      Zn92     182     0.9207      65.380   ; Zn-O4   [0]
 183     ZnA      1        ZnO      Zn93     183     0.9207      65.380   ; Zn-O4   [0]
 184     ZnA      1        ZnO      Zn94     184     0.9207      65.380   ; Zn-O4   [0]
 185     ZnA      1        ZnO      Zn95     185     0.9207      65.380   ; Zn-O4   [0]
 186     ZnA      1        ZnO      Zn96     186     0.9207      65.380   ; Zn-O4   [0]
 187     ZnA      1        ZnO      Zn97     187     0.9207      65.380   ; Zn-O4   [0]
 188     ZnA      1        ZnO      Zn98     188     0.9207      65.380   ; Zn-O4   [0]
 189     ZnA      1        ZnO      Zn99     189     0.9207      65.380   ; Zn-O4   [0]
 190      OA      1        ZnO       O91     190     -0.9207      15.999   ; O-Zn4   [0]
 191      OA      1        ZnO       O92     191     -0.9207      15.999   ; O-Zn4   [0]
 192      OA      1        ZnO       O93     192     -0.9207      15.999   ; O-Zn4   [0]
 193      OA      1        ZnO       O94     193     -0.9207      15.999   ; O-Zn4   [0]
 194      OA      1        ZnO       O95     194     -0.9207      15.999   ; O-Zn4   [0]
 195      OA      1        ZnO       O96     195     -0.9207      15.999   ; O-Zn4   [0]
 196      OA      1        ZnO       O97     196     -0.9207      15.999   ; O-Zn4   [0]
 197      OA      1        ZnO       O98     197     -0.9207      15.999   ; O-Zn4   [0]
 198      OA      1        ZnO       O99     198     -0.9207      15.999   ; O-Zn4   [0]
 199      OA      1        ZnO      O100     199     -0.9207      15.999   ; O-Zn4   [0]
 200      OA      1        ZnO      O101     200     -0.9207      15.999   ; O-Zn4   [0]
 201      OA      1        ZnO      O102     201     -0.9207      15.999   ; O-Zn4   [0]
 202      OA      1        ZnO      O103     202     -0.9207      15.999   ; O-Zn4   [0]
 203      OA      1        ZnO      O104     203     -0.9207      15.999   ; O-Zn4   [0]
 204      OA      1        ZnO      O105     204     -0.9207      15.999   ; O-Zn4   [0]
 205      OA      1        ZnO      O106     205     -0.9207      15.999   ; O-Zn4   [0]
 206      OA      1        ZnO      O107     206     -0.9207      15.999   ; O-Zn4   [0]
 207      OA      1        ZnO      O108     207     -0.9207      15.999   ; O-Zn4   [0]
 208      OA      1        ZnO      O109     208     -0.9207      15.999   ; O-Zn4   [0]
 209      OA      1        ZnO      O110     209     -0.9207      15.999   ; O-Zn4   [0]
 210      OA      1        ZnO      O111     210     -0.9207      15.999   ; O-Zn4   [0]
 211      OA      1        ZnO      O112     211     -0.9207      15.999   ; O-Zn4   [0]
 212      OA      1        ZnO      O113     212     -0.9207      15.999   ; O-Zn4   [0]
 213      OA      1        ZnO      O114     213     -0.9207      15.999   ; O-Zn4   [0]
 214      OA      1        ZnO      O115     214     -0.9207      15.999   ; O-Zn4   [0]
 215      OA      1        ZnO      O116     215     -0.9207      15.999   ; O-Zn4   [0]
 216      OA      1        ZnO      O117     216     -0.9207      15.999   ; O-Zn4   [0]
 217      OA      1        ZnO      O118     217     -0.9207      15.999   ; O-Zn4   [0]
 218      OA      1        ZnO      O119     218     -0.9207      15.999   ; O-Zn4   [0]
 219      OA      1        ZnO      O120     219     -0.9207      15.999   ; O-Zn4   [0]
 220      OA      1        ZnO      O121     220     -0.9207      15.999   ; O-Zn4   [0]
 221      OA      1        ZnO      O122     221     -0.9207      15.999   ; O-Zn4   [0]
 222      OA      1        ZnO      O123     222     -0.9207      15.999   ; O-Zn4   [0]
 223      OA      1        ZnO      O124     223     -0.9207      15.999   ; O-Zn4   [0]
 224      OA      1        ZnO      O125     224     -0.9207      15.999   ; O-Zn4   [0]
 225      OA      1        ZnO      O126     225     -0.9207      15.999   ; O-Zn4   [0]
 226     ZnA      1        ZnO     Zn100     226     0.9207      65.380   ; Zn-O4   [0]
 227     ZnA      1        ZnO     Zn101     227     0.9207      65.380   ; Zn-O4   [0]
 228     ZnA      1        ZnO     Zn102     228     0.9207      65.380   ; Zn-O4   [0]
 229     ZnA      1        ZnO     Zn103     229     0.9207      65.380   ; Zn-O4   [0]
 230     ZnA      1        ZnO     Zn104     230     0.9207      65.380   ; Zn-O4   [0]
 231     ZnA      1        ZnO     Zn105     231     0.9207      65.380   ; Zn-O4   [0]
 232     ZnA      1        ZnO     Zn106     232     0.9207      65.380   ; Zn-O4   [0]
 233     ZnA      1        ZnO     Zn107     233     0.9207      65.380   ; Zn-O4   [0]
 234     ZnA      1        ZnO     Zn108     234     0.9207      65.380   ; Zn-O4   [0]
 235      OA      1        ZnO      O127     235     -0.9207      15.999   ; O-Zn4   [0]
 236      OA      1        ZnO      O128     236     -0.9207      15.999   ; O-Zn4   [0]
 237      OA      1        ZnO      O129     237     -0.9207      15.999   ; O-Zn4   [0]
 238      OA      1        ZnO      O130     238     -0.9207      15.999   ; O-Zn4   [0]
 239      OA      1        ZnO      O131     239     -0.9207      15.999   ; O-Zn4   [0]
 240      OA      1        ZnO      O132     240     -0.9207      15.999   ; O-Zn4   [0]
 241      OA      1        ZnO      O133     241     -0.9207      15.999   ; O-Zn4   [0]
 242      OA      1        ZnO      O134     242     -0.9207      15.999   ; O-Zn4   [0]
 243      OA      1        ZnO      O135     243     -0.9207      15.999   ; O-Zn4   [0]
 244     ZnA      1        ZnO     Zn109     244     0.9207      65.380   ; Zn-O4   [0]
 245     ZnA      1        ZnO     Zn110     245     0.9207      65.380   ; Zn-O4   [0]
 246     ZnA      1        ZnO     Zn111     246     0.9207      65.380   ; Zn-O4   [0]
 247     ZnA      1        ZnO     Zn112     247     0.9207      65.380   ; Zn-O4   [0]
 248     ZnA      1        ZnO     Zn113     248     0.9207      65.380   ; Zn-O4   [0]
 249     ZnA      1        ZnO     Zn114     249     0.9207      65.380   ; Zn-O4   [0]
 250     ZnA      1        ZnO     Zn115     250     0.9207      65.380   ; Zn-O4   [0]
 251     ZnA      1        ZnO     Zn116     251     0.9207      65.380   ; Zn-O4   [0]
 252     ZnA      1        ZnO     Zn117     252     0.9207      65.380   ; Zn-O4   [0]
 253     ZnA      1        ZnO     Zn118     253     0.9207      65.380   ; Zn-O4   [0]
 254     ZnA      1        ZnO     Zn119     254     0.9207      65.380   ; Zn-O4   [0]
 255     ZnA      1        ZnO     Zn120     255     0.9207      65.380   ; Zn-O4   [0]
 256     ZnA      1        ZnO     Zn121     256     0.9207      65.380   ; Zn-O4   [0]
 257     ZnA      1        ZnO     Zn122     257     0.9207      65.380   ; Zn-O4   [0]
 258     ZnA      1        ZnO     Zn123     258     0.9207      65.380   ; Zn-O4   [0]
 259     ZnA      1        ZnO     Zn124     259     0.9207      65.380   ; Zn-O4   [0]
 260     ZnA      1        ZnO     Zn125     260     0.9207      65.380   ; Zn-O4   [0]
 261     ZnA      1        ZnO     Zn126     261     0.9207      65.380   ; Zn-O4   [0]
 262     ZnA      1        ZnO     Zn127     262     0.9207      65.380   ; Zn-O4   [0]
 263     ZnA      1        ZnO     Zn128     263     0.9207      65.380   ; Zn-O4   [0]
 264     ZnA      1        ZnO     Zn129     264     0.9207      65.380   ; Zn-O4   [0]
 265     ZnA      1        ZnO     Zn130     265     0.9207      65.380   ; Zn-O4   [0]
 266     ZnA      1        ZnO     Zn131     266     0.9207      65.380   ; Zn-O4   [0]
 267     ZnA      1        ZnO     Zn132     267     0.9207      65.380   ; Zn-O4   [0]
 268     ZnA      1        ZnO     Zn133     268     0.9207      65.380   ; Zn-O4   [0]
 269     ZnA      1        ZnO     Zn134     269     0.9207      65.380   ; Zn-O4   [0]
 270     ZnA      1        ZnO     Zn135     270     0.9207      65.380   ; Zn-O4   [0]
 271      OA      1        ZnO      O136     271     -0.9207      15.999   ; O-Zn4   [0]
 272      OA      1        ZnO      O137     272     -0.9207      15.999   ; O-Zn4   [0]
 273      OA      1        ZnO      O138     273     -0.9207      15.999   ; O-Zn4   [0]
 274      OA      1        ZnO      O139     274     -0.9207      15.999   ; O-Zn4   [0]
 275      OA      1        ZnO      O140     275     -0.9207      15.999   ; O-Zn4   [0]
 276      OA      1        ZnO      O141     276     -0.9207      15.999   ; O-Zn4   [0]
 277      OA      1        ZnO      O142     277     -0.9207      15.999   ; O-Zn4   [0]
 278      OA      1        ZnO      O143     278     -0.9207      15.999   ; O-Zn4   [0]
 279      OA      1        ZnO      O144     279     -0.9207      15.999   ; O-Zn4   [0]
 280     ZnA      1        ZnO     Zn136     280     0.9207      65.380   ; Zn-O4   [0]
 281     ZnA      1        ZnO     Zn137     281     0.9207      65.380   ; Zn-O4   [0]
 282     ZnA      1        ZnO     Zn138     282     0.9207      65.380   ; Zn-O4   [0]
 283     ZnA      1        ZnO     Zn139     283     0.9207      65.380   ; Zn-O4   [0]
 284     ZnA      1        ZnO     Zn140     284     0.9207      65.380   ; Zn-O4   [0]
 285     ZnA      1        ZnO     Zn141     285     0.9207      65.380   ; Zn-O4   [0]
 286     ZnA      1        ZnO     Zn142     286     0.9207      65.380   ; Zn-O4   [0]
 287     ZnA      1        ZnO     Zn143     287     0.9207      65.380   ; Zn-O4   [0]
 288     ZnA      1        ZnO     Zn144     288     0.9207      65.380   ; Zn-O4   [0]
 289      OA      1        ZnO      O145     289     -0.9207      15.999   ; O-Zn4   [0]
 290      OA      1        ZnO      O146     290     -0.9207      15.999   ; O-Zn4   [0]
 291      OA      1        ZnO      O147     291     -0.9207      15.999   ; O-Zn4   [0]
 292      OA      1        ZnO      O148     292     -0.9207      15.999   ; O-Zn4   [0]
 293      OA      1        ZnO      O149     293     -0.9207      15.999   ; O-Zn4   [0]
 294      OA      1        ZnO      O150     294     -0.9207      15.999   ; O-Zn4   [0]
 295      OA      1        ZnO      O151     295     -0.9207      15.999   ; O-Zn4   [0]
 296      OA      1        ZnO      O152     296     -0.9207      15.999   ; O-Zn4   [0]
 297      OA      1        ZnO      O153     297     -0.9207      15.999   ; O-Zn4   [0]
 298     ZnA      1        ZnO     Zn145     298     0.9207      65.380   ; Zn-O4   [0]
 299     ZnA      1        ZnO     Zn146     299     0.9207      65.380   ; Zn-O4   [0]
 300     ZnA      1        ZnO     Zn147     300     0.9207      65.380   ; Zn-O4   [0]
 301     ZnA      1        ZnO     Zn148     301     0.9207      65.380   ; Zn-O4   [0]
 302     ZnA      1        ZnO     Zn149     302     0.9207      65.380   ; Zn-O4   [0]
 303     ZnA      1        ZnO     Zn150     303     0.9207      65.380   ; Zn-O4   [0]
 304     ZnA      1        ZnO     Zn151     304     0.9207      65.380   ; Zn-O4   [0]
 305     ZnA      1        ZnO     Zn152     305     0.9207      65.380   ; Zn-O4   [0]
 306     ZnA      1        ZnO     Zn153     306     0.9207      65.380   ; Zn-O4   [0]
 307      OA      1        ZnO      O154     307     -0.9207      15.999   ; O-Zn4   [0]
 308      OA      1        ZnO      O155     308     -0.9207      15.999   ; O-Zn4   [0]
 309      OA      1        ZnO      O156     309     -0.9207      15.999   ; O-Zn4   [0]
 310      OA      1        ZnO      O157     310     -0.9207      15.999   ; O-Zn4   [0]
 311      OA      1        ZnO      O158     311     -0.9207      15.999   ; O-Zn4   [0]
 312      OA      1        ZnO      O159     312     -0.9207      15.999   ; O-Zn4   [0]
 313      OA      1        ZnO      O160     313     -0.9207      15.999   ; O-Zn4   [0]
 314      OA      1        ZnO      O161     314     -0.9207      15.999   ; O-Zn4   [0]
 315      OA      1        ZnO      O162     315     -0.9207      15.999   ; O-Zn4   [0]
 316     ZnA      1        ZnO     Zn154     316     0.9207      65.380   ; Zn-O4   [0]
 317     ZnA      1        ZnO     Zn155     317     0.9207      65.380   ; Zn-O4   [0]
 318     ZnA      1        ZnO     Zn156     318     0.9207      65.380   ; Zn-O4   [0]
 319     ZnA      1        ZnO     Zn157     319     0.9207      65.380   ; Zn-O4   [0]
 320     ZnA      1        ZnO     Zn158     320     0.9207      65.380   ; Zn-O4   [0]
 321     ZnA      1        ZnO     Zn159     321     0.9207      65.380   ; Zn-O4   [0]
 322     ZnA      1        ZnO     Zn160     322     0.9207      65.380   ; Zn-O4   [0]
 323     ZnA      1        ZnO     Zn161     323     0.9207      65.380   ; Zn-O4   [0]
 324     ZnA      1        ZnO     Zn162     324     0.9207      65.380   ; Zn-O4   [0]
 325     ZnA      1        ZnO     Zn163     325     0.9207      65.380   ; Zn-O4   [0]
 326     ZnA      1        ZnO     Zn164     326     0.9207      65.380   ; Zn-O4   [0]
 327     ZnA      1        ZnO     Zn165     327     0.9207      65.380   ; Zn-O4   [0]
 328     ZnA      1        ZnO     Zn166     328     0.9207      65.380   ; Zn-O4   [0]
 329     ZnA      1        ZnO     Zn167     329     0.9207      65.380   ; Zn-O4   [0]
 330     ZnA      1        ZnO     Zn168     330     0.9207      65.380   ; Zn-O4   [0]
 331     ZnA      1        ZnO     Zn169     331     0.9207      65.380   ; Zn-O4   [0]
 332     ZnA      1        ZnO     Zn170     332     0.9207      65.380   ; Zn-O4   [0]
 333     ZnA      1        ZnO     Zn171     333     0.9207      65.380   ; Zn-O4   [0]
 334      OA      1        ZnO      O163     334     -0.9207      15.999   ; O-Zn4   [0]
 335      OA      1        ZnO      O164     335     -0.9207      15.999   ; O-Zn4   [0]
 336      OA      1        ZnO      O165     336     -0.9207      15.999   ; O-Zn4   [0]
 337      OA      1        ZnO      O166     337     -0.9207      15.999   ; O-Zn4   [0]
 338      OA      1        ZnO      O167     338     -0.9207      15.999   ; O-Zn4   [0]
 339      OA      1        ZnO      O168     339     -0.9207      15.999   ; O-Zn4   [0]
 340      OA      1        ZnO      O169     340     -0.9207      15.999   ; O-Zn4   [0]
 341      OA      1        ZnO      O170     341     -0.9207      15.999   ; O-Zn4   [0]
 342      OA      1        ZnO      O171     342     -0.9207      15.999   ; O-Zn4   [0]
 343     ZnA      1        ZnO     Zn172     343     0.9207      65.380   ; Zn-O4   [0]
 344     ZnA      1        ZnO     Zn173     344     0.9207      65.380   ; Zn-O4   [0]
 345     ZnA      1        ZnO     Zn174     345     0.9207      65.380   ; Zn-O4   [0]
 346     ZnA      1        ZnO     Zn175     346     0.9207      65.380   ; Zn-O4   [0]
 347     ZnA      1        ZnO     Zn176     347     0.9207      65.380   ; Zn-O4   [0]
 348     ZnA      1        ZnO     Zn177     348     0.9207      65.380   ; Zn-O4   [0]
 349     ZnA      1        ZnO     Zn178     349     0.9207      65.380   ; Zn-O4   [0]
 350     ZnA      1        ZnO     Zn179     350     0.9207      65.380   ; Zn-O4   [0]
 351     ZnA      1        ZnO     Zn180     351     0.9207      65.380   ; Zn-O4   [0]
 352      OA      1        ZnO      O172     352     -0.9207      15.999   ; O-Zn4   [0]
 353      OA      1        ZnO      O173     353     -0.9207      15.999   ; O-Zn4   [0]
 354      OA      1        ZnO      O174     354     -0.9207      15.999   ; O-Zn4   [0]
 355      OA      1        ZnO      O175     355     -0.9207      15.999   ; O-Zn4   [0]
 356      OA      1        ZnO      O176     356     -0.9207      15.999   ; O-Zn4   [0]
 357      OA      1        ZnO      O177     357     -0.9207      15.999   ; O-Zn4   [0]
 358      OA      1        ZnO      O178     358     -0.9207      15.999   ; O-Zn4   [0]
 359      OA      1        ZnO      O179     359     -0.9207      15.999   ; O-Zn4   [0]
 360      OA      1        ZnO      O180     360     -0.9207      15.999   ; O-Zn4   [0]
 361     ZnA      1        ZnO     Zn181     361     0.9207      65.380   ; Zn-O4   [0]
 362     ZnA      1        ZnO     Zn182     362     0.9207      65.380   ; Zn-O4   [0]
 363     ZnA      1        ZnO     Zn183     363     0.9207      65.380   ; Zn-O4   [0]
 364     ZnA      1        ZnO     Zn184     364     0.9207      65.380   ; Zn-O4   [0]
 365     ZnA      1        ZnO     Zn185     365     0.9207      65.380   ; Zn-O4   [0]
 366     ZnA      1        ZnO     Zn186     366     0.9207      65.380   ; Zn-O4   [0]
 367     ZnA      1        ZnO     Zn187     367     0.9207      65.380   ; Zn-O4   [0]
 368     ZnA      1        ZnO     Zn188     368     0.9207      65.380   ; Zn-O4   [0]
 369     ZnA      1        ZnO     Zn189     369     0.9207      65.380   ; Zn-O4   [0]
 370      OA      1        ZnO      O181     370     -0.9207      15.999   ; O-Zn4   [0]
 371      OA      1        ZnO      O182     371     -0.9207      15.999   ; O-Zn4   [0]
 372      OA      1        ZnO      O183     372     -0.9207      15.999   ; O-Zn4   [0]
 373      OA      1        ZnO      O184     373     -0.9207      15.999   ; O-Zn4   [0]
 374      OA      1        ZnO      O185     374     -0.9207      15.999   ; O-Zn4   [0]
 375      OA      1        ZnO      O186     375     -0.9207      15.999   ; O-Zn4   [0]
 376      OA      1        ZnO      O187     376     -0.9207      15.999   ; O-Zn4   [0]
 377      OA      1        ZnO      O188     377     -0.9207      15.999   ; O-Zn4   [0]
 378      OA      1        ZnO      O189     378     -0.9207      15.999   ; O-Zn4   [0]
 379      OA      1        ZnO      O190     379     -0.9207      15.999   ; O-Zn4   [0]
 380      OA      1        ZnO      O191     380     -0.9207      15.999   ; O-Zn4   [0]
 381      OA      1        ZnO      O192     381     -0.9207      15.999   ; O-Zn4   [0]
 382      OA      1        ZnO      O193     382     -0.9207      15.999   ; O-Zn4   [0]
 383      OA      1        ZnO      O194     383     -0.9207      15.999   ; O-Zn4   [0]
 384      OA      1        ZnO      O195     384     -0.9207      15.999   ; O-Zn4   [0]
 385      OA      1        ZnO      O196     385     -0.9207      15.999   ; O-Zn4   [0]
 386      OA      1        ZnO      O197     386     -0.9207      15.999   ; O-Zn4   [0]
 387      OA      1        ZnO      O198     387     -0.9207      15.999   ; O-Zn4   [0]
 388     ZnA      1        ZnO     Zn190     388     0.9207      65.380   ; Zn-O4   [0]
 389     ZnA      1        ZnO     Zn191     389     0.9207      65.380   ; Zn-O4   [0]
 390     ZnA      1        ZnO     Zn192     390     0.9207      65.380   ; Zn-O4   [0]
 391     ZnA      1        ZnO     Zn193     391     0.9207      65.380   ; Zn-O4   [0]
 392     ZnA      1        ZnO     Zn194     392     0.9207      65.380   ; Zn-O4   [0]
 393     ZnA      1        ZnO     Zn195     393     0.9207      65.380   ; Zn-O4   [0]
 394     ZnA      1        ZnO     Zn196     394     0.9207      65.380   ; Zn-O4   [0]
 395     ZnA      1        ZnO     Zn197     395     0.9207      65.380   ; Zn-O4   [0]
 396     ZnA      1        ZnO     Zn198     396     0.9207      65.380   ; Zn-O4   [0]
 397     ZnA      1        ZnO     Zn199     397     0.9207      65.380   ; Zn-O4   [0]
 398     ZnA      1        ZnO     Zn200     398     0.9207      65.380   ; Zn-O4   [0]
 399     ZnA      1        ZnO     Zn201     399     0.9207      65.380   ; Zn-O4   [0]
 400     ZnA      1        ZnO     Zn202     400     0.9207      65.380   ; Zn-O4   [0]
 401     ZnA      1        ZnO     Zn203     401     0.9207      65.380   ; Zn-O4   [0]
 402     ZnA      1        ZnO     Zn204     402     0.9207      65.380   ; Zn-O4   [0]
 403     ZnA      1        ZnO     Zn205     403     0.9207      65.380   ; Zn-O4   [0]
 404     ZnA      1        ZnO     Zn206     404     0.9207      65.380   ; Zn-O4   [0]
 405     ZnA      1        ZnO     Zn207     405     0.9207      65.380   ; Zn-O4   [0]
 406      OA      1        ZnO      O199     406     -0.9207      15.999   ; O-Zn4   [0]
 407      OA      1        ZnO      O200     407     -0.9207      15.999   ; O-Zn4   [0]
 408      OA      1        ZnO      O201     408     -0.9207      15.999   ; O-Zn4   [0]
 409      OA      1        ZnO      O202     409     -0.9207      15.999   ; O-Zn4   [0]
 410      OA      1        ZnO      O203     410     -0.9207      15.999   ; O-Zn4   [0]
 411      OA      1        ZnO      O204     411     -0.9207      15.999   ; O-Zn4   [0]
 412      OA      1        ZnO      O205     412     -0.9207      15.999   ; O-Zn4   [0]
 413      OA      1        ZnO      O206     413     -0.9207      15.999   ; O-Zn4   [0]
 414      OA      1        ZnO      O207     414     -0.9207      15.999   ; O-Zn4   [0]
 415     ZnA      1        ZnO     Zn208     415     0.9207      65.380   ; Zn-O4   [0]
 416     ZnA      1        ZnO     Zn209     416     0.9207      65.380   ; Zn-O4   [0]
 417     ZnA      1        ZnO     Zn210     417     0.9207      65.380   ; Zn-O4   [0]
 418     ZnA      1        ZnO     Zn211     418     0.9207      65.380   ; Zn-O4   [0]
 419     ZnA      1        ZnO     Zn212     419     0.9207      65.380   ; Zn-O4   [0]
 420     ZnA      1        ZnO     Zn213     420     0.9207      65.380   ; Zn-O4   [0]
 421     ZnA      1        ZnO     Zn214     421     0.9207      65.380   ; Zn-O4   [0]
 422     ZnA      1        ZnO     Zn215     422     0.9207      65.380   ; Zn-O4   [0]
 423     ZnA      1        ZnO     Zn216     423     0.9207      65.380   ; Zn-O4   [0]
 424     ZnA      1        ZnO     Zn217     424     0.9207      65.380   ; Zn-O4   [0]
 425     ZnA      1        ZnO     Zn218     425     0.9207      65.380   ; Zn-O4   [0]
 426     ZnA      1        ZnO     Zn219     426     0.9207      65.380   ; Zn-O4   [0]
 427     ZnA      1        ZnO     Zn220     427     0.9207      65.380   ; Zn-O4   [0]
 428     ZnA      1        ZnO     Zn221     428     0.9207      65.380   ; Zn-O4   [0]
 429     ZnA      1        ZnO     Zn222     429     0.9207      65.380   ; Zn-O4   [0]
 430     ZnA      1        ZnO     Zn223     430     0.9207      65.380   ; Zn-O4   [0]
 431     ZnA      1        ZnO     Zn224     431     0.9207      65.380   ; Zn-O4   [0]
 432     ZnA      1        ZnO     Zn225     432     0.9207      65.380   ; Zn-O4   [0]
 433      OA      1        ZnO      O208     433     -0.9207      15.999   ; O-Zn4   [0]
 434      OA      1        ZnO      O209     434     -0.9207      15.999   ; O-Zn4   [0]
 435      OA      1        ZnO      O210     435     -0.9207      15.999   ; O-Zn4   [0]
 436      OA      1        ZnO      O211     436     -0.9207      15.999   ; O-Zn4   [0]
 437      OA      1        ZnO      O212     437     -0.9207      15.999   ; O-Zn4   [0]
 438      OA      1        ZnO      O213     438     -0.9207      15.999   ; O-Zn4   [0]
 439      OA      1        ZnO      O214     439     -0.9207      15.999   ; O-Zn4   [0]
 440      OA      1        ZnO      O215     440     -0.9207      15.999   ; O-Zn4   [0]
 441      OA      1        ZnO      O216     441     -0.9207      15.999   ; O-Zn4   [0]
 442     ZnA      1        ZnO     Zn226     442     0.9207      65.380   ; Zn-O4   [0]
 443     ZnA      1        ZnO     Zn227     443     0.9207      65.380   ; Zn-O4   [0]
 444     ZnA      1        ZnO     Zn228     444     0.9207      65.380   ; Zn-O4   [0]
 445     ZnA      1        ZnO     Zn229     445     0.9207      65.380   ; Zn-O4   [0]
 446     ZnA      1        ZnO     Zn230     446     0.9207      65.380   ; Zn-O4   [0]
 447     ZnA      1        ZnO     Zn231     447     0.9207      65.380   ; Zn-O4   [0]
 448     ZnA      1        ZnO     Zn232     448     0.9207      65.380   ; Zn-O4   [0]
 449     ZnA      1        ZnO     Zn233     449     0.9207      65.380   ; Zn-O4   [0]
 450     ZnA      1        ZnO     Zn234     450     0.9207      65.380   ; Zn-O4   [0]
 451      OA      1        ZnO      O217     451     -0.9207      15.999   ; O-Zn4   [0]
 452      OA      1        ZnO      O218     452     -0.9207      15.999   ; O-Zn4   [0]
 453      OA      1        ZnO      O219     453     -0.9207      15.999   ; O-Zn4   [0]
 454      OA      1        ZnO      O220     454     -0.9207      15.999   ; O-Zn4   [0]
 455      OA      1        ZnO      O221     455     -0.9207      15.999   ; O-Zn4   [0]
 456      OA      1        ZnO      O222     456     -0.9207      15.999   ; O-Zn4   [0]
 457      OA      1        ZnO      O223     457     -0.9207      15.999   ; O-Zn4   [0]
 458      OA      1        ZnO      O224     458     -0.9207      15.999   ; O-Zn4   [0]
 459      OA      1        ZnO      O225     459     -0.9207      15.999   ; O-Zn4   [0]
 460      OA      1        ZnO      O226     460     -0.9207      15.999   ; O-Zn4   [0]
 461      OA      1        ZnO      O227     461     -0.9207      15.999   ; O-Zn4   [0]
 462      OA      1        ZnO      O228     462     -0.9207      15.999   ; O-Zn4   [0]
 463      OA      1        ZnO      O229     463     -0.9207      15.999   ; O-Zn4   [0]
 464      OA      1        ZnO      O230     464     -0.9207      15.999   ; O-Zn4   [0]
 465      OA      1        ZnO      O231     465     -0.9207      15.999   ; O-Zn4   [0]
 466      OA      1        ZnO      O232     466     -0.9207      15.999   ; O-Zn4   [0]
 467      OA      1        ZnO      O233     467     -0.9207      15.999   ; O-Zn4   [0]
 468      OA      1        ZnO      O234     468     -0.9207      15.999   ; O-Zn4   [0]
 469      OA      1        ZnO      O235     469     -0.9207      15.999   ; O-Zn4   [0]
 470      OA      1        ZnO      O236     470     -0.9207      15.999   ; O-Zn4   [0]
 471      OA      1        ZnO      O237     471     -0.9207      15.999   ; O-Zn4   [0]
 472      OA      1        ZnO      O238     472     -0.9207      15.999   ; O-Zn4   [0]
 473      OA      1        ZnO      O239     473     -0.9207      15.999   ; O-Zn4   [0]
 474      OA      1        ZnO      O240     474     -0.9207      15.999   ; O-Zn4   [0]
 475      OA      1        ZnO      O241     475     -0.9207      15.999   ; O-Zn4   [0]
 476      OA      1        ZnO      O242     476     -0.9207      15.999   ; O-Zn4   [0]
 477      OA      1        ZnO      O243     477     -0.9207      15.999   ; O-Zn4   [0]
 478     ZnA      1        ZnO     Zn235     478     0.9207      65.380   ; Zn-O4   [0]
 479     ZnA      1        ZnO     Zn236     479     0.9207      65.380   ; Zn-O4   [0]
 480     ZnA      1        ZnO     Zn237     480     0.9207      65.380   ; Zn-O4   [0]
 481     ZnA      1        ZnO     Zn238     481     0.9207      65.380   ; Zn-O4   [0]
 482     ZnA      1        ZnO     Zn239     482     0.9207      65.380   ; Zn-O4   [0]
 483     ZnA      1        ZnO     Zn240     483     0.9207      65.380   ; Zn-O4   [0]
 484     ZnA      1        ZnO     Zn241     484     0.9207      65.380   ; Zn-O4   [0]
 485     ZnA      1        ZnO     Zn242     485     0.9207      65.380   ; Zn-O4   [0]
 486     ZnA      1        ZnO     Zn243     486     0.9207      65.380   ; Zn-O4   [0]
 487     ZnA      1        ZnO     Zn244     487     0.9207      65.380   ; Zn-O4   [0]
 488     ZnA      1        ZnO     Zn245     488     0.9207      65.380   ; Zn-O4   [0]
 489     ZnA      1        ZnO     Zn246     489     0.9207      65.380   ; Zn-O4   [0]
 490     ZnA      1        ZnO     Zn247     490     0.9207      65.380   ; Zn-O4   [0]
 491     ZnA      1        ZnO     Zn248     491     0.9207      65.380   ; Zn-O4   [0]
 492     ZnA      1        ZnO     Zn249     492     0.9207      65.380   ; Zn-O4   [0]
 493     ZnA      1        ZnO     Zn250     493     0.9207      65.380   ; Zn-O4   [0]
 494     ZnA      1        ZnO     Zn251     494     0.9207      65.380   ; Zn-O4   [0]
 495     ZnA      1        ZnO     Zn252     495     0.9207      65.380   ; Zn-O4   [0]
 496      OA      1        ZnO      O244     496     -0.9207      15.999   ; O-Zn4   [0]
 497      OA      1        ZnO      O245     497     -0.9207      15.999   ; O-Zn4   [0]
 498      OA      1        ZnO      O246     498     -0.9207      15.999   ; O-Zn4   [0]
 499      OA      1        ZnO      O247     499     -0.9207      15.999   ; O-Zn4   [0]
 500      OA      1        ZnO      O248     500     -0.9207      15.999   ; O-Zn4   [0]
 501      OA      1        ZnO      O249     501     -0.9207      15.999   ; O-Zn4   [0]
 502      OA      1        ZnO      O250     502     -0.9207      15.999   ; O-Zn4   [0]
 503      OA      1        ZnO      O251     503     -0.9207      15.999   ; O-Zn4   [0]
 504      OA      1        ZnO      O252     504     -0.9207      15.999   ; O-Zn4   [0]
 505     ZnA      1        ZnO     Zn253     505     0.9207      65.380   ; Zn-O4   [0]
 506     ZnA      1        ZnO     Zn254     506     0.9207      65.380   ; Zn-O4   [0]
 507     ZnA      1        ZnO     Zn255     507     0.9207      65.380   ; Zn-O4   [0]
 508     ZnA      1        ZnO     Zn256     508     0.9207      65.380   ; Zn-O4   [0]
 509     ZnA      1        ZnO     Zn257     509     0.9207      65.380   ; Zn-O4   [0]
 510     ZnA      1        ZnO     Zn258     510     0.9207      65.380   ; Zn-O4   [0]
 511     ZnA      1        ZnO     Zn259     511     0.9207      65.380   ; Zn-O4   [0]
 512     ZnA      1        ZnO     Zn260     512     0.9207      65.380   ; Zn-O4   [0]
 513     ZnA      1        ZnO     Zn261     513     0.9207      65.380   ; Zn-O4   [0]
 514      OA      1        ZnO      O253     514     -0.9207      15.999   ; O-Zn4   [0]
 515      OA      1        ZnO      O254     515     -0.9207      15.999   ; O-Zn4   [0]
 516      OA      1        ZnO      O255     516     -0.9207      15.999   ; O-Zn4   [0]
 517      OA      1        ZnO      O256     517     -0.9207      15.999   ; O-Zn4   [0]
 518      OA      1        ZnO      O257     518     -0.9207      15.999   ; O-Zn4   [0]
 519      OA      1        ZnO      O258     519     -0.9207      15.999   ; O-Zn4   [0]
 520      OA      1        ZnO      O259     520     -0.9207      15.999   ; O-Zn4   [0]
 521      OA      1        ZnO      O260     521     -0.9207      15.999   ; O-Zn4   [0]
 522      OA      1        ZnO      O261     522     -0.9207      15.999   ; O-Zn4   [0]
 523     ZnA      1        ZnO     Zn262     523     0.9207      65.380   ; Zn-O4   [0]
 524     ZnA      1        ZnO     Zn263     524     0.9207      65.380   ; Zn-O4   [0]
 525     ZnA      1        ZnO     Zn264     525     0.9207      65.380   ; Zn-O4   [0]
 526     ZnA      1        ZnO     Zn265     526     0.9207      65.380   ; Zn-O4   [0]
 527     ZnA      1        ZnO     Zn266     527     0.9207      65.380   ; Zn-O4   [0]
 528     ZnA      1        ZnO     Zn267     528     0.9207      65.380   ; Zn-O4   [0]
 529     ZnA      1        ZnO     Zn268     529     0.9207      65.380   ; Zn-O4   [0]
 530     ZnA      1        ZnO     Zn269     530     0.9207      65.380   ; Zn-O4   [0]
 531     ZnA      1        ZnO     Zn270     531     0.9207      65.380   ; Zn-O4   [0]
 532      OA      1        ZnO      O262     532     -0.9207      15.999   ; O-Zn4   [0]
 533      OA      1        ZnO      O263     533     -0.9207      15.999   ; O-Zn4   [0]
 534      OA      1        ZnO      O264     534     -0.9207      15.999   ; O-Zn4   [0]
 535      OA      1        ZnO      O265     535     -0.9207      15.999   ; O-Zn4   [0]
 536      OA      1        ZnO      O266     536     -0.9207      15.999   ; O-Zn4   [0]
 537      OA      1        ZnO      O267     537     -0.9207      15.999   ; O-Zn4   [0]
 538      OA      1        ZnO      O268     538     -0.9207      15.999   ; O-Zn4   [0]
 539      OA      1        ZnO      O269     539     -0.9207      15.999   ; O-Zn4   [0]
 540      OA      1        ZnO      O270     540     -0.9207      15.999   ; O-Zn4   [0]
 541      OA      1        ZnO      O271     541     -0.9207      15.999   ; O-Zn4   [0]
 542      OA      1        ZnO      O272     542     -0.9207      15.999   ; O-Zn4   [0]
 543      OA      1        ZnO      O273     543     -0.9207      15.999   ; O-Zn4   [0]
 544      OA      1        ZnO      O274     544     -0.9207      15.999   ; O-Zn4   [0]
 545      OA      1        ZnO      O275     545     -0.9207      15.999   ; O-Zn4   [0]
 546      OA      1        ZnO      O276     546     -0.9207      15.999   ; O-Zn4   [0]
 547      OA      1        ZnO      O277     547     -0.9207      15.999   ; O-Zn4   [0]
 548      OA      1        ZnO      O278     548     -0.9207      15.999   ; O-Zn4   [0]
 549      OA      1        ZnO      O279     549     -0.9207      15.999   ; O-Zn4   [0]
 550     ZnA      1        ZnO     Zn271     550     0.9207      65.380   ; Zn-O4   [0]
 551     ZnA      1        ZnO     Zn272     551     0.9207      65.380   ; Zn-O4   [0]
 552     ZnA      1        ZnO     Zn273     552     0.9207      65.380   ; Zn-O4   [0]
 553     ZnA      1        ZnO     Zn274     553     0.9207      65.380   ; Zn-O4   [0]
 554     ZnA      1        ZnO     Zn275     554     0.9207      65.380   ; Zn-O4   [0]
 555     ZnA      1        ZnO     Zn276     555     0.9207      65.380   ; Zn-O4   [0]
 556     ZnA      1        ZnO     Zn277     556     0.9207      65.380   ; Zn-O4   [0]
 557     ZnA      1        ZnO     Zn278     557     0.9207      65.380   ; Zn-O4   [0]
 558     ZnA      1        ZnO     Zn279     558     0.9207      65.380   ; Zn-O4   [0]
 559      OA      1        ZnO      O280     559     -0.9207      15.999   ; O-Zn4   [0]
 560      OA      1        ZnO      O281     560     -0.9207      15.999   ; O-Zn4   [0]
 561      OA      1        ZnO      O282     561     -0.9207      15.999   ; O-Zn4   [0]
 562      OA      1        ZnO      O283     562     -0.9207      15.999   ; O-Zn4   [0]
 563      OA      1        ZnO      O284     563     -0.9207      15.999   ; O-Zn4   [0]
 564      OA      1        ZnO      O285     564     -0.9207      15.999   ; O-Zn4   [0]
 565      OA      1        ZnO      O286     565     -0.9207      15.999   ; O-Zn4   [0]
 566      OA      1        ZnO      O287     566     -0.9207      15.999   ; O-Zn4   [0]
 567      OA      1        ZnO      O288     567     -0.9207      15.999   ; O-Zn4   [0]
 568      OA      1        ZnO      O289     568     -0.9207      15.999   ; O-Zn4   [0]
 569      OA      1        ZnO      O290     569     -0.9207      15.999   ; O-Zn4   [0]
 570      OA      1        ZnO      O291     570     -0.9207      15.999   ; O-Zn4   [0]
 571      OA      1        ZnO      O292     571     -0.9207      15.999   ; O-Zn4   [0]
 572      OA      1        ZnO      O293     572     -0.9207      15.999   ; O-Zn4   [0]
 573      OA      1        ZnO      O294     573     -0.9207      15.999   ; O-Zn4   [0]
 574      OA      1        ZnO      O295     574     -0.9207      15.999   ; O-Zn4   [0]
 575      OA      1        ZnO      O296     575     -0.9207      15.999   ; O-Zn4   [0]
 576      OA      1        ZnO      O297     576     -0.9207      15.999   ; O-Zn4   [0]
 577     ZnA      1        ZnO     Zn280     577     0.9207      65.380   ; Zn-O4   [0]
 578     ZnA      1        ZnO     Zn281     578     0.9207      65.380   ; Zn-O4   [0]
 579     ZnA      1        ZnO     Zn282     579     0.9207      65.380   ; Zn-O4   [0]
 580     ZnA      1        ZnO     Zn283     580     0.9207      65.380   ; Zn-O4   [0]
 581     ZnA      1        ZnO     Zn284     581     0.9207      65.380   ; Zn-O4   [0]
 582     ZnA      1        ZnO     Zn285     582     0.9207      65.380   ; Zn-O4   [0]
 583     ZnA      1        ZnO     Zn286     583     0.9207      65.380   ; Zn-O4   [0]
 584     ZnA      1        ZnO     Zn287     584     0.9207      65.380   ; Zn-O4   [0]
 585     ZnA      1        ZnO     Zn288     585     0.9207      65.380   ; Zn-O4   [0]
 586     ZnA      1        ZnO     Zn289     586     0.9207      65.380   ; Zn-O4   [0]
 587     ZnA      1        ZnO     Zn290     587     0.9207      65.380   ; Zn-O4   [0]
 588     ZnA      1        ZnO     Zn291     588     0.9207      65.380   ; Zn-O4   [0]
 589     ZnA      1        ZnO     Zn292     589     0.9207      65.380   ; Zn-O4   [0]
 590     ZnA      1        ZnO     Zn293     590     0.9207      65.380   ; Zn-O4   [0]
 591     ZnA      1        ZnO     Zn294     591     0.9207      65.380   ; Zn-O4   [0]
 592     ZnA      1        ZnO     Zn295     592     0.9207      65.380   ; Zn-O4   [0]
 593     ZnA      1        ZnO     Zn296     593     0.9207      65.380   ; Zn-O4   [0]
 594     ZnA      1        ZnO     Zn297     594     0.9207      65.380   ; Zn-O4   [0]
 595     ZnA      1        ZnO     Zn298     595     0.9207      65.380   ; Zn-O4   [0]
 596     ZnA      1        ZnO     Zn299     596     0.9207      65.380   ; Zn-O4   [0]
 597     ZnA      1        ZnO     Zn300     597     0.9207      65.380   ; Zn-O4   [0]
 598     ZnA      1        ZnO     Zn301     598     0.9207      65.380   ; Zn-O4   [0]
 599     ZnA      1        ZnO     Zn302     599     0.9207      65.380   ; Zn-O4   [0]
 600     ZnA      1        ZnO     Zn303     600     0.9207      65.380   ; Zn-O4   [0]
 601     ZnA      1        ZnO     Zn304     601     0.9207      65.380   ; Zn-O4   [0]
 602     ZnA      1        ZnO     Zn305     602     0.9207      65.380   ; Zn-O4   [0]
 603     ZnA      1        ZnO     Zn306     603     0.9207      65.380   ; Zn-O4   [0]
 604      OA      1        ZnO      O298     604     -0.9207      15.999   ; O-Zn4   [0]
 605      OA      1        ZnO      O299     605     -0.9207      15.999   ; O-Zn4   [0]
 606      OA      1        ZnO      O300     606     -0.9207      15.999   ; O-Zn4   [0]
 607      OA      1        ZnO      O301     607     -0.9207      15.999   ; O-Zn4   [0]
 608      OA      1        ZnO      O302     608     -0.9207      15.999   ; O-Zn4   [0]
 609      OA      1        ZnO      O303     609     -0.9207      15.999   ; O-Zn4   [0]
 610      OA      1        ZnO      O304     610     -0.9207      15.999   ; O-Zn4   [0]
 611      OA      1        ZnO      O305     611     -0.9207      15.999   ; O-Zn4   [0]
 612      OA      1        ZnO      O306     612     -0.9207      15.999   ; O-Zn4   [0]
 613      OA      1        ZnO      O307     613     -0.9207      15.999   ; O-Zn4   [0]
 614      OA      1        ZnO      O308     614     -0.9207      15.999   ; O-Zn4   [0]
 615      OA      1        ZnO      O309     615     -0.9207      15.999   ; O-Zn4   [0]
 616      OA      1        ZnO      O310     616     -0.9207      15.999   ; O-Zn4   [0]
 617      OA      1        ZnO      O311     617     -0.9207      15.999   ; O-Zn4   [0]
 618      OA      1        ZnO      O312     618     -0.9207      15.999   ; O-Zn4   [0]
 619      OA      1        ZnO      O313     619     -0.9207      15.999   ; O-Zn4   [0]
 620      OA      1        ZnO      O314     620     -0.9207      15.999   ; O-Zn4   [0]
 621      OA      1        ZnO      O315     621     -0.9207      15.999   ; O-Zn4   [0]
 622     ZnA      1        ZnO     Zn307     622     0.9207      65.380   ; Zn-O4   [0]
 623     ZnA      1        ZnO     Zn308     623     0.9207      65.380   ; Zn-O4   [0]
 624     ZnA      1        ZnO     Zn309     624     0.9207      65.380   ; Zn-O4   [0]
 625     ZnA      1        ZnO     Zn310     625     0.9207      65.380   ; Zn-O4   [0]
 626     ZnA      1        ZnO     Zn311     626     0.9207      65.380   ; Zn-O4   [0]
 627     ZnA      1        ZnO     Zn312     627     0.9207      65.380   ; Zn-O4   [0]
 628     ZnA      1        ZnO     Zn313     628     0.9207      65.380   ; Zn-O4   [0]
 629     ZnA      1        ZnO     Zn314     629     0.9207      65.380   ; Zn-O4   [0]
 630     ZnA      1        ZnO     Zn315     630     0.9207      65.380   ; Zn-O4   [0]
 631     ZnA      1        ZnO     Zn316     631     0.9207      65.380   ; Zn-O4   [0]
 632     ZnA      1        ZnO     Zn317     632     0.9207      65.380   ; Zn-O4   [0]
 633     ZnA      1        ZnO     Zn318     633     0.9207      65.380   ; Zn-O4   [0]
 634     ZnA      1        ZnO     Zn319     634     0.9207      65.380   ; Zn-O4   [0]
 635     ZnA      1        ZnO     Zn320     635     0.9207      65.380   ; Zn-O4   [0]
 636     ZnA      1        ZnO     Zn321     636     0.9207      65.380   ; Zn-O4   [0]
 637     ZnA      1        ZnO     Zn322     637     0.9207      65.380   ; Zn-O4   [0]
 638     ZnA      1        ZnO     Zn323     638     0.9207      65.380   ; Zn-O4   [0]
 639     ZnA      1        ZnO     Zn324     639     0.9207      65.380   ; Zn-O4   [0]
 640      OA      1        ZnO      O316     640     -0.9207      15.999   ; O-Zn4   [0]
 641      OA      1        ZnO      O317     641     -0.9207      15.999   ; O-Zn4   [0]
 642      OA      1        ZnO      O318     642     -0.9207      15.999   ; O-Zn4   [0]
 643      OA      1        ZnO      O319     643     -0.9207      15.999   ; O-Zn4   [0]
 644      OA      1        ZnO      O320     644     -0.9207      15.999   ; O-Zn4   [0]
 645      OA      1        ZnO      O321     645     -0.9207      15.999   ; O-Zn4   [0]
 646      OA      1        ZnO      O322     646     -0.9207      15.999   ; O-Zn4   [0]
 647      OA      1        ZnO      O323     647     -0.9207      15.999   ; O-Zn4   [0]
 648      OA      1        ZnO      O324     648     -0.9207      15.999   ; O-Zn4   [0]
 649      OA      1        ZnO      O325     649     -0.9207      15.999   ; O-Zn4   [0]
 650      OA      1        ZnO      O326     650     -0.9207      15.999   ; O-Zn4   [0]
 651      OA      1        ZnO      O327     651     -0.9207      15.999   ; O-Zn4   [0]
 652      OA      1        ZnO      O328     652     -0.9207      15.999   ; O-Zn4   [0]
 653      OA      1        ZnO      O329     653     -0.9207      15.999   ; O-Zn4   [0]
 654      OA      1        ZnO      O330     654     -0.9207      15.999   ; O-Zn4   [0]
 655      OA      1        ZnO      O331     655     -0.9207      15.999   ; O-Zn4   [0]
 656      OA      1        ZnO      O332     656     -0.9207      15.999   ; O-Zn4   [0]
 657      OA      1        ZnO      O333     657     -0.9207      15.999   ; O-Zn4   [0]
 658     ZnA      1        ZnO     Zn325     658     0.9207      65.380   ; Zn-O4   [0]
 659     ZnA      1        ZnO     Zn326     659     0.9207      65.380   ; Zn-O4   [0]
 660     ZnA      1        ZnO     Zn327     660     0.9207      65.380   ; Zn-O4   [0]
 661     ZnA      1        ZnO     Zn328     661     0.9207      65.380   ; Zn-O4   [0]
 662     ZnA      1        ZnO     Zn329     662     0.9207      65.380   ; Zn-O4   [0]
 663     ZnA      1        ZnO     Zn330     663     0.9207      65.380   ; Zn-O4   [0]
 664     ZnA      1        ZnO     Zn331     664     0.9207      65.380   ; Zn-O4   [0]
 665     ZnA      1        ZnO     Zn332     665     0.9207      65.380   ; Zn-O4   [0]
 666     ZnA      1        ZnO     Zn333     666     0.9207      65.380   ; Zn-O4   [0]
 667      OA      1        ZnO      O334     667     -0.9207      15.999   ; O-Zn4   [0]
 668      OA      1        ZnO      O335     668     -0.9207      15.999   ; O-Zn4   [0]
 669      OA      1        ZnO      O336     669     -0.9207      15.999   ; O-Zn4   [0]
 670      OA      1        ZnO      O337     670     -0.9207      15.999   ; O-Zn4   [0]
 671      OA      1        ZnO      O338     671     -0.9207      15.999   ; O-Zn4   [0]
 672      OA      1        ZnO      O339     672     -0.9207      15.999   ; O-Zn4   [0]
 673      OA      1        ZnO      O340     673     -0.9207      15.999   ; O-Zn4   [0]
 674      OA      1        ZnO      O341     674     -0.9207      15.999   ; O-Zn4   [0]
 675      OA      1        ZnO      O342     675     -0.9207      15.999   ; O-Zn4   [0]
 676     ZnA      1        ZnO     Zn334     676     0.9207      65.380   ; Zn-O4   [0]
 677     ZnA      1        ZnO     Zn335     677     0.9207      65.380   ; Zn-O4   [0]
 678     ZnA      1        ZnO     Zn336     678     0.9207      65.380   ; Zn-O4   [0]
 679     ZnA      1        ZnO     Zn337     679     0.9207      65.380   ; Zn-O4   [0]
 680     ZnA      1        ZnO     Zn338     680     0.9207      65.380   ; Zn-O4   [0]
 681     ZnA      1        ZnO     Zn339     681     0.9207      65.380   ; Zn-O4   [0]
 682     ZnA      1        ZnO     Zn340     682     0.9207      65.380   ; Zn-O4   [0]
 683     ZnA      1        ZnO     Zn341     683     0.9207      65.380   ; Zn-O4   [0]
 684     ZnA      1        ZnO     Zn342     684     0.9207      65.380   ; Zn-O4   [0]
 685      OA      1        ZnO      O343     685     -0.9207      15.999   ; O-Zn4   [0]
 686      OA      1        ZnO      O344     686     -0.9207      15.999   ; O-Zn4   [0]
 687      OA      1        ZnO      O345     687     -0.9207      15.999   ; O-Zn4   [0]
 688      OA      1        ZnO      O346     688     -0.9207      15.999   ; O-Zn4   [0]
 689      OA      1        ZnO      O347     689     -0.9207      15.999   ; O-Zn4   [0]
 690      OA      1        ZnO      O348     690     -0.9207      15.999   ; O-Zn4   [0]
 691      OA      1        ZnO      O349     691     -0.9207      15.999   ; O-Zn4   [0]
 692      OA      1        ZnO      O350     692     -0.9207      15.999   ; O-Zn4   [0]
 693      OA      1        ZnO      O351     693     -0.9207      15.999   ; O-Zn4   [0]
 694     ZnA      1        ZnO     Zn343     694     0.9207      65.380   ; Zn-O4   [0]
 695     ZnA      1        ZnO     Zn344     695     0.9207      65.380   ; Zn-O4   [0]
 696     ZnA      1        ZnO     Zn345     696     0.9207      65.380   ; Zn-O4   [0]
 697     ZnA      1        ZnO     Zn346     697     0.9207      65.380   ; Zn-O4   [0]
 698     ZnA      1        ZnO     Zn347     698     0.9207      65.380   ; Zn-O4   [0]
 699     ZnA      1        ZnO     Zn348     699     0.9207      65.380   ; Zn-O4   [0]
 700     ZnA      1        ZnO     Zn349     700     0.9207      65.380   ; Zn-O4   [0]
 701     ZnA      1        ZnO     Zn350     701     0.9207      65.380   ; Zn-O4   [0]
 702     ZnA      1        ZnO     Zn351     702     0.9207      65.380   ; Zn-O4   [0]
 703      OA      1        ZnO      O352     703     -0.9207      15.999   ; O-Zn4   [0]
 704      OA      1        ZnO      O353     704     -0.9207      15.999   ; O-Zn4   [0]
 705      OA      1        ZnO      O354     705     -0.9207      15.999   ; O-Zn4   [0]
 706      OA      1        ZnO      O355     706     -0.9207      15.999   ; O-Zn4   [0]
 707      OA      1        ZnO      O356     707     -0.9207      15.999   ; O-Zn4   [0]
 708      OA      1        ZnO      O357     708     -0.9207      15.999   ; O-Zn4   [0]
 709      OA      1        ZnO      O358     709     -0.9207      15.999   ; O-Zn4   [0]
 710      OA      1        ZnO      O359     710     -0.9207      15.999   ; O-Zn4   [0]
 711      OA      1        ZnO      O360     711     -0.9207      15.999   ; O-Zn4   [0]
 712     ZnA      1        ZnO     Zn352     712     0.9207      65.380   ; Zn-O4   [0]
 713     ZnA      1        ZnO     Zn353     713     0.9207      65.380   ; Zn-O4   [0]
 714     ZnA      1        ZnO     Zn354     714     0.9207      65.380   ; Zn-O4   [0]
 715     ZnA      1        ZnO     Zn355     715     0.9207      65.380   ; Zn-O4   [0]
 716     ZnA      1        ZnO     Zn356     716     0.9207      65.380   ; Zn-O4   [0]
 717     ZnA      1        ZnO     Zn357     717     0.9207      65.380   ; Zn-O4   [0]
 718     ZnA      1        ZnO     Zn358     718     0.9207      65.380   ; Zn-O4   [0]
 719     ZnA      1        ZnO     Zn359     719     0.9207      65.380   ; Zn-O4   [0]
 720     ZnA      1        ZnO     Zn360     720     0.9207      65.380   ; Zn-O4   [0]
 721      OA      1        ZnO      O361     721     -0.9207      15.999   ; O-Zn4   [0]
 722      OA      1        ZnO      O362     722     -0.9207      15.999   ; O-Zn4   [0]
 723      OA      1        ZnO      O363     723     -0.9207      15.999   ; O-Zn4   [0]
 724      OA      1        ZnO      O364     724     -0.9207      15.999   ; O-Zn4   [0]
 725      OA      1        ZnO      O365     725     -0.9207      15.999   ; O-Zn4   [0]
 726      OA      1        ZnO      O366     726     -0.9207      15.999   ; O-Zn4   [0]
 727      OA      1        ZnO      O367     727     -0.9207      15.999   ; O-Zn4   [0]
 728      OA      1        ZnO      O368     728     -0.9207      15.999   ; O-Zn4   [0]
 729      OA      1        ZnO      O369     729     -0.9207      15.999   ; O-Zn4   [0]
 730     ZnA      1        ZnO     Zn361     730     0.9207      65.380   ; Zn-O4   [0]
 731     ZnA      1        ZnO     Zn362     731     0.9207      65.380   ; Zn-O4   [0]
 732     ZnA      1        ZnO     Zn363     732     0.9207      65.380   ; Zn-O4   [0]
 733     ZnA      1        ZnO     Zn364     733     0.9207      65.380   ; Zn-O4   [0]
 734     ZnA      1        ZnO     Zn365     734     0.9207      65.380   ; Zn-O4   [0]
 735     ZnA      1        ZnO     Zn366     735     0.9207      65.380   ; Zn-O4   [0]
 736     ZnA      1        ZnO     Zn367     736     0.9207      65.380   ; Zn-O4   [0]
 737     ZnA      1        ZnO     Zn368     737     0.9207      65.380   ; Zn-O4   [0]
 738     ZnA      1        ZnO     Zn369     738     0.9207      65.380   ; Zn-O4   [0]
 739     ZnA      1        ZnO     Zn370     739     0.9207      65.380   ; Zn-O4   [0]
 740     ZnA      1        ZnO     Zn371     740     0.9207      65.380   ; Zn-O4   [0]
 741     ZnA      1        ZnO     Zn372     741     0.9207      65.380   ; Zn-O4   [0]
 742     ZnA      1        ZnO     Zn373     742     0.9207      65.380   ; Zn-O4   [0]
 743     ZnA      1        ZnO     Zn374     743     0.9207      65.380   ; Zn-O4   [0]
 744     ZnA      1        ZnO     Zn375     744     0.9207      65.380   ; Zn-O4   [0]
 745     ZnA      1        ZnO     Zn376     745     0.9207      65.380   ; Zn-O4   [0]
 746     ZnA      1        ZnO     Zn377     746     0.9207      65.380   ; Zn-O4   [0]
 747     ZnA      1        ZnO     Zn378     747     0.9207      65.380   ; Zn-O4   [0]
 748      OA      1        ZnO      O370     748     -0.9207      15.999   ; O-Zn4   [0]
 749      OA      1        ZnO      O371     749     -0.9207      15.999   ; O-Zn4   [0]
 750      OA      1        ZnO      O372     750     -0.9207      15.999   ; O-Zn4   [0]
 751      OA      1        ZnO      O373     751     -0.9207      15.999   ; O-Zn4   [0]
 752      OA      1        ZnO      O374     752     -0.9207      15.999   ; O-Zn4   [0]
 753      OA      1        ZnO      O375     753     -0.9207      15.999   ; O-Zn4   [0]
 754      OA      1        ZnO      O376     754     -0.9207      15.999   ; O-Zn4   [0]
 755      OA      1        ZnO      O377     755     -0.9207      15.999   ; O-Zn4   [0]
 756      OA      1        ZnO      O378     756     -0.9207      15.999   ; O-Zn4   [0]
 757     ZnA      1        ZnO     Zn379     757     0.9207      65.380   ; Zn-O4   [0]
 758     ZnA      1        ZnO     Zn380     758     0.9207      65.380   ; Zn-O4   [0]
 759     ZnA      1        ZnO     Zn381     759     0.9207      65.380   ; Zn-O4   [0]
 760     ZnA      1        ZnO     Zn382     760     0.9207      65.380   ; Zn-O4   [0]
 761     ZnA      1        ZnO     Zn383     761     0.9207      65.380   ; Zn-O4   [0]
 762     ZnA      1        ZnO     Zn384     762     0.9207      65.380   ; Zn-O4   [0]
 763     ZnA      1        ZnO     Zn385     763     0.9207      65.380   ; Zn-O4   [0]
 764     ZnA      1        ZnO     Zn386     764     0.9207      65.380   ; Zn-O4   [0]
 765     ZnA      1        ZnO     Zn387     765     0.9207      65.380   ; Zn-O4   [0]
 766      OA      1        ZnO      O379     766     -0.9207      15.999   ; O-Zn4   [0]
 767      OA      1        ZnO      O380     767     -0.9207      15.999   ; O-Zn4   [0]
 768      OA      1        ZnO      O381     768     -0.9207      15.999   ; O-Zn4   [0]
 769      OA      1        ZnO      O382     769     -0.9207      15.999   ; O-Zn4   [0]
 770      OA      1        ZnO      O383     770     -0.9207      15.999   ; O-Zn4   [0]
 771      OA      1        ZnO      O384     771     -0.9207      15.999   ; O-Zn4   [0]
 772      OA      1        ZnO      O385     772     -0.9207      15.999   ; O-Zn4   [0]
 773      OA      1        ZnO      O386     773     -0.9207      15.999   ; O-Zn4   [0]
 774      OA      1        ZnO      O387     774     -0.9207      15.999   ; O-Zn4   [0]
 775     ZnA      1        ZnO     Zn388     775     0.9207      65.380   ; Zn-O4   [0]
 776     ZnA      1        ZnO     Zn389     776     0.9207      65.380   ; Zn-O4   [0]
 777     ZnA      1        ZnO     Zn390     777     0.9207      65.380   ; Zn-O4   [0]
 778     ZnA      1        ZnO     Zn391     778     0.9207      65.380   ; Zn-O4   [0]
 779     ZnA      1        ZnO     Zn392     779     0.9207      65.380   ; Zn-O4   [0]
 780     ZnA      1        ZnO     Zn393     780     0.9207      65.380   ; Zn-O4   [0]
 781     ZnA      1        ZnO     Zn394     781     0.9207      65.380   ; Zn-O4   [0]
 782     ZnA      1        ZnO     Zn395     782     0.9207      65.380   ; Zn-O4   [0]
 783     ZnA      1        ZnO     Zn396     783     0.9207      65.380   ; Zn-O4   [0]
 784     ZnA      1        ZnO     Zn397     784     0.9207      65.380   ; Zn-O4   [0]
 785     ZnA      1        ZnO     Zn398     785     0.9207      65.380   ; Zn-O4   [0]
 786     ZnA      1        ZnO     Zn399     786     0.9207      65.380   ; Zn-O4   [0]
 787     ZnA      1        ZnO     Zn400     787     0.9207      65.380   ; Zn-O4   [0]
 788     ZnA      1        ZnO     Zn401     788     0.9207      65.380   ; Zn-O4   [0]
 789     ZnA      1        ZnO     Zn402     789     0.9207      65.380   ; Zn-O4   [0]
 790     ZnA      1        ZnO     Zn403     790     0.9207      65.380   ; Zn-O4   [0]
 791     ZnA      1        ZnO     Zn404     791     0.9207      65.380   ; Zn-O4   [0]
 792     ZnA      1        ZnO     Zn405     792     0.9207      65.380   ; Zn-O4   [0]
 793      OA      1        ZnO      O388     793     -0.9207      15.999   ; O-Zn4   [0]
 794      OA      1        ZnO      O389     794     -0.9207      15.999   ; O-Zn4   [0]
 795      OA      1        ZnO      O390     795     -0.9207      15.999   ; O-Zn4   [0]
 796      OA      1        ZnO      O391     796     -0.9207      15.999   ; O-Zn4   [0]
 797      OA      1        ZnO      O392     797     -0.9207      15.999   ; O-Zn4   [0]
 798      OA      1        ZnO      O393     798     -0.9207      15.999   ; O-Zn4   [0]
 799      OA      1        ZnO      O394     799     -0.9207      15.999   ; O-Zn4   [0]
 800      OA      1        ZnO      O395     800     -0.9207      15.999   ; O-Zn4   [0]
 801      OA      1        ZnO      O396     801     -0.9207      15.999   ; O-Zn4   [0]
 802      OA      1        ZnO      O397     802     -0.9207      15.999   ; O-Zn4   [0]
 803      OA      1        ZnO      O398     803     -0.9207      15.999   ; O-Zn4   [0]
 804      OA      1        ZnO      O399     804     -0.9207      15.999   ; O-Zn4   [0]
 805      OA      1        ZnO      O400     805     -0.9207      15.999   ; O-Zn4   [0]
 806      OA      1        ZnO      O401     806     -0.9207      15.999   ; O-Zn4   [0]
 807      OA      1        ZnO      O402     807     -0.9207      15.999   ; O-Zn4   [0]
 808      OA      1        ZnO      O403     808     -0.9207      15.999   ; O-Zn4   [0]
 809      OA      1        ZnO      O404     809     -0.9207      15.999   ; O-Zn4   [0]
 810      OA      1        ZnO      O405     810     -0.9207      15.999   ; O-Zn4   [0]
 811      OA      1        ZnO      O406     811     -0.9207      15.999   ; O-Zn4   [0]
 812      OA      1        ZnO      O407     812     -0.9207      15.999   ; O-Zn4   [0]
 813      OA      1        ZnO      O408     813     -0.9207      15.999   ; O-Zn4   [0]
 814      OA      1        ZnO      O409     814     -0.9207      15.999   ; O-Zn4   [0]
 815      OA      1        ZnO      O410     815     -0.9207      15.999   ; O-Zn4   [0]
 816      OA      1        ZnO      O411     816     -0.9207      15.999   ; O-Zn4   [0]
 817      OA      1        ZnO      O412     817     -0.9207      15.999   ; O-Zn4   [0]
 818      OA      1        ZnO      O413     818     -0.9207      15.999   ; O-Zn4   [0]
 819      OA      1        ZnO      O414     819     -0.9207      15.999   ; O-Zn4   [0]
 820     ZnA      1        ZnO     Zn406     820     0.9207      65.380   ; Zn-O4   [0]
 821     ZnA      1        ZnO     Zn407     821     0.9207      65.380   ; Zn-O4   [0]
 822     ZnA      1        ZnO     Zn408     822     0.9207      65.380   ; Zn-O4   [0]
 823     ZnA      1        ZnO     Zn409     823     0.9207      65.380   ; Zn-O4   [0]
 824     ZnA      1        ZnO     Zn410     824     0.9207      65.380   ; Zn-O4   [0]
 825     ZnA      1        ZnO     Zn411     825     0.9207      65.380   ; Zn-O4   [0]
 826     ZnA      1        ZnO     Zn412     826     0.9207      65.380   ; Zn-O4   [0]
 827     ZnA      1        ZnO     Zn413     827     0.9207      65.380   ; Zn-O4   [0]
 828     ZnA      1        ZnO     Zn414     828     0.9207      65.380   ; Zn-O4   [0]
 829     ZnA      1        ZnO     Zn415     829     0.9207      65.380   ; Zn-O4   [0]
 830     ZnA      1        ZnO     Zn416     830     0.9207      65.380   ; Zn-O4   [0]
 831     ZnA      1        ZnO     Zn417     831     0.9207      65.380   ; Zn-O4   [0]
 832     ZnA      1        ZnO     Zn418     832     0.9207      65.380   ; Zn-O4   [0]
 833     ZnA      1        ZnO     Zn419     833     0.9207      65.380   ; Zn-O4   [0]
 834     ZnA      1        ZnO     Zn420     834     0.9207      65.380   ; Zn-O4   [0]
 835     ZnA      1        ZnO     Zn421     835     0.9207      65.380   ; Zn-O4   [0]
 836     ZnA      1        ZnO     Zn422     836     0.9207      65.380   ; Zn-O4   [0]
 837     ZnA      1        ZnO     Zn423     837     0.9207      65.380   ; Zn-O4   [0]
 838      OA      1        ZnO      O415     838     -0.9207      15.999   ; O-Zn4   [0]
 839      OA      1        ZnO      O416     839     -0.9207      15.999   ; O-Zn4   [0]
 840      OA      1        ZnO      O417     840     -0.9207      15.999   ; O-Zn4   [0]
 841      OA      1        ZnO      O418     841     -0.9207      15.999   ; O-Zn4   [0]
 842      OA      1        ZnO      O419     842     -0.9207      15.999   ; O-Zn4   [0]
 843      OA      1        ZnO      O420     843     -0.9207      15.999   ; O-Zn4   [0]
 844      OA      1        ZnO      O421     844     -0.9207      15.999   ; O-Zn4   [0]
 845      OA      1        ZnO      O422     845     -0.9207      15.999   ; O-Zn4   [0]
 846      OA      1        ZnO      O423     846     -0.9207      15.999   ; O-Zn4   [0]
 847      OA      1        ZnO      O424     847     -0.9207      15.999   ; O-Zn4   [0]
 848      OA      1        ZnO      O425     848     -0.9207      15.999   ; O-Zn4   [0]
 849      OA      1        ZnO      O426     849     -0.9207      15.999   ; O-Zn4   [0]
 850      OA      1        ZnO      O427     850     -0.9207      15.999   ; O-Zn4   [0]
 851      OA      1        ZnO      O428     851     -0.9207      15.999   ; O-Zn4   [0]
 852      OA      1        ZnO      O429     852     -0.9207      15.999   ; O-Zn4   [0]
 853      OA      1        ZnO      O430     853     -0.9207      15.999   ; O-Zn4   [0]
 854      OA      1        ZnO      O431     854     -0.9207      15.999   ; O-Zn4   [0]
 855      OA      1        ZnO      O432     855     -0.9207      15.999   ; O-Zn4   [0]
 856     ZnA      1        ZnO     Zn424     856     0.9207      65.380   ; Zn-O4   [0]
 857     ZnA      1        ZnO     Zn425     857     0.9207      65.380   ; Zn-O4   [0]
 858     ZnA      1        ZnO     Zn426     858     0.9207      65.380   ; Zn-O4   [0]
 859     ZnA      1        ZnO     Zn427     859     0.9207      65.380   ; Zn-O4   [0]
 860     ZnA      1        ZnO     Zn428     860     0.9207      65.380   ; Zn-O4   [0]
 861     ZnA      1        ZnO     Zn429     861     0.9207      65.380   ; Zn-O4   [0]
 862     ZnA      1        ZnO     Zn430     862     0.9207      65.380   ; Zn-O4   [0]
 863     ZnA      1        ZnO     Zn431     863     0.9207      65.380   ; Zn-O4   [0]
 864     ZnA      1        ZnO     Zn432     864     0.9207      65.380   ; Zn-O4   [0]
 865     ZnA      1        ZnO     Zn433     865     0.9207      65.380   ; Zn-O4   [0]
 866     ZnA      1        ZnO     Zn434     866     0.9207      65.380   ; Zn-O4   [0]
 867     ZnA      1        ZnO     Zn435     867     0.9207      65.380   ; Zn-O4   [0]
 868     ZnA      1        ZnO     Zn436     868     0.9207      65.380   ; Zn-O4   [0]
 869     ZnA      1        ZnO     Zn437     869     0.9207      65.380   ; Zn-O4   [0]
 870     ZnA      1        ZnO     Zn438     870     0.9207      65.380   ; Zn-O4   [0]
 871     ZnA      1        ZnO     Zn439     871     0.9207      65.380   ; Zn-O4   [0]
 872     ZnA      1        ZnO     Zn440     872     0.9207      65.380   ; Zn-O4   [0]
 873     ZnA      1        ZnO     Zn441     873     0.9207      65.380   ; Zn-O4   [0]
 874      OA      1        ZnO      O433     874     -0.9207      15.999   ; O-Zn4   [0]
 875      OA      1        ZnO      O434     875     -0.9207      15.999   ; O-Zn4   [0]
 876      OA      1        ZnO      O435     876     -0.9207      15.999   ; O-Zn4   [0]
 877      OA      1        ZnO      O436     877     -0.9207      15.999   ; O-Zn4   [0]
 878      OA      1        ZnO      O437     878     -0.9207      15.999   ; O-Zn4   [0]
 879      OA      1        ZnO      O438     879     -0.9207      15.999   ; O-Zn4   [0]
 880      OA      1        ZnO      O439     880     -0.9207      15.999   ; O-Zn4   [0]
 881      OA      1        ZnO      O440     881     -0.9207      15.999   ; O-Zn4   [0]
 882      OA      1        ZnO      O441     882     -0.9207      15.999   ; O-Zn4   [0]
 883     ZnA      1        ZnO     Zn442     883     0.9207      65.380   ; Zn-O4   [0]
 884     ZnA      1        ZnO     Zn443     884     0.9207      65.380   ; Zn-O4   [0]
 885     ZnA      1        ZnO     Zn444     885     0.9207      65.380   ; Zn-O4   [0]
 886     ZnA      1        ZnO     Zn445     886     0.9207      65.380   ; Zn-O4   [0]
 887     ZnA      1        ZnO     Zn446     887     0.9207      65.380   ; Zn-O4   [0]
 888     ZnA      1        ZnO     Zn447     888     0.9207      65.380   ; Zn-O4   [0]
 889     ZnA      1        ZnO     Zn448     889     0.9207      65.380   ; Zn-O4   [0]
 890     ZnA      1        ZnO     Zn449     890     0.9207      65.380   ; Zn-O4   [0]
 891     ZnA      1        ZnO     Zn450     891     0.9207      65.380   ; Zn-O4   [0]
 892      OA      1        ZnO      O442     892     -0.9207      15.999   ; O-Zn4   [0]
 893      OA      1        ZnO      O443     893     -0.9207      15.999   ; O-Zn4   [0]
 894      OA      1        ZnO      O444     894     -0.9207      15.999   ; O-Zn4   [0]
 895      OA      1        ZnO      O445     895     -0.9207      15.999   ; O-Zn4   [0]
 896      OA      1        ZnO      O446     896     -0.9207      15.999   ; O-Zn4   [0]
 897      OA      1        ZnO      O447     897     -0.9207      15.999   ; O-Zn4   [0]
 898      OA      1        ZnO      O448     898     -0.9207      15.999   ; O-Zn4   [0]
 899      OA      1        ZnO      O449     899     -0.9207      15.999   ; O-Zn4   [0]
 900      OA      1        ZnO      O450     900     -0.9207      15.999   ; O-Zn4   [0]
 901     ZnA      1        ZnO     Zn451     901     0.9207      65.380   ; Zn-O4   [0]
 902     ZnA      1        ZnO     Zn452     902     0.9207      65.380   ; Zn-O4   [0]
 903     ZnA      1        ZnO     Zn453     903     0.9207      65.380   ; Zn-O4   [0]
 904     ZnA      1        ZnO     Zn454     904     0.9207      65.380   ; Zn-O4   [0]
 905     ZnA      1        ZnO     Zn455     905     0.9207      65.380   ; Zn-O4   [0]
 906     ZnA      1        ZnO     Zn456     906     0.9207      65.380   ; Zn-O4   [0]
 907     ZnA      1        ZnO     Zn457     907     0.9207      65.380   ; Zn-O4   [0]
 908     ZnA      1        ZnO     Zn458     908     0.9207      65.380   ; Zn-O4   [0]
 909     ZnA      1        ZnO     Zn459     909     0.9207      65.380   ; Zn-O4   [0]
 910      OA      1        ZnO      O451     910     -0.9207      15.999   ; O-Zn4   [0]
 911      OA      1        ZnO      O452     911     -0.9207      15.999   ; O-Zn4   [0]
 912      OA      1        ZnO      O453     912     -0.9207      15.999   ; O-Zn4   [0]
 913      OA      1        ZnO      O454     913     -0.9207      15.999   ; O-Zn4   [0]
 914      OA      1        ZnO      O455     914     -0.9207      15.999   ; O-Zn4   [0]
 915      OA      1        ZnO      O456     915     -0.9207      15.999   ; O-Zn4   [0]
 916      OA      1        ZnO      O457     916     -0.9207      15.999   ; O-Zn4   [0]
 917      OA      1        ZnO      O458     917     -0.9207      15.999   ; O-Zn4   [0]
 918      OA      1        ZnO      O459     918     -0.9207      15.999   ; O-Zn4   [0]
 919     ZnA      1        ZnO     Zn460     919     0.9207      65.380   ; Zn-O4   [0]
 920     ZnA      1        ZnO     Zn461     920     0.9207      65.380   ; Zn-O4   [0]
 921     ZnA      1        ZnO     Zn462     921     0.9207      65.380   ; Zn-O4   [0]
 922     ZnA      1        ZnO     Zn463     922     0.9207      65.380   ; Zn-O4   [0]
 923     ZnA      1        ZnO     Zn464     923     0.9207      65.380   ; Zn-O4   [0]
 924     ZnA      1        ZnO     Zn465     924     0.9207      65.380   ; Zn-O4   [0]
 925     ZnA      1        ZnO     Zn466     925     0.9207      65.380   ; Zn-O4   [0]
 926     ZnA      1        ZnO     Zn467     926     0.9207      65.380   ; Zn-O4   [0]
 927     ZnA      1        ZnO     Zn468     927     0.9207      65.380   ; Zn-O4   [0]
 928      OA      1        ZnO      O460     928     -0.9207      15.999   ; O-Zn4   [0]
 929      OA      1        ZnO      O461     929     -0.9207      15.999   ; O-Zn4   [0]
 930      OA      1        ZnO      O462     930     -0.9207      15.999   ; O-Zn4   [0]
 931      OA      1        ZnO      O463     931     -0.9207      15.999   ; O-Zn4   [0]
 932      OA      1        ZnO      O464     932     -0.9207      15.999   ; O-Zn4   [0]
 933      OA      1        ZnO      O465     933     -0.9207      15.999   ; O-Zn4   [0]
 934      OA      1        ZnO      O466     934     -0.9207      15.999   ; O-Zn4   [0]
 935      OA      1        ZnO      O467     935     -0.9207      15.999   ; O-Zn4   [0]
 936      OA      1        ZnO      O468     936     -0.9207      15.999   ; O-Zn4   [0]
 937     ZnA      1        ZnO     Zn469     937     0.9207      65.380   ; Zn-O4   [0]
 938     ZnA      1        ZnO     Zn470     938     0.9207      65.380   ; Zn-O4   [0]
 939     ZnA      1        ZnO     Zn471     939     0.9207      65.380   ; Zn-O4   [0]
 940     ZnA      1        ZnO     Zn472     940     0.9207      65.380   ; Zn-O4   [0]
 941     ZnA      1        ZnO     Zn473     941     0.9207      65.380   ; Zn-O4   [0]
 942     ZnA      1        ZnO     Zn474     942     0.9207      65.380   ; Zn-O4   [0]
 943     ZnA      1        ZnO     Zn475     943     0.9207      65.380   ; Zn-O4   [0]
 944     ZnA      1        ZnO     Zn476     944     0.9207      65.380   ; Zn-O4   [0]
 945     ZnA      1        ZnO     Zn477     945     0.9207      65.380   ; Zn-O4   [0]
 946      OA      1        ZnO      O469     946     -0.9207      15.999   ; O-Zn4   [0]
 947      OA      1        ZnO      O470     947     -0.9207      15.999   ; O-Zn4   [0]
 948      OA      1        ZnO      O471     948     -0.9207      15.999   ; O-Zn4   [0]
 949      OA      1        ZnO      O472     949     -0.9207      15.999   ; O-Zn4   [0]
 950      OA      1        ZnO      O473     950     -0.9207      15.999   ; O-Zn4   [0]
 951      OA      1        ZnO      O474     951     -0.9207      15.999   ; O-Zn4   [0]
 952      OA      1        ZnO      O475     952     -0.9207      15.999   ; O-Zn4   [0]
 953      OA      1        ZnO      O476     953     -0.9207      15.999   ; O-Zn4   [0]
 954      OA      1        ZnO      O477     954     -0.9207      15.999   ; O-Zn4   [0]
 955     ZnA      1        ZnO     Zn478     955     0.9207      65.380   ; Zn-O4   [0]
 956     ZnA      1        ZnO     Zn479     956     0.9207      65.380   ; Zn-O4   [0]
 957     ZnA      1        ZnO     Zn480     957     0.9207      65.380   ; Zn-O4   [0]
 958     ZnA      1        ZnO     Zn481     958     0.9207      65.380   ; Zn-O4   [0]
 959     ZnA      1        ZnO     Zn482     959     0.9207      65.380   ; Zn-O4   [0]
 960     ZnA      1        ZnO     Zn483     960     0.9207      65.380   ; Zn-O4   [0]
 961     ZnA      1        ZnO     Zn484     961     0.9207      65.380   ; Zn-O4   [0]
 962     ZnA      1        ZnO     Zn485     962     0.9207      65.380   ; Zn-O4   [0]
 963     ZnA      1        ZnO     Zn486     963     0.9207      65.380   ; Zn-O4   [0]
 964      OA      1        ZnO      O478     964     -0.9207      15.999   ; O-Zn4   [0]
 965      OA      1        ZnO      O479     965     -0.9207      15.999   ; O-Zn4   [0]
 966      OA      1        ZnO      O480     966     -0.9207      15.999   ; O-Zn4   [0]
 967      OA      1        ZnO      O481     967     -0.9207      15.999   ; O-Zn4   [0]
 968      OA      1        ZnO      O482     968     -0.9207      15.999   ; O-Zn4   [0]
 969      OA      1        ZnO      O483     969     -0.9207      15.999   ; O-Zn4   [0]
 970      OA      1        ZnO      O484     970     -0.9207      15.999   ; O-Zn4   [0]
 971      OA      1        ZnO      O485     971     -0.9207      15.999   ; O-Zn4   [0]
 972      OA      1        ZnO      O486     972     -0.9207      15.999   ; O-Zn4   [0]
 973      OA      1        ZnO      O487     973     -0.9207      15.999   ; O-Zn4   [0]
 974      OA      1        ZnO      O488     974     -0.9207      15.999   ; O-Zn4   [0]
 975      OA      1        ZnO      O489     975     -0.9207      15.999   ; O-Zn4   [0]
 976      OA      1        ZnO      O490     976     -0.9207      15.999   ; O-Zn4   [0]
 977      OA      1        ZnO      O491     977     -0.9207      15.999   ; O-Zn4   [0]
 978      OA      1        ZnO      O492     978     -0.9207      15.999   ; O-Zn4   [0]
 979      OA      1        ZnO      O493     979     -0.9207      15.999   ; O-Zn4   [0]
 980      OA      1        ZnO      O494     980     -0.9207      15.999   ; O-Zn4   [0]
 981      OA      1        ZnO      O495     981     -0.9207      15.999   ; O-Zn4   [0]
 982     ZnA      1        ZnO     Zn487     982     0.9207      65.380   ; Zn-O4   [0]
 983     ZnA      1        ZnO     Zn488     983     0.9207      65.380   ; Zn-O4   [0]
 984     ZnA      1        ZnO     Zn489     984     0.9207      65.380   ; Zn-O4   [0]
 985     ZnA      1        ZnO     Zn490     985     0.9207      65.380   ; Zn-O4   [0]
 986     ZnA      1        ZnO     Zn491     986     0.9207      65.380   ; Zn-O4   [0]
 987     ZnA      1        ZnO     Zn492     987     0.9207      65.380   ; Zn-O4   [0]
 988     ZnA      1        ZnO     Zn493     988     0.9207      65.380   ; Zn-O4   [0]
 989     ZnA      1        ZnO     Zn494     989     0.9207      65.380   ; Zn-O4   [0]
 990     ZnA      1        ZnO     Zn495     990     0.9207      65.380   ; Zn-O4   [0]
 991      OA      1        ZnO      O496     991     -0.9207      15.999   ; O-Zn4   [0]
 992      OA      1        ZnO      O497     992     -0.9207      15.999   ; O-Zn4   [0]
 993      OA      1        ZnO      O498     993     -0.9207      15.999   ; O-Zn4   [0]
 994      OA      1        ZnO      O499     994     -0.9207      15.999   ; O-Zn4   [0]
 995      OA      1        ZnO      O500     995     -0.9207      15.999   ; O-Zn4   [0]
 996      OA      1        ZnO      O501     996     -0.9207      15.999   ; O-Zn4   [0]
 997      OA      1        ZnO      O502     997     -0.9207      15.999   ; O-Zn4   [0]
 998      OA      1        ZnO      O503     998     -0.9207      15.999   ; O-Zn4   [0]
 999      OA      1        ZnO      O504     999     -0.9207      15.999   ; O-Zn4   [0]
1000     ZnA      1        ZnO     Zn496    1000     0.9207      65.380   ; Zn-O4   [0]
1001     ZnA      1        ZnO     Zn497    1001     0.9207      65.380   ; Zn-O4   [0]
1002     ZnA      1        ZnO     Zn498    1002     0.9207      65.380   ; Zn-O4   [0]
1003     ZnA      1        ZnO     Zn499    1003     0.9207      65.380   ; Zn-O4   [0]
1004     ZnA      1        ZnO     Zn500    1004     0.9207      65.380   ; Zn-O4   [0]
1005     ZnA      1        ZnO     Zn501    1005     0.9207      65.380   ; Zn-O4   [0]
1006     ZnA      1        ZnO     Zn502    1006     0.9207      65.380   ; Zn-O4   [0]
1007     ZnA      1        ZnO     Zn503    1007     0.9207      65.380   ; Zn-O4   [0]
1008     ZnA      1        ZnO     Zn504    1008     0.9207      65.380   ; Zn-O4   [0]
1009      OA      1        ZnO      O505    1009     -0.9207      15.999   ; O-Zn4   [0]
1010      OA      1        ZnO      O506    1010     -0.9207      15.999   ; O-Zn4   [0]
1011      OA      1        ZnO      O507    1011     -0.9207      15.999   ; O-Zn4   [0]
1012      OA      1        ZnO      O508    1012     -0.9207      15.999   ; O-Zn4   [0]
1013      OA      1        ZnO      O509    1013     -0.9207      15.999   ; O-Zn4   [0]
1014      OA      1        ZnO      O510    1014     -0.9207      15.999   ; O-Zn4   [0]
1015      OA      1        ZnO      O511    1015     -0.9207      15.999   ; O-Zn4   [0]
1016      OA      1        ZnO      O512    1016     -0.9207      15.999   ; O-Zn4   [0]
1017      OA      1        ZnO      O513    1017     -0.9207      15.999   ; O-Zn4   [0]
1018     ZnA      1        ZnO     Zn505    1018     0.9207      65.380   ; Zn-O4   [0]
1019     ZnA      1        ZnO     Zn506    1019     0.9207      65.380   ; Zn-O4   [0]
1020     ZnA      1        ZnO     Zn507    1020     0.9207      65.380   ; Zn-O4   [0]
1021     ZnA      1        ZnO     Zn508    1021     0.9207      65.380   ; Zn-O4   [0]
1022     ZnA      1        ZnO     Zn509    1022     0.9207      65.380   ; Zn-O4   [0]
1023     ZnA      1        ZnO     Zn510    1023     0.9207      65.380   ; Zn-O4   [0]
1024     ZnA      1        ZnO     Zn511    1024     0.9207      65.380   ; Zn-O4   [0]
1025     ZnA      1        ZnO     Zn512    1025     0.9207      65.380   ; Zn-O4   [0]
1026     ZnA      1        ZnO     Zn513    1026     0.9207      65.380   ; Zn-O4   [0]
1027     ZnA      1        ZnO     Zn514    1027     0.9207      65.380   ; Zn-O4   [0]
1028     ZnA      1        ZnO     Zn515    1028     0.9207      65.380   ; Zn-O4   [0]
1029     ZnA      1        ZnO     Zn516    1029     0.9207      65.380   ; Zn-O4   [0]
1030     ZnA      1        ZnO     Zn517    1030     0.9207      65.380   ; Zn-O4   [0]
1031     ZnA      1        ZnO     Zn518    1031     0.9207      65.380   ; Zn-O4   [0]
1032     ZnA      1        ZnO     Zn519    1032     0.9207      65.380   ; Zn-O4   [0]
1033     ZnA      1        ZnO     Zn520    1033     0.9207      65.380   ; Zn-O4   [0]
1034     ZnA      1        ZnO     Zn521    1034     0.9207      65.380   ; Zn-O4   [0]
1035     ZnA      1        ZnO     Zn522    1035     0.9207      65.380   ; Zn-O4   [0]
1036      OA      1        ZnO      O514    1036     -0.9207      15.999   ; O-Zn4   [0]
1037      OA      1        ZnO      O515    1037     -0.9207      15.999   ; O-Zn4   [0]
1038      OA      1        ZnO      O516    1038     -0.9207      15.999   ; O-Zn4   [0]
1039      OA      1        ZnO      O517    1039     -0.9207      15.999   ; O-Zn4   [0]
1040      OA      1        ZnO      O518    1040     -0.9207      15.999   ; O-Zn4   [0]
1041      OA      1        ZnO      O519    1041     -0.9207      15.999   ; O-Zn4   [0]
1042      OA      1        ZnO      O520    1042     -0.9207      15.999   ; O-Zn4   [0]
1043      OA      1        ZnO      O521    1043     -0.9207      15.999   ; O-Zn4   [0]
1044      OA      1        ZnO      O522    1044     -0.9207      15.999   ; O-Zn4   [0]
1045      OA      1        ZnO      O523    1045     -0.9207      15.999   ; O-Zn4   [0]
1046      OA      1        ZnO      O524    1046     -0.9207      15.999   ; O-Zn4   [0]
1047      OA      1        ZnO      O525    1047     -0.9207      15.999   ; O-Zn4   [0]
1048      OA      1        ZnO      O526    1048     -0.9207      15.999   ; O-Zn4   [0]
1049      OA      1        ZnO      O527    1049     -0.9207      15.999   ; O-Zn4   [0]
1050      OA      1        ZnO      O528    1050     -0.9207      15.999   ; O-Zn4   [0]
1051      OA      1        ZnO      O529    1051     -0.9207      15.999   ; O-Zn4   [0]
1052      OA      1        ZnO      O530    1052     -0.9207      15.999   ; O-Zn4   [0]
1053      OA      1        ZnO      O531    1053     -0.9207      15.999   ; O-Zn4   [0]
1054     ZnA      1        ZnO     Zn523    1054     0.9207      65.380   ; Zn-O4   [0]
1055     ZnA      1        ZnO     Zn524    1055     0.9207      65.380   ; Zn-O4   [0]
1056     ZnA      1        ZnO     Zn525    1056     0.9207      65.380   ; Zn-O4   [0]
1057     ZnA      1        ZnO     Zn526    1057     0.9207      65.380   ; Zn-O4   [0]
1058     ZnA      1        ZnO     Zn527    1058     0.9207      65.380   ; Zn-O4   [0]
1059     ZnA      1        ZnO     Zn528    1059     0.9207      65.380   ; Zn-O4   [0]
1060     ZnA      1        ZnO     Zn529    1060     0.9207      65.380   ; Zn-O4   [0]
1061     ZnA      1        ZnO     Zn530    1061     0.9207      65.380   ; Zn-O4   [0]
1062     ZnA      1        ZnO     Zn531    1062     0.9207      65.380   ; Zn-O4   [0]
1063      OA      1        ZnO      O532    1063     -0.9207      15.999   ; O-Zn4   [0]
1064      OA      1        ZnO      O533    1064     -0.9207      15.999   ; O-Zn4   [0]
1065      OA      1        ZnO      O534    1065     -0.9207      15.999   ; O-Zn4   [0]
1066      OA      1        ZnO      O535    1066     -0.9207      15.999   ; O-Zn4   [0]
1067      OA      1        ZnO      O536    1067     -0.9207      15.999   ; O-Zn4   [0]
1068      OA      1        ZnO      O537    1068     -0.9207      15.999   ; O-Zn4   [0]
1069      OA      1        ZnO      O538    1069     -0.9207      15.999   ; O-Zn4   [0]
1070      OA      1        ZnO      O539    1070     -0.9207      15.999   ; O-Zn4   [0]
1071      OA      1        ZnO      O540    1071     -0.9207      15.999   ; O-Zn4   [0]
1072      OA      1        ZnO      O541    1072     -0.9207      15.999   ; O-Zn4   [0]
1073      OA      1        ZnO      O542    1073     -0.9207      15.999   ; O-Zn4   [0]
1074      OA      1        ZnO      O543    1074     -0.9207      15.999   ; O-Zn4   [0]
1075      OA      1        ZnO      O544    1075     -0.9207      15.999   ; O-Zn4   [0]
1076      OA      1        ZnO      O545    1076     -0.9207      15.999   ; O-Zn4   [0]
1077      OA      1        ZnO      O546    1077     -0.9207      15.999   ; O-Zn4   [0]
1078      OA      1        ZnO      O547    1078     -0.9207      15.999   ; O-Zn4   [0]
1079      OA      1        ZnO      O548    1079     -0.9207      15.999   ; O-Zn4   [0]
1080      OA      1        ZnO      O549    1080     -0.9207      15.999   ; O-Zn4   [0]
1081     ZnA      1        ZnO     Zn532    1081     0.9207      65.380   ; Zn-O4   [0]
1082     ZnA      1        ZnO     Zn533    1082     0.9207      65.380   ; Zn-O4   [0]
1083     ZnA      1        ZnO     Zn534    1083     0.9207      65.380   ; Zn-O4   [0]
1084     ZnA      1        ZnO     Zn535    1084     0.9207      65.380   ; Zn-O4   [0]
1085     ZnA      1        ZnO     Zn536    1085     0.9207      65.380   ; Zn-O4   [0]
1086     ZnA      1        ZnO     Zn537    1086     0.9207      65.380   ; Zn-O4   [0]
1087     ZnA      1        ZnO     Zn538    1087     0.9207      65.380   ; Zn-O4   [0]
1088     ZnA      1        ZnO     Zn539    1088     0.9207      65.380   ; Zn-O4   [0]
1089     ZnA      1        ZnO     Zn540    1089     0.9207      65.380   ; Zn-O4   [0]
1090     ZnA      1        ZnO     Zn541    1090     0.9207      65.380   ; Zn-O4   [0]
1091     ZnA      1        ZnO     Zn542    1091     0.9207      65.380   ; Zn-O4   [0]
1092     ZnA      1        ZnO     Zn543    1092     0.9207      65.380   ; Zn-O4   [0]
1093     ZnA      1        ZnO     Zn544    1093     0.9207      65.380   ; Zn-O4   [0]
1094     ZnA      1        ZnO     Zn545    1094     0.9207      65.380   ; Zn-O4   [0]
1095     ZnA      1        ZnO     Zn546    1095     0.9207      65.380   ; Zn-O4   [0]
1096     ZnA      1        ZnO     Zn547    1096     0.9207      65.380   ; Zn-O4   [0]
1097     ZnA      1        ZnO     Zn548    1097     0.9207      65.380   ; Zn-O4   [0]
1098     ZnA      1        ZnO     Zn549    1098     0.9207      65.380   ; Zn-O4   [0]
1099      OA      1        ZnO      O550    1099     -0.9207      15.999   ; O-Zn4   [0]
1100      OA      1        ZnO      O551    1100     -0.9207      15.999   ; O-Zn4   [0]
1101      OA      1        ZnO      O552    1101     -0.9207      15.999   ; O-Zn4   [0]
1102      OA      1        ZnO      O553    1102     -0.9207      15.999   ; O-Zn4   [0]
1103      OA      1        ZnO      O554    1103     -0.9207      15.999   ; O-Zn4   [0]
1104      OA      1        ZnO      O555    1104     -0.9207      15.999   ; O-Zn4   [0]
1105      OA      1        ZnO      O556    1105     -0.9207      15.999   ; O-Zn4   [0]
1106      OA      1        ZnO      O557    1106     -0.9207      15.999   ; O-Zn4   [0]
1107      OA      1        ZnO      O558    1107     -0.9207      15.999   ; O-Zn4   [0]
1108     ZnA      1        ZnO     Zn550    1108     0.9207      65.380   ; Zn-O4   [0]
1109     ZnA      1        ZnO     Zn551    1109     0.9207      65.380   ; Zn-O4   [0]
1110     ZnA      1        ZnO     Zn552    1110     0.9207      65.380   ; Zn-O4   [0]
1111     ZnA      1        ZnO     Zn553    1111     0.9207      65.380   ; Zn-O4   [0]
1112     ZnA      1        ZnO     Zn554    1112     0.9207      65.380   ; Zn-O4   [0]
1113     ZnA      1        ZnO     Zn555    1113     0.9207      65.380   ; Zn-O4   [0]
1114     ZnA      1        ZnO     Zn556    1114     0.9207      65.380   ; Zn-O4   [0]
1115     ZnA      1        ZnO     Zn557    1115     0.9207      65.380   ; Zn-O4   [0]
1116     ZnA      1        ZnO     Zn558    1116     0.9207      65.380   ; Zn-O4   [0]
1117      OA      1        ZnO      O559    1117     -0.9207      15.999   ; O-Zn4   [0]
1118      OA      1        ZnO      O560    1118     -0.9207      15.999   ; O-Zn4   [0]
1119      OA      1        ZnO      O561    1119     -0.9207      15.999   ; O-Zn4   [0]
1120      OA      1        ZnO      O562    1120     -0.9207      15.999   ; O-Zn4   [0]
1121      OA      1        ZnO      O563    1121     -0.9207      15.999   ; O-Zn4   [0]
1122      OA      1        ZnO      O564    1122     -0.9207      15.999   ; O-Zn4   [0]
1123      OA      1        ZnO      O565    1123     -0.9207      15.999   ; O-Zn4   [0]
1124      OA      1        ZnO      O566    1124     -0.9207      15.999   ; O-Zn4   [0]
1125      OA      1        ZnO      O567    1125     -0.9207      15.999   ; O-Zn4   [0]
1126     ZnA      1        ZnO     Zn559    1126     0.9207      65.380   ; Zn-O4   [0]
1127     ZnA      1        ZnO     Zn560    1127     0.9207      65.380   ; Zn-O4   [0]
1128     ZnA      1        ZnO     Zn561    1128     0.9207      65.380   ; Zn-O4   [0]
1129     ZnA      1        ZnO     Zn562    1129     0.9207      65.380   ; Zn-O4   [0]
1130     ZnA      1        ZnO     Zn563    1130     0.9207      65.380   ; Zn-O4   [0]
1131     ZnA      1        ZnO     Zn564    1131     0.9207      65.380   ; Zn-O4   [0]
1132     ZnA      1        ZnO     Zn565    1132     0.9207      65.380   ; Zn-O4   [0]
1133     ZnA      1        ZnO     Zn566    1133     0.9207      65.380   ; Zn-O4   [0]
1134     ZnA      1        ZnO     Zn567    1134     0.9207      65.380   ; Zn-O4   [0]
1135      OA      1        ZnO      O568    1135     -0.9207      15.999   ; O-Zn4   [0]
1136      OA      1        ZnO      O569    1136     -0.9207      15.999   ; O-Zn4   [0]
1137      OA      1        ZnO      O570    1137     -0.9207      15.999   ; O-Zn4   [0]
1138      OA      1        ZnO      O571    1138     -0.9207      15.999   ; O-Zn4   [0]
1139      OA      1        ZnO      O572    1139     -0.9207      15.999   ; O-Zn4   [0]
1140      OA      1        ZnO      O573    1140     -0.9207      15.999   ; O-Zn4   [0]
1141      OA      1        ZnO      O574    1141     -0.9207      15.999   ; O-Zn4   [0]
1142      OA      1        ZnO      O575    1142     -0.9207      15.999   ; O-Zn4   [0]
1143      OA      1        ZnO      O576    1143     -0.9207      15.999   ; O-Zn4   [0]
1144     ZnA      1        ZnO     Zn568    1144     0.9207      65.380   ; Zn-O4   [0]
1145     ZnA      1        ZnO     Zn569    1145     0.9207      65.380   ; Zn-O4   [0]
1146     ZnA      1        ZnO     Zn570    1146     0.9207      65.380   ; Zn-O4   [0]
1147     ZnA      1        ZnO     Zn571    1147     0.9207      65.380   ; Zn-O4   [0]
1148     ZnA      1        ZnO     Zn572    1148     0.9207      65.380   ; Zn-O4   [0]
1149     ZnA      1        ZnO     Zn573    1149     0.9207      65.380   ; Zn-O4   [0]
1150     ZnA      1        ZnO     Zn574    1150     0.9207      65.380   ; Zn-O4   [0]
1151     ZnA      1        ZnO     Zn575    1151     0.9207      65.380   ; Zn-O4   [0]
1152     ZnA      1        ZnO     Zn576    1152     0.9207      65.380   ; Zn-O4   [0]
1153      OA      1        ZnO      O577    1153     -0.9207      15.999   ; O-Zn4   [0]
1154      OA      1        ZnO      O578    1154     -0.9207      15.999   ; O-Zn4   [0]
1155      OA      1        ZnO      O579    1155     -0.9207      15.999   ; O-Zn4   [0]
1156      OA      1        ZnO      O580    1156     -0.9207      15.999   ; O-Zn4   [0]
1157      OA      1        ZnO      O581    1157     -0.9207      15.999   ; O-Zn4   [0]
1158      OA      1        ZnO      O582    1158     -0.9207      15.999   ; O-Zn4   [0]
1159      OA      1        ZnO      O583    1159     -0.9207      15.999   ; O-Zn4   [0]
1160      OA      1        ZnO      O584    1160     -0.9207      15.999   ; O-Zn4   [0]
1161      OA      1        ZnO      O585    1161     -0.9207      15.999   ; O-Zn4   [0]
1162     ZnA      1        ZnO     Zn577    1162     0.9207      65.380   ; Zn-O4   [0]
1163     ZnA      1        ZnO     Zn578    1163     0.9207      65.380   ; Zn-O4   [0]
1164     ZnA      1        ZnO     Zn579    1164     0.9207      65.380   ; Zn-O4   [0]
1165     ZnA      1        ZnO     Zn580    1165     0.9207      65.380   ; Zn-O4   [0]
1166     ZnA      1        ZnO     Zn581    1166     0.9207      65.380   ; Zn-O4   [0]
1167     ZnA      1        ZnO     Zn582    1167     0.9207      65.380   ; Zn-O4   [0]
1168     ZnA      1        ZnO     Zn583    1168     0.9207      65.380   ; Zn-O4   [0]
1169     ZnA      1        ZnO     Zn584    1169     0.9207      65.380   ; Zn-O4   [0]
1170     ZnA      1        ZnO     Zn585    1170     0.9207      65.380   ; Zn-O4   [0]
1171     ZnA      1        ZnO     Zn586    1171     0.9207      65.380   ; Zn-O4   [0]
1172     ZnA      1        ZnO     Zn587    1172     0.9207      65.380   ; Zn-O4   [0]
1173     ZnA      1        ZnO     Zn588    1173     0.9207      65.380   ; Zn-O4   [0]
1174     ZnA      1        ZnO     Zn589    1174     0.9207      65.380   ; Zn-O4   [0]
1175     ZnA      1        ZnO     Zn590    1175     0.9207      65.380   ; Zn-O4   [0]
1176     ZnA      1        ZnO     Zn591    1176     0.9207      65.380   ; Zn-O4   [0]
1177     ZnA      1        ZnO     Zn592    1177     0.9207      65.380   ; Zn-O4   [0]
1178     ZnA      1        ZnO     Zn593    1178     0.9207      65.380   ; Zn-O4   [0]
1179     ZnA      1        ZnO     Zn594    1179     0.9207      65.380   ; Zn-O4   [0]
1180      OA      1        ZnO      O586    1180     -0.9207      15.999   ; O-Zn4   [0]
1181      OA      1        ZnO      O587    1181     -0.9207      15.999   ; O-Zn4   [0]
1182      OA      1        ZnO      O588    1182     -0.9207      15.999   ; O-Zn4   [0]
1183      OA      1        ZnO      O589    1183     -0.9207      15.999   ; O-Zn4   [0]
1184      OA      1        ZnO      O590    1184     -0.9207      15.999   ; O-Zn4   [0]
1185      OA      1        ZnO      O591    1185     -0.9207      15.999   ; O-Zn4   [0]
1186      OA      1        ZnO      O592    1186     -0.9207      15.999   ; O-Zn4   [0]
1187      OA      1        ZnO      O593    1187     -0.9207      15.999   ; O-Zn4   [0]
1188      OA      1        ZnO      O594    1188     -0.9207      15.999   ; O-Zn4   [0]
1189     ZnA      1        ZnO     Zn595    1189     0.9207      65.380   ; Zn-O4   [0]
1190     ZnA      1        ZnO     Zn596    1190     0.9207      65.380   ; Zn-O4   [0]
1191     ZnA      1        ZnO     Zn597    1191     0.9207      65.380   ; Zn-O4   [0]
1192     ZnA      1        ZnO     Zn598    1192     0.9207      65.380   ; Zn-O4   [0]
1193     ZnA      1        ZnO     Zn599    1193     0.9207      65.380   ; Zn-O4   [0]
1194     ZnA      1        ZnO     Zn600    1194     0.9207      65.380   ; Zn-O4   [0]
1195     ZnA      1        ZnO     Zn601    1195     0.9207      65.380   ; Zn-O4   [0]
1196     ZnA      1        ZnO     Zn602    1196     0.9207      65.380   ; Zn-O4   [0]
1197     ZnA      1        ZnO     Zn603    1197     0.9207      65.380   ; Zn-O4   [0]
1198      OA      1        ZnO      O595    1198     -0.9207      15.999   ; O-Zn4   [0]
1199      OA      1        ZnO      O596    1199     -0.9207      15.999   ; O-Zn4   [0]
1200      OA      1        ZnO      O597    1200     -0.9207      15.999   ; O-Zn4   [0]
1201      OA      1        ZnO      O598    1201     -0.9207      15.999   ; O-Zn4   [0]
1202      OA      1        ZnO      O599    1202     -0.9207      15.999   ; O-Zn4   [0]
1203      OA      1        ZnO      O600    1203     -0.9207      15.999   ; O-Zn4   [0]
1204      OA      1        ZnO      O601    1204     -0.9207      15.999   ; O-Zn4   [0]
1205      OA      1        ZnO      O602    1205     -0.9207      15.999   ; O-Zn4   [0]
1206      OA      1        ZnO      O603    1206     -0.9207      15.999   ; O-Zn4   [0]
1207      OA      1        ZnO      O604    1207     -0.9207      15.999   ; O-Zn4   [0]
1208      OA      1        ZnO      O605    1208     -0.9207      15.999   ; O-Zn4   [0]
1209      OA      1        ZnO      O606    1209     -0.9207      15.999   ; O-Zn4   [0]
1210      OA      1        ZnO      O607    1210     -0.9207      15.999   ; O-Zn4   [0]
1211      OA      1        ZnO      O608    1211     -0.9207      15.999   ; O-Zn4   [0]
1212      OA      1        ZnO      O609    1212     -0.9207      15.999   ; O-Zn4   [0]
1213      OA      1        ZnO      O610    1213     -0.9207      15.999   ; O-Zn4   [0]
1214      OA      1        ZnO      O611    1214     -0.9207      15.999   ; O-Zn4   [0]
1215      OA      1        ZnO      O612    1215     -0.9207      15.999   ; O-Zn4   [0]
1216     ZnA      1        ZnO     Zn604    1216     0.9207      65.380   ; Zn-O4   [0]
1217     ZnA      1        ZnO     Zn605    1217     0.9207      65.380   ; Zn-O4   [0]
1218     ZnA      1        ZnO     Zn606    1218     0.9207      65.380   ; Zn-O4   [0]
1219     ZnA      1        ZnO     Zn607    1219     0.9207      65.380   ; Zn-O4   [0]
1220     ZnA      1        ZnO     Zn608    1220     0.9207      65.380   ; Zn-O4   [0]
1221     ZnA      1        ZnO     Zn609    1221     0.9207      65.380   ; Zn-O4   [0]
1222     ZnA      1        ZnO     Zn610    1222     0.9207      65.380   ; Zn-O4   [0]
1223     ZnA      1        ZnO     Zn611    1223     0.9207      65.380   ; Zn-O4   [0]
1224     ZnA      1        ZnO     Zn612    1224     0.9207      65.380   ; Zn-O4   [0]
1225     ZnA      1        ZnO     Zn613    1225     0.9207      65.380   ; Zn-O4   [0]
1226     ZnA      1        ZnO     Zn614    1226     0.9207      65.380   ; Zn-O4   [0]
1227     ZnA      1        ZnO     Zn615    1227     0.9207      65.380   ; Zn-O4   [0]
1228     ZnA      1        ZnO     Zn616    1228     0.9207      65.380   ; Zn-O4   [0]
1229     ZnA      1        ZnO     Zn617    1229     0.9207      65.380   ; Zn-O4   [0]
1230     ZnA      1        ZnO     Zn618    1230     0.9207      65.380   ; Zn-O4   [0]
1231     ZnA      1        ZnO     Zn619    1231     0.9207      65.380   ; Zn-O4   [0]
1232     ZnA      1        ZnO     Zn620    1232     0.9207      65.380   ; Zn-O4   [0]
1233     ZnA      1        ZnO     Zn621    1233     0.9207      65.380   ; Zn-O4   [0]
1234      OA      1        ZnO      O613    1234     -0.9207      15.999   ; O-Zn4   [0]
1235      OA      1        ZnO      O614    1235     -0.9207      15.999   ; O-Zn4   [0]
1236      OA      1        ZnO      O615    1236     -0.9207      15.999   ; O-Zn4   [0]
1237      OA      1        ZnO      O616    1237     -0.9207      15.999   ; O-Zn4   [0]
1238      OA      1        ZnO      O617    1238     -0.9207      15.999   ; O-Zn4   [0]
1239      OA      1        ZnO      O618    1239     -0.9207      15.999   ; O-Zn4   [0]
1240      OA      1        ZnO      O619    1240     -0.9207      15.999   ; O-Zn4   [0]
1241      OA      1        ZnO      O620    1241     -0.9207      15.999   ; O-Zn4   [0]
1242      OA      1        ZnO      O621    1242     -0.9207      15.999   ; O-Zn4   [0]
1243      OA      1        ZnO      O622    1243     -0.9207      15.999   ; O-Zn4   [0]
1244      OA      1        ZnO      O623    1244     -0.9207      15.999   ; O-Zn4   [0]
1245      OA      1        ZnO      O624    1245     -0.9207      15.999   ; O-Zn4   [0]
1246      OA      1        ZnO      O625    1246     -0.9207      15.999   ; O-Zn4   [0]
1247      OA      1        ZnO      O626    1247     -0.9207      15.999   ; O-Zn4   [0]
1248      OA      1        ZnO      O627    1248     -0.9207      15.999   ; O-Zn4   [0]
1249      OA      1        ZnO      O628    1249     -0.9207      15.999   ; O-Zn4   [0]
1250      OA      1        ZnO      O629    1250     -0.9207      15.999   ; O-Zn4   [0]
1251      OA      1        ZnO      O630    1251     -0.9207      15.999   ; O-Zn4   [0]
1252     ZnA      1        ZnO     Zn622    1252     0.9207      65.380   ; Zn-O4   [0]
1253     ZnA      1        ZnO     Zn623    1253     0.9207      65.380   ; Zn-O4   [0]
1254     ZnA      1        ZnO     Zn624    1254     0.9207      65.380   ; Zn-O4   [0]
1255     ZnA      1        ZnO     Zn625    1255     0.9207      65.380   ; Zn-O4   [0]
1256     ZnA      1        ZnO     Zn626    1256     0.9207      65.380   ; Zn-O4   [0]
1257     ZnA      1        ZnO     Zn627    1257     0.9207      65.380   ; Zn-O4   [0]
1258     ZnA      1        ZnO     Zn628    1258     0.9207      65.380   ; Zn-O4   [0]
1259     ZnA      1        ZnO     Zn629    1259     0.9207      65.380   ; Zn-O4   [0]
1260     ZnA      1        ZnO     Zn630    1260     0.9207      65.380   ; Zn-O4   [0]
1261     ZnA      1        ZnO     Zn631    1261     0.9207      65.380   ; Zn-O4   [0]
1262     ZnA      1        ZnO     Zn632    1262     0.9207      65.380   ; Zn-O4   [0]
1263     ZnA      1        ZnO     Zn633    1263     0.9207      65.380   ; Zn-O4   [0]
1264     ZnA      1        ZnO     Zn634    1264     0.9207      65.380   ; Zn-O4   [0]
1265     ZnA      1        ZnO     Zn635    1265     0.9207      65.380   ; Zn-O4   [0]
1266     ZnA      1        ZnO     Zn636    1266     0.9207      65.380   ; Zn-O4   [0]
1267     ZnA      1        ZnO     Zn637    1267     0.9207      65.380   ; Zn-O4   [0]
1268     ZnA      1        ZnO     Zn638    1268     0.9207      65.380   ; Zn-O4   [0]
1269     ZnA      1        ZnO     Zn639    1269     0.9207      65.380   ; Zn-O4   [0]
1270      OA      1        ZnO      O631    1270     -0.9207      15.999   ; O-Zn4   [0]
1271      OA      1        ZnO      O632    1271     -0.9207      15.999   ; O-Zn4   [0]
1272      OA      1        ZnO      O633    1272     -0.9207      15.999   ; O-Zn4   [0]
1273      OA      1        ZnO      O634    1273     -0.9207      15.999   ; O-Zn4   [0]
1274      OA      1        ZnO      O635    1274     -0.9207      15.999   ; O-Zn4   [0]
1275      OA      1        ZnO      O636    1275     -0.9207      15.999   ; O-Zn4   [0]
1276      OA      1        ZnO      O637    1276     -0.9207      15.999   ; O-Zn4   [0]
1277      OA      1        ZnO      O638    1277     -0.9207      15.999   ; O-Zn4   [0]
1278      OA      1        ZnO      O639    1278     -0.9207      15.999   ; O-Zn4   [0]
1279     ZnA      1        ZnO     Zn640    1279     0.9207      65.380   ; Zn-O4   [0]
1280     ZnA      1        ZnO     Zn641    1280     0.9207      65.380   ; Zn-O4   [0]
1281     ZnA      1        ZnO     Zn642    1281     0.9207      65.380   ; Zn-O4   [0]
1282     ZnA      1        ZnO     Zn643    1282     0.9207      65.380   ; Zn-O4   [0]
1283     ZnA      1        ZnO     Zn644    1283     0.9207      65.380   ; Zn-O4   [0]
1284     ZnA      1        ZnO     Zn645    1284     0.9207      65.380   ; Zn-O4   [0]
1285     ZnA      1        ZnO     Zn646    1285     0.9207      65.380   ; Zn-O4   [0]
1286     ZnA      1        ZnO     Zn647    1286     0.9207      65.380   ; Zn-O4   [0]
1287     ZnA      1        ZnO     Zn648    1287     0.9207      65.380   ; Zn-O4   [0]
1288     ZnA      1        ZnO     Zn649    1288     0.9207      65.380   ; Zn-O4   [0]
1289     ZnA      1        ZnO     Zn650    1289     0.9207      65.380   ; Zn-O4   [0]
1290     ZnA      1        ZnO     Zn651    1290     0.9207      65.380   ; Zn-O4   [0]
1291     ZnA      1        ZnO     Zn652    1291     0.9207      65.380   ; Zn-O4   [0]
1292     ZnA      1        ZnO     Zn653    1292     0.9207      65.380   ; Zn-O4   [0]
1293     ZnA      1        ZnO     Zn654    1293     0.9207      65.380   ; Zn-O4   [0]
1294     ZnA      1        ZnO     Zn655    1294     0.9207      65.380   ; Zn-O4   [0]
1295     ZnA      1        ZnO     Zn656    1295     0.9207      65.380   ; Zn-O4   [0]
1296     ZnA      1        ZnO     Zn657    1296     0.9207      65.380   ; Zn-O4   [0]
1297      OA      1        ZnO      O640    1297     -0.9207      15.999   ; O-Zn4   [0]
1298      OA      1        ZnO      O641    1298     -0.9207      15.999   ; O-Zn4   [0]
1299      OA      1        ZnO      O642    1299     -0.9207      15.999   ; O-Zn4   [0]
1300      OA      1        ZnO      O643    1300     -0.9207      15.999   ; O-Zn4   [0]
1301      OA      1        ZnO      O644    1301     -0.9207      15.999   ; O-Zn4   [0]
1302      OA      1        ZnO      O645    1302     -0.9207      15.999   ; O-Zn4   [0]
1303      OA      1        ZnO      O646    1303     -0.9207      15.999   ; O-Zn4   [0]
1304      OA      1        ZnO      O647    1304     -0.9207      15.999   ; O-Zn4   [0]
1305      OA      1        ZnO      O648    1305     -0.9207      15.999   ; O-Zn4   [0]
1306      OA      1        ZnO      O649    1306     -0.9207      15.999   ; O-Zn4   [0]
1307      OA      1        ZnO      O650    1307     -0.9207      15.999   ; O-Zn4   [0]
1308      OA      1        ZnO      O651    1308     -0.9207      15.999   ; O-Zn4   [0]
1309      OA      1        ZnO      O652    1309     -0.9207      15.999   ; O-Zn4   [0]
1310      OA      1        ZnO      O653    1310     -0.9207      15.999   ; O-Zn4   [0]
1311      OA      1        ZnO      O654    1311     -0.9207      15.999   ; O-Zn4   [0]
1312      OA      1        ZnO      O655    1312     -0.9207      15.999   ; O-Zn4   [0]
1313      OA      1        ZnO      O656    1313     -0.9207      15.999   ; O-Zn4   [0]
1314      OA      1        ZnO      O657    1314     -0.9207      15.999   ; O-Zn4   [0]
1315     ZnA      1        ZnO     Zn658    1315     0.9207      65.380   ; Zn-O4   [0]
1316     ZnA      1        ZnO     Zn659    1316     0.9207      65.380   ; Zn-O4   [0]
1317     ZnA      1        ZnO     Zn660    1317     0.9207      65.380   ; Zn-O4   [0]
1318     ZnA      1        ZnO     Zn661    1318     0.9207      65.380   ; Zn-O4   [0]
1319     ZnA      1        ZnO     Zn662    1319     0.9207      65.380   ; Zn-O4   [0]
1320     ZnA      1        ZnO     Zn663    1320     0.9207      65.380   ; Zn-O4   [0]
1321     ZnA      1        ZnO     Zn664    1321     0.9207      65.380   ; Zn-O4   [0]
1322     ZnA      1        ZnO     Zn665    1322     0.9207      65.380   ; Zn-O4   [0]
1323     ZnA      1        ZnO     Zn666    1323     0.9207      65.380   ; Zn-O4   [0]
1324      OA      1        ZnO      O658    1324     -0.9207      15.999   ; O-Zn4   [0]
1325      OA      1        ZnO      O659    1325     -0.9207      15.999   ; O-Zn4   [0]
1326      OA      1        ZnO      O660    1326     -0.9207      15.999   ; O-Zn4   [0]
1327      OA      1        ZnO      O661    1327     -0.9207      15.999   ; O-Zn4   [0]
1328      OA      1        ZnO      O662    1328     -0.9207      15.999   ; O-Zn4   [0]
1329      OA      1        ZnO      O663    1329     -0.9207      15.999   ; O-Zn4   [0]
1330      OA      1        ZnO      O664    1330     -0.9207      15.999   ; O-Zn4   [0]
1331      OA      1        ZnO      O665    1331     -0.9207      15.999   ; O-Zn4   [0]
1332      OA      1        ZnO      O666    1332     -0.9207      15.999   ; O-Zn4   [0]
1333     ZnA      1        ZnO     Zn667    1333     0.9207      65.380   ; Zn-O4   [0]
1334     ZnA      1        ZnO     Zn668    1334     0.9207      65.380   ; Zn-O4   [0]
1335     ZnA      1        ZnO     Zn669    1335     0.9207      65.380   ; Zn-O4   [0]
1336     ZnA      1        ZnO     Zn670    1336     0.9207      65.380   ; Zn-O4   [0]
1337     ZnA      1        ZnO     Zn671    1337     0.9207      65.380   ; Zn-O4   [0]
1338     ZnA      1        ZnO     Zn672    1338     0.9207      65.380   ; Zn-O4   [0]
1339     ZnA      1        ZnO     Zn673    1339     0.9207      65.380   ; Zn-O4   [0]
1340     ZnA      1        ZnO     Zn674    1340     0.9207      65.380   ; Zn-O4   [0]
1341     ZnA      1        ZnO     Zn675    1341     0.9207      65.380   ; Zn-O4   [0]
1342      OA      1        ZnO      O667    1342     -0.9207      15.999   ; O-Zn4   [0]
1343      OA      1        ZnO      O668    1343     -0.9207      15.999   ; O-Zn4   [0]
1344      OA      1        ZnO      O669    1344     -0.9207      15.999   ; O-Zn4   [0]
1345      OA      1        ZnO      O670    1345     -0.9207      15.999   ; O-Zn4   [0]
1346      OA      1        ZnO      O671    1346     -0.9207      15.999   ; O-Zn4   [0]
1347      OA      1        ZnO      O672    1347     -0.9207      15.999   ; O-Zn4   [0]
1348      OA      1        ZnO      O673    1348     -0.9207      15.999   ; O-Zn4   [0]
1349      OA      1        ZnO      O674    1349     -0.9207      15.999   ; O-Zn4   [0]
1350      OA      1        ZnO      O675    1350     -0.9207      15.999   ; O-Zn4   [0]
1351      OA      1        ZnO      O676    1351     -0.9207      15.999   ; O-Zn4   [0]
1352      OA      1        ZnO      O677    1352     -0.9207      15.999   ; O-Zn4   [0]
1353      OA      1        ZnO      O678    1353     -0.9207      15.999   ; O-Zn4   [0]
1354      OA      1        ZnO      O679    1354     -0.9207      15.999   ; O-Zn4   [0]
1355      OA      1        ZnO      O680    1355     -0.9207      15.999   ; O-Zn4   [0]
1356      OA      1        ZnO      O681    1356     -0.9207      15.999   ; O-Zn4   [0]
1357      OA      1        ZnO      O682    1357     -0.9207      15.999   ; O-Zn4   [0]
1358      OA      1        ZnO      O683    1358     -0.9207      15.999   ; O-Zn4   [0]
1359      OA      1        ZnO      O684    1359     -0.9207      15.999   ; O-Zn4   [0]
1360     ZnA      1        ZnO     Zn676    1360     0.9207      65.380   ; Zn-O4   [0]
1361     ZnA      1        ZnO     Zn677    1361     0.9207      65.380   ; Zn-O4   [0]
1362     ZnA      1        ZnO     Zn678    1362     0.9207      65.380   ; Zn-O4   [0]
1363     ZnA      1        ZnO     Zn679    1363     0.9207      65.380   ; Zn-O4   [0]
1364     ZnA      1        ZnO     Zn680    1364     0.9207      65.380   ; Zn-O4   [0]
1365     ZnA      1        ZnO     Zn681    1365     0.9207      65.380   ; Zn-O4   [0]
1366     ZnA      1        ZnO     Zn682    1366     0.9207      65.380   ; Zn-O4   [0]
1367     ZnA      1        ZnO     Zn683    1367     0.9207      65.380   ; Zn-O4   [0]
1368     ZnA      1        ZnO     Zn684    1368     0.9207      65.380   ; Zn-O4   [0]
1369     ZnA      1        ZnO     Zn685    1369     0.9207      65.380   ; Zn-O4   [0]
1370     ZnA      1        ZnO     Zn686    1370     0.9207      65.380   ; Zn-O4   [0]
1371     ZnA      1        ZnO     Zn687    1371     0.9207      65.380   ; Zn-O4   [0]
1372     ZnA      1        ZnO     Zn688    1372     0.9207      65.380   ; Zn-O4   [0]
1373     ZnA      1        ZnO     Zn689    1373     0.9207      65.380   ; Zn-O4   [0]
1374     ZnA      1        ZnO     Zn690    1374     0.9207      65.380   ; Zn-O4   [0]
1375     ZnA      1        ZnO     Zn691    1375     0.9207      65.380   ; Zn-O4   [0]
1376     ZnA      1        ZnO     Zn692    1376     0.9207      65.380   ; Zn-O4   [0]
1377     ZnA      1        ZnO     Zn693    1377     0.9207      65.380   ; Zn-O4   [0]
1378      OA      1        ZnO      O685    1378     -0.9207      15.999   ; O-Zn4   [0]
1379      OA      1        ZnO      O686    1379     -0.9207      15.999   ; O-Zn4   [0]
1380      OA      1        ZnO      O687    1380     -0.9207      15.999   ; O-Zn4   [0]
1381      OA      1        ZnO      O688    1381     -0.9207      15.999   ; O-Zn4   [0]
1382      OA      1        ZnO      O689    1382     -0.9207      15.999   ; O-Zn4   [0]
1383      OA      1        ZnO      O690    1383     -0.9207      15.999   ; O-Zn4   [0]
1384      OA      1        ZnO      O691    1384     -0.9207      15.999   ; O-Zn4   [0]
1385      OA      1        ZnO      O692    1385     -0.9207      15.999   ; O-Zn4   [0]
1386      OA      1        ZnO      O693    1386     -0.9207      15.999   ; O-Zn4   [0]
1387      OA      1        ZnO      O694    1387     -0.9207      15.999   ; O-Zn4   [0]
1388      OA      1        ZnO      O695    1388     -0.9207      15.999   ; O-Zn4   [0]
1389      OA      1        ZnO      O696    1389     -0.9207      15.999   ; O-Zn4   [0]
1390      OA      1        ZnO      O697    1390     -0.9207      15.999   ; O-Zn4   [0]
1391      OA      1        ZnO      O698    1391     -0.9207      15.999   ; O-Zn4   [0]
1392      OA      1        ZnO      O699    1392     -0.9207      15.999   ; O-Zn4   [0]
1393      OA      1        ZnO      O700    1393     -0.9207      15.999   ; O-Zn4   [0]
1394      OA      1        ZnO      O701    1394     -0.9207      15.999   ; O-Zn4   [0]
1395      OA      1        ZnO      O702    1395     -0.9207      15.999   ; O-Zn4   [0]
1396     ZnA      1        ZnO     Zn694    1396     0.9207      65.380   ; Zn-O4   [0]
1397     ZnA      1        ZnO     Zn695    1397     0.9207      65.380   ; Zn-O4   [0]
1398     ZnA      1        ZnO     Zn696    1398     0.9207      65.380   ; Zn-O4   [0]
1399     ZnA      1        ZnO     Zn697    1399     0.9207      65.380   ; Zn-O4   [0]
1400     ZnA      1        ZnO     Zn698    1400     0.9207      65.380   ; Zn-O4   [0]
1401     ZnA      1        ZnO     Zn699    1401     0.9207      65.380   ; Zn-O4   [0]
1402     ZnA      1        ZnO     Zn700    1402     0.9207      65.380   ; Zn-O4   [0]
1403     ZnA      1        ZnO     Zn701    1403     0.9207      65.380   ; Zn-O4   [0]
1404     ZnA      1        ZnO     Zn702    1404     0.9207      65.380   ; Zn-O4   [0]
1405      OA      1        ZnO      O703    1405     -0.9207      15.999   ; O-Zn4   [0]
1406      OA      1        ZnO      O704    1406     -0.9207      15.999   ; O-Zn4   [0]
1407      OA      1        ZnO      O705    1407     -0.9207      15.999   ; O-Zn4   [0]
1408      OA      1        ZnO      O706    1408     -0.9207      15.999   ; O-Zn4   [0]
1409      OA      1        ZnO      O707    1409     -0.9207      15.999   ; O-Zn4   [0]
1410      OA      1        ZnO      O708    1410     -0.9207      15.999   ; O-Zn4   [0]
1411      OA      1        ZnO      O709    1411     -0.9207      15.999   ; O-Zn4   [0]
1412      OA      1        ZnO      O710    1412     -0.9207      15.999   ; O-Zn4   [0]
1413      OA      1        ZnO      O711    1413     -0.9207      15.999   ; O-Zn4   [0]
1414     ZnA      1        ZnO     Zn703    1414     0.9207      65.380   ; Zn-O4   [0]
1415     ZnA      1        ZnO     Zn704    1415     0.9207      65.380   ; Zn-O4   [0]
1416     ZnA      1        ZnO     Zn705    1416     0.9207      65.380   ; Zn-O4   [0]
1417     ZnA      1        ZnO     Zn706    1417     0.9207      65.380   ; Zn-O4   [0]
1418     ZnA      1        ZnO     Zn707    1418     0.9207      65.380   ; Zn-O4   [0]
1419     ZnA      1        ZnO     Zn708    1419     0.9207      65.380   ; Zn-O4   [0]
1420     ZnA      1        ZnO     Zn709    1420     0.9207      65.380   ; Zn-O4   [0]
1421     ZnA      1        ZnO     Zn710    1421     0.9207      65.380   ; Zn-O4   [0]
1422     ZnA      1        ZnO     Zn711    1422     0.9207      65.380   ; Zn-O4   [0]
1423     ZnA      1        ZnO     Zn712    1423     0.9207      65.380   ; Zn-O4   [0]
1424     ZnA      1        ZnO     Zn713    1424     0.9207      65.380   ; Zn-O4   [0]
1425     ZnA      1        ZnO     Zn714    1425     0.9207      65.380   ; Zn-O4   [0]
1426     ZnA      1        ZnO     Zn715    1426     0.9207      65.380   ; Zn-O4   [0]
1427     ZnA      1        ZnO     Zn716    1427     0.9207      65.380   ; Zn-O4   [0]
1428     ZnA      1        ZnO     Zn717    1428     0.9207      65.380   ; Zn-O4   [0]
1429     ZnA      1        ZnO     Zn718    1429     0.9207      65.380   ; Zn-O4   [0]
1430     ZnA      1        ZnO     Zn719    1430     0.9207      65.380   ; Zn-O4   [0]
1431     ZnA      1        ZnO     Zn720    1431     0.9207      65.380   ; Zn-O4   [0]
1432      OA      1        ZnO      O712    1432     -0.9207      15.999   ; O-Zn4   [0]
1433      OA      1        ZnO      O713    1433     -0.9207      15.999   ; O-Zn4   [0]
1434      OA      1        ZnO      O714    1434     -0.9207      15.999   ; O-Zn4   [0]
1435      OA      1        ZnO      O715    1435     -0.9207      15.999   ; O-Zn4   [0]
1436      OA      1        ZnO      O716    1436     -0.9207      15.999   ; O-Zn4   [0]
1437      OA      1        ZnO      O717    1437     -0.9207      15.999   ; O-Zn4   [0]
1438      OA      1        ZnO      O718    1438     -0.9207      15.999   ; O-Zn4   [0]
1439      OA      1        ZnO      O719    1439     -0.9207      15.999   ; O-Zn4   [0]
1440      OA      1        ZnO      O720    1440     -0.9207      15.999   ; O-Zn4   [0]
1441     ZnA      1        ZnO     Zn721    1441     0.9207      65.380   ; Zn-O4   [0]
1442     ZnA      1        ZnO     Zn722    1442     0.9207      65.380   ; Zn-O4   [0]
1443     ZnA      1        ZnO     Zn723    1443     0.9207      65.380   ; Zn-O4   [0]
1444     ZnA      1        ZnO     Zn724    1444     0.9207      65.380   ; Zn-O4   [0]
1445     ZnA      1        ZnO     Zn725    1445     0.9207      65.380   ; Zn-O4   [0]
1446     ZnA      1        ZnO     Zn726    1446     0.9207      65.380   ; Zn-O4   [0]
1447     ZnA      1        ZnO     Zn727    1447     0.9207      65.380   ; Zn-O4   [0]
1448     ZnA      1        ZnO     Zn728    1448     0.9207      65.380   ; Zn-O4   [0]
1449     ZnA      1        ZnO     Zn729    1449     0.9207      65.380   ; Zn-O4   [0]
1450      OA      1        ZnO      O721    1450     -0.9207      15.999   ; O-Zn4   [0]
1451      OA      1        ZnO      O722    1451     -0.9207      15.999   ; O-Zn4   [0]
1452      OA      1        ZnO      O723    1452     -0.9207      15.999   ; O-Zn4   [0]
1453      OA      1        ZnO      O724    1453     -0.9207      15.999   ; O-Zn4   [0]
1454      OA      1        ZnO      O725    1454     -0.9207      15.999   ; O-Zn4   [0]
1455      OA      1        ZnO      O726    1455     -0.9207      15.999   ; O-Zn4   [0]
1456      OA      1        ZnO      O727    1456     -0.9207      15.999   ; O-Zn4   [0]
1457      OA      1        ZnO      O728    1457     -0.9207      15.999   ; O-Zn4   [0]
1458      OA      1        ZnO      O729    1458     -0.9207      15.999   ; O-Zn4   [0]
1459      OA      1        ZnO      O730    1459     -0.9207      15.999   ; O-Zn4   [0]
1460      OA      1        ZnO      O731    1460     -0.9207      15.999   ; O-Zn4   [0]
1461      OA      1        ZnO      O732    1461     -0.9207      15.999   ; O-Zn4   [0]
1462      OA      1        ZnO      O733    1462     -0.9207      15.999   ; O-Zn4   [0]
1463      OA      1        ZnO      O734    1463     -0.9207      15.999   ; O-Zn4   [0]
1464      OA      1        ZnO      O735    1464     -0.9207      15.999   ; O-Zn4   [0]
1465      OA      1        ZnO      O736    1465     -0.9207      15.999   ; O-Zn4   [0]
1466      OA      1        ZnO      O737    1466     -0.9207      15.999   ; O-Zn4   [0]
1467      OA      1        ZnO      O738    1467     -0.9207      15.999   ; O-Zn4   [0]
1468      OA      1        ZnO      O739    1468     -0.9207      15.999   ; O-Zn4   [0]
1469      OA      1        ZnO      O740    1469     -0.9207      15.999   ; O-Zn4   [0]
1470      OA      1        ZnO      O741    1470     -0.9207      15.999   ; O-Zn4   [0]
1471      OA      1        ZnO      O742    1471     -0.9207      15.999   ; O-Zn4   [0]
1472      OA      1        ZnO      O743    1472     -0.9207      15.999   ; O-Zn4   [0]
1473      OA      1        ZnO      O744    1473     -0.9207      15.999   ; O-Zn4   [0]
1474      OA      1        ZnO      O745    1474     -0.9207      15.999   ; O-Zn4   [0]
1475      OA      1        ZnO      O746    1475     -0.9207      15.999   ; O-Zn4   [0]
1476      OA      1        ZnO      O747    1476     -0.9207      15.999   ; O-Zn4   [0]
1477     ZnA      1        ZnO     Zn730    1477     0.9207      65.380   ; Zn-O4   [0]
1478     ZnA      1        ZnO     Zn731    1478     0.9207      65.380   ; Zn-O4   [0]
1479     ZnA      1        ZnO     Zn732    1479     0.9207      65.380   ; Zn-O4   [0]
1480     ZnA      1        ZnO     Zn733    1480     0.9207      65.380   ; Zn-O4   [0]
1481     ZnA      1        ZnO     Zn734    1481     0.9207      65.380   ; Zn-O4   [0]
1482     ZnA      1        ZnO     Zn735    1482     0.9207      65.380   ; Zn-O4   [0]
1483     ZnA      1        ZnO     Zn736    1483     0.9207      65.380   ; Zn-O4   [0]
1484     ZnA      1        ZnO     Zn737    1484     0.9207      65.380   ; Zn-O4   [0]
1485     ZnA      1        ZnO     Zn738    1485     0.9207      65.380   ; Zn-O4   [0]
1486     ZnA      1        ZnO     Zn739    1486     0.9207      65.380   ; Zn-O4   [0]
1487     ZnA      1        ZnO     Zn740    1487     0.9207      65.380   ; Zn-O4   [0]
1488     ZnA      1        ZnO     Zn741    1488     0.9207      65.380   ; Zn-O4   [0]
1489     ZnA      1        ZnO     Zn742    1489     0.9207      65.380   ; Zn-O4   [0]
1490     ZnA      1        ZnO     Zn743    1490     0.9207      65.380   ; Zn-O4   [0]
1491     ZnA      1        ZnO     Zn744    1491     0.9207      65.380   ; Zn-O4   [0]
1492     ZnA      1        ZnO     Zn745    1492     0.9207      65.380   ; Zn-O4   [0]
1493     ZnA      1        ZnO     Zn746    1493     0.9207      65.380   ; Zn-O4   [0]
1494     ZnA      1        ZnO     Zn747    1494     0.9207      65.380   ; Zn-O4   [0]
1495      OA      1        ZnO      O748    1495     -0.9207      15.999   ; O-Zn4   [0]
1496      OA      1        ZnO      O749    1496     -0.9207      15.999   ; O-Zn4   [0]
1497      OA      1        ZnO      O750    1497     -0.9207      15.999   ; O-Zn4   [0]
1498      OA      1        ZnO      O751    1498     -0.9207      15.999   ; O-Zn4   [0]
1499      OA      1        ZnO      O752    1499     -0.9207      15.999   ; O-Zn4   [0]
1500      OA      1        ZnO      O753    1500     -0.9207      15.999   ; O-Zn4   [0]
1501      OA      1        ZnO      O754    1501     -0.9207      15.999   ; O-Zn4   [0]
1502      OA      1        ZnO      O755    1502     -0.9207      15.999   ; O-Zn4   [0]
1503      OA      1        ZnO      O756    1503     -0.9207      15.999   ; O-Zn4   [0]
1504     ZnA      1        ZnO     Zn748    1504     0.9207      65.380   ; Zn-O4   [0]
1505     ZnA      1        ZnO     Zn749    1505     0.9207      65.380   ; Zn-O4   [0]
1506     ZnA      1        ZnO     Zn750    1506     0.9207      65.380   ; Zn-O4   [0]
1507     ZnA      1        ZnO     Zn751    1507     0.9207      65.380   ; Zn-O4   [0]
1508     ZnA      1        ZnO     Zn752    1508     0.9207      65.380   ; Zn-O4   [0]
1509     ZnA      1        ZnO     Zn753    1509     0.9207      65.380   ; Zn-O4   [0]
1510     ZnA      1        ZnO     Zn754    1510     0.9207      65.380   ; Zn-O4   [0]
1511     ZnA      1        ZnO     Zn755    1511     0.9207      65.380   ; Zn-O4   [0]
1512     ZnA      1        ZnO     Zn756    1512     0.9207      65.380   ; Zn-O4   [0]
1513      OA      1        ZnO      O757    1513     -0.9207      15.999   ; O-Zn4   [0]
1514      OA      1        ZnO      O758    1514     -0.9207      15.999   ; O-Zn4   [0]
1515      OA      1        ZnO      O759    1515     -0.9207      15.999   ; O-Zn4   [0]
1516      OA      1        ZnO      O760    1516     -0.9207      15.999   ; O-Zn4   [0]
1517      OA      1        ZnO      O761    1517     -0.9207      15.999   ; O-Zn4   [0]
1518      OA      1        ZnO      O762    1518     -0.9207      15.999   ; O-Zn4   [0]
1519      OA      1        ZnO      O763    1519     -0.9207      15.999   ; O-Zn4   [0]
1520      OA      1        ZnO      O764    1520     -0.9207      15.999   ; O-Zn4   [0]
1521      OA      1        ZnO      O765    1521     -0.9207      15.999   ; O-Zn4   [0]
1522     ZnA      1        ZnO     Zn757    1522     0.9207      65.380   ; Zn-O4   [0]
1523     ZnA      1        ZnO     Zn758    1523     0.9207      65.380   ; Zn-O4   [0]
1524     ZnA      1        ZnO     Zn759    1524     0.9207      65.380   ; Zn-O4   [0]
1525     ZnA      1        ZnO     Zn760    1525     0.9207      65.380   ; Zn-O4   [0]
1526     ZnA      1        ZnO     Zn761    1526     0.9207      65.380   ; Zn-O4   [0]
1527     ZnA      1        ZnO     Zn762    1527     0.9207      65.380   ; Zn-O4   [0]
1528     ZnA      1        ZnO     Zn763    1528     0.9207      65.380   ; Zn-O4   [0]
1529     ZnA      1        ZnO     Zn764    1529     0.9207      65.380   ; Zn-O4   [0]
1530     ZnA      1        ZnO     Zn765    1530     0.9207      65.380   ; Zn-O4   [0]
1531      OA      1        ZnO      O766    1531     -0.9207      15.999   ; O-Zn4   [0]
1532      OA      1        ZnO      O767    1532     -0.9207      15.999   ; O-Zn4   [0]
1533      OA      1        ZnO      O768    1533     -0.9207      15.999   ; O-Zn4   [0]
1534      OA      1        ZnO      O769    1534     -0.9207      15.999   ; O-Zn4   [0]
1535      OA      1        ZnO      O770    1535     -0.9207      15.999   ; O-Zn4   [0]
1536      OA      1        ZnO      O771    1536     -0.9207      15.999   ; O-Zn4   [0]
1537      OA      1        ZnO      O772    1537     -0.9207      15.999   ; O-Zn4   [0]
1538      OA      1        ZnO      O773    1538     -0.9207      15.999   ; O-Zn4   [0]
1539      OA      1        ZnO      O774    1539     -0.9207      15.999   ; O-Zn4   [0]
1540     ZnA      1        ZnO     Zn766    1540     0.9207      65.380   ; Zn-O4   [0]
1541     ZnA      1        ZnO     Zn767    1541     0.9207      65.380   ; Zn-O4   [0]
1542     ZnA      1        ZnO     Zn768    1542     0.9207      65.380   ; Zn-O4   [0]
1543     ZnA      1        ZnO     Zn769    1543     0.9207      65.380   ; Zn-O4   [0]
1544     ZnA      1        ZnO     Zn770    1544     0.9207      65.380   ; Zn-O4   [0]
1545     ZnA      1        ZnO     Zn771    1545     0.9207      65.380   ; Zn-O4   [0]
1546     ZnA      1        ZnO     Zn772    1546     0.9207      65.380   ; Zn-O4   [0]
1547     ZnA      1        ZnO     Zn773    1547     0.9207      65.380   ; Zn-O4   [0]
1548     ZnA      1        ZnO     Zn774    1548     0.9207      65.380   ; Zn-O4   [0]
1549      OA      1        ZnO      O775    1549     -0.9207      15.999   ; O-Zn4   [0]
1550      OA      1        ZnO      O776    1550     -0.9207      15.999   ; O-Zn4   [0]
1551      OA      1        ZnO      O777    1551     -0.9207      15.999   ; O-Zn4   [0]
1552      OA      1        ZnO      O778    1552     -0.9207      15.999   ; O-Zn4   [0]
1553      OA      1        ZnO      O779    1553     -0.9207      15.999   ; O-Zn4   [0]
1554      OA      1        ZnO      O780    1554     -0.9207      15.999   ; O-Zn4   [0]
1555      OA      1        ZnO      O781    1555     -0.9207      15.999   ; O-Zn4   [0]
1556      OA      1        ZnO      O782    1556     -0.9207      15.999   ; O-Zn4   [0]
1557      OA      1        ZnO      O783    1557     -0.9207      15.999   ; O-Zn4   [0]
1558     ZnA      1        ZnO     Zn775    1558     0.9207      65.380   ; Zn-O4   [0]
1559     ZnA      1        ZnO     Zn776    1559     0.9207      65.380   ; Zn-O4   [0]
1560     ZnA      1        ZnO     Zn777    1560     0.9207      65.380   ; Zn-O4   [0]
1561     ZnA      1        ZnO     Zn778    1561     0.9207      65.380   ; Zn-O4   [0]
1562     ZnA      1        ZnO     Zn779    1562     0.9207      65.380   ; Zn-O4   [0]
1563     ZnA      1        ZnO     Zn780    1563     0.9207      65.380   ; Zn-O4   [0]
1564     ZnA      1        ZnO     Zn781    1564     0.9207      65.380   ; Zn-O4   [0]
1565     ZnA      1        ZnO     Zn782    1565     0.9207      65.380   ; Zn-O4   [0]
1566     ZnA      1        ZnO     Zn783    1566     0.9207      65.380   ; Zn-O4   [0]
1567      OA      1        ZnO      O784    1567     -0.9207      15.999   ; O-Zn4   [0]
1568      OA      1        ZnO      O785    1568     -0.9207      15.999   ; O-Zn4   [0]
1569      OA      1        ZnO      O786    1569     -0.9207      15.999   ; O-Zn4   [0]
1570      OA      1        ZnO      O787    1570     -0.9207      15.999   ; O-Zn4   [0]
1571      OA      1        ZnO      O788    1571     -0.9207      15.999   ; O-Zn4   [0]
1572      OA      1        ZnO      O789    1572     -0.9207      15.999   ; O-Zn4   [0]
1573      OA      1        ZnO      O790    1573     -0.9207      15.999   ; O-Zn4   [0]
1574      OA      1        ZnO      O791    1574     -0.9207      15.999   ; O-Zn4   [0]
1575      OA      1        ZnO      O792    1575     -0.9207      15.999   ; O-Zn4   [0]
1576     ZnA      1        ZnO     Zn784    1576     0.9207      65.380   ; Zn-O4   [0]
1577     ZnA      1        ZnO     Zn785    1577     0.9207      65.380   ; Zn-O4   [0]
1578     ZnA      1        ZnO     Zn786    1578     0.9207      65.380   ; Zn-O4   [0]
1579     ZnA      1        ZnO     Zn787    1579     0.9207      65.380   ; Zn-O4   [0]
1580     ZnA      1        ZnO     Zn788    1580     0.9207      65.380   ; Zn-O4   [0]
1581     ZnA      1        ZnO     Zn789    1581     0.9207      65.380   ; Zn-O4   [0]
1582     ZnA      1        ZnO     Zn790    1582     0.9207      65.380   ; Zn-O4   [0]
1583     ZnA      1        ZnO     Zn791    1583     0.9207      65.380   ; Zn-O4   [0]
1584     ZnA      1        ZnO     Zn792    1584     0.9207      65.380   ; Zn-O4   [0]
1585     ZnA      1        ZnO     Zn793    1585     0.9207      65.380   ; Zn-O4   [0]
1586     ZnA      1        ZnO     Zn794    1586     0.9207      65.380   ; Zn-O4   [0]
1587     ZnA      1        ZnO     Zn795    1587     0.9207      65.380   ; Zn-O4   [0]
1588     ZnA      1        ZnO     Zn796    1588     0.9207      65.380   ; Zn-O4   [0]
1589     ZnA      1        ZnO     Zn797    1589     0.9207      65.380   ; Zn-O4   [0]
1590     ZnA      1        ZnO     Zn798    1590     0.9207      65.380   ; Zn-O4   [0]
1591     ZnA      1        ZnO     Zn799    1591     0.9207      65.380   ; Zn-O4   [0]
1592     ZnA      1        ZnO     Zn800    1592     0.9207      65.380   ; Zn-O4   [0]
1593     ZnA      1        ZnO     Zn801    1593     0.9207      65.380   ; Zn-O4   [0]
1594      OA      1        ZnO      O793    1594     -0.9207      15.999   ; O-Zn4   [0]
1595      OA      1        ZnO      O794    1595     -0.9207      15.999   ; O-Zn4   [0]
1596      OA      1        ZnO      O795    1596     -0.9207      15.999   ; O-Zn4   [0]
1597      OA      1        ZnO      O796    1597     -0.9207      15.999   ; O-Zn4   [0]
1598      OA      1        ZnO      O797    1598     -0.9207      15.999   ; O-Zn4   [0]
1599      OA      1        ZnO      O798    1599     -0.9207      15.999   ; O-Zn4   [0]
1600      OA      1        ZnO      O799    1600     -0.9207      15.999   ; O-Zn4   [0]
1601      OA      1        ZnO      O800    1601     -0.9207      15.999   ; O-Zn4   [0]
1602      OA      1        ZnO      O801    1602     -0.9207      15.999   ; O-Zn4   [0]
1603     ZnA      1        ZnO     Zn802    1603     0.9207      65.380   ; Zn-O4   [0]
1604     ZnA      1        ZnO     Zn803    1604     0.9207      65.380   ; Zn-O4   [0]
1605     ZnA      1        ZnO     Zn804    1605     0.9207      65.380   ; Zn-O4   [0]
1606     ZnA      1        ZnO     Zn805    1606     0.9207      65.380   ; Zn-O4   [0]
1607     ZnA      1        ZnO     Zn806    1607     0.9207      65.380   ; Zn-O4   [0]
1608     ZnA      1        ZnO     Zn807    1608     0.9207      65.380   ; Zn-O4   [0]
1609     ZnA      1        ZnO     Zn808    1609     0.9207      65.380   ; Zn-O4   [0]
1610     ZnA      1        ZnO     Zn809    1610     0.9207      65.380   ; Zn-O4   [0]
1611     ZnA      1        ZnO     Zn810    1611     0.9207      65.380   ; Zn-O4   [0]
1612      OA      1        ZnO      O802    1612     -0.9207      15.999   ; O-Zn4   [0]
1613      OA      1        ZnO      O803    1613     -0.9207      15.999   ; O-Zn4   [0]
1614      OA      1        ZnO      O804    1614     -0.9207      15.999   ; O-Zn4   [0]
1615      OA      1        ZnO      O805    1615     -0.9207      15.999   ; O-Zn4   [0]
1616      OA      1        ZnO      O806    1616     -0.9207      15.999   ; O-Zn4   [0]
1617      OA      1        ZnO      O807    1617     -0.9207      15.999   ; O-Zn4   [0]
1618      OA      1        ZnO      O808    1618     -0.9207      15.999   ; O-Zn4   [0]
1619      OA      1        ZnO      O809    1619     -0.9207      15.999   ; O-Zn4   [0]
1620      OA      1        ZnO      O810    1620     -0.9207      15.999   ; O-Zn4   [0]
1621     ZnA      1        ZnO     Zn811    1621     0.9207      65.380   ; Zn-O4   [0]
1622     ZnA      1        ZnO     Zn812    1622     0.9207      65.380   ; Zn-O4   [0]
1623     ZnA      1        ZnO     Zn813    1623     0.9207      65.380   ; Zn-O4   [0]
1624     ZnA      1        ZnO     Zn814    1624     0.9207      65.380   ; Zn-O4   [0]
1625     ZnA      1        ZnO     Zn815    1625     0.9207      65.380   ; Zn-O4   [0]
1626     ZnA      1        ZnO     Zn816    1626     0.9207      65.380   ; Zn-O4   [0]
1627     ZnA      1        ZnO     Zn817    1627     0.9207      65.380   ; Zn-O4   [0]
1628     ZnA      1        ZnO     Zn818    1628     0.9207      65.380   ; Zn-O4   [0]
1629     ZnA      1        ZnO     Zn819    1629     0.9207      65.380   ; Zn-O4   [0]
1630      OA      1        ZnO      O811    1630     -0.9207      15.999   ; O-Zn4   [0]
1631      OA      1        ZnO      O812    1631     -0.9207      15.999   ; O-Zn4   [0]
1632      OA      1        ZnO      O813    1632     -0.9207      15.999   ; O-Zn4   [0]
1633      OA      1        ZnO      O814    1633     -0.9207      15.999   ; O-Zn4   [0]
1634      OA      1        ZnO      O815    1634     -0.9207      15.999   ; O-Zn4   [0]
1635      OA      1        ZnO      O816    1635     -0.9207      15.999   ; O-Zn4   [0]
1636      OA      1        ZnO      O817    1636     -0.9207      15.999   ; O-Zn4   [0]
1637      OA      1        ZnO      O818    1637     -0.9207      15.999   ; O-Zn4   [0]
1638      OA      1        ZnO      O819    1638     -0.9207      15.999   ; O-Zn4   [0]
1639      OC      1        ZnO      O820    1639     -0.930585      15.999   ; O-Zn3   [0]
1640      OC      1        ZnO      O821    1640     -0.930585      15.999   ; O-Zn3   [0]
1641      OC      1        ZnO      O822    1641     -0.930585      15.999   ; O-Zn3   [0]
1642      OC      1        ZnO      O823    1642     -0.930585      15.999   ; O-Zn3   [0]
1643      OC      1        ZnO      O824    1643     -0.930585      15.999   ; O-Zn3   [0]
1644      OC      1        ZnO      O825    1644     -0.930585      15.999   ; O-Zn3   [0]
1645      OC      1        ZnO      O826    1645     -0.930585      15.999   ; O-Zn3   [0]
1646      OC      1        ZnO      O827    1646     -0.930585      15.999   ; O-Zn3   [0]
1647      OC      1        ZnO      O828    1647     -0.930585      15.999   ; O-Zn3   [0]
1648     ZnB      1        ZnO     Zn820    1648     0.940615      65.380   ; Zn-O3   [0]
1649     ZnB      1        ZnO     Zn821    1649     0.940615      65.380   ; Zn-O3   [0]
1650     ZnB      1        ZnO     Zn822    1650     0.940615      65.380   ; Zn-O3   [0]
1651     ZnB      1        ZnO     Zn823    1651     0.940615      65.380   ; Zn-O3   [0]
1652     ZnB      1        ZnO     Zn824    1652     0.940615      65.380   ; Zn-O3   [0]
1653     ZnB      1        ZnO     Zn825    1653     0.940615      65.380   ; Zn-O3   [0]
1654     ZnB      1        ZnO     Zn826    1654     0.940615      65.380   ; Zn-O3   [0]
1655     ZnB      1        ZnO     Zn827    1655     0.940615      65.380   ; Zn-O3   [0]
1656     ZnB      1        ZnO     Zn828    1656     0.940615      65.380   ; Zn-O3   [0]
1657      OC      1        ZnO      O829    1657     -0.930585      15.999   ; O-Zn3   [0]
1658      OC      1        ZnO      O830    1658     -0.930585      15.999   ; O-Zn3   [0]
1659      OC      1        ZnO      O831    1659     -0.930585      15.999   ; O-Zn3   [0]
1660      OC      1        ZnO      O832    1660     -0.930585      15.999   ; O-Zn3   [0]
1661      OC      1        ZnO      O833    1661     -0.930585      15.999   ; O-Zn3   [0]
1662      OC      1        ZnO      O834    1662     -0.930585      15.999   ; O-Zn3   [0]
1663      OC      1        ZnO      O835    1663     -0.930585      15.999   ; O-Zn3   [0]
1664      OC      1        ZnO      O836    1664     -0.930585      15.999   ; O-Zn3   [0]
1665      OC      1        ZnO      O837    1665     -0.930585      15.999   ; O-Zn3   [0]
1666     ZnB      1        ZnO     Zn829    1666     0.940615      65.380   ; Zn-O3   [0]
1667     ZnB      1        ZnO     Zn830    1667     0.940615      65.380   ; Zn-O3   [0]
1668     ZnB      1        ZnO     Zn831    1668     0.940615      65.380   ; Zn-O3   [0]
1669     ZnB      1        ZnO     Zn832    1669     0.940615      65.380   ; Zn-O3   [0]
1670     ZnB      1        ZnO     Zn833    1670     0.940615      65.380   ; Zn-O3   [0]
1671     ZnB      1        ZnO     Zn834    1671     0.940615      65.380   ; Zn-O3   [0]
1672     ZnB      1        ZnO     Zn835    1672     0.940615      65.380   ; Zn-O3   [0]
1673     ZnB      1        ZnO     Zn836    1673     0.940615      65.380   ; Zn-O3   [0]
1674     ZnB      1        ZnO     Zn837    1674     0.940615      65.380   ; Zn-O3   [0]
1675     ZnB      1        ZnO     Zn838    1675     0.940615      65.380   ; Zn-O3   [0]
1676     ZnB      1        ZnO     Zn839    1676     0.940615      65.380   ; Zn-O3   [0]
1677     ZnB      1        ZnO     Zn840    1677     0.940615      65.380   ; Zn-O3   [0]
1678     ZnB      1        ZnO     Zn841    1678     0.940615      65.380   ; Zn-O3   [0]
1679     ZnB      1        ZnO     Zn842    1679     0.940615      65.380   ; Zn-O3   [0]
1680     ZnB      1        ZnO     Zn843    1680     0.940615      65.380   ; Zn-O3   [0]
1681     ZnB      1        ZnO     Zn844    1681     0.940615      65.380   ; Zn-O3   [0]
1682     ZnB      1        ZnO     Zn845    1682     0.940615      65.380   ; Zn-O3   [0]
1683     ZnB      1        ZnO     Zn846    1683     0.940615      65.380   ; Zn-O3   [0]
1684      OC      1        ZnO      O838    1684     -0.930585      15.999   ; O-Zn3   [0]
1685      OC      1        ZnO      O839    1685     -0.930585      15.999   ; O-Zn3   [0]
1686      OC      1        ZnO      O840    1686     -0.930585      15.999   ; O-Zn3   [0]
1687      OC      1        ZnO      O841    1687     -0.930585      15.999   ; O-Zn3   [0]
1688      OC      1        ZnO      O842    1688     -0.930585      15.999   ; O-Zn3   [0]
1689      OC      1        ZnO      O843    1689     -0.930585      15.999   ; O-Zn3   [0]
1690      OC      1        ZnO      O844    1690     -0.930585      15.999   ; O-Zn3   [0]
1691      OC      1        ZnO      O845    1691     -0.930585      15.999   ; O-Zn3   [0]
1692      OC      1        ZnO      O846    1692     -0.930585      15.999   ; O-Zn3   [0]
1693     ZnB      1        ZnO     Zn847    1693     0.940615      65.380   ; Zn-O3   [0]
1694     ZnB      1        ZnO     Zn848    1694     0.940615      65.380   ; Zn-O3   [0]
1695     ZnB      1        ZnO     Zn849    1695     0.940615      65.380   ; Zn-O3   [0]
1696     ZnB      1        ZnO     Zn850    1696     0.940615      65.380   ; Zn-O3   [0]
1697     ZnB      1        ZnO     Zn851    1697     0.940615      65.380   ; Zn-O3   [0]
1698     ZnB      1        ZnO     Zn852    1698     0.940615      65.380   ; Zn-O3   [0]
1699     ZnB      1        ZnO     Zn853    1699     0.940615      65.380   ; Zn-O3   [0]
1700     ZnB      1        ZnO     Zn854    1700     0.940615      65.380   ; Zn-O3   [0]
1701     ZnB      1        ZnO     Zn855    1701     0.940615      65.380   ; Zn-O3   [0]
1702      OC      1        ZnO      O847    1702     -0.930585      15.999   ; O-Zn3   [0]
1703      OC      1        ZnO      O848    1703     -0.930585      15.999   ; O-Zn3   [0]
1704      OC      1        ZnO      O849    1704     -0.930585      15.999   ; O-Zn3   [0]
1705      OC      1        ZnO      O850    1705     -0.930585      15.999   ; O-Zn3   [0]
1706      OC      1        ZnO      O851    1706     -0.930585      15.999   ; O-Zn3   [0]
1707      OC      1        ZnO      O852    1707     -0.930585      15.999   ; O-Zn3   [0]
1708      OC      1        ZnO      O853    1708     -0.930585      15.999   ; O-Zn3   [0]
1709      OC      1        ZnO      O854    1709     -0.930585      15.999   ; O-Zn3   [0]
1710      OC      1        ZnO      O855    1710     -0.930585      15.999   ; O-Zn3   [0]
1711      OC      1        ZnO      O856    1711     -0.930585      15.999   ; O-Zn3   [0]
1712      OC      1        ZnO      O857    1712     -0.930585      15.999   ; O-Zn3   [0]
1713      OC      1        ZnO      O858    1713     -0.930585      15.999   ; O-Zn3   [0]
1714      OC      1        ZnO      O859    1714     -0.930585      15.999   ; O-Zn3   [0]
1715      OC      1        ZnO      O860    1715     -0.930585      15.999   ; O-Zn3   [0]
1716      OC      1        ZnO      O861    1716     -0.930585      15.999   ; O-Zn3   [0]
1717      OC      1        ZnO      O862    1717     -0.930585      15.999   ; O-Zn3   [0]
1718      OC      1        ZnO      O863    1718     -0.930585      15.999   ; O-Zn3   [0]
1719      OC      1        ZnO      O864    1719     -0.930585      15.999   ; O-Zn3   [0]
1720     ZnB      1        ZnO     Zn856    1720     0.940615      65.380   ; Zn-O3   [0]
1721     ZnB      1        ZnO     Zn857    1721     0.940615      65.380   ; Zn-O3   [0]
1722     ZnB      1        ZnO     Zn858    1722     0.940615      65.380   ; Zn-O3   [0]
1723     ZnB      1        ZnO     Zn859    1723     0.940615      65.380   ; Zn-O3   [0]
1724     ZnB      1        ZnO     Zn860    1724     0.940615      65.380   ; Zn-O3   [0]
1725     ZnB      1        ZnO     Zn861    1725     0.940615      65.380   ; Zn-O3   [0]
1726     ZnB      1        ZnO     Zn862    1726     0.940615      65.380   ; Zn-O3   [0]
1727     ZnB      1        ZnO     Zn863    1727     0.940615      65.380   ; Zn-O3   [0]
1728     ZnB      1        ZnO     Zn864    1728     0.940615      65.380   ; Zn-O3   [0]
1729      OH      1        ZnO      O865    1729     -0.836185      15.999   ; O-H1Zn1 [0]
1730      OH      1        ZnO      O866    1730     -0.836185      15.999   ; O-H1Zn1 [0]
1731      OH      1        ZnO      O867    1731     -0.836185      15.999   ; O-H1Zn1 [0]
1732      OH      1        ZnO      O868    1732     -0.836185      15.999   ; O-H1Zn1 [0]
1733      OH      1        ZnO      O869    1733     -0.836185      15.999   ; O-H1Zn1 [0]
1734      OH      1        ZnO      O870    1734     -0.836185      15.999   ; O-H1Zn1 [0]
1735      OH      1        ZnO      O871    1735     -0.836185      15.999   ; O-H1Zn1 [0]
1736      OH      1        ZnO      O872    1736     -0.836185      15.999   ; O-H1Zn1 [0]
1737      OH      1        ZnO      O873    1737     -0.836185      15.999   ; O-H1Zn1 [0]
1738      OH      1        ZnO      O874    1738     -0.836185      15.999   ; O-H1Zn1 [0]
1739      OH      1        ZnO      O875    1739     -0.836185      15.999   ; O-H1Zn1 [0]
1740      OH      1        ZnO      O876    1740     -0.836185      15.999   ; O-H1Zn1 [0]
1741      OH      1        ZnO      O877    1741     -0.836185      15.999   ; O-H1Zn1 [0]
1742      OH      1        ZnO      O878    1742     -0.836185      15.999   ; O-H1Zn1 [0]
1743      OH      1        ZnO      O879    1743     -0.836185      15.999   ; O-H1Zn1 [0]
1744      OH      1        ZnO      O880    1744     -0.836185      15.999   ; O-H1Zn1 [0]
1745      OH      1        ZnO      O881    1745     -0.836185      15.999   ; O-H1Zn1 [0]
1746      OH      1        ZnO      O882    1746     -0.836185      15.999   ; O-H1Zn1 [0]
1747      OH      1        ZnO      O883    1747     -0.836185      15.999   ; O-H1Zn1 [0]
1748      OH      1        ZnO      O884    1748     -0.836185      15.999   ; O-H1Zn1 [0]
1749      OH      1        ZnO      O885    1749     -0.836185      15.999   ; O-H1Zn1 [0]
1750      OH      1        ZnO      O886    1750     -0.836185      15.999   ; O-H1Zn1 [0]
1751      OH      1        ZnO      O887    1751     -0.836185      15.999   ; O-H1Zn1 [0]
1752      OH      1        ZnO      O888    1752     -0.836185      15.999   ; O-H1Zn1 [0]
1753      OH      1        ZnO      O889    1753     -0.836185      15.999   ; O-H1Zn1 [0]
1754      OH      1        ZnO      O890    1754     -0.836185      15.999   ; O-H1Zn1 [0]
1755      OH      1        ZnO      O891    1755     -0.836185      15.999   ; O-H1Zn1 [0]
1756      OH      1        ZnO      O892    1756     -0.836185      15.999   ; O-H1Zn1 [0]
1757      OH      1        ZnO      O893    1757     -0.836185      15.999   ; O-H1Zn1 [0]
1758      OH      1        ZnO      O894    1758     -0.836185      15.999   ; O-H1Zn1 [0]
1759      OH      1        ZnO      O895    1759     -0.836185      15.999   ; O-H1Zn1 [0]
1760      OH      1        ZnO      O896    1760     -0.836185      15.999   ; O-H1Zn1 [0]
1761      OH      1        ZnO      O897    1761     -0.836185      15.999   ; O-H1Zn1 [0]
1762      OH      1        ZnO      O898    1762     -0.836185      15.999   ; O-H1Zn1 [0]
1763      OH      1        ZnO      O899    1763     -0.836185      15.999   ; O-H1Zn1 [0]
1764      OH      1        ZnO      O900    1764     -0.836185      15.999   ; O-H1Zn1 [0]
1765      OH      1        ZnO      O901    1765     -0.836185      15.999   ; O-H1Zn1 [0]
1766      OH      1        ZnO      O902    1766     -0.836185      15.999   ; O-H1Zn1 [0]
1767      OH      1        ZnO      O903    1767     -0.836185      15.999   ; O-H1Zn1 [0]
1768      OH      1        ZnO      O904    1768     -0.836185      15.999   ; O-H1Zn1 [0]
1769      OH      1        ZnO      O905    1769     -0.836185      15.999   ; O-H1Zn1 [0]
1770      OH      1        ZnO      O906    1770     -0.836185      15.999   ; O-H1Zn1 [0]
1771      OH      1        ZnO      O907    1771     -0.836185      15.999   ; O-H1Zn1 [0]
1772      OH      1        ZnO      O908    1772     -0.836185      15.999   ; O-H1Zn1 [0]
1773      OH      1        ZnO      O909    1773     -0.836185      15.999   ; O-H1Zn1 [0]
1774      OH      1        ZnO      O910    1774     -0.836185      15.999   ; O-H1Zn1 [0]
1775      OH      1        ZnO      O911    1775     -0.836185      15.999   ; O-H1Zn1 [0]
1776      OH      1        ZnO      O912    1776     -0.836185      15.999   ; O-H1Zn1 [0]
1777      OH      1        ZnO      O913    1777     -0.836185      15.999   ; O-H1Zn1 [0]
1778      OH      1        ZnO      O914    1778     -0.836185      15.999   ; O-H1Zn1 [0]
1779      OH      1        ZnO      O915    1779     -0.836185      15.999   ; O-H1Zn1 [0]
1780      OH      1        ZnO      O916    1780     -0.836185      15.999   ; O-H1Zn1 [0]
1781      OH      1        ZnO      O917    1781     -0.836185      15.999   ; O-H1Zn1 [0]
1782      OH      1        ZnO      O918    1782     -0.836185      15.999   ; O-H1Zn1 [0]
1783      OH      1        ZnO      O919    1783     -0.836185      15.999   ; O-H1Zn1 [0]
1784      OH      1        ZnO      O920    1784     -0.836185      15.999   ; O-H1Zn1 [0]
1785      OH      1        ZnO      O921    1785     -0.836185      15.999   ; O-H1Zn1 [0]
1786      OH      1        ZnO      O922    1786     -0.836185      15.999   ; O-H1Zn1 [0]
1787      OH      1        ZnO      O923    1787     -0.836185      15.999   ; O-H1Zn1 [0]
1788      OH      1        ZnO      O924    1788     -0.836185      15.999   ; O-H1Zn1 [0]
1789      OH      1        ZnO      O925    1789     -0.836185      15.999   ; O-H1Zn1 [0]
1790      OH      1        ZnO      O926    1790     -0.836185      15.999   ; O-H1Zn1 [0]
1791      OH      1        ZnO      O927    1791     -0.836185      15.999   ; O-H1Zn1 [0]
1792      HA      1        ZnO        H1    1792     0.415815       1.008   ; H-O1    [0]
1793      HA      1        ZnO        H2    1793     0.415815       1.008   ; H-O1    [0]
1794      HA      1        ZnO        H3    1794     0.415815       1.008   ; H-O1    [0]
1795      HA      1        ZnO        H4    1795     0.415815       1.008   ; H-O1    [0]
1796      HA      1        ZnO        H5    1796     0.415815       1.008   ; H-O1    [0]
1797      HA      1        ZnO        H6    1797     0.415815       1.008   ; H-O1    [0]
1798      HA      1        ZnO        H7    1798     0.415815       1.008   ; H-O1    [0]
1799      HA      1        ZnO        H8    1799     0.415815       1.008   ; H-O1    [0]
1800      HA      1        ZnO        H9    1800     0.415815       1.008   ; H-O1    [0]
1801      HA      1        ZnO       H10    1801     0.415815       1.008   ; H-O1    [0]
1802      HA      1        ZnO       H11    1802     0.415815       1.008   ; H-O1    [0]
1803      HA      1        ZnO       H12    1803     0.415815       1.008   ; H-O1    [0]
1804      HA      1        ZnO       H13    1804     0.415815       1.008   ; H-O1    [0]
1805      HA      1        ZnO       H14    1805     0.415815       1.008   ; H-O1    [0]
1806      HA      1        ZnO       H15    1806     0.415815       1.008   ; H-O1    [0]
1807      HA      1        ZnO       H16    1807     0.415815       1.008   ; H-O1    [0]
1808      HA      1        ZnO       H17    1808     0.415815       1.008   ; H-O1    [0]
1809      HA      1        ZnO       H18    1809     0.415815       1.008   ; H-O1    [0]
1810      HA      1        ZnO       H19    1810     0.415815       1.008   ; H-O1    [0]
1811      HA      1        ZnO       H20    1811     0.415815       1.008   ; H-O1    [0]
1812      HA      1        ZnO       H21    1812     0.415815       1.008   ; H-O1    [0]
1813      HA      1        ZnO       H22    1813     0.415815       1.008   ; H-O1    [0]
1814      HA      1        ZnO       H23    1814     0.415815       1.008   ; H-O1    [0]
1815      HA      1        ZnO       H24    1815     0.415815       1.008   ; H-O1    [0]
1816      HA      1        ZnO       H25    1816     0.415815       1.008   ; H-O1    [0]
1817      HA      1        ZnO       H26    1817     0.415815       1.008   ; H-O1    [0]
1818      HA      1        ZnO       H27    1818     0.415815       1.008   ; H-O1    [0]
1819      HA      1        ZnO       H28    1819     0.415815       1.008   ; H-O1    [0]
1820      HA      1        ZnO       H29    1820     0.415815       1.008   ; H-O1    [0]
1821      HA      1        ZnO       H30    1821     0.415815       1.008   ; H-O1    [0]
1822      HA      1        ZnO       H31    1822     0.415815       1.008   ; H-O1    [0]
1823      HA      1        ZnO       H32    1823     0.415815       1.008   ; H-O1    [0]
1824      HA      1        ZnO       H33    1824     0.415815       1.008   ; H-O1    [0]
1825      HA      1        ZnO       H34    1825     0.415815       1.008   ; H-O1    [0]
1826      HA      1        ZnO       H35    1826     0.415815       1.008   ; H-O1    [0]
1827      HA      1        ZnO       H36    1827     0.415815       1.008   ; H-O1    [0]
1828      HA      1        ZnO       H37    1828     0.415815       1.008   ; H-O1    [0]
1829      HA      1        ZnO       H38    1829     0.415815       1.008   ; H-O1    [0]
1830      HA      1        ZnO       H39    1830     0.415815       1.008   ; H-O1    [0]
1831      HA      1        ZnO       H40    1831     0.415815       1.008   ; H-O1    [0]
1832      HA      1        ZnO       H41    1832     0.415815       1.008   ; H-O1    [0]
1833      HA      1        ZnO       H42    1833     0.415815       1.008   ; H-O1    [0]
1834      HA      1        ZnO       H43    1834     0.415815       1.008   ; H-O1    [0]
1835      HA      1        ZnO       H44    1835     0.415815       1.008   ; H-O1    [0]
1836      HA      1        ZnO       H45    1836     0.415815       1.008   ; H-O1    [0]
1837      HA      1        ZnO       H46    1837     0.415815       1.008   ; H-O1    [0]
1838      HA      1        ZnO       H47    1838     0.415815       1.008   ; H-O1    [0]
1839      HA      1        ZnO       H48    1839     0.415815       1.008   ; H-O1    [0]
1840      HA      1        ZnO       H49    1840     0.415815       1.008   ; H-O1    [0]
1841      HA      1        ZnO       H50    1841     0.415815       1.008   ; H-O1    [0]
1842      HA      1        ZnO       H51    1842     0.415815       1.008   ; H-O1    [0]
1843      HA      1        ZnO       H52    1843     0.415815       1.008   ; H-O1    [0]
1844      HA      1        ZnO       H53    1844     0.415815       1.008   ; H-O1    [0]
1845      HA      1        ZnO       H54    1845     0.415815       1.008   ; H-O1    [0]
1846      HA      1        ZnO       H55    1846     0.415815       1.008   ; H-O1    [0]
1847      HA      1        ZnO       H56    1847     0.415815       1.008   ; H-O1    [0]
1848      HA      1        ZnO       H57    1848     0.415815       1.008   ; H-O1    [0]
1849      HA      1        ZnO       H58    1849     0.415815       1.008   ; H-O1    [0]
1850      HA      1        ZnO       H59    1850     0.415815       1.008   ; H-O1    [0]
1851      HA      1        ZnO       H60    1851     0.415815       1.008   ; H-O1    [0]
1852      HA      1        ZnO       H61    1852     0.415815       1.008   ; H-O1    [0]
1853      HA      1        ZnO       H62    1853     0.415815       1.008   ; H-O1    [0]
1854      HA      1        ZnO       H63    1854     0.415815       1.008   ; H-O1    [0]
1855      HA      1        ZnO       H64    1855     0.415815       1.008   ; H-O1    [0]
1856      HA      1        ZnO       H65    1856     0.415815       1.008   ; H-O1    [0]
1857      HA      1        ZnO       H66    1857     0.415815       1.008   ; H-O1    [0]
1858      HA      1        ZnO       H67    1858     0.415815       1.008   ; H-O1    [0]
1859      HA      1        ZnO       H68    1859     0.415815       1.008   ; H-O1    [0]
1860      HA      1        ZnO       H69    1860     0.415815       1.008   ; H-O1    [0]
1861      HA      1        ZnO       H70    1861     0.415815       1.008   ; H-O1    [0]
1862      HA      1        ZnO       H71    1862     0.415815       1.008   ; H-O1    [0]
1863      HA      1        ZnO       H72    1863     0.415815       1.008   ; H-O1    [0]
1864      HA      1        ZnO       H73    1864     0.415815       1.008   ; H-O1    [0]
1865      HA      1        ZnO       H74    1865     0.415815       1.008   ; H-O1    [0]
1866      HA      1        ZnO       H75    1866     0.415815       1.008   ; H-O1    [0]
1867      HA      1        ZnO       H76    1867     0.415815       1.008   ; H-O1    [0]
1868      HA      1        ZnO       H77    1868     0.415815       1.008   ; H-O1    [0]
1869      HA      1        ZnO       H78    1869     0.415815       1.008   ; H-O1    [0]
1870      HA      1        ZnO       H79    1870     0.415815       1.008   ; H-O1    [0]
1871      HA      1        ZnO       H80    1871     0.415815       1.008   ; H-O1    [0]
1872      HA      1        ZnO       H81    1872     0.415815       1.008   ; H-O1    [0]
1873      HA      1        ZnO       H82    1873     0.415815       1.008   ; H-O1    [0]
1874      HA      1        ZnO       H83    1874     0.415815       1.008   ; H-O1    [0]
1875      HA      1        ZnO       H84    1875     0.415815       1.008   ; H-O1    [0]
1876      HA      1        ZnO       H85    1876     0.415815       1.008   ; H-O1    [0]
1877      HA      1        ZnO       H86    1877     0.415815       1.008   ; H-O1    [0]
1878      HA      1        ZnO       H87    1878     0.415815       1.008   ; H-O1    [0]
1879      HA      1        ZnO       H88    1879     0.415815       1.008   ; H-O1    [0]
1880      HA      1        ZnO       H89    1880     0.415815       1.008   ; H-O1    [0]
1881      HA      1        ZnO       H90    1881     0.415815       1.008   ; H-O1    [0]
1882      HA      1        ZnO       H91    1882     0.415815       1.008   ; H-O1    [0]
1883      HA      1        ZnO       H92    1883     0.415815       1.008   ; H-O1    [0]
1884      HA      1        ZnO       H93    1884     0.415815       1.008   ; H-O1    [0]
1885      HA      1        ZnO       H94    1885     0.415815       1.008   ; H-O1    [0]
1886      HA      1        ZnO       H95    1886     0.415815       1.008   ; H-O1    [0]
1887      HA      1        ZnO       H96    1887     0.415815       1.008   ; H-O1    [0]
1888      HA      1        ZnO       H97    1888     0.415815       1.008   ; H-O1    [0]
1889      HA      1        ZnO       H98    1889     0.415815       1.008   ; H-O1    [0]
1890      HA      1        ZnO       H99    1890     0.415815       1.008   ; H-O1    [0]
1891      HA      1        ZnO      H100    1891     0.415815       1.008   ; H-O1    [0]
1892      HA      1        ZnO      H101    1892     0.415815       1.008   ; H-O1    [0]
1893      HA      1        ZnO      H102    1893     0.415815       1.008   ; H-O1    [0]
1894      HA      1        ZnO      H103    1894     0.415815       1.008   ; H-O1    [0]
1895      HA      1        ZnO      H104    1895     0.415815       1.008   ; H-O1    [0]
1896      HA      1        ZnO      H105    1896     0.415815       1.008   ; H-O1    [0]
1897      HA      1        ZnO      H106    1897     0.415815       1.008   ; H-O1    [0]
1898      HA      1        ZnO      H107    1898     0.415815       1.008   ; H-O1    [0]
1899      HA      1        ZnO      H108    1899     0.415815       1.008   ; H-O1    [0]
1900      HA      1        ZnO      H109    1900     0.415815       1.008   ; H-O1    [0]
1901      HA      1        ZnO      H110    1901     0.415815       1.008   ; H-O1    [0]
1902      HA      1        ZnO      H111    1902     0.415815       1.008   ; H-O1    [0]
1903      HA      1        ZnO      H112    1903     0.415815       1.008   ; H-O1    [0]
1904      HA      1        ZnO      H113    1904     0.415815       1.008   ; H-O1    [0]
1905      HA      1        ZnO      H114    1905     0.415815       1.008   ; H-O1    [0]
1906      HA      1        ZnO      H115    1906     0.415815       1.008   ; H-O1    [0]
1907      HA      1        ZnO      H116    1907     0.415815       1.008   ; H-O1    [0]
1908      HA      1        ZnO      H117    1908     0.415815       1.008   ; H-O1    [0]
1909      HA      1        ZnO      H118    1909     0.415815       1.008   ; H-O1    [0]
1910      HA      1        ZnO      H119    1910     0.415815       1.008   ; H-O1    [0]
1911      HA      1        ZnO      H120    1911     0.415815       1.008   ; H-O1    [0]
1912      HA      1        ZnO      H121    1912     0.415815       1.008   ; H-O1    [0]
1913      HA      1        ZnO      H122    1913     0.415815       1.008   ; H-O1    [0]
1914      HA      1        ZnO      H123    1914     0.415815       1.008   ; H-O1    [0]
1915      HA      1        ZnO      H124    1915     0.415815       1.008   ; H-O1    [0]
1916      HA      1        ZnO      H125    1916     0.415815       1.008   ; H-O1    [0]
1917      HA      1        ZnO      H126    1917     0.415815       1.008   ; H-O1    [0]

[ bonds ]
;  i        j        func    desc    
   1       39     1        ; Zn-O  
   1      139     1        ; Zn-O  
   1      190     1        ; Zn-O  
   1     1731     1        ; Zn-O  
   2       37     1        ; Zn-O  
   2      138     1        ; Zn-O  
   2      191     1        ; Zn-O  
   2     1736     1        ; Zn-O  
   3       41     1        ; Zn-O  
   3      136     1        ; Zn-O  
   3      192     1        ; Zn-O  
   3     1734     1        ; Zn-O  
   4       38     1        ; Zn-O  
   4      141     1        ; Zn-O  
   4      193     1        ; Zn-O  
   4     1729     1        ; Zn-O  
   5       40     1        ; Zn-O  
   5      142     1        ; Zn-O  
   5      195     1        ; Zn-O  
   5     1732     1        ; Zn-O  
   6       42     1        ; Zn-O  
   6      144     1        ; Zn-O  
   6      194     1        ; Zn-O  
   6     1737     1        ; Zn-O  
   7       43     1        ; Zn-O  
   7      137     1        ; Zn-O  
   7      197     1        ; Zn-O  
   7     1735     1        ; Zn-O  
   8       45     1        ; Zn-O  
   8      140     1        ; Zn-O  
   8      196     1        ; Zn-O  
   8     1730     1        ; Zn-O  
   9       44     1        ; Zn-O  
   9      143     1        ; Zn-O  
   9      198     1        ; Zn-O  
   9     1733     1        ; Zn-O  
  10       48     1        ; Zn-O  
  10      127     1        ; Zn-O  
  10      204     1        ; Zn-O  
  10     1743     1        ; Zn-O  
  11       46     1        ; Zn-O  
  11      130     1        ; Zn-O  
  11      200     1        ; Zn-O  
  11     1741     1        ; Zn-O  
  12       47     1        ; Zn-O  
  12      128     1        ; Zn-O  
  12      201     1        ; Zn-O  
  12     1738     1        ; Zn-O  
  13       53     1        ; Zn-O  
  13      129     1        ; Zn-O  
  13      203     1        ; Zn-O  
  13     1745     1        ; Zn-O  
  14       49     1        ; Zn-O  
  14      132     1        ; Zn-O  
  14      202     1        ; Zn-O  
  14     1740     1        ; Zn-O  
  15       51     1        ; Zn-O  
  15      131     1        ; Zn-O  
  15      199     1        ; Zn-O  
  15     1742     1        ; Zn-O  
  16       52     1        ; Zn-O  
  16      133     1        ; Zn-O  
  16      206     1        ; Zn-O  
  16     1739     1        ; Zn-O  
  17       50     1        ; Zn-O  
  17      134     1        ; Zn-O  
  17      205     1        ; Zn-O  
  17     1744     1        ; Zn-O  
  18       54     1        ; Zn-O  
  18      135     1        ; Zn-O  
  18      207     1        ; Zn-O  
  18     1746     1        ; Zn-O  
  19       63     1        ; Zn-O  
  19      129     1        ; Zn-O  
  19      217     1        ; Zn-O  
  19     1751     1        ; Zn-O  
  20       57     1        ; Zn-O  
  20      131     1        ; Zn-O  
  20      220     1        ; Zn-O  
  20     1749     1        ; Zn-O  
  21       59     1        ; Zn-O  
  21      130     1        ; Zn-O  
  21      223     1        ; Zn-O  
  21     1752     1        ; Zn-O  
  22       58     1        ; Zn-O  
  22      127     1        ; Zn-O  
  22      221     1        ; Zn-O  
  22     1748     1        ; Zn-O  
  23       55     1        ; Zn-O  
  23      128     1        ; Zn-O  
  23      219     1        ; Zn-O  
  23     1747     1        ; Zn-O  
  24       61     1        ; Zn-O  
  24      133     1        ; Zn-O  
  24      222     1        ; Zn-O  
  24     1753     1        ; Zn-O  
  25       56     1        ; Zn-O  
  25      132     1        ; Zn-O  
  25      218     1        ; Zn-O  
  25     1750     1        ; Zn-O  
  26       60     1        ; Zn-O  
  26      134     1        ; Zn-O  
  26      224     1        ; Zn-O  
  26     1754     1        ; Zn-O  
  27       62     1        ; Zn-O  
  27      135     1        ; Zn-O  
  27      225     1        ; Zn-O  
  27     1755     1        ; Zn-O  
  28       92     1        ; Zn-O  
  28      155     1        ; Zn-O  
  28      271     1        ; Zn-O  
  28     1758     1        ; Zn-O  
  29       95     1        ; Zn-O  
  29      156     1        ; Zn-O  
  29      273     1        ; Zn-O  
  29     1756     1        ; Zn-O  
  30       91     1        ; Zn-O  
  30      159     1        ; Zn-O  
  30      275     1        ; Zn-O  
  30     1760     1        ; Zn-O  
  31       94     1        ; Zn-O  
  31      158     1        ; Zn-O  
  31      274     1        ; Zn-O  
  31     1757     1        ; Zn-O  
  32       93     1        ; Zn-O  
  32      157     1        ; Zn-O  
  32      272     1        ; Zn-O  
  32     1762     1        ; Zn-O  
  33       96     1        ; Zn-O  
  33      160     1        ; Zn-O  
  33      276     1        ; Zn-O  
  33     1759     1        ; Zn-O  
  34       97     1        ; Zn-O  
  34      161     1        ; Zn-O  
  34      278     1        ; Zn-O  
  34     1763     1        ; Zn-O  
  35       98     1        ; Zn-O  
  35      162     1        ; Zn-O  
  35      277     1        ; Zn-O  
  35     1761     1        ; Zn-O  
  36       99     1        ; Zn-O  
  36      154     1        ; Zn-O  
  36      279     1        ; Zn-O  
  36     1764     1        ; Zn-O  
  37      168     1        ; Zn-O  
  37      187     1        ; Zn-O  
  37     1855     1        ; O-H   
  38      163     1        ; Zn-O  
  38      181     1        ; Zn-O  
  38     1859     1        ; O-H   
  39      167     1        ; Zn-O  
  39      188     1        ; Zn-O  
  39     1856     1        ; O-H   
  40      165     1        ; Zn-O  
  40      182     1        ; Zn-O  
  40     1857     1        ; O-H   
  41      171     1        ; Zn-O  
  41      184     1        ; Zn-O  
  41     1858     1        ; O-H   
  42      164     1        ; Zn-O  
  42      183     1        ; Zn-O  
  42     1862     1        ; O-H   
  43      166     1        ; Zn-O  
  43      185     1        ; Zn-O  
  43     1861     1        ; O-H   
  44      169     1        ; Zn-O  
  44      186     1        ; Zn-O  
  44     1863     1        ; O-H   
  45      170     1        ; Zn-O  
  45      189     1        ; Zn-O  
  45     1860     1        ; O-H   
  46      145     1        ; Zn-O  
  46      226     1        ; Zn-O  
  46     1864     1        ; O-H   
  47      146     1        ; Zn-O  
  47      227     1        ; Zn-O  
  47     1868     1        ; O-H   
  48      147     1        ; Zn-O  
  48      229     1        ; Zn-O  
  48     1867     1        ; O-H   
  49      152     1        ; Zn-O  
  49      233     1        ; Zn-O  
  49     1865     1        ; O-H   
  50      151     1        ; Zn-O  
  50      230     1        ; Zn-O  
  50     1866     1        ; O-H   
  51      150     1        ; Zn-O  
  51      232     1        ; Zn-O  
  51     1869     1        ; O-H   
  52      148     1        ; Zn-O  
  52      228     1        ; Zn-O  
  52     1870     1        ; O-H   
  53      149     1        ; Zn-O  
  53      231     1        ; Zn-O  
  53     1871     1        ; O-H   
  54      153     1        ; Zn-O  
  54      234     1        ; Zn-O  
  54     1872     1        ; O-H   
  55      146     1        ; Zn-O  
  55      263     1        ; Zn-O  
  55     1873     1        ; O-H   
  56      152     1        ; Zn-O  
  56      268     1        ; Zn-O  
  56     1879     1        ; O-H   
  57      150     1        ; Zn-O  
  57      264     1        ; Zn-O  
  57     1874     1        ; O-H   
  58      147     1        ; Zn-O  
  58      265     1        ; Zn-O  
  58     1877     1        ; O-H   
  59      145     1        ; Zn-O  
  59      262     1        ; Zn-O  
  59     1875     1        ; O-H   
  60      151     1        ; Zn-O  
  60      267     1        ; Zn-O  
  60     1878     1        ; O-H   
  61      148     1        ; Zn-O  
  61      269     1        ; Zn-O  
  61     1881     1        ; O-H   
  62      153     1        ; Zn-O  
  62      266     1        ; Zn-O  
  62     1880     1        ; O-H   
  63      149     1        ; Zn-O  
  63      270     1        ; Zn-O  
  63     1876     1        ; O-H   
  64       74     1        ; Zn-O  
  64      236     1        ; Zn-O  
  64      292     1        ; Zn-O  
  64     1766     1        ; Zn-O  
  65       73     1        ; Zn-O  
  65      235     1        ; Zn-O  
  65      291     1        ; Zn-O  
  65     1767     1        ; Zn-O  
  66       75     1        ; Zn-O  
  66      239     1        ; Zn-O  
  66      289     1        ; Zn-O  
  66     1769     1        ; Zn-O  
  67       76     1        ; Zn-O  
  67      237     1        ; Zn-O  
  67      290     1        ; Zn-O  
  67     1768     1        ; Zn-O  
  68       77     1        ; Zn-O  
  68      238     1        ; Zn-O  
  68      293     1        ; Zn-O  
  68     1765     1        ; Zn-O  
  69       79     1        ; Zn-O  
  69      241     1        ; Zn-O  
  69      294     1        ; Zn-O  
  69     1771     1        ; Zn-O  
  70       78     1        ; Zn-O  
  70      240     1        ; Zn-O  
  70      296     1        ; Zn-O  
  70     1770     1        ; Zn-O  
  71       80     1        ; Zn-O  
  71      242     1        ; Zn-O  
  71      295     1        ; Zn-O  
  71     1772     1        ; Zn-O  
  72       81     1        ; Zn-O  
  72      243     1        ; Zn-O  
  72      297     1        ; Zn-O  
  72     1773     1        ; Zn-O  
  73      176     1        ; Zn-O  
  73      280     1        ; Zn-O  
  73     1883     1        ; O-H   
  74      174     1        ; Zn-O  
  74      283     1        ; Zn-O  
  74     1885     1        ; O-H   
  75      172     1        ; Zn-O  
  75      282     1        ; Zn-O  
  75     1887     1        ; O-H   
  76      175     1        ; Zn-O  
  76      281     1        ; Zn-O  
  76     1884     1        ; O-H   
  77      178     1        ; Zn-O  
  77      285     1        ; Zn-O  
  77     1888     1        ; O-H   
  78      177     1        ; Zn-O  
  78      287     1        ; Zn-O  
  78     1886     1        ; O-H   
  79      173     1        ; Zn-O  
  79      284     1        ; Zn-O  
  79     1882     1        ; O-H   
  80      179     1        ; Zn-O  
  80      286     1        ; Zn-O  
  80     1889     1        ; O-H   
  81      180     1        ; Zn-O  
  81      288     1        ; Zn-O  
  81     1890     1        ; O-H   
  82      138     1        ; Zn-O  
  82      209     1        ; Zn-O  
  82     1639     1        ; Zn-O  
  82     1774     1        ; Zn-O  
  83      136     1        ; Zn-O  
  83      211     1        ; Zn-O  
  83     1640     1        ; Zn-O  
  83     1777     1        ; Zn-O  
  84      141     1        ; Zn-O  
  84      213     1        ; Zn-O  
  84     1645     1        ; Zn-O  
  84     1780     1        ; Zn-O  
  85      137     1        ; Zn-O  
  85      212     1        ; Zn-O  
  85     1641     1        ; Zn-O  
  85     1779     1        ; Zn-O  
  86      139     1        ; Zn-O  
  86      208     1        ; Zn-O  
  86     1644     1        ; Zn-O  
  86     1776     1        ; Zn-O  
  87      142     1        ; Zn-O  
  87      214     1        ; Zn-O  
  87     1643     1        ; Zn-O  
  87     1781     1        ; Zn-O  
  88      143     1        ; Zn-O  
  88      215     1        ; Zn-O  
  88     1646     1        ; Zn-O  
  88     1775     1        ; Zn-O  
  89      144     1        ; Zn-O  
  89      210     1        ; Zn-O  
  89     1642     1        ; Zn-O  
  89     1778     1        ; Zn-O  
  90      140     1        ; Zn-O  
  90      216     1        ; Zn-O  
  90     1647     1        ; Zn-O  
  90     1782     1        ; Zn-O  
  91      254     1        ; Zn-O  
  91      299     1        ; Zn-O  
  91     1896     1        ; O-H   
  92      256     1        ; Zn-O  
  92      300     1        ; Zn-O  
  92     1891     1        ; O-H   
  93      257     1        ; Zn-O  
  93      302     1        ; Zn-O  
  93     1894     1        ; O-H   
  94      259     1        ; Zn-O  
  94      304     1        ; Zn-O  
  94     1893     1        ; O-H   
  95      253     1        ; Zn-O  
  95      301     1        ; Zn-O  
  95     1892     1        ; O-H   
  96      258     1        ; Zn-O  
  96      298     1        ; Zn-O  
  96     1897     1        ; O-H   
  97      255     1        ; Zn-O  
  97      303     1        ; Zn-O  
  97     1895     1        ; O-H   
  98      261     1        ; Zn-O  
  98      305     1        ; Zn-O  
  98     1898     1        ; O-H   
  99      260     1        ; Zn-O  
  99      306     1        ; Zn-O  
  99     1899     1        ; O-H   
 100      156     1        ; Zn-O  
 100      308     1        ; Zn-O  
 100     1658     1        ; Zn-O  
 100     1787     1        ; Zn-O  
 101      158     1        ; Zn-O  
 101      307     1        ; Zn-O  
 101     1657     1        ; Zn-O  
 101     1785     1        ; Zn-O  
 102      155     1        ; Zn-O  
 102      314     1        ; Zn-O  
 102     1660     1        ; Zn-O  
 102     1783     1        ; Zn-O  
 103      159     1        ; Zn-O  
 103      312     1        ; Zn-O  
 103     1661     1        ; Zn-O  
 103     1784     1        ; Zn-O  
 104      161     1        ; Zn-O  
 104      311     1        ; Zn-O  
 104     1659     1        ; Zn-O  
 104     1790     1        ; Zn-O  
 105      160     1        ; Zn-O  
 105      310     1        ; Zn-O  
 105     1663     1        ; Zn-O  
 105     1788     1        ; Zn-O  
 106      157     1        ; Zn-O  
 106      309     1        ; Zn-O  
 106     1662     1        ; Zn-O  
 106     1786     1        ; Zn-O  
 107      162     1        ; Zn-O  
 107      313     1        ; Zn-O  
 107     1664     1        ; Zn-O  
 107     1789     1        ; Zn-O  
 108      154     1        ; Zn-O  
 108      315     1        ; Zn-O  
 108     1665     1        ; Zn-O  
 108     1791     1        ; Zn-O  
 109      164     1        ; Zn-O  
 109      244     1        ; Zn-O  
 109     1653     1        ; Zn-O  
 109     1900     1        ; O-H   
 110      163     1        ; Zn-O  
 110      250     1        ; Zn-O  
 110     1648     1        ; Zn-O  
 110     1902     1        ; O-H   
 111      170     1        ; Zn-O  
 111      248     1        ; Zn-O  
 111     1649     1        ; Zn-O  
 111     1901     1        ; O-H   
 112      168     1        ; Zn-O  
 112      246     1        ; Zn-O  
 112     1651     1        ; Zn-O  
 112     1907     1        ; O-H   
 113      166     1        ; Zn-O  
 113      247     1        ; Zn-O  
 113     1652     1        ; Zn-O  
 113     1903     1        ; O-H   
 114      169     1        ; Zn-O  
 114      249     1        ; Zn-O  
 114     1656     1        ; Zn-O  
 114     1904     1        ; O-H   
 115      165     1        ; Zn-O  
 115      245     1        ; Zn-O  
 115     1650     1        ; Zn-O  
 115     1905     1        ; O-H   
 116      171     1        ; Zn-O  
 116      251     1        ; Zn-O  
 116     1654     1        ; Zn-O  
 116     1908     1        ; O-H   
 117      167     1        ; Zn-O  
 117      252     1        ; Zn-O  
 117     1655     1        ; Zn-O  
 117     1906     1        ; O-H   
 118      177     1        ; Zn-O  
 118      316     1        ; Zn-O  
 118     1669     1        ; Zn-O  
 118     1911     1        ; O-H   
 119      175     1        ; Zn-O  
 119      322     1        ; Zn-O  
 119     1668     1        ; Zn-O  
 119     1909     1        ; O-H   
 120      174     1        ; Zn-O  
 120      320     1        ; Zn-O  
 120     1667     1        ; Zn-O  
 120     1913     1        ; O-H   
 121      172     1        ; Zn-O  
 121      319     1        ; Zn-O  
 121     1670     1        ; Zn-O  
 121     1910     1        ; O-H   
 122      178     1        ; Zn-O  
 122      321     1        ; Zn-O  
 122     1666     1        ; Zn-O  
 122     1914     1        ; O-H   
 123      176     1        ; Zn-O  
 123      323     1        ; Zn-O  
 123     1672     1        ; Zn-O  
 123     1916     1        ; O-H   
 124      173     1        ; Zn-O  
 124      318     1        ; Zn-O  
 124     1671     1        ; Zn-O  
 124     1912     1        ; O-H   
 125      179     1        ; Zn-O  
 125      317     1        ; Zn-O  
 125     1673     1        ; Zn-O  
 125     1915     1        ; O-H   
 126      180     1        ; Zn-O  
 126      324     1        ; Zn-O  
 126     1674     1        ; Zn-O  
 126     1917     1        ; O-H   
 127      187     1        ; Zn-O  
 127      343     1        ; Zn-O  
 128      185     1        ; Zn-O  
 128      346     1        ; Zn-O  
 129      183     1        ; Zn-O  
 129      347     1        ; Zn-O  
 130      182     1        ; Zn-O  
 130      345     1        ; Zn-O  
 131      181     1        ; Zn-O  
 131      348     1        ; Zn-O  
 132      186     1        ; Zn-O  
 132      344     1        ; Zn-O  
 133      184     1        ; Zn-O  
 133      349     1        ; Zn-O  
 134      188     1        ; Zn-O  
 134      351     1        ; Zn-O  
 135      189     1        ; Zn-O  
 135      350     1        ; Zn-O  
 136      147     1        ; Zn-O  
 136      367     1        ; Zn-O  
 137      151     1        ; Zn-O  
 137      364     1        ; Zn-O  
 138      145     1        ; Zn-O  
 138      361     1        ; Zn-O  
 139      150     1        ; Zn-O  
 139      365     1        ; Zn-O  
 140      149     1        ; Zn-O  
 140      369     1        ; Zn-O  
 141      146     1        ; Zn-O  
 141      362     1        ; Zn-O  
 142      148     1        ; Zn-O  
 142      363     1        ; Zn-O  
 143      153     1        ; Zn-O  
 143      368     1        ; Zn-O  
 144      152     1        ; Zn-O  
 144      366     1        ; Zn-O  
 145      353     1        ; Zn-O  
 146      354     1        ; Zn-O  
 147      352     1        ; Zn-O  
 148      356     1        ; Zn-O  
 149      355     1        ; Zn-O  
 150      358     1        ; Zn-O  
 151      359     1        ; Zn-O  
 152      357     1        ; Zn-O  
 153      360     1        ; Zn-O  
 154      180     1        ; Zn-O  
 154      396     1        ; Zn-O  
 155      176     1        ; Zn-O  
 155      392     1        ; Zn-O  
 156      175     1        ; Zn-O  
 156      388     1        ; Zn-O  
 157      173     1        ; Zn-O  
 157      391     1        ; Zn-O  
 158      172     1        ; Zn-O  
 158      390     1        ; Zn-O  
 159      174     1        ; Zn-O  
 159      389     1        ; Zn-O  
 160      179     1        ; Zn-O  
 160      393     1        ; Zn-O  
 161      177     1        ; Zn-O  
 161      394     1        ; Zn-O  
 162      178     1        ; Zn-O  
 162      395     1        ; Zn-O  
 163      199     1        ; Zn-O  
 163      380     1        ; Zn-O  
 164      203     1        ; Zn-O  
 164      379     1        ; Zn-O  
 165      200     1        ; Zn-O  
 165      381     1        ; Zn-O  
 166      201     1        ; Zn-O  
 166      384     1        ; Zn-O  
 167      205     1        ; Zn-O  
 167      382     1        ; Zn-O  
 168      204     1        ; Zn-O  
 168      383     1        ; Zn-O  
 169      202     1        ; Zn-O  
 169      386     1        ; Zn-O  
 170      207     1        ; Zn-O  
 170      385     1        ; Zn-O  
 171      206     1        ; Zn-O  
 171      387     1        ; Zn-O  
 172      407     1        ; Zn-O  
 173      408     1        ; Zn-O  
 174      410     1        ; Zn-O  
 175      409     1        ; Zn-O  
 176      411     1        ; Zn-O  
 177      412     1        ; Zn-O  
 178      413     1        ; Zn-O  
 179      414     1        ; Zn-O  
 180      406     1        ; Zn-O  
 181      375     1        ; Zn-O  
 181     1645     1        ; Zn-O  
 182      371     1        ; Zn-O  
 182     1643     1        ; Zn-O  
 183      377     1        ; Zn-O  
 183     1642     1        ; Zn-O  
 184      374     1        ; Zn-O  
 184     1640     1        ; Zn-O  
 185      372     1        ; Zn-O  
 185     1641     1        ; Zn-O  
 186      373     1        ; Zn-O  
 186     1646     1        ; Zn-O  
 187      370     1        ; Zn-O  
 187     1639     1        ; Zn-O  
 188      376     1        ; Zn-O  
 188     1644     1        ; Zn-O  
 189      378     1        ; Zn-O  
 189     1647     1        ; Zn-O  
 190      232     1        ; Zn-O  
 190      405     1        ; Zn-O  
 190     1655     1        ; Zn-O  
 191      226     1        ; Zn-O  
 191      403     1        ; Zn-O  
 191     1651     1        ; Zn-O  
 192      229     1        ; Zn-O  
 192      398     1        ; Zn-O  
 192     1654     1        ; Zn-O  
 193      227     1        ; Zn-O  
 193      399     1        ; Zn-O  
 193     1648     1        ; Zn-O  
 194      233     1        ; Zn-O  
 194      401     1        ; Zn-O  
 194     1653     1        ; Zn-O  
 195      228     1        ; Zn-O  
 195      397     1        ; Zn-O  
 195     1650     1        ; Zn-O  
 196      231     1        ; Zn-O  
 196      402     1        ; Zn-O  
 196     1649     1        ; Zn-O  
 197      230     1        ; Zn-O  
 197      400     1        ; Zn-O  
 197     1652     1        ; Zn-O  
 198      234     1        ; Zn-O  
 198      404     1        ; Zn-O  
 198     1656     1        ; Zn-O  
 199      418     1        ; Zn-O  
 199     1678     1        ; Zn-O  
 200      415     1        ; Zn-O  
 200     1675     1        ; Zn-O  
 201      419     1        ; Zn-O  
 201     1680     1        ; Zn-O  
 202      420     1        ; Zn-O  
 202     1677     1        ; Zn-O  
 203      417     1        ; Zn-O  
 203     1679     1        ; Zn-O  
 204      416     1        ; Zn-O  
 204     1676     1        ; Zn-O  
 205      421     1        ; Zn-O  
 205     1681     1        ; Zn-O  
 206      422     1        ; Zn-O  
 206     1682     1        ; Zn-O  
 207      423     1        ; Zn-O  
 207     1683     1        ; Zn-O  
 208      264     1        ; Zn-O  
 208      425     1        ; Zn-O  
 208     1654     1        ; Zn-O  
 209      262     1        ; Zn-O  
 209      426     1        ; Zn-O  
 209     1653     1        ; Zn-O  
 210      268     1        ; Zn-O  
 210      429     1        ; Zn-O  
 210     1648     1        ; Zn-O  
 211      265     1        ; Zn-O  
 211      430     1        ; Zn-O  
 211     1649     1        ; Zn-O  
 212      267     1        ; Zn-O  
 212      427     1        ; Zn-O  
 212     1650     1        ; Zn-O  
 213      263     1        ; Zn-O  
 213      431     1        ; Zn-O  
 213     1651     1        ; Zn-O  
 214      269     1        ; Zn-O  
 214      432     1        ; Zn-O  
 214     1656     1        ; Zn-O  
 215      266     1        ; Zn-O  
 215      424     1        ; Zn-O  
 215     1652     1        ; Zn-O  
 216      270     1        ; Zn-O  
 216      428     1        ; Zn-O  
 216     1655     1        ; Zn-O  
 217      250     1        ; Zn-O  
 217      446     1        ; Zn-O  
 217     1678     1        ; Zn-O  
 218      247     1        ; Zn-O  
 218      447     1        ; Zn-O  
 218     1680     1        ; Zn-O  
 219      245     1        ; Zn-O  
 219      442     1        ; Zn-O  
 219     1675     1        ; Zn-O  
 220      246     1        ; Zn-O  
 220      445     1        ; Zn-O  
 220     1676     1        ; Zn-O  
 221      244     1        ; Zn-O  
 221      443     1        ; Zn-O  
 221     1679     1        ; Zn-O  
 222      248     1        ; Zn-O  
 222      444     1        ; Zn-O  
 222     1683     1        ; Zn-O  
 223      249     1        ; Zn-O  
 223      448     1        ; Zn-O  
 223     1677     1        ; Zn-O  
 224      251     1        ; Zn-O  
 224      449     1        ; Zn-O  
 224     1682     1        ; Zn-O  
 225      252     1        ; Zn-O  
 225      450     1        ; Zn-O  
 225     1681     1        ; Zn-O  
 226      438     1        ; Zn-O  
 226     1684     1        ; Zn-O  
 227      436     1        ; Zn-O  
 227     1690     1        ; Zn-O  
 228      439     1        ; Zn-O  
 228     1688     1        ; Zn-O  
 229      433     1        ; Zn-O  
 229     1687     1        ; Zn-O  
 230      435     1        ; Zn-O  
 230     1686     1        ; Zn-O  
 231      440     1        ; Zn-O  
 231     1685     1        ; Zn-O  
 232      434     1        ; Zn-O  
 232     1691     1        ; Zn-O  
 233      437     1        ; Zn-O  
 233     1689     1        ; Zn-O  
 234      441     1        ; Zn-O  
 234     1692     1        ; Zn-O  
 235      254     1        ; Zn-O  
 235      481     1        ; Zn-O  
 235     1672     1        ; Zn-O  
 236      253     1        ; Zn-O  
 236      479     1        ; Zn-O  
 236     1667     1        ; Zn-O  
 237      256     1        ; Zn-O  
 237      478     1        ; Zn-O  
 237     1668     1        ; Zn-O  
 238      258     1        ; Zn-O  
 238      483     1        ; Zn-O  
 238     1666     1        ; Zn-O  
 239      257     1        ; Zn-O  
 239      480     1        ; Zn-O  
 239     1670     1        ; Zn-O  
 240      259     1        ; Zn-O  
 240      484     1        ; Zn-O  
 240     1669     1        ; Zn-O  
 241      255     1        ; Zn-O  
 241      482     1        ; Zn-O  
 241     1671     1        ; Zn-O  
 242      260     1        ; Zn-O  
 242      485     1        ; Zn-O  
 242     1673     1        ; Zn-O  
 243      261     1        ; Zn-O  
 243      486     1        ; Zn-O  
 243     1674     1        ; Zn-O  
 244      451     1        ; Zn-O  
 244     1639     1        ; Zn-O  
 245      452     1        ; Zn-O  
 245     1641     1        ; Zn-O  
 246      456     1        ; Zn-O  
 246     1645     1        ; Zn-O  
 247      453     1        ; Zn-O  
 247     1646     1        ; Zn-O  
 248      454     1        ; Zn-O  
 248     1640     1        ; Zn-O  
 249      459     1        ; Zn-O  
 249     1643     1        ; Zn-O  
 250      455     1        ; Zn-O  
 250     1642     1        ; Zn-O  
 251      457     1        ; Zn-O  
 251     1644     1        ; Zn-O  
 252      458     1        ; Zn-O  
 252     1647     1        ; Zn-O  
 253      470     1        ; Zn-O  
 253     1658     1        ; Zn-O  
 254      475     1        ; Zn-O  
 254     1661     1        ; Zn-O  
 255      473     1        ; Zn-O  
 255     1659     1        ; Zn-O  
 256      469     1        ; Zn-O  
 256     1660     1        ; Zn-O  
 257      471     1        ; Zn-O  
 257     1662     1        ; Zn-O  
 258      474     1        ; Zn-O  
 258     1663     1        ; Zn-O  
 259      472     1        ; Zn-O  
 259     1657     1        ; Zn-O  
 260      476     1        ; Zn-O  
 260     1665     1        ; Zn-O  
 261      477     1        ; Zn-O  
 261     1664     1        ; Zn-O  
 262      466     1        ; Zn-O  
 262     1689     1        ; Zn-O  
 263      462     1        ; Zn-O  
 263     1684     1        ; Zn-O  
 264      460     1        ; Zn-O  
 264     1687     1        ; Zn-O  
 265      461     1        ; Zn-O  
 265     1685     1        ; Zn-O  
 266      468     1        ; Zn-O  
 266     1686     1        ; Zn-O  
 267      467     1        ; Zn-O  
 267     1688     1        ; Zn-O  
 268      463     1        ; Zn-O  
 268     1690     1        ; Zn-O  
 269      464     1        ; Zn-O  
 269     1692     1        ; Zn-O  
 270      465     1        ; Zn-O  
 270     1691     1        ; Zn-O  
 271      280     1        ; Zn-O  
 271      490     1        ; Zn-O  
 271     1697     1        ; Zn-O  
 272      284     1        ; Zn-O  
 272      489     1        ; Zn-O  
 272     1693     1        ; Zn-O  
 273      281     1        ; Zn-O  
 273      488     1        ; Zn-O  
 273     1694     1        ; Zn-O  
 274      282     1        ; Zn-O  
 274      492     1        ; Zn-O  
 274     1699     1        ; Zn-O  
 275      283     1        ; Zn-O  
 275      487     1        ; Zn-O  
 275     1695     1        ; Zn-O  
 276      286     1        ; Zn-O  
 276      491     1        ; Zn-O  
 276     1696     1        ; Zn-O  
 277      285     1        ; Zn-O  
 277      493     1        ; Zn-O  
 277     1698     1        ; Zn-O  
 278      287     1        ; Zn-O  
 278      494     1        ; Zn-O  
 278     1700     1        ; Zn-O  
 279      288     1        ; Zn-O  
 279      495     1        ; Zn-O  
 279     1701     1        ; Zn-O  
 280      498     1        ; Zn-O  
 280     1706     1        ; Zn-O  
 281      499     1        ; Zn-O  
 281     1704     1        ; Zn-O  
 282      500     1        ; Zn-O  
 282     1703     1        ; Zn-O  
 283      501     1        ; Zn-O  
 283     1705     1        ; Zn-O  
 284      497     1        ; Zn-O  
 284     1702     1        ; Zn-O  
 285      502     1        ; Zn-O  
 285     1707     1        ; Zn-O  
 286      504     1        ; Zn-O  
 286     1708     1        ; Zn-O  
 287      503     1        ; Zn-O  
 287     1709     1        ; Zn-O  
 288      496     1        ; Zn-O  
 288     1710     1        ; Zn-O  
 289      302     1        ; Zn-O  
 289      507     1        ; Zn-O  
 289     1720     1        ; Zn-O  
 290      300     1        ; Zn-O  
 290      506     1        ; Zn-O  
 290     1723     1        ; Zn-O  
 291      299     1        ; Zn-O  
 291      505     1        ; Zn-O  
 291     1722     1        ; Zn-O  
 292      301     1        ; Zn-O  
 292      508     1        ; Zn-O  
 292     1721     1        ; Zn-O  
 293      298     1        ; Zn-O  
 293      509     1        ; Zn-O  
 293     1724     1        ; Zn-O  
 294      303     1        ; Zn-O  
 294      510     1        ; Zn-O  
 294     1725     1        ; Zn-O  
 295      306     1        ; Zn-O  
 295      511     1        ; Zn-O  
 295     1726     1        ; Zn-O  
 296      304     1        ; Zn-O  
 296      512     1        ; Zn-O  
 296     1728     1        ; Zn-O  
 297      305     1        ; Zn-O  
 297      513     1        ; Zn-O  
 297     1727     1        ; Zn-O  
 298      518     1        ; Zn-O  
 298     1711     1        ; Zn-O  
 299      516     1        ; Zn-O  
 299     1713     1        ; Zn-O  
 300      514     1        ; Zn-O  
 300     1714     1        ; Zn-O  
 301      517     1        ; Zn-O  
 301     1712     1        ; Zn-O  
 302      515     1        ; Zn-O  
 302     1715     1        ; Zn-O  
 303      520     1        ; Zn-O  
 303     1716     1        ; Zn-O  
 304      519     1        ; Zn-O  
 304     1717     1        ; Zn-O  
 305      521     1        ; Zn-O  
 305     1718     1        ; Zn-O  
 306      522     1        ; Zn-O  
 306     1719     1        ; Zn-O  
 307      319     1        ; Zn-O  
 307      523     1        ; Zn-O  
 307     1695     1        ; Zn-O  
 308      322     1        ; Zn-O  
 308      526     1        ; Zn-O  
 308     1696     1        ; Zn-O  
 309      318     1        ; Zn-O  
 309      524     1        ; Zn-O  
 309     1694     1        ; Zn-O  
 310      317     1        ; Zn-O  
 310      525     1        ; Zn-O  
 310     1693     1        ; Zn-O  
 311      316     1        ; Zn-O  
 311      527     1        ; Zn-O  
 311     1697     1        ; Zn-O  
 312      320     1        ; Zn-O  
 312      528     1        ; Zn-O  
 312     1698     1        ; Zn-O  
 313      321     1        ; Zn-O  
 313      529     1        ; Zn-O  
 313     1699     1        ; Zn-O  
 314      323     1        ; Zn-O  
 314      530     1        ; Zn-O  
 314     1701     1        ; Zn-O  
 315      324     1        ; Zn-O  
 315      531     1        ; Zn-O  
 315     1700     1        ; Zn-O  
 316      535     1        ; Zn-O  
 316     1706     1        ; Zn-O  
 317      537     1        ; Zn-O  
 317     1702     1        ; Zn-O  
 318      536     1        ; Zn-O  
 318     1704     1        ; Zn-O  
 319      533     1        ; Zn-O  
 319     1705     1        ; Zn-O  
 320      538     1        ; Zn-O  
 320     1707     1        ; Zn-O  
 321      534     1        ; Zn-O  
 321     1703     1        ; Zn-O  
 322      539     1        ; Zn-O  
 322     1708     1        ; Zn-O  
 323      540     1        ; Zn-O  
 323     1710     1        ; Zn-O  
 324      532     1        ; Zn-O  
 324     1709     1        ; Zn-O  
 325      335     1        ; Zn-O  
 325      542     1        ; Zn-O  
 325     1662     1        ; Zn-O  
 325     1712     1        ; Zn-O  
 326      334     1        ; Zn-O  
 326      541     1        ; Zn-O  
 326     1663     1        ; Zn-O  
 326     1715     1        ; Zn-O  
 327      336     1        ; Zn-O  
 327      543     1        ; Zn-O  
 327     1659     1        ; Zn-O  
 327     1714     1        ; Zn-O  
 328      337     1        ; Zn-O  
 328      545     1        ; Zn-O  
 328     1657     1        ; Zn-O  
 328     1713     1        ; Zn-O  
 329      338     1        ; Zn-O  
 329      544     1        ; Zn-O  
 329     1658     1        ; Zn-O  
 329     1711     1        ; Zn-O  
 330      340     1        ; Zn-O  
 330      547     1        ; Zn-O  
 330     1660     1        ; Zn-O  
 330     1719     1        ; Zn-O  
 331      341     1        ; Zn-O  
 331      546     1        ; Zn-O  
 331     1661     1        ; Zn-O  
 331     1718     1        ; Zn-O  
 332      339     1        ; Zn-O  
 332      549     1        ; Zn-O  
 332     1665     1        ; Zn-O  
 332     1716     1        ; Zn-O  
 333      342     1        ; Zn-O  
 333      548     1        ; Zn-O  
 333     1664     1        ; Zn-O  
 333     1717     1        ; Zn-O  
 334      554     1        ; Zn-O  
 334     1666     1        ; Zn-O  
 334     1720     1        ; Zn-O  
 335      550     1        ; Zn-O  
 335     1670     1        ; Zn-O  
 335     1721     1        ; Zn-O  
 336      552     1        ; Zn-O  
 336     1671     1        ; Zn-O  
 336     1723     1        ; Zn-O  
 337      551     1        ; Zn-O  
 337     1669     1        ; Zn-O  
 337     1722     1        ; Zn-O  
 338      553     1        ; Zn-O  
 338     1667     1        ; Zn-O  
 338     1724     1        ; Zn-O  
 339      556     1        ; Zn-O  
 339     1673     1        ; Zn-O  
 339     1725     1        ; Zn-O  
 340      555     1        ; Zn-O  
 340     1668     1        ; Zn-O  
 340     1726     1        ; Zn-O  
 341      557     1        ; Zn-O  
 341     1672     1        ; Zn-O  
 341     1727     1        ; Zn-O  
 342      558     1        ; Zn-O  
 342     1674     1        ; Zn-O  
 342     1728     1        ; Zn-O  
 343      352     1        ; Zn-O  
 343      570     1        ; Zn-O  
 343      613     1        ; Zn-O  
 344      357     1        ; Zn-O  
 344      569     1        ; Zn-O  
 344      615     1        ; Zn-O  
 345      353     1        ; Zn-O  
 345      568     1        ; Zn-O  
 345      619     1        ; Zn-O  
 346      354     1        ; Zn-O  
 346      574     1        ; Zn-O  
 346      614     1        ; Zn-O  
 347      355     1        ; Zn-O  
 347      573     1        ; Zn-O  
 347      617     1        ; Zn-O  
 348      358     1        ; Zn-O  
 348      572     1        ; Zn-O  
 348      618     1        ; Zn-O  
 349      356     1        ; Zn-O  
 349      571     1        ; Zn-O  
 349      616     1        ; Zn-O  
 350      360     1        ; Zn-O  
 350      576     1        ; Zn-O  
 350      621     1        ; Zn-O  
 351      359     1        ; Zn-O  
 351      575     1        ; Zn-O  
 351      620     1        ; Zn-O  
 352      587     1        ; Zn-O  
 352      595     1        ; Zn-O  
 353      586     1        ; Zn-O  
 353      598     1        ; Zn-O  
 354      589     1        ; Zn-O  
 354      596     1        ; Zn-O  
 355      593     1        ; Zn-O  
 355      600     1        ; Zn-O  
 356      591     1        ; Zn-O  
 356      602     1        ; Zn-O  
 357      590     1        ; Zn-O  
 357      597     1        ; Zn-O  
 358      592     1        ; Zn-O  
 358      603     1        ; Zn-O  
 359      588     1        ; Zn-O  
 359      599     1        ; Zn-O  
 360      594     1        ; Zn-O  
 360      601     1        ; Zn-O  
 361      370     1        ; Zn-O  
 361      560     1        ; Zn-O  
 361      607     1        ; Zn-O  
 362      375     1        ; Zn-O  
 362      564     1        ; Zn-O  
 362      604     1        ; Zn-O  
 363      371     1        ; Zn-O  
 363      562     1        ; Zn-O  
 363      612     1        ; Zn-O  
 364      372     1        ; Zn-O  
 364      563     1        ; Zn-O  
 364      608     1        ; Zn-O  
 365      376     1        ; Zn-O  
 365      559     1        ; Zn-O  
 365      606     1        ; Zn-O  
 366      377     1        ; Zn-O  
 366      566     1        ; Zn-O  
 366      609     1        ; Zn-O  
 367      374     1        ; Zn-O  
 367      565     1        ; Zn-O  
 367      611     1        ; Zn-O  
 368      373     1        ; Zn-O  
 368      567     1        ; Zn-O  
 368      605     1        ; Zn-O  
 369      378     1        ; Zn-O  
 369      561     1        ; Zn-O  
 369      610     1        ; Zn-O  
 370      579     1        ; Zn-O  
 370      622     1        ; Zn-O  
 371      577     1        ; Zn-O  
 371      624     1        ; Zn-O  
 372      578     1        ; Zn-O  
 372      623     1        ; Zn-O  
 373      583     1        ; Zn-O  
 373      625     1        ; Zn-O  
 374      580     1        ; Zn-O  
 374      628     1        ; Zn-O  
 375      585     1        ; Zn-O  
 375      629     1        ; Zn-O  
 376      582     1        ; Zn-O  
 376      627     1        ; Zn-O  
 377      581     1        ; Zn-O  
 377      626     1        ; Zn-O  
 378      584     1        ; Zn-O  
 378      630     1        ; Zn-O  
 379      401     1        ; Zn-O  
 379      581     1        ; Zn-O  
 379      632     1        ; Zn-O  
 380      399     1        ; Zn-O  
 380      585     1        ; Zn-O  
 380      631     1        ; Zn-O  
 381      397     1        ; Zn-O  
 381      577     1        ; Zn-O  
 381      634     1        ; Zn-O  
 382      405     1        ; Zn-O  
 382      582     1        ; Zn-O  
 382      636     1        ; Zn-O  
 383      403     1        ; Zn-O  
 383      579     1        ; Zn-O  
 383      638     1        ; Zn-O  
 384      400     1        ; Zn-O  
 384      578     1        ; Zn-O  
 384      637     1        ; Zn-O  
 385      402     1        ; Zn-O  
 385      584     1        ; Zn-O  
 385      635     1        ; Zn-O  
 386      404     1        ; Zn-O  
 386      583     1        ; Zn-O  
 386      633     1        ; Zn-O  
 387      398     1        ; Zn-O  
 387      580     1        ; Zn-O  
 387      639     1        ; Zn-O  
 388      470     1        ; Zn-O  
 388      671     1        ; Zn-O  
 388      689     1        ; Zn-O  
 389      475     1        ; Zn-O  
 389      668     1        ; Zn-O  
 389      688     1        ; Zn-O  
 390      472     1        ; Zn-O  
 390      672     1        ; Zn-O  
 390      686     1        ; Zn-O  
 391      471     1        ; Zn-O  
 391      669     1        ; Zn-O  
 391      687     1        ; Zn-O  
 392      469     1        ; Zn-O  
 392      670     1        ; Zn-O  
 392      691     1        ; Zn-O  
 393      474     1        ; Zn-O  
 393      673     1        ; Zn-O  
 393      692     1        ; Zn-O  
 394      473     1        ; Zn-O  
 394      674     1        ; Zn-O  
 394      690     1        ; Zn-O  
 395      477     1        ; Zn-O  
 395      675     1        ; Zn-O  
 395      693     1        ; Zn-O  
 396      476     1        ; Zn-O  
 396      667     1        ; Zn-O  
 396      685     1        ; Zn-O  
 397      562     1        ; Zn-O  
 397      642     1        ; Zn-O  
 398      565     1        ; Zn-O  
 398      640     1        ; Zn-O  
 399      564     1        ; Zn-O  
 399      647     1        ; Zn-O  
 400      563     1        ; Zn-O  
 400      643     1        ; Zn-O  
 401      566     1        ; Zn-O  
 401      641     1        ; Zn-O  
 402      561     1        ; Zn-O  
 402      648     1        ; Zn-O  
 403      560     1        ; Zn-O  
 403      645     1        ; Zn-O  
 404      567     1        ; Zn-O  
 404      646     1        ; Zn-O  
 405      559     1        ; Zn-O  
 405      644     1        ; Zn-O  
 406      486     1        ; Zn-O  
 406      676     1        ; Zn-O  
 406      694     1        ; Zn-O  
 407      480     1        ; Zn-O  
 407      681     1        ; Zn-O  
 407      698     1        ; Zn-O  
 408      482     1        ; Zn-O  
 408      677     1        ; Zn-O  
 408      695     1        ; Zn-O  
 409      478     1        ; Zn-O  
 409      678     1        ; Zn-O  
 409      699     1        ; Zn-O  
 410      479     1        ; Zn-O  
 410      679     1        ; Zn-O  
 410      696     1        ; Zn-O  
 411      481     1        ; Zn-O  
 411      680     1        ; Zn-O  
 411      701     1        ; Zn-O  
 412      484     1        ; Zn-O  
 412      684     1        ; Zn-O  
 412      697     1        ; Zn-O  
 413      483     1        ; Zn-O  
 413      682     1        ; Zn-O  
 413      702     1        ; Zn-O  
 414      485     1        ; Zn-O  
 414      683     1        ; Zn-O  
 414      700     1        ; Zn-O  
 415      438     1        ; Zn-O  
 415      568     1        ; Zn-O  
 415      649     1        ; Zn-O  
 416      433     1        ; Zn-O  
 416      570     1        ; Zn-O  
 416      654     1        ; Zn-O  
 417      440     1        ; Zn-O  
 417      573     1        ; Zn-O  
 417      650     1        ; Zn-O  
 418      434     1        ; Zn-O  
 418      572     1        ; Zn-O  
 418      652     1        ; Zn-O  
 419      436     1        ; Zn-O  
 419      574     1        ; Zn-O  
 419      651     1        ; Zn-O  
 420      437     1        ; Zn-O  
 420      569     1        ; Zn-O  
 420      655     1        ; Zn-O  
 421      435     1        ; Zn-O  
 421      575     1        ; Zn-O  
 421      657     1        ; Zn-O  
 422      439     1        ; Zn-O  
 422      571     1        ; Zn-O  
 422      656     1        ; Zn-O  
 423      441     1        ; Zn-O  
 423      576     1        ; Zn-O  
 423      653     1        ; Zn-O  
 424      453     1        ; Zn-O  
 424      605     1        ; Zn-O  
 424      643     1        ; Zn-O  
 425      457     1        ; Zn-O  
 425      606     1        ; Zn-O  
 425      640     1        ; Zn-O  
 426      451     1        ; Zn-O  
 426      607     1        ; Zn-O  
 426      641     1        ; Zn-O  
 427      452     1        ; Zn-O  
 427      608     1        ; Zn-O  
 427      642     1        ; Zn-O  
 428      458     1        ; Zn-O  
 428      610     1        ; Zn-O  
 428      644     1        ; Zn-O  
 429      455     1        ; Zn-O  
 429      609     1        ; Zn-O  
 429      647     1        ; Zn-O  
 430      454     1        ; Zn-O  
 430      611     1        ; Zn-O  
 430      648     1        ; Zn-O  
 431      456     1        ; Zn-O  
 431      604     1        ; Zn-O  
 431      645     1        ; Zn-O  
 432      459     1        ; Zn-O  
 432      612     1        ; Zn-O  
 432      646     1        ; Zn-O  
 433      587     1        ; Zn-O  
 433      661     1        ; Zn-O  
 434      592     1        ; Zn-O  
 434      665     1        ; Zn-O  
 435      588     1        ; Zn-O  
 435      662     1        ; Zn-O  
 436      589     1        ; Zn-O  
 436      660     1        ; Zn-O  
 437      590     1        ; Zn-O  
 437      659     1        ; Zn-O  
 438      586     1        ; Zn-O  
 438      658     1        ; Zn-O  
 439      591     1        ; Zn-O  
 439      664     1        ; Zn-O  
 440      593     1        ; Zn-O  
 440      663     1        ; Zn-O  
 441      594     1        ; Zn-O  
 441      666     1        ; Zn-O  
 442      462     1        ; Zn-O  
 442      614     1        ; Zn-O  
 442      649     1        ; Zn-O  
 443      461     1        ; Zn-O  
 443      613     1        ; Zn-O  
 443      650     1        ; Zn-O  
 444      464     1        ; Zn-O  
 444      616     1        ; Zn-O  
 444      653     1        ; Zn-O  
 445      460     1        ; Zn-O  
 445      618     1        ; Zn-O  
 445      654     1        ; Zn-O  
 446      465     1        ; Zn-O  
 446      617     1        ; Zn-O  
 446      652     1        ; Zn-O  
 447      463     1        ; Zn-O  
 447      615     1        ; Zn-O  
 447      651     1        ; Zn-O  
 448      466     1        ; Zn-O  
 448      619     1        ; Zn-O  
 448      655     1        ; Zn-O  
 449      467     1        ; Zn-O  
 449      620     1        ; Zn-O  
 449      656     1        ; Zn-O  
 450      468     1        ; Zn-O  
 450      621     1        ; Zn-O  
 450      657     1        ; Zn-O  
 451      622     1        ; Zn-O  
 451      632     1        ; Zn-O  
 452      623     1        ; Zn-O  
 452      634     1        ; Zn-O  
 453      625     1        ; Zn-O  
 453      637     1        ; Zn-O  
 454      628     1        ; Zn-O  
 454      635     1        ; Zn-O  
 455      626     1        ; Zn-O  
 455      631     1        ; Zn-O  
 456      629     1        ; Zn-O  
 456      638     1        ; Zn-O  
 457      627     1        ; Zn-O  
 457      639     1        ; Zn-O  
 458      630     1        ; Zn-O  
 458      636     1        ; Zn-O  
 459      624     1        ; Zn-O  
 459      633     1        ; Zn-O  
 460      603     1        ; Zn-O  
 460      661     1        ; Zn-O  
 461      595     1        ; Zn-O  
 461      663     1        ; Zn-O  
 462      596     1        ; Zn-O  
 462      658     1        ; Zn-O  
 463      597     1        ; Zn-O  
 463      660     1        ; Zn-O  
 464      602     1        ; Zn-O  
 464      666     1        ; Zn-O  
 465      600     1        ; Zn-O  
 465      665     1        ; Zn-O  
 466      598     1        ; Zn-O  
 466      659     1        ; Zn-O  
 467      599     1        ; Zn-O  
 467      664     1        ; Zn-O  
 468      601     1        ; Zn-O  
 468      662     1        ; Zn-O  
 469      712     1        ; Zn-O  
 469      745     1        ; Zn-O  
 470      715     1        ; Zn-O  
 470      741     1        ; Zn-O  
 471      713     1        ; Zn-O  
 471      740     1        ; Zn-O  
 472      718     1        ; Zn-O  
 472      742     1        ; Zn-O  
 473      717     1        ; Zn-O  
 473      739     1        ; Zn-O  
 474      716     1        ; Zn-O  
 474      743     1        ; Zn-O  
 475      714     1        ; Zn-O  
 475      744     1        ; Zn-O  
 476      719     1        ; Zn-O  
 476      746     1        ; Zn-O  
 477      720     1        ; Zn-O  
 477      747     1        ; Zn-O  
 478      707     1        ; Zn-O  
 478      754     1        ; Zn-O  
 479      706     1        ; Zn-O  
 479      750     1        ; Zn-O  
 480      708     1        ; Zn-O  
 480      751     1        ; Zn-O  
 481      704     1        ; Zn-O  
 481      755     1        ; Zn-O  
 482      705     1        ; Zn-O  
 482      749     1        ; Zn-O  
 483      709     1        ; Zn-O  
 483      752     1        ; Zn-O  
 484      710     1        ; Zn-O  
 484      753     1        ; Zn-O  
 485      711     1        ; Zn-O  
 485      756     1        ; Zn-O  
 486      703     1        ; Zn-O  
 486      748     1        ; Zn-O  
 487      516     1        ; Zn-O  
 487      668     1        ; Zn-O  
 487      725     1        ; Zn-O  
 488      517     1        ; Zn-O  
 488      671     1        ; Zn-O  
 488      723     1        ; Zn-O  
 489      515     1        ; Zn-O  
 489      669     1        ; Zn-O  
 489      724     1        ; Zn-O  
 490      514     1        ; Zn-O  
 490      670     1        ; Zn-O  
 490      722     1        ; Zn-O  
 491      518     1        ; Zn-O  
 491      673     1        ; Zn-O  
 491      726     1        ; Zn-O  
 492      519     1        ; Zn-O  
 492      672     1        ; Zn-O  
 492      727     1        ; Zn-O  
 493      521     1        ; Zn-O  
 493      675     1        ; Zn-O  
 493      728     1        ; Zn-O  
 494      520     1        ; Zn-O  
 494      674     1        ; Zn-O  
 494      729     1        ; Zn-O  
 495      522     1        ; Zn-O  
 495      667     1        ; Zn-O  
 495      721     1        ; Zn-O  
 496      513     1        ; Zn-O  
 496      676     1        ; Zn-O  
 496      737     1        ; Zn-O  
 497      510     1        ; Zn-O  
 497      677     1        ; Zn-O  
 497      733     1        ; Zn-O  
 498      505     1        ; Zn-O  
 498      680     1        ; Zn-O  
 498      730     1        ; Zn-O  
 499      506     1        ; Zn-O  
 499      678     1        ; Zn-O  
 499      731     1        ; Zn-O  
 500      507     1        ; Zn-O  
 500      681     1        ; Zn-O  
 500      734     1        ; Zn-O  
 501      508     1        ; Zn-O  
 501      679     1        ; Zn-O  
 501      732     1        ; Zn-O  
 502      509     1        ; Zn-O  
 502      682     1        ; Zn-O  
 502      735     1        ; Zn-O  
 503      512     1        ; Zn-O  
 503      684     1        ; Zn-O  
 503      738     1        ; Zn-O  
 504      511     1        ; Zn-O  
 504      683     1        ; Zn-O  
 504      736     1        ; Zn-O  
 505      704     1        ; Zn-O  
 505      767     1        ; Zn-O  
 506      707     1        ; Zn-O  
 506      766     1        ; Zn-O  
 507      708     1        ; Zn-O  
 507      768     1        ; Zn-O  
 508      706     1        ; Zn-O  
 508      769     1        ; Zn-O  
 509      709     1        ; Zn-O  
 509      770     1        ; Zn-O  
 510      705     1        ; Zn-O  
 510      771     1        ; Zn-O  
 511      711     1        ; Zn-O  
 511      774     1        ; Zn-O  
 512      710     1        ; Zn-O  
 512      772     1        ; Zn-O  
 513      703     1        ; Zn-O  
 513      773     1        ; Zn-O  
 514      712     1        ; Zn-O  
 514      761     1        ; Zn-O  
 515      713     1        ; Zn-O  
 515      757     1        ; Zn-O  
 516      714     1        ; Zn-O  
 516      758     1        ; Zn-O  
 517      715     1        ; Zn-O  
 517      760     1        ; Zn-O  
 518      716     1        ; Zn-O  
 518      759     1        ; Zn-O  
 519      718     1        ; Zn-O  
 519      764     1        ; Zn-O  
 520      717     1        ; Zn-O  
 520      762     1        ; Zn-O  
 521      720     1        ; Zn-O  
 521      765     1        ; Zn-O  
 522      719     1        ; Zn-O  
 522      763     1        ; Zn-O  
 523      545     1        ; Zn-O  
 523      686     1        ; Zn-O  
 523      725     1        ; Zn-O  
 524      542     1        ; Zn-O  
 524      687     1        ; Zn-O  
 524      723     1        ; Zn-O  
 525      541     1        ; Zn-O  
 525      692     1        ; Zn-O  
 525      724     1        ; Zn-O  
 526      544     1        ; Zn-O  
 526      689     1        ; Zn-O  
 526      726     1        ; Zn-O  
 527      543     1        ; Zn-O  
 527      690     1        ; Zn-O  
 527      722     1        ; Zn-O  
 528      546     1        ; Zn-O  
 528      688     1        ; Zn-O  
 528      728     1        ; Zn-O  
 529      548     1        ; Zn-O  
 529      693     1        ; Zn-O  
 529      727     1        ; Zn-O  
 530      547     1        ; Zn-O  
 530      691     1        ; Zn-O  
 530      721     1        ; Zn-O  
 531      549     1        ; Zn-O  
 531      685     1        ; Zn-O  
 531      729     1        ; Zn-O  
 532      558     1        ; Zn-O  
 532      694     1        ; Zn-O  
 532      738     1        ; Zn-O  
 533      550     1        ; Zn-O  
 533      698     1        ; Zn-O  
 533      732     1        ; Zn-O  
 534      554     1        ; Zn-O  
 534      702     1        ; Zn-O  
 534      734     1        ; Zn-O  
 535      551     1        ; Zn-O  
 535      697     1        ; Zn-O  
 535      730     1        ; Zn-O  
 536      552     1        ; Zn-O  
 536      695     1        ; Zn-O  
 536      731     1        ; Zn-O  
 537      556     1        ; Zn-O  
 537      700     1        ; Zn-O  
 537      733     1        ; Zn-O  
 538      553     1        ; Zn-O  
 538      696     1        ; Zn-O  
 538      735     1        ; Zn-O  
 539      555     1        ; Zn-O  
 539      699     1        ; Zn-O  
 539      736     1        ; Zn-O  
 540      557     1        ; Zn-O  
 540      701     1        ; Zn-O  
 540      737     1        ; Zn-O  
 541      743     1        ; Zn-O  
 541      757     1        ; Zn-O  
 542      740     1        ; Zn-O  
 542      760     1        ; Zn-O  
 543      739     1        ; Zn-O  
 543      761     1        ; Zn-O  
 544      741     1        ; Zn-O  
 544      759     1        ; Zn-O  
 545      742     1        ; Zn-O  
 545      758     1        ; Zn-O  
 546      744     1        ; Zn-O  
 546      765     1        ; Zn-O  
 547      745     1        ; Zn-O  
 547      763     1        ; Zn-O  
 548      747     1        ; Zn-O  
 548      764     1        ; Zn-O  
 549      746     1        ; Zn-O  
 549      762     1        ; Zn-O  
 550      751     1        ; Zn-O  
 550      769     1        ; Zn-O  
 551      753     1        ; Zn-O  
 551      767     1        ; Zn-O  
 552      749     1        ; Zn-O  
 552      766     1        ; Zn-O  
 553      750     1        ; Zn-O  
 553      770     1        ; Zn-O  
 554      752     1        ; Zn-O  
 554      768     1        ; Zn-O  
 555      754     1        ; Zn-O  
 555      774     1        ; Zn-O  
 556      756     1        ; Zn-O  
 556      771     1        ; Zn-O  
 557      755     1        ; Zn-O  
 557      773     1        ; Zn-O  
 558      748     1        ; Zn-O  
 558      772     1        ; Zn-O  
 559      592     1        ; Zn-O  
 559      782     1        ; Zn-O  
 560      586     1        ; Zn-O  
 560      775     1        ; Zn-O  
 561      593     1        ; Zn-O  
 561      781     1        ; Zn-O  
 562      591     1        ; Zn-O  
 562      780     1        ; Zn-O  
 563      588     1        ; Zn-O  
 563      779     1        ; Zn-O  
 564      589     1        ; Zn-O  
 564      783     1        ; Zn-O  
 565      587     1        ; Zn-O  
 565      777     1        ; Zn-O  
 566      590     1        ; Zn-O  
 566      776     1        ; Zn-O  
 567      594     1        ; Zn-O  
 567      778     1        ; Zn-O  
 568      577     1        ; Zn-O  
 568      787     1        ; Zn-O  
 569      583     1        ; Zn-O  
 569      790     1        ; Zn-O  
 570      579     1        ; Zn-O  
 570      786     1        ; Zn-O  
 571      580     1        ; Zn-O  
 571      784     1        ; Zn-O  
 572      585     1        ; Zn-O  
 572      792     1        ; Zn-O  
 573      581     1        ; Zn-O  
 573      785     1        ; Zn-O  
 574      578     1        ; Zn-O  
 574      788     1        ; Zn-O  
 575      582     1        ; Zn-O  
 575      789     1        ; Zn-O  
 576      584     1        ; Zn-O  
 576      791     1        ; Zn-O  
 577      795     1        ; Zn-O  
 578      797     1        ; Zn-O  
 579      794     1        ; Zn-O  
 580      796     1        ; Zn-O  
 581      798     1        ; Zn-O  
 582      799     1        ; Zn-O  
 583      793     1        ; Zn-O  
 584      800     1        ; Zn-O  
 585      801     1        ; Zn-O  
 586      805     1        ; Zn-O  
 587      802     1        ; Zn-O  
 588      808     1        ; Zn-O  
 589      806     1        ; Zn-O  
 590      804     1        ; Zn-O  
 591      803     1        ; Zn-O  
 592      810     1        ; Zn-O  
 593      807     1        ; Zn-O  
 594      809     1        ; Zn-O  
 595      611     1        ; Zn-O  
 595      815     1        ; Zn-O  
 596      604     1        ; Zn-O  
 596      812     1        ; Zn-O  
 597      609     1        ; Zn-O  
 597      811     1        ; Zn-O  
 598      607     1        ; Zn-O  
 598      816     1        ; Zn-O  
 599      608     1        ; Zn-O  
 599      814     1        ; Zn-O  
 600      610     1        ; Zn-O  
 600      817     1        ; Zn-O  
 601      605     1        ; Zn-O  
 601      818     1        ; Zn-O  
 602      612     1        ; Zn-O  
 602      813     1        ; Zn-O  
 603      606     1        ; Zn-O  
 603      819     1        ; Zn-O  
 604      837     1        ; Zn-O  
 605      832     1        ; Zn-O  
 606      836     1        ; Zn-O  
 607      829     1        ; Zn-O  
 608      834     1        ; Zn-O  
 609      830     1        ; Zn-O  
 610      833     1        ; Zn-O  
 611      835     1        ; Zn-O  
 612      831     1        ; Zn-O  
 613      622     1        ; Zn-O  
 613      824     1        ; Zn-O  
 614      623     1        ; Zn-O  
 614      823     1        ; Zn-O  
 615      625     1        ; Zn-O  
 615      825     1        ; Zn-O  
 616      628     1        ; Zn-O  
 616      820     1        ; Zn-O  
 617      626     1        ; Zn-O  
 617      826     1        ; Zn-O  
 618      629     1        ; Zn-O  
 618      828     1        ; Zn-O  
 619      624     1        ; Zn-O  
 619      822     1        ; Zn-O  
 620      627     1        ; Zn-O  
 620      821     1        ; Zn-O  
 621      630     1        ; Zn-O  
 621      827     1        ; Zn-O  
 622      840     1        ; Zn-O  
 623      841     1        ; Zn-O  
 624      842     1        ; Zn-O  
 625      839     1        ; Zn-O  
 626      843     1        ; Zn-O  
 627      845     1        ; Zn-O  
 628      838     1        ; Zn-O  
 629      846     1        ; Zn-O  
 630      844     1        ; Zn-O  
 631      652     1        ; Zn-O  
 631      854     1        ; Zn-O  
 632      650     1        ; Zn-O  
 632      847     1        ; Zn-O  
 633      655     1        ; Zn-O  
 633      850     1        ; Zn-O  
 634      649     1        ; Zn-O  
 634      849     1        ; Zn-O  
 635      653     1        ; Zn-O  
 635      852     1        ; Zn-O  
 636      657     1        ; Zn-O  
 636      853     1        ; Zn-O  
 637      651     1        ; Zn-O  
 637      848     1        ; Zn-O  
 638      654     1        ; Zn-O  
 638      855     1        ; Zn-O  
 639      656     1        ; Zn-O  
 639      851     1        ; Zn-O  
 640      661     1        ; Zn-O  
 640      862     1        ; Zn-O  
 641      659     1        ; Zn-O  
 641      856     1        ; Zn-O  
 642      664     1        ; Zn-O  
 642      858     1        ; Zn-O  
 643      662     1        ; Zn-O  
 643      863     1        ; Zn-O  
 644      665     1        ; Zn-O  
 644      861     1        ; Zn-O  
 645      658     1        ; Zn-O  
 645      864     1        ; Zn-O  
 646      666     1        ; Zn-O  
 646      859     1        ; Zn-O  
 647      660     1        ; Zn-O  
 647      860     1        ; Zn-O  
 648      663     1        ; Zn-O  
 648      857     1        ; Zn-O  
 649      870     1        ; Zn-O  
 650      865     1        ; Zn-O  
 651      866     1        ; Zn-O  
 652      873     1        ; Zn-O  
 653      868     1        ; Zn-O  
 654      872     1        ; Zn-O  
 655      867     1        ; Zn-O  
 656      869     1        ; Zn-O  
 657      871     1        ; Zn-O  
 658      875     1        ; Zn-O  
 659      877     1        ; Zn-O  
 660      878     1        ; Zn-O  
 661      881     1        ; Zn-O  
 662      880     1        ; Zn-O  
 663      876     1        ; Zn-O  
 664      874     1        ; Zn-O  
 665      879     1        ; Zn-O  
 666      882     1        ; Zn-O  
 667      676     1        ; Zn-O  
 667      883     1        ; Zn-O  
 668      679     1        ; Zn-O  
 668      888     1        ; Zn-O  
 669      677     1        ; Zn-O  
 669      885     1        ; Zn-O  
 670      680     1        ; Zn-O  
 670      887     1        ; Zn-O  
 671      678     1        ; Zn-O  
 671      884     1        ; Zn-O  
 672      681     1        ; Zn-O  
 672      889     1        ; Zn-O  
 673      683     1        ; Zn-O  
 673      886     1        ; Zn-O  
 674      684     1        ; Zn-O  
 674      890     1        ; Zn-O  
 675      682     1        ; Zn-O  
 675      891     1        ; Zn-O  
 676      892     1        ; Zn-O  
 677      893     1        ; Zn-O  
 678      897     1        ; Zn-O  
 679      896     1        ; Zn-O  
 680      894     1        ; Zn-O  
 681      895     1        ; Zn-O  
 682      898     1        ; Zn-O  
 683      899     1        ; Zn-O  
 684      900     1        ; Zn-O  
 685      694     1        ; Zn-O  
 685      901     1        ; Zn-O  
 686      698     1        ; Zn-O  
 686      902     1        ; Zn-O  
 687      695     1        ; Zn-O  
 687      905     1        ; Zn-O  
 688      696     1        ; Zn-O  
 688      906     1        ; Zn-O  
 689      699     1        ; Zn-O  
 689      903     1        ; Zn-O  
 690      697     1        ; Zn-O  
 690      907     1        ; Zn-O  
 691      701     1        ; Zn-O  
 691      908     1        ; Zn-O  
 692      700     1        ; Zn-O  
 692      904     1        ; Zn-O  
 693      702     1        ; Zn-O  
 693      909     1        ; Zn-O  
 694      928     1        ; Zn-O  
 695      930     1        ; Zn-O  
 696      932     1        ; Zn-O  
 697      933     1        ; Zn-O  
 698      929     1        ; Zn-O  
 699      931     1        ; Zn-O  
 700      935     1        ; Zn-O  
 701      936     1        ; Zn-O  
 702      934     1        ; Zn-O  
 703      720     1        ; Zn-O  
 703      919     1        ; Zn-O  
 704      714     1        ; Zn-O  
 704      922     1        ; Zn-O  
 705      717     1        ; Zn-O  
 705      925     1        ; Zn-O  
 706      715     1        ; Zn-O  
 706      920     1        ; Zn-O  
 707      712     1        ; Zn-O  
 707      924     1        ; Zn-O  
 708      713     1        ; Zn-O  
 708      921     1        ; Zn-O  
 709      716     1        ; Zn-O  
 709      923     1        ; Zn-O  
 710      718     1        ; Zn-O  
 710      926     1        ; Zn-O  
 711      719     1        ; Zn-O  
 711      927     1        ; Zn-O  
 712      914     1        ; Zn-O  
 713      912     1        ; Zn-O  
 714      911     1        ; Zn-O  
 715      916     1        ; Zn-O  
 716      913     1        ; Zn-O  
 717      917     1        ; Zn-O  
 718      918     1        ; Zn-O  
 719      910     1        ; Zn-O  
 720      915     1        ; Zn-O  
 721      737     1        ; Zn-O  
 721      944     1        ; Zn-O  
 722      730     1        ; Zn-O  
 722      941     1        ; Zn-O  
 723      731     1        ; Zn-O  
 723      940     1        ; Zn-O  
 724      733     1        ; Zn-O  
 724      937     1        ; Zn-O  
 725      732     1        ; Zn-O  
 725      938     1        ; Zn-O  
 726      736     1        ; Zn-O  
 726      939     1        ; Zn-O  
 727      734     1        ; Zn-O  
 727      942     1        ; Zn-O  
 728      735     1        ; Zn-O  
 728      943     1        ; Zn-O  
 729      738     1        ; Zn-O  
 729      945     1        ; Zn-O  
 730      966     1        ; Zn-O  
 731      968     1        ; Zn-O  
 732      967     1        ; Zn-O  
 733      970     1        ; Zn-O  
 734      969     1        ; Zn-O  
 735      971     1        ; Zn-O  
 736      972     1        ; Zn-O  
 737      964     1        ; Zn-O  
 738      965     1        ; Zn-O  
 739      749     1        ; Zn-O  
 739      948     1        ; Zn-O  
 740      751     1        ; Zn-O  
 740      951     1        ; Zn-O  
 741      750     1        ; Zn-O  
 741      950     1        ; Zn-O  
 742      753     1        ; Zn-O  
 742      947     1        ; Zn-O  
 743      752     1        ; Zn-O  
 743      949     1        ; Zn-O  
 744      755     1        ; Zn-O  
 744      952     1        ; Zn-O  
 745      754     1        ; Zn-O  
 745      954     1        ; Zn-O  
 746      756     1        ; Zn-O  
 746      946     1        ; Zn-O  
 747      748     1        ; Zn-O  
 747      953     1        ; Zn-O  
 748      955     1        ; Zn-O  
 749      958     1        ; Zn-O  
 750      956     1        ; Zn-O  
 751      957     1        ; Zn-O  
 752      959     1        ; Zn-O  
 753      960     1        ; Zn-O  
 754      961     1        ; Zn-O  
 755      962     1        ; Zn-O  
 756      963     1        ; Zn-O  
 757      768     1        ; Zn-O  
 757      973     1        ; Zn-O  
 758      767     1        ; Zn-O  
 758      975     1        ; Zn-O  
 759      770     1        ; Zn-O  
 759      977     1        ; Zn-O  
 760      769     1        ; Zn-O  
 760      974     1        ; Zn-O  
 761      766     1        ; Zn-O  
 761      976     1        ; Zn-O  
 762      771     1        ; Zn-O  
 762      978     1        ; Zn-O  
 763      774     1        ; Zn-O  
 763      981     1        ; Zn-O  
 764      772     1        ; Zn-O  
 764      979     1        ; Zn-O  
 765      773     1        ; Zn-O  
 765      980     1        ; Zn-O  
 766      985     1        ; Zn-O  
 767      982     1        ; Zn-O  
 768      983     1        ; Zn-O  
 769      984     1        ; Zn-O  
 770      986     1        ; Zn-O  
 771      987     1        ; Zn-O  
 772      989     1        ; Zn-O  
 773      990     1        ; Zn-O  
 774      988     1        ; Zn-O  
 775      794     1        ; Zn-O  
 775      994     1        ; Zn-O  
 775     1038     1        ; Zn-O  
 776      798     1        ; Zn-O  
 776      993     1        ; Zn-O  
 776     1041     1        ; Zn-O  
 777      796     1        ; Zn-O  
 777      996     1        ; Zn-O  
 777     1043     1        ; Zn-O  
 778      793     1        ; Zn-O  
 778      995     1        ; Zn-O  
 778     1039     1        ; Zn-O  
 779      797     1        ; Zn-O  
 779      991     1        ; Zn-O  
 779     1037     1        ; Zn-O  
 780      795     1        ; Zn-O  
 780      992     1        ; Zn-O  
 780     1036     1        ; Zn-O  
 781      800     1        ; Zn-O  
 781      997     1        ; Zn-O  
 781     1040     1        ; Zn-O  
 782      799     1        ; Zn-O  
 782      999     1        ; Zn-O  
 782     1042     1        ; Zn-O  
 783      801     1        ; Zn-O  
 783      998     1        ; Zn-O  
 783     1044     1        ; Zn-O  
 784      803     1        ; Zn-O  
 784     1015     1        ; Zn-O  
 784     1047     1        ; Zn-O  
 785      807     1        ; Zn-O  
 785     1009     1        ; Zn-O  
 785     1050     1        ; Zn-O  
 786      802     1        ; Zn-O  
 786     1010     1        ; Zn-O  
 786     1051     1        ; Zn-O  
 787      805     1        ; Zn-O  
 787     1013     1        ; Zn-O  
 787     1048     1        ; Zn-O  
 788      806     1        ; Zn-O  
 788     1011     1        ; Zn-O  
 788     1046     1        ; Zn-O  
 789      808     1        ; Zn-O  
 789     1012     1        ; Zn-O  
 789     1045     1        ; Zn-O  
 790      804     1        ; Zn-O  
 790     1014     1        ; Zn-O  
 790     1049     1        ; Zn-O  
 791      809     1        ; Zn-O  
 791     1017     1        ; Zn-O  
 791     1052     1        ; Zn-O  
 792      810     1        ; Zn-O  
 792     1016     1        ; Zn-O  
 792     1053     1        ; Zn-O  
 793     1023     1        ; Zn-O  
 793     1029     1        ; Zn-O  
 794     1021     1        ; Zn-O  
 794     1034     1        ; Zn-O  
 795     1020     1        ; Zn-O  
 795     1030     1        ; Zn-O  
 796     1022     1        ; Zn-O  
 796     1032     1        ; Zn-O  
 797     1019     1        ; Zn-O  
 797     1028     1        ; Zn-O  
 798     1018     1        ; Zn-O  
 798     1027     1        ; Zn-O  
 799     1025     1        ; Zn-O  
 799     1033     1        ; Zn-O  
 800     1024     1        ; Zn-O  
 800     1031     1        ; Zn-O  
 801     1026     1        ; Zn-O  
 801     1035     1        ; Zn-O  
 802     1000     1        ; Zn-O  
 802     1061     1        ; Zn-O  
 803     1003     1        ; Zn-O  
 803     1054     1        ; Zn-O  
 804     1005     1        ; Zn-O  
 804     1055     1        ; Zn-O  
 805     1004     1        ; Zn-O  
 805     1056     1        ; Zn-O  
 806     1007     1        ; Zn-O  
 806     1058     1        ; Zn-O  
 807     1002     1        ; Zn-O  
 807     1057     1        ; Zn-O  
 808     1001     1        ; Zn-O  
 808     1060     1        ; Zn-O  
 809     1006     1        ; Zn-O  
 809     1059     1        ; Zn-O  
 810     1008     1        ; Zn-O  
 810     1062     1        ; Zn-O  
 811      825     1        ; Zn-O  
 811     1005     1        ; Zn-O  
 811     1096     1        ; Zn-O  
 812      823     1        ; Zn-O  
 812     1007     1        ; Zn-O  
 812     1095     1        ; Zn-O  
 813      820     1        ; Zn-O  
 813     1003     1        ; Zn-O  
 813     1094     1        ; Zn-O  
 814      821     1        ; Zn-O  
 814     1001     1        ; Zn-O  
 814     1092     1        ; Zn-O  
 815      824     1        ; Zn-O  
 815     1000     1        ; Zn-O  
 815     1090     1        ; Zn-O  
 816      822     1        ; Zn-O  
 816     1004     1        ; Zn-O  
 816     1091     1        ; Zn-O  
 817      826     1        ; Zn-O  
 817     1002     1        ; Zn-O  
 817     1097     1        ; Zn-O  
 818      827     1        ; Zn-O  
 818     1006     1        ; Zn-O  
 818     1093     1        ; Zn-O  
 819      828     1        ; Zn-O  
 819     1008     1        ; Zn-O  
 819     1098     1        ; Zn-O  
 820     1015     1        ; Zn-O  
 820     1078     1        ; Zn-O  
 821     1012     1        ; Zn-O  
 821     1075     1        ; Zn-O  
 822     1013     1        ; Zn-O  
 822     1073     1        ; Zn-O  
 823     1011     1        ; Zn-O  
 823     1072     1        ; Zn-O  
 824     1010     1        ; Zn-O  
 824     1074     1        ; Zn-O  
 825     1014     1        ; Zn-O  
 825     1076     1        ; Zn-O  
 826     1009     1        ; Zn-O  
 826     1080     1        ; Zn-O  
 827     1017     1        ; Zn-O  
 827     1077     1        ; Zn-O  
 828     1016     1        ; Zn-O  
 828     1079     1        ; Zn-O  
 829      840     1        ; Zn-O  
 829      994     1        ; Zn-O  
 829     1063     1        ; Zn-O  
 830      843     1        ; Zn-O  
 830      993     1        ; Zn-O  
 830     1067     1        ; Zn-O  
 831      842     1        ; Zn-O  
 831      992     1        ; Zn-O  
 831     1066     1        ; Zn-O  
 832      839     1        ; Zn-O  
 832      995     1        ; Zn-O  
 832     1068     1        ; Zn-O  
 833      844     1        ; Zn-O  
 833      997     1        ; Zn-O  
 833     1070     1        ; Zn-O  
 834      841     1        ; Zn-O  
 834      991     1        ; Zn-O  
 834     1065     1        ; Zn-O  
 835      838     1        ; Zn-O  
 835      996     1        ; Zn-O  
 835     1064     1        ; Zn-O  
 836      845     1        ; Zn-O  
 836      999     1        ; Zn-O  
 836     1071     1        ; Zn-O  
 837      846     1        ; Zn-O  
 837      998     1        ; Zn-O  
 837     1069     1        ; Zn-O  
 838     1022     1        ; Zn-O  
 838     1082     1        ; Zn-O  
 839     1023     1        ; Zn-O  
 839     1084     1        ; Zn-O  
 840     1021     1        ; Zn-O  
 840     1081     1        ; Zn-O  
 841     1019     1        ; Zn-O  
 841     1085     1        ; Zn-O  
 842     1020     1        ; Zn-O  
 842     1083     1        ; Zn-O  
 843     1018     1        ; Zn-O  
 843     1087     1        ; Zn-O  
 844     1024     1        ; Zn-O  
 844     1088     1        ; Zn-O  
 845     1025     1        ; Zn-O  
 845     1086     1        ; Zn-O  
 846     1026     1        ; Zn-O  
 846     1089     1        ; Zn-O  
 847      856     1        ; Zn-O  
 847     1027     1        ; Zn-O  
 847     1081     1        ; Zn-O  
 848      863     1        ; Zn-O  
 848     1028     1        ; Zn-O  
 848     1084     1        ; Zn-O  
 849      858     1        ; Zn-O  
 849     1030     1        ; Zn-O  
 849     1085     1        ; Zn-O  
 850      859     1        ; Zn-O  
 850     1029     1        ; Zn-O  
 850     1083     1        ; Zn-O  
 851      862     1        ; Zn-O  
 851     1032     1        ; Zn-O  
 851     1086     1        ; Zn-O  
 852      857     1        ; Zn-O  
 852     1031     1        ; Zn-O  
 852     1082     1        ; Zn-O  
 853      861     1        ; Zn-O  
 853     1033     1        ; Zn-O  
 853     1088     1        ; Zn-O  
 854      860     1        ; Zn-O  
 854     1035     1        ; Zn-O  
 854     1087     1        ; Zn-O  
 855      864     1        ; Zn-O  
 855     1034     1        ; Zn-O  
 855     1089     1        ; Zn-O  
 856     1041     1        ; Zn-O  
 856     1063     1        ; Zn-O  
 857     1040     1        ; Zn-O  
 857     1064     1        ; Zn-O  
 858     1036     1        ; Zn-O  
 858     1065     1        ; Zn-O  
 859     1039     1        ; Zn-O  
 859     1066     1        ; Zn-O  
 860     1044     1        ; Zn-O  
 860     1067     1        ; Zn-O  
 861     1042     1        ; Zn-O  
 861     1070     1        ; Zn-O  
 862     1043     1        ; Zn-O  
 862     1071     1        ; Zn-O  
 863     1037     1        ; Zn-O  
 863     1068     1        ; Zn-O  
 864     1038     1        ; Zn-O  
 864     1069     1        ; Zn-O  
 865      876     1        ; Zn-O  
 865     1050     1        ; Zn-O  
 865     1074     1        ; Zn-O  
 866      878     1        ; Zn-O  
 866     1046     1        ; Zn-O  
 866     1076     1        ; Zn-O  
 867      877     1        ; Zn-O  
 867     1049     1        ; Zn-O  
 867     1073     1        ; Zn-O  
 868      882     1        ; Zn-O  
 868     1052     1        ; Zn-O  
 868     1078     1        ; Zn-O  
 869      874     1        ; Zn-O  
 869     1047     1        ; Zn-O  
 869     1075     1        ; Zn-O  
 870      875     1        ; Zn-O  
 870     1048     1        ; Zn-O  
 870     1072     1        ; Zn-O  
 871      880     1        ; Zn-O  
 871     1045     1        ; Zn-O  
 871     1077     1        ; Zn-O  
 872      881     1        ; Zn-O  
 872     1051     1        ; Zn-O  
 872     1079     1        ; Zn-O  
 873      879     1        ; Zn-O  
 873     1053     1        ; Zn-O  
 873     1080     1        ; Zn-O  
 874     1054     1        ; Zn-O  
 874     1092     1        ; Zn-O  
 875     1056     1        ; Zn-O  
 875     1095     1        ; Zn-O  
 876     1057     1        ; Zn-O  
 876     1090     1        ; Zn-O  
 877     1055     1        ; Zn-O  
 877     1091     1        ; Zn-O  
 878     1058     1        ; Zn-O  
 878     1096     1        ; Zn-O  
 879     1062     1        ; Zn-O  
 879     1097     1        ; Zn-O  
 880     1060     1        ; Zn-O  
 880     1093     1        ; Zn-O  
 881     1061     1        ; Zn-O  
 881     1098     1        ; Zn-O  
 882     1059     1        ; Zn-O  
 882     1094     1        ; Zn-O  
 883      910     1        ; Zn-O  
 883     1099     1        ; Zn-O  
 883     1117     1        ; Zn-O  
 884      916     1        ; Zn-O  
 884     1105     1        ; Zn-O  
 884     1122     1        ; Zn-O  
 885      912     1        ; Zn-O  
 885     1102     1        ; Zn-O  
 885     1119     1        ; Zn-O  
 886      913     1        ; Zn-O  
 886     1101     1        ; Zn-O  
 886     1121     1        ; Zn-O  
 887      914     1        ; Zn-O  
 887     1104     1        ; Zn-O  
 887     1120     1        ; Zn-O  
 888      911     1        ; Zn-O  
 888     1103     1        ; Zn-O  
 888     1118     1        ; Zn-O  
 889      918     1        ; Zn-O  
 889     1100     1        ; Zn-O  
 889     1123     1        ; Zn-O  
 890      917     1        ; Zn-O  
 890     1107     1        ; Zn-O  
 890     1125     1        ; Zn-O  
 891      915     1        ; Zn-O  
 891     1106     1        ; Zn-O  
 891     1124     1        ; Zn-O  
 892      919     1        ; Zn-O  
 892     1108     1        ; Zn-O  
 892     1126     1        ; Zn-O  
 893      925     1        ; Zn-O  
 893     1109     1        ; Zn-O  
 893     1130     1        ; Zn-O  
 894      922     1        ; Zn-O  
 894     1115     1        ; Zn-O  
 894     1128     1        ; Zn-O  
 895      921     1        ; Zn-O  
 895     1110     1        ; Zn-O  
 895     1131     1        ; Zn-O  
 896      920     1        ; Zn-O  
 896     1111     1        ; Zn-O  
 896     1127     1        ; Zn-O  
 897      924     1        ; Zn-O  
 897     1112     1        ; Zn-O  
 897     1129     1        ; Zn-O  
 898      923     1        ; Zn-O  
 898     1114     1        ; Zn-O  
 898     1132     1        ; Zn-O  
 899      927     1        ; Zn-O  
 899     1113     1        ; Zn-O  
 899     1133     1        ; Zn-O  
 900      926     1        ; Zn-O  
 900     1116     1        ; Zn-O  
 900     1134     1        ; Zn-O  
 901      946     1        ; Zn-O  
 901     1099     1        ; Zn-O  
 901     1135     1        ; Zn-O  
 902      947     1        ; Zn-O  
 902     1100     1        ; Zn-O  
 902     1139     1        ; Zn-O  
 903      950     1        ; Zn-O  
 903     1105     1        ; Zn-O  
 903     1136     1        ; Zn-O  
 904      949     1        ; Zn-O  
 904     1101     1        ; Zn-O  
 904     1137     1        ; Zn-O  
 905      951     1        ; Zn-O  
 905     1102     1        ; Zn-O  
 905     1140     1        ; Zn-O  
 906      952     1        ; Zn-O  
 906     1103     1        ; Zn-O  
 906     1141     1        ; Zn-O  
 907      948     1        ; Zn-O  
 907     1107     1        ; Zn-O  
 907     1138     1        ; Zn-O  
 908      954     1        ; Zn-O  
 908     1104     1        ; Zn-O  
 908     1143     1        ; Zn-O  
 909      953     1        ; Zn-O  
 909     1106     1        ; Zn-O  
 909     1142     1        ; Zn-O  
 910     1151     1        ; Zn-O  
 910     1179     1        ; Zn-O  
 911     1150     1        ; Zn-O  
 911     1172     1        ; Zn-O  
 912     1144     1        ; Zn-O  
 912     1173     1        ; Zn-O  
 913     1147     1        ; Zn-O  
 913     1174     1        ; Zn-O  
 914     1149     1        ; Zn-O  
 914     1175     1        ; Zn-O  
 915     1152     1        ; Zn-O  
 915     1178     1        ; Zn-O  
 916     1146     1        ; Zn-O  
 916     1171     1        ; Zn-O  
 917     1145     1        ; Zn-O  
 917     1177     1        ; Zn-O  
 918     1148     1        ; Zn-O  
 918     1176     1        ; Zn-O  
 919     1153     1        ; Zn-O  
 919     1180     1        ; Zn-O  
 920     1154     1        ; Zn-O  
 920     1182     1        ; Zn-O  
 921     1157     1        ; Zn-O  
 921     1185     1        ; Zn-O  
 922     1159     1        ; Zn-O  
 922     1181     1        ; Zn-O  
 923     1156     1        ; Zn-O  
 923     1183     1        ; Zn-O  
 924     1155     1        ; Zn-O  
 924     1184     1        ; Zn-O  
 925     1158     1        ; Zn-O  
 925     1186     1        ; Zn-O  
 926     1160     1        ; Zn-O  
 926     1187     1        ; Zn-O  
 927     1161     1        ; Zn-O  
 927     1188     1        ; Zn-O  
 928      955     1        ; Zn-O  
 928     1108     1        ; Zn-O  
 928     1162     1        ; Zn-O  
 929      957     1        ; Zn-O  
 929     1110     1        ; Zn-O  
 929     1165     1        ; Zn-O  
 930      958     1        ; Zn-O  
 930     1109     1        ; Zn-O  
 930     1163     1        ; Zn-O  
 931      961     1        ; Zn-O  
 931     1112     1        ; Zn-O  
 931     1167     1        ; Zn-O  
 932      956     1        ; Zn-O  
 932     1111     1        ; Zn-O  
 932     1166     1        ; Zn-O  
 933      960     1        ; Zn-O  
 933     1116     1        ; Zn-O  
 933     1164     1        ; Zn-O  
 934      959     1        ; Zn-O  
 934     1114     1        ; Zn-O  
 934     1168     1        ; Zn-O  
 935      963     1        ; Zn-O  
 935     1113     1        ; Zn-O  
 935     1169     1        ; Zn-O  
 936      962     1        ; Zn-O  
 936     1115     1        ; Zn-O  
 936     1170     1        ; Zn-O  
 937      973     1        ; Zn-O  
 937     1119     1        ; Zn-O  
 937     1137     1        ; Zn-O  
 938      975     1        ; Zn-O  
 938     1118     1        ; Zn-O  
 938     1139     1        ; Zn-O  
 939      977     1        ; Zn-O  
 939     1121     1        ; Zn-O  
 939     1136     1        ; Zn-O  
 940      974     1        ; Zn-O  
 940     1122     1        ; Zn-O  
 940     1140     1        ; Zn-O  
 941      976     1        ; Zn-O  
 941     1120     1        ; Zn-O  
 941     1138     1        ; Zn-O  
 942      979     1        ; Zn-O  
 942     1123     1        ; Zn-O  
 942     1142     1        ; Zn-O  
 943      980     1        ; Zn-O  
 943     1124     1        ; Zn-O  
 943     1141     1        ; Zn-O  
 944      981     1        ; Zn-O  
 944     1117     1        ; Zn-O  
 944     1143     1        ; Zn-O  
 945      978     1        ; Zn-O  
 945     1125     1        ; Zn-O  
 945     1135     1        ; Zn-O  
 946     1151     1        ; Zn-O  
 946     1196     1        ; Zn-O  
 947     1148     1        ; Zn-O  
 947     1191     1        ; Zn-O  
 948     1145     1        ; Zn-O  
 948     1190     1        ; Zn-O  
 949     1147     1        ; Zn-O  
 949     1192     1        ; Zn-O  
 950     1146     1        ; Zn-O  
 950     1193     1        ; Zn-O  
 951     1144     1        ; Zn-O  
 951     1189     1        ; Zn-O  
 952     1150     1        ; Zn-O  
 952     1194     1        ; Zn-O  
 953     1152     1        ; Zn-O  
 953     1197     1        ; Zn-O  
 954     1149     1        ; Zn-O  
 954     1195     1        ; Zn-O  
 955     1153     1        ; Zn-O  
 955     1198     1        ; Zn-O  
 956     1154     1        ; Zn-O  
 956     1201     1        ; Zn-O  
 957     1157     1        ; Zn-O  
 957     1199     1        ; Zn-O  
 958     1158     1        ; Zn-O  
 958     1203     1        ; Zn-O  
 959     1156     1        ; Zn-O  
 959     1202     1        ; Zn-O  
 960     1160     1        ; Zn-O  
 960     1200     1        ; Zn-O  
 961     1155     1        ; Zn-O  
 961     1204     1        ; Zn-O  
 962     1159     1        ; Zn-O  
 962     1205     1        ; Zn-O  
 963     1161     1        ; Zn-O  
 963     1206     1        ; Zn-O  
 964      990     1        ; Zn-O  
 964     1126     1        ; Zn-O  
 964     1170     1        ; Zn-O  
 965      989     1        ; Zn-O  
 965     1134     1        ; Zn-O  
 965     1162     1        ; Zn-O  
 966      982     1        ; Zn-O  
 966     1128     1        ; Zn-O  
 966     1164     1        ; Zn-O  
 967      984     1        ; Zn-O  
 967     1127     1        ; Zn-O  
 967     1165     1        ; Zn-O  
 968      985     1        ; Zn-O  
 968     1129     1        ; Zn-O  
 968     1163     1        ; Zn-O  
 969      983     1        ; Zn-O  
 969     1131     1        ; Zn-O  
 969     1168     1        ; Zn-O  
 970      987     1        ; Zn-O  
 970     1130     1        ; Zn-O  
 970     1169     1        ; Zn-O  
 971      986     1        ; Zn-O  
 971     1132     1        ; Zn-O  
 971     1166     1        ; Zn-O  
 972      988     1        ; Zn-O  
 972     1133     1        ; Zn-O  
 972     1167     1        ; Zn-O  
 973     1173     1        ; Zn-O  
 973     1192     1        ; Zn-O  
 974     1171     1        ; Zn-O  
 974     1189     1        ; Zn-O  
 975     1172     1        ; Zn-O  
 975     1191     1        ; Zn-O  
 976     1175     1        ; Zn-O  
 976     1190     1        ; Zn-O  
 977     1174     1        ; Zn-O  
 977     1193     1        ; Zn-O  
 978     1177     1        ; Zn-O  
 978     1196     1        ; Zn-O  
 979     1176     1        ; Zn-O  
 979     1197     1        ; Zn-O  
 980     1178     1        ; Zn-O  
 980     1194     1        ; Zn-O  
 981     1179     1        ; Zn-O  
 981     1195     1        ; Zn-O  
 982     1181     1        ; Zn-O  
 982     1200     1        ; Zn-O  
 983     1185     1        ; Zn-O  
 983     1202     1        ; Zn-O  
 984     1182     1        ; Zn-O  
 984     1199     1        ; Zn-O  
 985     1184     1        ; Zn-O  
 985     1203     1        ; Zn-O  
 986     1183     1        ; Zn-O  
 986     1201     1        ; Zn-O  
 987     1186     1        ; Zn-O  
 987     1206     1        ; Zn-O  
 988     1188     1        ; Zn-O  
 988     1204     1        ; Zn-O  
 989     1187     1        ; Zn-O  
 989     1198     1        ; Zn-O  
 990     1180     1        ; Zn-O  
 990     1205     1        ; Zn-O  
 991     1001     1        ; Zn-O  
 991     1226     1        ; Zn-O  
 992     1003     1        ; Zn-O  
 992     1225     1        ; Zn-O  
 993     1005     1        ; Zn-O  
 993     1228     1        ; Zn-O  
 994     1004     1        ; Zn-O  
 994     1227     1        ; Zn-O  
 995     1006     1        ; Zn-O  
 995     1230     1        ; Zn-O  
 996     1000     1        ; Zn-O  
 996     1229     1        ; Zn-O  
 997     1002     1        ; Zn-O  
 997     1231     1        ; Zn-O  
 998     1007     1        ; Zn-O  
 998     1232     1        ; Zn-O  
 999     1008     1        ; Zn-O  
 999     1233     1        ; Zn-O  
1000     1210     1        ; Zn-O  
1001     1208     1        ; Zn-O  
1002     1214     1        ; Zn-O  
1003     1213     1        ; Zn-O  
1004     1212     1        ; Zn-O  
1005     1209     1        ; Zn-O  
1006     1211     1        ; Zn-O  
1007     1215     1        ; Zn-O  
1008     1207     1        ; Zn-O  
1009     1018     1        ; Zn-O  
1009     1222     1        ; Zn-O  
1010     1021     1        ; Zn-O  
1010     1223     1        ; Zn-O  
1011     1019     1        ; Zn-O  
1011     1221     1        ; Zn-O  
1012     1025     1        ; Zn-O  
1012     1218     1        ; Zn-O  
1013     1020     1        ; Zn-O  
1013     1219     1        ; Zn-O  
1014     1023     1        ; Zn-O  
1014     1216     1        ; Zn-O  
1015     1022     1        ; Zn-O  
1015     1217     1        ; Zn-O  
1016     1026     1        ; Zn-O  
1016     1224     1        ; Zn-O  
1017     1024     1        ; Zn-O  
1017     1220     1        ; Zn-O  
1018     1236     1        ; Zn-O  
1019     1234     1        ; Zn-O  
1020     1239     1        ; Zn-O  
1021     1237     1        ; Zn-O  
1022     1235     1        ; Zn-O  
1023     1238     1        ; Zn-O  
1024     1240     1        ; Zn-O  
1025     1242     1        ; Zn-O  
1026     1241     1        ; Zn-O  
1027     1050     1        ; Zn-O  
1027     1246     1        ; Zn-O  
1028     1046     1        ; Zn-O  
1028     1244     1        ; Zn-O  
1029     1049     1        ; Zn-O  
1029     1248     1        ; Zn-O  
1030     1048     1        ; Zn-O  
1030     1243     1        ; Zn-O  
1031     1052     1        ; Zn-O  
1031     1247     1        ; Zn-O  
1032     1047     1        ; Zn-O  
1032     1245     1        ; Zn-O  
1033     1045     1        ; Zn-O  
1033     1249     1        ; Zn-O  
1034     1051     1        ; Zn-O  
1034     1250     1        ; Zn-O  
1035     1053     1        ; Zn-O  
1035     1251     1        ; Zn-O  
1036     1054     1        ; Zn-O  
1036     1252     1        ; Zn-O  
1037     1060     1        ; Zn-O  
1037     1254     1        ; Zn-O  
1038     1056     1        ; Zn-O  
1038     1258     1        ; Zn-O  
1039     1059     1        ; Zn-O  
1039     1255     1        ; Zn-O  
1040     1057     1        ; Zn-O  
1040     1253     1        ; Zn-O  
1041     1055     1        ; Zn-O  
1041     1256     1        ; Zn-O  
1042     1062     1        ; Zn-O  
1042     1259     1        ; Zn-O  
1043     1061     1        ; Zn-O  
1043     1257     1        ; Zn-O  
1044     1058     1        ; Zn-O  
1044     1260     1        ; Zn-O  
1045     1267     1        ; Zn-O  
1046     1262     1        ; Zn-O  
1047     1265     1        ; Zn-O  
1048     1264     1        ; Zn-O  
1049     1266     1        ; Zn-O  
1050     1261     1        ; Zn-O  
1051     1268     1        ; Zn-O  
1052     1263     1        ; Zn-O  
1053     1269     1        ; Zn-O  
1054     1270     1        ; Zn-O  
1055     1272     1        ; Zn-O  
1056     1271     1        ; Zn-O  
1057     1275     1        ; Zn-O  
1058     1274     1        ; Zn-O  
1059     1273     1        ; Zn-O  
1060     1276     1        ; Zn-O  
1061     1277     1        ; Zn-O  
1062     1278     1        ; Zn-O  
1063     1091     1        ; Zn-O  
1063     1281     1        ; Zn-O  
1064     1090     1        ; Zn-O  
1064     1279     1        ; Zn-O  
1065     1092     1        ; Zn-O  
1065     1280     1        ; Zn-O  
1066     1094     1        ; Zn-O  
1066     1282     1        ; Zn-O  
1067     1096     1        ; Zn-O  
1067     1285     1        ; Zn-O  
1068     1093     1        ; Zn-O  
1068     1283     1        ; Zn-O  
1069     1095     1        ; Zn-O  
1069     1287     1        ; Zn-O  
1070     1097     1        ; Zn-O  
1070     1284     1        ; Zn-O  
1071     1098     1        ; Zn-O  
1071     1286     1        ; Zn-O  
1072     1085     1        ; Zn-O  
1072     1289     1        ; Zn-O  
1073     1083     1        ; Zn-O  
1073     1288     1        ; Zn-O  
1074     1081     1        ; Zn-O  
1074     1293     1        ; Zn-O  
1075     1086     1        ; Zn-O  
1075     1294     1        ; Zn-O  
1076     1084     1        ; Zn-O  
1076     1291     1        ; Zn-O  
1077     1088     1        ; Zn-O  
1077     1292     1        ; Zn-O  
1078     1082     1        ; Zn-O  
1078     1290     1        ; Zn-O  
1079     1089     1        ; Zn-O  
1079     1296     1        ; Zn-O  
1080     1087     1        ; Zn-O  
1080     1295     1        ; Zn-O  
1081     1307     1        ; Zn-O  
1082     1309     1        ; Zn-O  
1083     1308     1        ; Zn-O  
1084     1310     1        ; Zn-O  
1085     1306     1        ; Zn-O  
1086     1312     1        ; Zn-O  
1087     1313     1        ; Zn-O  
1088     1311     1        ; Zn-O  
1089     1314     1        ; Zn-O  
1090     1298     1        ; Zn-O  
1091     1302     1        ; Zn-O  
1092     1297     1        ; Zn-O  
1093     1300     1        ; Zn-O  
1094     1303     1        ; Zn-O  
1095     1301     1        ; Zn-O  
1096     1299     1        ; Zn-O  
1097     1305     1        ; Zn-O  
1098     1304     1        ; Zn-O  
1099     1108     1        ; Zn-O  
1099     1315     1        ; Zn-O  
1100     1110     1        ; Zn-O  
1100     1320     1        ; Zn-O  
1101     1113     1        ; Zn-O  
1101     1319     1        ; Zn-O  
1102     1109     1        ; Zn-O  
1102     1316     1        ; Zn-O  
1103     1111     1        ; Zn-O  
1103     1317     1        ; Zn-O  
1104     1115     1        ; Zn-O  
1104     1321     1        ; Zn-O  
1105     1112     1        ; Zn-O  
1105     1318     1        ; Zn-O  
1106     1114     1        ; Zn-O  
1106     1323     1        ; Zn-O  
1107     1116     1        ; Zn-O  
1107     1322     1        ; Zn-O  
1108     1331     1        ; Zn-O  
1109     1327     1        ; Zn-O  
1110     1324     1        ; Zn-O  
1111     1325     1        ; Zn-O  
1112     1326     1        ; Zn-O  
1113     1329     1        ; Zn-O  
1114     1328     1        ; Zn-O  
1115     1330     1        ; Zn-O  
1116     1332     1        ; Zn-O  
1117     1126     1        ; Zn-O  
1117     1341     1        ; Zn-O  
1118     1127     1        ; Zn-O  
1118     1337     1        ; Zn-O  
1119     1130     1        ; Zn-O  
1119     1333     1        ; Zn-O  
1120     1128     1        ; Zn-O  
1120     1334     1        ; Zn-O  
1121     1133     1        ; Zn-O  
1121     1335     1        ; Zn-O  
1122     1129     1        ; Zn-O  
1122     1336     1        ; Zn-O  
1123     1131     1        ; Zn-O  
1123     1338     1        ; Zn-O  
1124     1132     1        ; Zn-O  
1124     1339     1        ; Zn-O  
1125     1134     1        ; Zn-O  
1125     1340     1        ; Zn-O  
1126     1342     1        ; Zn-O  
1127     1345     1        ; Zn-O  
1128     1343     1        ; Zn-O  
1129     1347     1        ; Zn-O  
1130     1344     1        ; Zn-O  
1131     1346     1        ; Zn-O  
1132     1348     1        ; Zn-O  
1133     1349     1        ; Zn-O  
1134     1350     1        ; Zn-O  
1135     1162     1        ; Zn-O  
1135     1377     1        ; Zn-O  
1136     1167     1        ; Zn-O  
1136     1373     1        ; Zn-O  
1137     1169     1        ; Zn-O  
1137     1372     1        ; Zn-O  
1138     1164     1        ; Zn-O  
1138     1370     1        ; Zn-O  
1139     1165     1        ; Zn-O  
1139     1369     1        ; Zn-O  
1140     1163     1        ; Zn-O  
1140     1371     1        ; Zn-O  
1141     1166     1        ; Zn-O  
1141     1374     1        ; Zn-O  
1142     1168     1        ; Zn-O  
1142     1375     1        ; Zn-O  
1143     1170     1        ; Zn-O  
1143     1376     1        ; Zn-O  
1144     1157     1        ; Zn-O  
1144     1357     1        ; Zn-O  
1145     1158     1        ; Zn-O  
1145     1355     1        ; Zn-O  
1146     1154     1        ; Zn-O  
1146     1353     1        ; Zn-O  
1147     1156     1        ; Zn-O  
1147     1352     1        ; Zn-O  
1148     1160     1        ; Zn-O  
1148     1359     1        ; Zn-O  
1149     1155     1        ; Zn-O  
1149     1356     1        ; Zn-O  
1150     1159     1        ; Zn-O  
1150     1354     1        ; Zn-O  
1151     1161     1        ; Zn-O  
1151     1351     1        ; Zn-O  
1152     1153     1        ; Zn-O  
1152     1358     1        ; Zn-O  
1153     1360     1        ; Zn-O  
1154     1362     1        ; Zn-O  
1155     1364     1        ; Zn-O  
1156     1365     1        ; Zn-O  
1157     1363     1        ; Zn-O  
1158     1361     1        ; Zn-O  
1159     1366     1        ; Zn-O  
1160     1367     1        ; Zn-O  
1161     1368     1        ; Zn-O  
1162     1378     1        ; Zn-O  
1163     1383     1        ; Zn-O  
1164     1379     1        ; Zn-O  
1165     1381     1        ; Zn-O  
1166     1380     1        ; Zn-O  
1167     1384     1        ; Zn-O  
1168     1382     1        ; Zn-O  
1169     1385     1        ; Zn-O  
1170     1386     1        ; Zn-O  
1171     1182     1        ; Zn-O  
1171     1389     1        ; Zn-O  
1172     1181     1        ; Zn-O  
1172     1390     1        ; Zn-O  
1173     1185     1        ; Zn-O  
1173     1391     1        ; Zn-O  
1174     1183     1        ; Zn-O  
1174     1387     1        ; Zn-O  
1175     1184     1        ; Zn-O  
1175     1388     1        ; Zn-O  
1176     1187     1        ; Zn-O  
1176     1392     1        ; Zn-O  
1177     1186     1        ; Zn-O  
1177     1394     1        ; Zn-O  
1178     1180     1        ; Zn-O  
1178     1393     1        ; Zn-O  
1179     1188     1        ; Zn-O  
1179     1395     1        ; Zn-O  
1180     1404     1        ; Zn-O  
1181     1396     1        ; Zn-O  
1182     1398     1        ; Zn-O  
1183     1400     1        ; Zn-O  
1184     1399     1        ; Zn-O  
1185     1397     1        ; Zn-O  
1186     1401     1        ; Zn-O  
1187     1403     1        ; Zn-O  
1188     1402     1        ; Zn-O  
1189     1199     1        ; Zn-O  
1189     1409     1        ; Zn-O  
1190     1203     1        ; Zn-O  
1190     1405     1        ; Zn-O  
1191     1200     1        ; Zn-O  
1191     1407     1        ; Zn-O  
1192     1202     1        ; Zn-O  
1192     1406     1        ; Zn-O  
1193     1201     1        ; Zn-O  
1193     1408     1        ; Zn-O  
1194     1205     1        ; Zn-O  
1194     1410     1        ; Zn-O  
1195     1204     1        ; Zn-O  
1195     1412     1        ; Zn-O  
1196     1206     1        ; Zn-O  
1196     1411     1        ; Zn-O  
1197     1198     1        ; Zn-O  
1197     1413     1        ; Zn-O  
1198     1422     1        ; Zn-O  
1199     1414     1        ; Zn-O  
1200     1416     1        ; Zn-O  
1201     1417     1        ; Zn-O  
1202     1415     1        ; Zn-O  
1203     1418     1        ; Zn-O  
1204     1419     1        ; Zn-O  
1205     1421     1        ; Zn-O  
1206     1420     1        ; Zn-O  
1207     1224     1        ; Zn-O  
1207     1431     1        ; Zn-O  
1207     1449     1        ; Zn-O  
1208     1218     1        ; Zn-O  
1208     1423     1        ; Zn-O  
1208     1442     1        ; Zn-O  
1209     1216     1        ; Zn-O  
1209     1426     1        ; Zn-O  
1209     1446     1        ; Zn-O  
1210     1223     1        ; Zn-O  
1210     1429     1        ; Zn-O  
1210     1444     1        ; Zn-O  
1211     1220     1        ; Zn-O  
1211     1427     1        ; Zn-O  
1211     1443     1        ; Zn-O  
1212     1219     1        ; Zn-O  
1212     1425     1        ; Zn-O  
1212     1445     1        ; Zn-O  
1213     1217     1        ; Zn-O  
1213     1424     1        ; Zn-O  
1213     1441     1        ; Zn-O  
1214     1222     1        ; Zn-O  
1214     1428     1        ; Zn-O  
1214     1448     1        ; Zn-O  
1215     1221     1        ; Zn-O  
1215     1430     1        ; Zn-O  
1215     1447     1        ; Zn-O  
1216     1434     1        ; Zn-O  
1216     1452     1        ; Zn-O  
1217     1436     1        ; Zn-O  
1217     1456     1        ; Zn-O  
1218     1435     1        ; Zn-O  
1218     1455     1        ; Zn-O  
1219     1433     1        ; Zn-O  
1219     1454     1        ; Zn-O  
1220     1440     1        ; Zn-O  
1220     1457     1        ; Zn-O  
1221     1438     1        ; Zn-O  
1221     1453     1        ; Zn-O  
1222     1439     1        ; Zn-O  
1222     1458     1        ; Zn-O  
1223     1437     1        ; Zn-O  
1223     1451     1        ; Zn-O  
1224     1432     1        ; Zn-O  
1224     1450     1        ; Zn-O  
1225     1239     1        ; Zn-O  
1225     1460     1        ; Zn-O  
1225     1468     1        ; Zn-O  
1226     1234     1        ; Zn-O  
1226     1461     1        ; Zn-O  
1226     1471     1        ; Zn-O  
1227     1237     1        ; Zn-O  
1227     1464     1        ; Zn-O  
1227     1469     1        ; Zn-O  
1228     1236     1        ; Zn-O  
1228     1459     1        ; Zn-O  
1228     1473     1        ; Zn-O  
1229     1235     1        ; Zn-O  
1229     1465     1        ; Zn-O  
1229     1470     1        ; Zn-O  
1230     1238     1        ; Zn-O  
1230     1463     1        ; Zn-O  
1230     1474     1        ; Zn-O  
1231     1240     1        ; Zn-O  
1231     1462     1        ; Zn-O  
1231     1472     1        ; Zn-O  
1232     1241     1        ; Zn-O  
1232     1467     1        ; Zn-O  
1232     1475     1        ; Zn-O  
1233     1242     1        ; Zn-O  
1233     1466     1        ; Zn-O  
1233     1476     1        ; Zn-O  
1234     1478     1        ; Zn-O  
1234     1486     1        ; Zn-O  
1235     1482     1        ; Zn-O  
1235     1489     1        ; Zn-O  
1236     1479     1        ; Zn-O  
1236     1492     1        ; Zn-O  
1237     1483     1        ; Zn-O  
1237     1488     1        ; Zn-O  
1238     1480     1        ; Zn-O  
1238     1490     1        ; Zn-O  
1239     1477     1        ; Zn-O  
1239     1487     1        ; Zn-O  
1240     1481     1        ; Zn-O  
1240     1491     1        ; Zn-O  
1241     1485     1        ; Zn-O  
1241     1494     1        ; Zn-O  
1242     1484     1        ; Zn-O  
1242     1493     1        ; Zn-O  
1243     1252     1        ; Zn-O  
1243     1477     1        ; Zn-O  
1243     1522     1        ; Zn-O  
1244     1254     1        ; Zn-O  
1244     1478     1        ; Zn-O  
1244     1524     1        ; Zn-O  
1245     1257     1        ; Zn-O  
1245     1482     1        ; Zn-O  
1245     1528     1        ; Zn-O  
1246     1256     1        ; Zn-O  
1246     1479     1        ; Zn-O  
1246     1523     1        ; Zn-O  
1247     1253     1        ; Zn-O  
1247     1481     1        ; Zn-O  
1247     1526     1        ; Zn-O  
1248     1255     1        ; Zn-O  
1248     1480     1        ; Zn-O  
1248     1525     1        ; Zn-O  
1249     1259     1        ; Zn-O  
1249     1484     1        ; Zn-O  
1249     1527     1        ; Zn-O  
1250     1258     1        ; Zn-O  
1250     1483     1        ; Zn-O  
1250     1529     1        ; Zn-O  
1251     1260     1        ; Zn-O  
1251     1485     1        ; Zn-O  
1251     1530     1        ; Zn-O  
1252     1460     1        ; Zn-O  
1252     1513     1        ; Zn-O  
1253     1462     1        ; Zn-O  
1253     1516     1        ; Zn-O  
1254     1461     1        ; Zn-O  
1254     1517     1        ; Zn-O  
1255     1463     1        ; Zn-O  
1255     1514     1        ; Zn-O  
1256     1459     1        ; Zn-O  
1256     1515     1        ; Zn-O  
1257     1465     1        ; Zn-O  
1257     1521     1        ; Zn-O  
1258     1464     1        ; Zn-O  
1258     1518     1        ; Zn-O  
1259     1466     1        ; Zn-O  
1259     1519     1        ; Zn-O  
1260     1467     1        ; Zn-O  
1260     1520     1        ; Zn-O  
1261     1275     1        ; Zn-O  
1261     1439     1        ; Zn-O  
1261     1496     1        ; Zn-O  
1262     1274     1        ; Zn-O  
1262     1438     1        ; Zn-O  
1262     1501     1        ; Zn-O  
1263     1273     1        ; Zn-O  
1263     1440     1        ; Zn-O  
1263     1499     1        ; Zn-O  
1264     1271     1        ; Zn-O  
1264     1433     1        ; Zn-O  
1264     1495     1        ; Zn-O  
1265     1270     1        ; Zn-O  
1265     1436     1        ; Zn-O  
1265     1497     1        ; Zn-O  
1266     1272     1        ; Zn-O  
1266     1434     1        ; Zn-O  
1266     1498     1        ; Zn-O  
1267     1276     1        ; Zn-O  
1267     1435     1        ; Zn-O  
1267     1500     1        ; Zn-O  
1268     1277     1        ; Zn-O  
1268     1437     1        ; Zn-O  
1268     1502     1        ; Zn-O  
1269     1278     1        ; Zn-O  
1269     1432     1        ; Zn-O  
1269     1503     1        ; Zn-O  
1270     1424     1        ; Zn-O  
1270     1504     1        ; Zn-O  
1271     1425     1        ; Zn-O  
1271     1510     1        ; Zn-O  
1272     1426     1        ; Zn-O  
1272     1506     1        ; Zn-O  
1273     1427     1        ; Zn-O  
1273     1505     1        ; Zn-O  
1274     1430     1        ; Zn-O  
1274     1509     1        ; Zn-O  
1275     1428     1        ; Zn-O  
1275     1507     1        ; Zn-O  
1276     1423     1        ; Zn-O  
1276     1508     1        ; Zn-O  
1277     1429     1        ; Zn-O  
1277     1511     1        ; Zn-O  
1278     1431     1        ; Zn-O  
1278     1512     1        ; Zn-O  
1279     1309     1        ; Zn-O  
1279     1470     1        ; Zn-O  
1279     1516     1        ; Zn-O  
1280     1306     1        ; Zn-O  
1280     1471     1        ; Zn-O  
1280     1513     1        ; Zn-O  
1281     1307     1        ; Zn-O  
1281     1469     1        ; Zn-O  
1281     1515     1        ; Zn-O  
1282     1308     1        ; Zn-O  
1282     1468     1        ; Zn-O  
1282     1514     1        ; Zn-O  
1283     1310     1        ; Zn-O  
1283     1474     1        ; Zn-O  
1283     1517     1        ; Zn-O  
1284     1311     1        ; Zn-O  
1284     1472     1        ; Zn-O  
1284     1519     1        ; Zn-O  
1285     1313     1        ; Zn-O  
1285     1473     1        ; Zn-O  
1285     1520     1        ; Zn-O  
1286     1312     1        ; Zn-O  
1286     1476     1        ; Zn-O  
1286     1521     1        ; Zn-O  
1287     1314     1        ; Zn-O  
1287     1475     1        ; Zn-O  
1287     1518     1        ; Zn-O  
1288     1302     1        ; Zn-O  
1288     1454     1        ; Zn-O  
1288     1498     1        ; Zn-O  
1289     1301     1        ; Zn-O  
1289     1453     1        ; Zn-O  
1289     1495     1        ; Zn-O  
1290     1303     1        ; Zn-O  
1290     1456     1        ; Zn-O  
1290     1499     1        ; Zn-O  
1291     1299     1        ; Zn-O  
1291     1452     1        ; Zn-O  
1291     1501     1        ; Zn-O  
1292     1300     1        ; Zn-O  
1292     1457     1        ; Zn-O  
1292     1500     1        ; Zn-O  
1293     1298     1        ; Zn-O  
1293     1451     1        ; Zn-O  
1293     1496     1        ; Zn-O  
1294     1297     1        ; Zn-O  
1294     1455     1        ; Zn-O  
1294     1497     1        ; Zn-O  
1295     1305     1        ; Zn-O  
1295     1458     1        ; Zn-O  
1295     1503     1        ; Zn-O  
1296     1304     1        ; Zn-O  
1296     1450     1        ; Zn-O  
1296     1502     1        ; Zn-O  
1297     1442     1        ; Zn-O  
1297     1504     1        ; Zn-O  
1298     1444     1        ; Zn-O  
1298     1507     1        ; Zn-O  
1299     1446     1        ; Zn-O  
1299     1509     1        ; Zn-O  
1300     1443     1        ; Zn-O  
1300     1508     1        ; Zn-O  
1301     1447     1        ; Zn-O  
1301     1510     1        ; Zn-O  
1302     1445     1        ; Zn-O  
1302     1506     1        ; Zn-O  
1303     1441     1        ; Zn-O  
1303     1505     1        ; Zn-O  
1304     1449     1        ; Zn-O  
1304     1511     1        ; Zn-O  
1305     1448     1        ; Zn-O  
1305     1512     1        ; Zn-O  
1306     1486     1        ; Zn-O  
1306     1522     1        ; Zn-O  
1307     1488     1        ; Zn-O  
1307     1523     1        ; Zn-O  
1308     1487     1        ; Zn-O  
1308     1525     1        ; Zn-O  
1309     1489     1        ; Zn-O  
1309     1526     1        ; Zn-O  
1310     1490     1        ; Zn-O  
1310     1524     1        ; Zn-O  
1311     1491     1        ; Zn-O  
1311     1527     1        ; Zn-O  
1312     1493     1        ; Zn-O  
1312     1528     1        ; Zn-O  
1313     1492     1        ; Zn-O  
1313     1530     1        ; Zn-O  
1314     1494     1        ; Zn-O  
1314     1529     1        ; Zn-O  
1315     1351     1        ; Zn-O  
1315     1531     1        ; Zn-O  
1315     1549     1        ; Zn-O  
1316     1357     1        ; Zn-O  
1316     1536     1        ; Zn-O  
1316     1552     1        ; Zn-O  
1317     1354     1        ; Zn-O  
1317     1537     1        ; Zn-O  
1317     1551     1        ; Zn-O  
1318     1353     1        ; Zn-O  
1318     1533     1        ; Zn-O  
1318     1554     1        ; Zn-O  
1319     1352     1        ; Zn-O  
1319     1532     1        ; Zn-O  
1319     1550     1        ; Zn-O  
1320     1359     1        ; Zn-O  
1320     1535     1        ; Zn-O  
1320     1553     1        ; Zn-O  
1321     1356     1        ; Zn-O  
1321     1534     1        ; Zn-O  
1321     1556     1        ; Zn-O  
1322     1355     1        ; Zn-O  
1322     1539     1        ; Zn-O  
1322     1555     1        ; Zn-O  
1323     1358     1        ; Zn-O  
1323     1538     1        ; Zn-O  
1323     1557     1        ; Zn-O  
1324     1363     1        ; Zn-O  
1324     1545     1        ; Zn-O  
1324     1559     1        ; Zn-O  
1325     1362     1        ; Zn-O  
1325     1541     1        ; Zn-O  
1325     1560     1        ; Zn-O  
1326     1364     1        ; Zn-O  
1326     1544     1        ; Zn-O  
1326     1561     1        ; Zn-O  
1327     1361     1        ; Zn-O  
1327     1542     1        ; Zn-O  
1327     1562     1        ; Zn-O  
1328     1365     1        ; Zn-O  
1328     1546     1        ; Zn-O  
1328     1565     1        ; Zn-O  
1329     1368     1        ; Zn-O  
1329     1547     1        ; Zn-O  
1329     1563     1        ; Zn-O  
1330     1366     1        ; Zn-O  
1330     1543     1        ; Zn-O  
1330     1566     1        ; Zn-O  
1331     1360     1        ; Zn-O  
1331     1540     1        ; Zn-O  
1331     1558     1        ; Zn-O  
1332     1367     1        ; Zn-O  
1332     1548     1        ; Zn-O  
1332     1564     1        ; Zn-O  
1333     1391     1        ; Zn-O  
1333     1536     1        ; Zn-O  
1333     1571     1        ; Zn-O  
1334     1388     1        ; Zn-O  
1334     1534     1        ; Zn-O  
1334     1572     1        ; Zn-O  
1335     1387     1        ; Zn-O  
1335     1532     1        ; Zn-O  
1335     1570     1        ; Zn-O  
1336     1389     1        ; Zn-O  
1336     1533     1        ; Zn-O  
1336     1567     1        ; Zn-O  
1337     1390     1        ; Zn-O  
1337     1537     1        ; Zn-O  
1337     1568     1        ; Zn-O  
1338     1392     1        ; Zn-O  
1338     1535     1        ; Zn-O  
1338     1573     1        ; Zn-O  
1339     1393     1        ; Zn-O  
1339     1538     1        ; Zn-O  
1339     1574     1        ; Zn-O  
1340     1394     1        ; Zn-O  
1340     1539     1        ; Zn-O  
1340     1575     1        ; Zn-O  
1341     1395     1        ; Zn-O  
1341     1531     1        ; Zn-O  
1341     1569     1        ; Zn-O  
1342     1404     1        ; Zn-O  
1342     1540     1        ; Zn-O  
1342     1583     1        ; Zn-O  
1343     1396     1        ; Zn-O  
1343     1543     1        ; Zn-O  
1343     1577     1        ; Zn-O  
1344     1401     1        ; Zn-O  
1344     1542     1        ; Zn-O  
1344     1580     1        ; Zn-O  
1345     1398     1        ; Zn-O  
1345     1541     1        ; Zn-O  
1345     1576     1        ; Zn-O  
1346     1397     1        ; Zn-O  
1346     1545     1        ; Zn-O  
1346     1579     1        ; Zn-O  
1347     1399     1        ; Zn-O  
1347     1544     1        ; Zn-O  
1347     1581     1        ; Zn-O  
1348     1400     1        ; Zn-O  
1348     1546     1        ; Zn-O  
1348     1582     1        ; Zn-O  
1349     1402     1        ; Zn-O  
1349     1547     1        ; Zn-O  
1349     1578     1        ; Zn-O  
1350     1403     1        ; Zn-O  
1350     1548     1        ; Zn-O  
1350     1584     1        ; Zn-O  
1351     1593     1        ; Zn-O  
1351     1610     1        ; Zn-O  
1352     1589     1        ; Zn-O  
1352     1606     1        ; Zn-O  
1353     1587     1        ; Zn-O  
1353     1603     1        ; Zn-O  
1354     1586     1        ; Zn-O  
1354     1608     1        ; Zn-O  
1355     1590     1        ; Zn-O  
1355     1607     1        ; Zn-O  
1356     1588     1        ; Zn-O  
1356     1609     1        ; Zn-O  
1357     1585     1        ; Zn-O  
1357     1604     1        ; Zn-O  
1358     1592     1        ; Zn-O  
1358     1611     1        ; Zn-O  
1359     1591     1        ; Zn-O  
1359     1605     1        ; Zn-O  
1360     1594     1        ; Zn-O  
1360     1613     1        ; Zn-O  
1361     1597     1        ; Zn-O  
1361     1614     1        ; Zn-O  
1362     1600     1        ; Zn-O  
1362     1612     1        ; Zn-O  
1363     1598     1        ; Zn-O  
1363     1617     1        ; Zn-O  
1364     1599     1        ; Zn-O  
1364     1618     1        ; Zn-O  
1365     1595     1        ; Zn-O  
1365     1616     1        ; Zn-O  
1366     1596     1        ; Zn-O  
1366     1620     1        ; Zn-O  
1367     1601     1        ; Zn-O  
1367     1615     1        ; Zn-O  
1368     1602     1        ; Zn-O  
1368     1619     1        ; Zn-O  
1369     1407     1        ; Zn-O  
1369     1553     1        ; Zn-O  
1369     1568     1        ; Zn-O  
1370     1405     1        ; Zn-O  
1370     1555     1        ; Zn-O  
1370     1572     1        ; Zn-O  
1371     1409     1        ; Zn-O  
1371     1552     1        ; Zn-O  
1371     1567     1        ; Zn-O  
1372     1406     1        ; Zn-O  
1372     1550     1        ; Zn-O  
1372     1571     1        ; Zn-O  
1373     1408     1        ; Zn-O  
1373     1554     1        ; Zn-O  
1373     1570     1        ; Zn-O  
1374     1410     1        ; Zn-O  
1374     1551     1        ; Zn-O  
1374     1574     1        ; Zn-O  
1375     1413     1        ; Zn-O  
1375     1557     1        ; Zn-O  
1375     1573     1        ; Zn-O  
1376     1412     1        ; Zn-O  
1376     1556     1        ; Zn-O  
1376     1569     1        ; Zn-O  
1377     1411     1        ; Zn-O  
1377     1549     1        ; Zn-O  
1377     1575     1        ; Zn-O  
1378     1422     1        ; Zn-O  
1378     1558     1        ; Zn-O  
1378     1584     1        ; Zn-O  
1379     1416     1        ; Zn-O  
1379     1564     1        ; Zn-O  
1379     1577     1        ; Zn-O  
1380     1417     1        ; Zn-O  
1380     1560     1        ; Zn-O  
1380     1582     1        ; Zn-O  
1381     1414     1        ; Zn-O  
1381     1559     1        ; Zn-O  
1381     1576     1        ; Zn-O  
1382     1415     1        ; Zn-O  
1382     1565     1        ; Zn-O  
1382     1579     1        ; Zn-O  
1383     1418     1        ; Zn-O  
1383     1562     1        ; Zn-O  
1383     1581     1        ; Zn-O  
1384     1419     1        ; Zn-O  
1384     1561     1        ; Zn-O  
1384     1578     1        ; Zn-O  
1385     1420     1        ; Zn-O  
1385     1563     1        ; Zn-O  
1385     1580     1        ; Zn-O  
1386     1421     1        ; Zn-O  
1386     1566     1        ; Zn-O  
1386     1583     1        ; Zn-O  
1387     1589     1        ; Zn-O  
1387     1624     1        ; Zn-O  
1388     1588     1        ; Zn-O  
1388     1622     1        ; Zn-O  
1389     1587     1        ; Zn-O  
1389     1623     1        ; Zn-O  
1390     1586     1        ; Zn-O  
1390     1621     1        ; Zn-O  
1391     1585     1        ; Zn-O  
1391     1625     1        ; Zn-O  
1392     1591     1        ; Zn-O  
1392     1628     1        ; Zn-O  
1393     1592     1        ; Zn-O  
1393     1627     1        ; Zn-O  
1394     1590     1        ; Zn-O  
1394     1626     1        ; Zn-O  
1395     1593     1        ; Zn-O  
1395     1629     1        ; Zn-O  
1396     1596     1        ; Zn-O  
1396     1630     1        ; Zn-O  
1397     1598     1        ; Zn-O  
1397     1631     1        ; Zn-O  
1398     1600     1        ; Zn-O  
1398     1632     1        ; Zn-O  
1399     1599     1        ; Zn-O  
1399     1634     1        ; Zn-O  
1400     1595     1        ; Zn-O  
1400     1633     1        ; Zn-O  
1401     1597     1        ; Zn-O  
1401     1635     1        ; Zn-O  
1402     1602     1        ; Zn-O  
1402     1636     1        ; Zn-O  
1403     1601     1        ; Zn-O  
1403     1638     1        ; Zn-O  
1404     1594     1        ; Zn-O  
1404     1637     1        ; Zn-O  
1405     1607     1        ; Zn-O  
1405     1622     1        ; Zn-O  
1406     1606     1        ; Zn-O  
1406     1625     1        ; Zn-O  
1407     1605     1        ; Zn-O  
1407     1621     1        ; Zn-O  
1408     1603     1        ; Zn-O  
1408     1624     1        ; Zn-O  
1409     1604     1        ; Zn-O  
1409     1623     1        ; Zn-O  
1410     1608     1        ; Zn-O  
1410     1627     1        ; Zn-O  
1411     1610     1        ; Zn-O  
1411     1626     1        ; Zn-O  
1412     1609     1        ; Zn-O  
1412     1629     1        ; Zn-O  
1413     1611     1        ; Zn-O  
1413     1628     1        ; Zn-O  
1414     1617     1        ; Zn-O  
1414     1632     1        ; Zn-O  
1415     1616     1        ; Zn-O  
1415     1631     1        ; Zn-O  
1416     1615     1        ; Zn-O  
1416     1630     1        ; Zn-O  
1417     1612     1        ; Zn-O  
1417     1633     1        ; Zn-O  
1418     1614     1        ; Zn-O  
1418     1634     1        ; Zn-O  
1419     1618     1        ; Zn-O  
1419     1636     1        ; Zn-O  
1420     1619     1        ; Zn-O  
1420     1635     1        ; Zn-O  
1421     1620     1        ; Zn-O  
1421     1637     1        ; Zn-O  
1422     1613     1        ; Zn-O  
1422     1638     1        ; Zn-O  
1423     1461     1        ; Zn-O  
1423     1550     1        ; Zn-O  
1424     1460     1        ; Zn-O  
1424     1554     1        ; Zn-O  
1425     1464     1        ; Zn-O  
1425     1551     1        ; Zn-O  
1426     1459     1        ; Zn-O  
1426     1553     1        ; Zn-O  
1427     1463     1        ; Zn-O  
1427     1552     1        ; Zn-O  
1428     1462     1        ; Zn-O  
1428     1555     1        ; Zn-O  
1429     1465     1        ; Zn-O  
1429     1556     1        ; Zn-O  
1430     1467     1        ; Zn-O  
1430     1557     1        ; Zn-O  
1431     1466     1        ; Zn-O  
1431     1549     1        ; Zn-O  
1432     1485     1        ; Zn-O  
1432     1558     1        ; Zn-O  
1433     1477     1        ; Zn-O  
1433     1560     1        ; Zn-O  
1434     1480     1        ; Zn-O  
1434     1559     1        ; Zn-O  
1435     1484     1        ; Zn-O  
1435     1563     1        ; Zn-O  
1436     1482     1        ; Zn-O  
1436     1561     1        ; Zn-O  
1437     1483     1        ; Zn-O  
1437     1566     1        ; Zn-O  
1438     1478     1        ; Zn-O  
1438     1565     1        ; Zn-O  
1439     1479     1        ; Zn-O  
1439     1564     1        ; Zn-O  
1440     1481     1        ; Zn-O  
1440     1562     1        ; Zn-O  
1441     1468     1        ; Zn-O  
1441     1533     1        ; Zn-O  
1442     1471     1        ; Zn-O  
1442     1532     1        ; Zn-O  
1443     1474     1        ; Zn-O  
1443     1536     1        ; Zn-O  
1444     1470     1        ; Zn-O  
1444     1534     1        ; Zn-O  
1445     1469     1        ; Zn-O  
1445     1537     1        ; Zn-O  
1446     1473     1        ; Zn-O  
1446     1535     1        ; Zn-O  
1447     1475     1        ; Zn-O  
1447     1538     1        ; Zn-O  
1448     1472     1        ; Zn-O  
1448     1539     1        ; Zn-O  
1449     1476     1        ; Zn-O  
1449     1531     1        ; Zn-O  
1450     1494     1        ; Zn-O  
1450     1540     1        ; Zn-O  
1451     1488     1        ; Zn-O  
1451     1543     1        ; Zn-O  
1452     1490     1        ; Zn-O  
1452     1545     1        ; Zn-O  
1453     1486     1        ; Zn-O  
1453     1546     1        ; Zn-O  
1454     1487     1        ; Zn-O  
1454     1541     1        ; Zn-O  
1455     1493     1        ; Zn-O  
1455     1547     1        ; Zn-O  
1456     1489     1        ; Zn-O  
1456     1544     1        ; Zn-O  
1457     1491     1        ; Zn-O  
1457     1542     1        ; Zn-O  
1458     1492     1        ; Zn-O  
1458     1548     1        ; Zn-O  
1459     1605     1        ; Zn-O  
1460     1603     1        ; Zn-O  
1461     1606     1        ; Zn-O  
1462     1607     1        ; Zn-O  
1463     1604     1        ; Zn-O  
1464     1608     1        ; Zn-O  
1465     1609     1        ; Zn-O  
1466     1610     1        ; Zn-O  
1467     1611     1        ; Zn-O  
1468     1587     1        ; Zn-O  
1469     1586     1        ; Zn-O  
1470     1588     1        ; Zn-O  
1471     1589     1        ; Zn-O  
1472     1590     1        ; Zn-O  
1473     1591     1        ; Zn-O  
1474     1585     1        ; Zn-O  
1475     1592     1        ; Zn-O  
1476     1593     1        ; Zn-O  
1477     1612     1        ; Zn-O  
1478     1616     1        ; Zn-O  
1479     1615     1        ; Zn-O  
1480     1617     1        ; Zn-O  
1481     1614     1        ; Zn-O  
1482     1618     1        ; Zn-O  
1483     1620     1        ; Zn-O  
1484     1619     1        ; Zn-O  
1485     1613     1        ; Zn-O  
1486     1595     1        ; Zn-O  
1487     1600     1        ; Zn-O  
1488     1596     1        ; Zn-O  
1489     1599     1        ; Zn-O  
1490     1598     1        ; Zn-O  
1491     1597     1        ; Zn-O  
1492     1601     1        ; Zn-O  
1493     1602     1        ; Zn-O  
1494     1594     1        ; Zn-O  
1495     1522     1        ; Zn-O  
1495     1582     1        ; Zn-O  
1496     1523     1        ; Zn-O  
1496     1577     1        ; Zn-O  
1497     1528     1        ; Zn-O  
1497     1578     1        ; Zn-O  
1498     1525     1        ; Zn-O  
1498     1576     1        ; Zn-O  
1499     1526     1        ; Zn-O  
1499     1581     1        ; Zn-O  
1500     1527     1        ; Zn-O  
1500     1580     1        ; Zn-O  
1501     1524     1        ; Zn-O  
1501     1579     1        ; Zn-O  
1502     1529     1        ; Zn-O  
1502     1583     1        ; Zn-O  
1503     1530     1        ; Zn-O  
1503     1584     1        ; Zn-O  
1504     1513     1        ; Zn-O  
1504     1570     1        ; Zn-O  
1505     1514     1        ; Zn-O  
1505     1567     1        ; Zn-O  
1506     1515     1        ; Zn-O  
1506     1568     1        ; Zn-O  
1507     1516     1        ; Zn-O  
1507     1572     1        ; Zn-O  
1508     1517     1        ; Zn-O  
1508     1571     1        ; Zn-O  
1509     1520     1        ; Zn-O  
1509     1573     1        ; Zn-O  
1510     1518     1        ; Zn-O  
1510     1574     1        ; Zn-O  
1511     1521     1        ; Zn-O  
1511     1569     1        ; Zn-O  
1512     1519     1        ; Zn-O  
1512     1575     1        ; Zn-O  
1513     1624     1        ; Zn-O  
1514     1623     1        ; Zn-O  
1515     1621     1        ; Zn-O  
1516     1622     1        ; Zn-O  
1517     1625     1        ; Zn-O  
1518     1627     1        ; Zn-O  
1519     1626     1        ; Zn-O  
1520     1628     1        ; Zn-O  
1521     1629     1        ; Zn-O  
1522     1633     1        ; Zn-O  
1523     1630     1        ; Zn-O  
1524     1631     1        ; Zn-O  
1525     1632     1        ; Zn-O  
1526     1634     1        ; Zn-O  
1527     1635     1        ; Zn-O  
1528     1636     1        ; Zn-O  
1529     1637     1        ; Zn-O  
1530     1638     1        ; Zn-O  
1531     1540     1        ; Zn-O  
1532     1547     1        ; Zn-O  
1533     1544     1        ; Zn-O  
1534     1543     1        ; Zn-O  
1535     1545     1        ; Zn-O  
1536     1542     1        ; Zn-O  
1537     1541     1        ; Zn-O  
1538     1546     1        ; Zn-O  
1539     1548     1        ; Zn-O  
1549     1558     1        ; Zn-O  
1550     1563     1        ; Zn-O  
1551     1560     1        ; Zn-O  
1552     1562     1        ; Zn-O  
1553     1559     1        ; Zn-O  
1554     1561     1        ; Zn-O  
1555     1564     1        ; Zn-O  
1556     1566     1        ; Zn-O  
1557     1565     1        ; Zn-O  
1567     1581     1        ; Zn-O  
1568     1576     1        ; Zn-O  
1569     1583     1        ; Zn-O  
1570     1578     1        ; Zn-O  
1571     1580     1        ; Zn-O  
1572     1577     1        ; Zn-O  
1573     1579     1        ; Zn-O  
1574     1582     1        ; Zn-O  
1575     1584     1        ; Zn-O  
1585     1598     1        ; Zn-O  
1586     1596     1        ; Zn-O  
1587     1600     1        ; Zn-O  
1588     1599     1        ; Zn-O  
1589     1595     1        ; Zn-O  
1590     1597     1        ; Zn-O  
1591     1601     1        ; Zn-O  
1592     1594     1        ; Zn-O  
1593     1602     1        ; Zn-O  
1603     1612     1        ; Zn-O  
1604     1617     1        ; Zn-O  
1605     1615     1        ; Zn-O  
1606     1616     1        ; Zn-O  
1607     1614     1        ; Zn-O  
1608     1620     1        ; Zn-O  
1609     1618     1        ; Zn-O  
1610     1619     1        ; Zn-O  
1611     1613     1        ; Zn-O  
1621     1630     1        ; Zn-O  
1622     1634     1        ; Zn-O  
1623     1632     1        ; Zn-O  
1624     1633     1        ; Zn-O  
1625     1631     1        ; Zn-O  
1626     1635     1        ; Zn-O  
1627     1637     1        ; Zn-O  
1628     1638     1        ; Zn-O  
1629     1636     1        ; Zn-O  
1675     1684     1        ; Zn-O  
1676     1687     1        ; Zn-O  
1677     1689     1        ; Zn-O  
1678     1691     1        ; Zn-O  
1679     1685     1        ; Zn-O  
1680     1690     1        ; Zn-O  
1681     1686     1        ; Zn-O  
1682     1688     1        ; Zn-O  
1683     1692     1        ; Zn-O  
1693     1715     1        ; Zn-O  
1694     1712     1        ; Zn-O  
1695     1713     1        ; Zn-O  
1696     1711     1        ; Zn-O  
1697     1714     1        ; Zn-O  
1698     1718     1        ; Zn-O  
1699     1717     1        ; Zn-O  
1700     1716     1        ; Zn-O  
1701     1719     1        ; Zn-O  
1702     1725     1        ; Zn-O  
1703     1720     1        ; Zn-O  
1704     1723     1        ; Zn-O  
1705     1721     1        ; Zn-O  
1706     1722     1        ; Zn-O  
1707     1724     1        ; Zn-O  
1708     1726     1        ; Zn-O  
1709     1728     1        ; Zn-O  
1710     1727     1        ; Zn-O  
1729     1792     1        ; O-H   
1730     1798     1        ; O-H   
1731     1793     1        ; O-H   
1732     1799     1        ; O-H   
1733     1797     1        ; O-H   
1734     1794     1        ; O-H   
1735     1796     1        ; O-H   
1736     1795     1        ; O-H   
1737     1800     1        ; O-H   
1738     1801     1        ; O-H   
1739     1802     1        ; O-H   
1740     1809     1        ; O-H   
1741     1806     1        ; O-H   
1742     1805     1        ; O-H   
1743     1807     1        ; O-H   
1744     1803     1        ; O-H   
1745     1804     1        ; O-H   
1746     1808     1        ; O-H   
1747     1810     1        ; O-H   
1748     1816     1        ; O-H   
1749     1814     1        ; O-H   
1750     1811     1        ; O-H   
1751     1813     1        ; O-H   
1752     1815     1        ; O-H   
1753     1817     1        ; O-H   
1754     1812     1        ; O-H   
1755     1818     1        ; O-H   
1756     1820     1        ; O-H   
1757     1822     1        ; O-H   
1758     1823     1        ; O-H   
1759     1826     1        ; O-H   
1760     1821     1        ; O-H   
1761     1825     1        ; O-H   
1762     1819     1        ; O-H   
1763     1824     1        ; O-H   
1764     1827     1        ; O-H   
1765     1835     1        ; O-H   
1766     1828     1        ; O-H   
1767     1829     1        ; O-H   
1768     1831     1        ; O-H   
1769     1830     1        ; O-H   
1770     1833     1        ; O-H   
1771     1832     1        ; O-H   
1772     1834     1        ; O-H   
1773     1836     1        ; O-H   
1774     1837     1        ; O-H   
1775     1841     1        ; O-H   
1776     1843     1        ; O-H   
1777     1840     1        ; O-H   
1778     1838     1        ; O-H   
1779     1842     1        ; O-H   
1780     1844     1        ; O-H   
1781     1839     1        ; O-H   
1782     1845     1        ; O-H   
1783     1853     1        ; O-H   
1784     1851     1        ; O-H   
1785     1846     1        ; O-H   
1786     1848     1        ; O-H   
1787     1850     1        ; O-H   
1788     1852     1        ; O-H   
1789     1849     1        ; O-H   
1790     1847     1        ; O-H   
1791     1854     1        ; O-H   

[ angles ]
;  i        j        k        func    desc     
  2        37     1855     1        ; Zn-O-H 
168        37     1855     1        ; Zn-O-H 
187        37     1855     1        ; Zn-O-H 
  4        38     1859     1        ; Zn-O-H 
163        38     1859     1        ; Zn-O-H 
181        38     1859     1        ; Zn-O-H 
  1        39     1856     1        ; Zn-O-H 
167        39     1856     1        ; Zn-O-H 
188        39     1856     1        ; Zn-O-H 
  5        40     1857     1        ; Zn-O-H 
165        40     1857     1        ; Zn-O-H 
182        40     1857     1        ; Zn-O-H 
  3        41     1858     1        ; Zn-O-H 
171        41     1858     1        ; Zn-O-H 
184        41     1858     1        ; Zn-O-H 
  6        42     1862     1        ; Zn-O-H 
164        42     1862     1        ; Zn-O-H 
183        42     1862     1        ; Zn-O-H 
  7        43     1861     1        ; Zn-O-H 
166        43     1861     1        ; Zn-O-H 
185        43     1861     1        ; Zn-O-H 
  9        44     1863     1        ; Zn-O-H 
169        44     1863     1        ; Zn-O-H 
186        44     1863     1        ; Zn-O-H 
  8        45     1860     1        ; Zn-O-H 
170        45     1860     1        ; Zn-O-H 
189        45     1860     1        ; Zn-O-H 
 11        46     1864     1        ; Zn-O-H 
145        46     1864     1        ; Zn-O-H 
226        46     1864     1        ; Zn-O-H 
 12        47     1868     1        ; Zn-O-H 
146        47     1868     1        ; Zn-O-H 
227        47     1868     1        ; Zn-O-H 
 10        48     1867     1        ; Zn-O-H 
147        48     1867     1        ; Zn-O-H 
229        48     1867     1        ; Zn-O-H 
 14        49     1865     1        ; Zn-O-H 
152        49     1865     1        ; Zn-O-H 
233        49     1865     1        ; Zn-O-H 
 17        50     1866     1        ; Zn-O-H 
151        50     1866     1        ; Zn-O-H 
230        50     1866     1        ; Zn-O-H 
 15        51     1869     1        ; Zn-O-H 
150        51     1869     1        ; Zn-O-H 
232        51     1869     1        ; Zn-O-H 
 16        52     1870     1        ; Zn-O-H 
148        52     1870     1        ; Zn-O-H 
228        52     1870     1        ; Zn-O-H 
 13        53     1871     1        ; Zn-O-H 
149        53     1871     1        ; Zn-O-H 
231        53     1871     1        ; Zn-O-H 
 18        54     1872     1        ; Zn-O-H 
153        54     1872     1        ; Zn-O-H 
234        54     1872     1        ; Zn-O-H 
 23        55     1873     1        ; Zn-O-H 
146        55     1873     1        ; Zn-O-H 
263        55     1873     1        ; Zn-O-H 
 25        56     1879     1        ; Zn-O-H 
152        56     1879     1        ; Zn-O-H 
268        56     1879     1        ; Zn-O-H 
 20        57     1874     1        ; Zn-O-H 
150        57     1874     1        ; Zn-O-H 
264        57     1874     1        ; Zn-O-H 
 22        58     1877     1        ; Zn-O-H 
147        58     1877     1        ; Zn-O-H 
265        58     1877     1        ; Zn-O-H 
 21        59     1875     1        ; Zn-O-H 
145        59     1875     1        ; Zn-O-H 
262        59     1875     1        ; Zn-O-H 
 26        60     1878     1        ; Zn-O-H 
151        60     1878     1        ; Zn-O-H 
267        60     1878     1        ; Zn-O-H 
 24        61     1881     1        ; Zn-O-H 
148        61     1881     1        ; Zn-O-H 
269        61     1881     1        ; Zn-O-H 
 27        62     1880     1        ; Zn-O-H 
153        62     1880     1        ; Zn-O-H 
266        62     1880     1        ; Zn-O-H 
 19        63     1876     1        ; Zn-O-H 
149        63     1876     1        ; Zn-O-H 
270        63     1876     1        ; Zn-O-H 
 65        73     1883     1        ; Zn-O-H 
176        73     1883     1        ; Zn-O-H 
280        73     1883     1        ; Zn-O-H 
 64        74     1885     1        ; Zn-O-H 
174        74     1885     1        ; Zn-O-H 
283        74     1885     1        ; Zn-O-H 
 66        75     1887     1        ; Zn-O-H 
172        75     1887     1        ; Zn-O-H 
282        75     1887     1        ; Zn-O-H 
 67        76     1884     1        ; Zn-O-H 
175        76     1884     1        ; Zn-O-H 
281        76     1884     1        ; Zn-O-H 
 68        77     1888     1        ; Zn-O-H 
178        77     1888     1        ; Zn-O-H 
285        77     1888     1        ; Zn-O-H 
 70        78     1886     1        ; Zn-O-H 
177        78     1886     1        ; Zn-O-H 
287        78     1886     1        ; Zn-O-H 
 69        79     1882     1        ; Zn-O-H 
173        79     1882     1        ; Zn-O-H 
284        79     1882     1        ; Zn-O-H 
 71        80     1889     1        ; Zn-O-H 
179        80     1889     1        ; Zn-O-H 
286        80     1889     1        ; Zn-O-H 
 72        81     1890     1        ; Zn-O-H 
180        81     1890     1        ; Zn-O-H 
288        81     1890     1        ; Zn-O-H 
 30        91     1896     1        ; Zn-O-H 
254        91     1896     1        ; Zn-O-H 
299        91     1896     1        ; Zn-O-H 
 28        92     1891     1        ; Zn-O-H 
256        92     1891     1        ; Zn-O-H 
300        92     1891     1        ; Zn-O-H 
 32        93     1894     1        ; Zn-O-H 
257        93     1894     1        ; Zn-O-H 
302        93     1894     1        ; Zn-O-H 
 31        94     1893     1        ; Zn-O-H 
259        94     1893     1        ; Zn-O-H 
304        94     1893     1        ; Zn-O-H 
 29        95     1892     1        ; Zn-O-H 
253        95     1892     1        ; Zn-O-H 
301        95     1892     1        ; Zn-O-H 
 33        96     1897     1        ; Zn-O-H 
258        96     1897     1        ; Zn-O-H 
298        96     1897     1        ; Zn-O-H 
 34        97     1895     1        ; Zn-O-H 
255        97     1895     1        ; Zn-O-H 
303        97     1895     1        ; Zn-O-H 
 35        98     1898     1        ; Zn-O-H 
261        98     1898     1        ; Zn-O-H 
305        98     1898     1        ; Zn-O-H 
 36        99     1899     1        ; Zn-O-H 
260        99     1899     1        ; Zn-O-H 
306        99     1899     1        ; Zn-O-H 
164       109     1900     1        ; Zn-O-H 
244       109     1900     1        ; Zn-O-H 
163       110     1902     1        ; Zn-O-H 
250       110     1902     1        ; Zn-O-H 
170       111     1901     1        ; Zn-O-H 
248       111     1901     1        ; Zn-O-H 
168       112     1907     1        ; Zn-O-H 
246       112     1907     1        ; Zn-O-H 
166       113     1903     1        ; Zn-O-H 
247       113     1903     1        ; Zn-O-H 
169       114     1904     1        ; Zn-O-H 
249       114     1904     1        ; Zn-O-H 
165       115     1905     1        ; Zn-O-H 
245       115     1905     1        ; Zn-O-H 
171       116     1908     1        ; Zn-O-H 
251       116     1908     1        ; Zn-O-H 
167       117     1906     1        ; Zn-O-H 
252       117     1906     1        ; Zn-O-H 
177       118     1911     1        ; Zn-O-H 
316       118     1911     1        ; Zn-O-H 
175       119     1909     1        ; Zn-O-H 
322       119     1909     1        ; Zn-O-H 
174       120     1913     1        ; Zn-O-H 
320       120     1913     1        ; Zn-O-H 
172       121     1910     1        ; Zn-O-H 
319       121     1910     1        ; Zn-O-H 
178       122     1914     1        ; Zn-O-H 
321       122     1914     1        ; Zn-O-H 
176       123     1916     1        ; Zn-O-H 
323       123     1916     1        ; Zn-O-H 
173       124     1912     1        ; Zn-O-H 
318       124     1912     1        ; Zn-O-H 
179       125     1915     1        ; Zn-O-H 
317       125     1915     1        ; Zn-O-H 
180       126     1917     1        ; Zn-O-H 
324       126     1917     1        ; Zn-O-H 
  4      1729     1792     1        ; Zn-O-H 
  8      1730     1798     1        ; Zn-O-H 
  1      1731     1793     1        ; Zn-O-H 
  5      1732     1799     1        ; Zn-O-H 
  9      1733     1797     1        ; Zn-O-H 
  3      1734     1794     1        ; Zn-O-H 
  7      1735     1796     1        ; Zn-O-H 
  2      1736     1795     1        ; Zn-O-H 
  6      1737     1800     1        ; Zn-O-H 
 12      1738     1801     1        ; Zn-O-H 
 16      1739     1802     1        ; Zn-O-H 
 14      1740     1809     1        ; Zn-O-H 
 11      1741     1806     1        ; Zn-O-H 
 15      1742     1805     1        ; Zn-O-H 
 10      1743     1807     1        ; Zn-O-H 
 17      1744     1803     1        ; Zn-O-H 
 13      1745     1804     1        ; Zn-O-H 
 18      1746     1808     1        ; Zn-O-H 
 23      1747     1810     1        ; Zn-O-H 
 22      1748     1816     1        ; Zn-O-H 
 20      1749     1814     1        ; Zn-O-H 
 25      1750     1811     1        ; Zn-O-H 
 19      1751     1813     1        ; Zn-O-H 
 21      1752     1815     1        ; Zn-O-H 
 24      1753     1817     1        ; Zn-O-H 
 26      1754     1812     1        ; Zn-O-H 
 27      1755     1818     1        ; Zn-O-H 
 29      1756     1820     1        ; Zn-O-H 
 31      1757     1822     1        ; Zn-O-H 
 28      1758     1823     1        ; Zn-O-H 
 33      1759     1826     1        ; Zn-O-H 
 30      1760     1821     1        ; Zn-O-H 
 35      1761     1825     1        ; Zn-O-H 
 32      1762     1819     1        ; Zn-O-H 
 34      1763     1824     1        ; Zn-O-H 
 36      1764     1827     1        ; Zn-O-H 
 68      1765     1835     1        ; Zn-O-H 
 64      1766     1828     1        ; Zn-O-H 
 65      1767     1829     1        ; Zn-O-H 
 67      1768     1831     1        ; Zn-O-H 
 66      1769     1830     1        ; Zn-O-H 
 70      1770     1833     1        ; Zn-O-H 
 69      1771     1832     1        ; Zn-O-H 
 71      1772     1834     1        ; Zn-O-H 
 72      1773     1836     1        ; Zn-O-H 
 82      1774     1837     1        ; Zn-O-H 
 88      1775     1841     1        ; Zn-O-H 
 86      1776     1843     1        ; Zn-O-H 
 83      1777     1840     1        ; Zn-O-H 
 89      1778     1838     1        ; Zn-O-H 
 85      1779     1842     1        ; Zn-O-H 
 84      1780     1844     1        ; Zn-O-H 
 87      1781     1839     1        ; Zn-O-H 
 90      1782     1845     1        ; Zn-O-H 
102      1783     1853     1        ; Zn-O-H 
103      1784     1851     1        ; Zn-O-H 
101      1785     1846     1        ; Zn-O-H 
106      1786     1848     1        ; Zn-O-H 
100      1787     1850     1        ; Zn-O-H 
105      1788     1852     1        ; Zn-O-H 
107      1789     1849     1        ; Zn-O-H 
104      1790     1847     1        ; Zn-O-H 
108      1791     1854     1        ; Zn-O-H 

[ exclusions ]
1 39 117 167 188 1731 1793 1856
2 37 112 168 187 1736 1795 1855
3 41 116 171 184 1734 1794 1858
4 38 110 163 181 1729 1792 1859
5 40 115 165 182 1732 1799 1857
6 42 109 164 183 1737 1800 1862
7 43 113 166 185 1735 1796 1861
8 45 111 170 189 1730 1798 1860
9 44 114 169 186 1733 1797 1863
10 48 58 147 229 1743 1807 1867
11 46 59 145 226 1741 1806 1864
12 47 55 146 227 1738 1801 1868
13 53 63 149 231 1745 1804 1871
14 49 56 152 233 1740 1809 1865
15 51 57 150 232 1742 1805 1869
16 52 61 148 228 1739 1802 1870
17 50 60 151 230 1744 1803 1866
18 54 62 153 234 1746 1808 1872
19 53 63 149 270 1751 1813 1876
20 51 57 150 264 1749 1814 1874
21 46 59 145 262 1752 1815 1875
22 48 58 147 265 1748 1816 1877
23 47 55 146 263 1747 1810 1873
24 52 61 148 269 1753 1817 1881
25 49 56 152 268 1750 1811 1879
26 50 60 151 267 1754 1812 1878
27 54 62 153 266 1755 1818 1880
28 92 256 300 1758 1823 1891
29 95 253 301 1756 1820 1892
30 91 254 299 1760 1821 1896
31 94 259 304 1757 1822 1893
32 93 257 302 1762 1819 1894
33 96 258 298 1759 1826 1897
34 97 255 303 1763 1824 1895
35 98 261 305 1761 1825 1898
36 99 260 306 1764 1827 1899
37 2 112 168 187 246 1736 1795 1855 1907
38 4 110 163 181 250 1729 1792 1859 1902
39 1 117 167 188 252 1731 1793 1856 1906
40 5 115 165 182 245 1732 1799 1857 1905
41 3 116 171 184 251 1734 1794 1858 1908
42 6 109 164 183 244 1737 1800 1862 1900
43 7 113 166 185 247 1735 1796 1861 1903
44 9 114 169 186 249 1733 1797 1863 1904
45 8 111 170 189 248 1730 1798 1860 1901
46 11 21 59 145 226 262 1741 1806 1864 1875
47 12 23 55 146 227 263 1738 1801 1868 1873
48 10 22 58 147 229 265 1743 1807 1867 1877
49 14 25 56 152 233 268 1740 1809 1865 1879
50 17 26 60 151 230 267 1744 1803 1866 1878
51 15 20 57 150 232 264 1742 1805 1869 1874
52 16 24 61 148 228 269 1739 1802 1870 1881
53 13 19 63 149 231 270 1745 1804 1871 1876
54 18 27 62 153 234 266 1746 1808 1872 1880
55 12 23 47 146 227 263 1747 1810 1868 1873
56 14 25 49 152 233 268 1750 1811 1865 1879
57 15 20 51 150 232 264 1749 1814 1869 1874
58 10 22 48 147 229 265 1748 1816 1867 1877
59 11 21 46 145 226 262 1752 1815 1864 1875
60 17 26 50 151 230 267 1754 1812 1866 1878
61 16 24 52 148 228 269 1753 1817 1870 1881
62 18 27 54 153 234 266 1755 1818 1872 1880
63 13 19 53 149 231 270 1751 1813 1871 1876
64 74 120 174 283 1766 1828 1885
65 73 123 176 280 1767 1829 1883
66 75 121 172 282 1769 1830 1887
67 76 119 175 281 1768 1831 1884
68 77 122 178 285 1765 1835 1888
69 79 124 173 284 1771 1832 1882
70 78 118 177 287 1770 1833 1886
71 80 125 179 286 1772 1834 1889
72 81 126 180 288 1773 1836 1890
73 65 123 176 280 323 1767 1829 1883 1916
74 64 120 174 283 320 1766 1828 1885 1913
75 66 121 172 282 319 1769 1830 1887 1910
76 67 119 175 281 322 1768 1831 1884 1909
77 68 122 178 285 321 1765 1835 1888 1914
78 70 118 177 287 316 1770 1833 1886 1911
79 69 124 173 284 318 1771 1832 1882 1912
80 71 125 179 286 317 1772 1834 1889 1915
81 72 126 180 288 324 1773 1836 1890 1917
82 1774 1837
83 1777 1840
84 1780 1844
85 1779 1842
86 1776 1843
87 1781 1839
88 1775 1841
89 1778 1838
90 1782 1845
91 30 254 299 1760 1821 1896
92 28 256 300 1758 1823 1891
93 32 257 302 1762 1819 1894
94 31 259 304 1757 1822 1893
95 29 253 301 1756 1820 1892
96 33 258 298 1759 1826 1897
97 34 255 303 1763 1824 1895
98 35 261 305 1761 1825 1898
99 36 260 306 1764 1827 1899
100 1787 1850
101 1785 1846
102 1783 1853
103 1784 1851
104 1790 1847
105 1788 1852
106 1786 1848
107 1789 1849
108 1791 1854
109 6 42 164 183 244 1862 1900
110 4 38 163 181 250 1859 1902
111 8 45 170 189 248 1860 1901
112 2 37 168 187 246 1855 1907
113 7 43 166 185 247 1861 1903
114 9 44 169 186 249 1863 1904
115 5 40 165 182 245 1857 1905
116 3 41 171 184 251 1858 1908
117 1 39 167 188 252 1856 1906
118 70 78 177 287 316 1886 1911
119 67 76 175 281 322 1884 1909
120 64 74 174 283 320 1885 1913
121 66 75 172 282 319 1887 1910
122 68 77 178 285 321 1888 1914
123 65 73 176 280 323 1883 1916
124 69 79 173 284 318 1882 1912
125 71 80 179 286 317 1889 1915
126 72 81 180 288 324 1890 1917
145 11 21 46 59 226 262 1741 1752 1864 1875
146 12 23 47 55 227 263 1738 1747 1868 1873
147 10 22 48 58 229 265 1743 1748 1867 1877
148 16 24 52 61 228 269 1739 1753 1870 1881
149 13 19 53 63 231 270 1745 1751 1871 1876
150 15 20 51 57 232 264 1742 1749 1869 1874
151 17 26 50 60 230 267 1744 1754 1866 1878
152 14 25 49 56 233 268 1740 1750 1865 1879
153 18 27 54 62 234 266 1746 1755 1872 1880
163 4 38 110 181 250 1729 1859 1902
164 6 42 109 183 244 1737 1862 1900
165 5 40 115 182 245 1732 1857 1905
166 7 43 113 185 247 1735 1861 1903
167 1 39 117 188 252 1731 1856 1906
168 2 37 112 187 246 1736 1855 1907
169 9 44 114 186 249 1733 1863 1904
170 8 45 111 189 248 1730 1860 1901
171 3 41 116 184 251 1734 1858 1908
172 66 75 121 282 319 1769 1887 1910
173 69 79 124 284 318 1771 1882 1912
174 64 74 120 283 320 1766 1885 1913
175 67 76 119 281 322 1768 1884 1909
176 65 73 123 280 323 1767 1883 1916
177 70 78 118 287 316 1770 1886 1911
178 68 77 122 285 321 1765 1888 1914
179 71 80 125 286 317 1772 1889 1915
180 72 81 126 288 324 1773 1890 1917
181 4 38 110 163 1729 1859
182 5 40 115 165 1732 1857
183 6 42 109 164 1737 1862
184 3 41 116 171 1734 1858
185 7 43 113 166 1735 1861
186 9 44 114 169 1733 1863
187 2 37 112 168 1736 1855
188 1 39 117 167 1731 1856
189 8 45 111 170 1730 1860
226 11 46 59 145 1741 1864
227 12 47 55 146 1738 1868
228 16 52 61 148 1739 1870
229 10 48 58 147 1743 1867
230 17 50 60 151 1744 1866
231 13 53 63 149 1745 1871
232 15 51 57 150 1742 1869
233 14 49 56 152 1740 1865
234 18 54 62 153 1746 1872
244 42 109 164 1900
245 40 115 165 1905
246 37 112 168 1907
247 43 113 166 1903
248 45 111 170 1901
249 44 114 169 1904
250 38 110 163 1902
251 41 116 171 1908
252 39 117 167 1906
253 29 95 301 1756 1892
254 30 91 299 1760 1896
255 34 97 303 1763 1895
256 28 92 300 1758 1891
257 32 93 302 1762 1894
258 33 96 298 1759 1897
259 31 94 304 1757 1893
260 36 99 306 1764 1899
261 35 98 305 1761 1898
262 21 46 59 145 1752 1875
263 23 47 55 146 1747 1873
264 20 51 57 150 1749 1874
265 22 48 58 147 1748 1877
266 27 54 62 153 1755 1880
267 26 50 60 151 1754 1878
268 25 49 56 152 1750 1879
269 24 52 61 148 1753 1881
270 19 53 63 149 1751 1876
280 65 73 123 176 1767 1883
281 67 76 119 175 1768 1884
282 66 75 121 172 1769 1887
283 64 74 120 174 1766 1885
284 69 79 124 173 1771 1882
285 68 77 122 178 1765 1888
286 71 80 125 179 1772 1889
287 70 78 118 177 1770 1886
288 72 81 126 180 1773 1890
298 33 96 258 1759 1897
299 30 91 254 1760 1896
300 28 92 256 1758 1891
301 29 95 253 1756 1892
302 32 93 257 1762 1894
303 34 97 255 1763 1895
304 31 94 259 1757 1893
305 35 98 261 1761 1898
306 36 99 260 1764 1899
316 78 118 177 1911
317 80 125 179 1915
318 79 124 173 1912
319 75 121 172 1910
320 74 120 174 1913
321 77 122 178 1914
322 76 119 175 1909
323 73 123 176 1916
324 81 126 180 1917
1729 4 38 163 181 1792 1859
1730 8 45 170 189 1798 1860
1731 1 39 167 188 1793 1856
1732 5 40 165 182 1799 1857
1733 9 44 169 186 1797 1863
1734 3 41 171 184 1794 1858
1735 7 43 166 185 1796 1861
1736 2 37 168 187 1795 1855
1737 6 42 164 183 1800 1862
1738 12 47 146 227 1801 1868
1739 16 52 148 228 1802 1870
1740 14 49 152 233 1809 1865
1741 11 46 145 226 1806 1864
1742 15 51 150 232 1805 1869
1743 10 48 147 229 1807 1867
1744 17 50 151 230 1803 1866
1745 13 53 149 231 1804 1871
1746 18 54 153 234 1808 1872
1747 23 55 146 263 1810 1873
1748 22 58 147 265 1816 1877
1749 20 57 150 264 1814 1874
1750 25 56 152 268 1811 1879
1751 19 63 149 270 1813 1876
1752 21 59 145 262 1815 1875
1753 24 61 148 269 1817 1881
1754 26 60 151 267 1812 1878
1755 27 62 153 266 1818 1880
1756 29 95 253 301 1820 1892
1757 31 94 259 304 1822 1893
1758 28 92 256 300 1823 1891
1759 33 96 258 298 1826 1897
1760 30 91 254 299 1821 1896
1761 35 98 261 305 1825 1898
1762 32 93 257 302 1819 1894
1763 34 97 255 303 1824 1895
1764 36 99 260 306 1827 1899
1765 68 77 178 285 1835 1888
1766 64 74 174 283 1828 1885
1767 65 73 176 280 1829 1883
1768 67 76 175 281 1831 1884
1769 66 75 172 282 1830 1887
1770 70 78 177 287 1833 1886
1771 69 79 173 284 1832 1882
1772 71 80 179 286 1834 1889
1773 72 81 180 288 1836 1890
1774 82 1837
1775 88 1841
1776 86 1843
1777 83 1840
1778 89 1838
1779 85 1842
1780 84 1844
1781 87 1839
1782 90 1845
1783 102 1853
1784 103 1851
1785 101 1846
1786 106 1848
1787 100 1850
1788 105 1852
1789 107 1849
1790 104 1847
1791 108 1854
1792 4 38 1729
1793 1 39 1731
1794 3 41 1734
1795 2 37 1736
1796 7 43 1735
1797 9 44 1733
1798 8 45 1730
1799 5 40 1732
1800 6 42 1737
1801 12 47 1738
1802 16 52 1739
1803 17 50 1744
1804 13 53 1745
1805 15 51 1742
1806 11 46 1741
1807 10 48 1743
1808 18 54 1746
1809 14 49 1740
1810 23 55 1747
1811 25 56 1750
1812 26 60 1754
1813 19 63 1751
1814 20 57 1749
1815 21 59 1752
1816 22 58 1748
1817 24 61 1753
1818 27 62 1755
1819 32 93 1762
1820 29 95 1756
1821 30 91 1760
1822 31 94 1757
1823 28 92 1758
1824 34 97 1763
1825 35 98 1761
1826 33 96 1759
1827 36 99 1764
1828 64 74 1766
1829 65 73 1767
1830 66 75 1769
1831 67 76 1768
1832 69 79 1771
1833 70 78 1770
1834 71 80 1772
1835 68 77 1765
1836 72 81 1773
1837 82 1774
1838 89 1778
1839 87 1781
1840 83 1777
1841 88 1775
1842 85 1779
1843 86 1776
1844 84 1780
1845 90 1782
1846 101 1785
1847 104 1790
1848 106 1786
1849 107 1789
1850 100 1787
1851 103 1784
1852 105 1788
1853 102 1783
1854 108 1791
1855 2 37 112 168 187 1736
1856 1 39 117 167 188 1731
1857 5 40 115 165 182 1732
1858 3 41 116 171 184 1734
1859 4 38 110 163 181 1729
1860 8 45 111 170 189 1730
1861 7 43 113 166 185 1735
1862 6 42 109 164 183 1737
1863 9 44 114 169 186 1733
1864 11 46 59 145 226 1741
1865 14 49 56 152 233 1740
1866 17 50 60 151 230 1744
1867 10 48 58 147 229 1743
1868 12 47 55 146 227 1738
1869 15 51 57 150 232 1742
1870 16 52 61 148 228 1739
1871 13 53 63 149 231 1745
1872 18 54 62 153 234 1746
1873 23 47 55 146 263 1747
1874 20 51 57 150 264 1749
1875 21 46 59 145 262 1752
1876 19 53 63 149 270 1751
1877 22 48 58 147 265 1748
1878 26 50 60 151 267 1754
1879 25 49 56 152 268 1750
1880 27 54 62 153 266 1755
1881 24 52 61 148 269 1753
1882 69 79 124 173 284 1771
1883 65 73 123 176 280 1767
1884 67 76 119 175 281 1768
1885 64 74 120 174 283 1766
1886 70 78 118 177 287 1770
1887 66 75 121 172 282 1769
1888 68 77 122 178 285 1765
1889 71 80 125 179 286 1772
1890 72 81 126 180 288 1773
1891 28 92 256 300 1758
1892 29 95 253 301 1756
1893 31 94 259 304 1757
1894 32 93 257 302 1762
1895 34 97 255 303 1763
1896 30 91 254 299 1760
1897 33 96 258 298 1759
1898 35 98 261 305 1761
1899 36 99 260 306 1764
1900 42 109 164 244
1901 45 111 170 248
1902 38 110 163 250
1903 43 113 166 247
1904 44 114 169 249
1905 40 115 165 245
1906 39 117 167 252
1907 37 112 168 246
1908 41 116 171 251
1909 76 119 175 322
1910 75 121 172 319
1911 78 118 177 316
1912 79 124 173 318
1913 74 120 174 320
1914 77 122 178 321
1915 80 125 179 317
1916 73 123 176 323
1917 81 126 180 324
