# Supplementary material for: Ab Initio Derived Classical Force Field for Molecular Dynamics Simulations of ZnO Surfaces in Biological Environment
Source: J Phys Chem A. 2023 Jun 14;127(25):5446–57. doi: 10.1021/acs.jpca.3c00424 (PMC10316393; doi:10.1021/acs.jpca.3c00424)
Supplement: Supplementary file 2 — jp3c00424_si_002.zip [file jp3c00424_si_002.zip › ZnO_FF/top-itp/HIS.itp]

[ moleculetype ]
;name            nrexcl
 HIS             3

[ atoms ]
;   nr  type  resi  res  atom  cgnr     charge      mass       ; qtot   bond_type
     1   n4     1   HIS     N    1    -0.517494     14.01000 ; qtot -0.833
     2   c3     1   HIS    CA    2     0.077836     12.01000 ; qtot -0.906
     3    c     1   HIS     C    3     0.792489     12.01000 ; qtot 0.031
     4    o     1   HIS     O    4    -0.783841     16.00000 ; qtot -0.723
     5   c3     1   HIS    CB    5    -0.220654     12.01000 ; qtot -0.742
     6   hc     1   HIS   HB1    6     0.144607      1.00800 ; qtot -0.647
     7   hc     1   HIS   HB2    7     0.098592      1.00800 ; qtot -0.552
     8   cc     1   HIS    CG    8     0.143737     12.01000 ; qtot -0.788
     9   na     1   HIS   ND1    9    -0.406158     14.01000 ; qtot -1.097
    10   cc     1   HIS   CE1   10     0.236337     12.01000 ; qtot -0.702
    11   h5     1   HIS   HE1   11     0.095331      1.00800 ; qtot -0.633
    12   nd     1   HIS   NE2   12    -0.400416     14.01000 ; qtot -1.289
    13   cd     1   HIS   CD2   13    -0.128280     12.01000 ; qtot -1.031
    14   h4     1   HIS   HD2   14     0.109958      1.00800 ; qtot -0.995
    15   hn     1   HIS   HD1   15     0.329299      1.00800 ; qtot -0.685
    16   hn     1   HIS    H1   16     0.382919      1.00800 ; qtot -0.237
    17   hx     1   HIS    HA   17     0.074762      1.00800 ; qtot -0.142
    18   hn     1   HIS    H2   18     0.341894      1.00800 ; qtot 0.306
    19   hn     1   HIS    H3   19     0.337108      1.00800 ; qtot 0.753
    20    o     1   HIS   OXT   20    -0.708028     16.00000 ; qtot 0.000

[ bonds ]
;   ai     aj funct   r             k
     1      2   1    1.5110e-01    2.3707e+05 ;      N - CA    
     1     16   1    1.0304e-01    3.1229e+05 ;      N - H1    
     1     18   1    1.0304e-01    3.1229e+05 ;      N - H2    
     1     19   1    1.0304e-01    3.1229e+05 ;      N - H3    
     2      3   1    1.5241e-01    2.6192e+05 ;     CA - C     
     2      5   1    1.5375e-01    2.5179e+05 ;     CA - CB    
     2     17   1    1.0910e-01    2.8342e+05 ;     CA - HA    
     3      4   1    1.2183e-01    5.3363e+05 ;      C - O     
     3     20   1    1.2183e-01    5.3363e+05 ;      C - OXT   
     5      6   1    1.0969e-01    2.7665e+05 ;     CB - HB1   
     5      7   1    1.0969e-01    2.7665e+05 ;     CB - HB2   
     5      8   1    1.5015e-01    2.8016e+05 ;     CB - CG    
     8      9   1    1.3802e-01    3.5631e+05 ;     CG - ND1   
     8     13   1    1.3729e-01    4.1915e+05 ;     CG - CD2   
     9     10   1    1.3802e-01    3.5631e+05 ;    ND1 - CE1   
     9     15   1    1.0100e-01    3.4175e+05 ;    ND1 - HD1   
    10     11   1    1.0819e-01    2.9430e+05 ;    CE1 - HE1   
    10     12   1    1.3172e-01    4.3965e+05 ;    CE1 - NE2   
    12     13   1    1.3694e-01    3.6911e+05 ;    NE2 - CD2   
    13     14   1    1.0817e-01    2.9455e+05 ;    CD2 - HD2   

[ pairs ]
;   ai     aj    funct
     1      4      1 ;      N - O     
     1      6      1 ;      N - HB1   
     1      7      1 ;      N - HB2   
     1      8      1 ;      N - CG    
     1     20      1 ;      N - OXT   
     2      9      1 ;     CA - ND1   
     2     13      1 ;     CA - CD2   
     3      6      1 ;      C - HB1   
     3      7      1 ;      C - HB2   
     3      8      1 ;      C - CG    
     4      5      1 ;      O - CB    
     4     17      1 ;      O - HA    
     5     10      1 ;     CB - CE1   
     5     12      1 ;     CB - NE2   
     5     14      1 ;     CB - HD2   
     5     15      1 ;     CB - HD1   
     5     20      1 ;     CB - OXT   
     6      9      1 ;    HB1 - ND1   
     6     13      1 ;    HB1 - CD2   
     6     17      1 ;    HB1 - HA    
     7      9      1 ;    HB2 - ND1   
     7     13      1 ;    HB2 - CD2   
     7     17      1 ;    HB2 - HA    
     8     11      1 ;     CG - HE1   
     8     17      1 ;     CG - HA    
     9     14      1 ;    ND1 - HD2   
    10     14      1 ;    CE1 - HD2   
    11     13      1 ;    HE1 - CD2   
    11     15      1 ;    HE1 - HD1   
    12     15      1 ;    NE2 - HD1   
    13     15      1 ;    CD2 - HD1   
    16      3      1 ;     H1 - C     
    16      5      1 ;     H1 - CB    
    16     17      1 ;     H1 - HA    
    17     20      1 ;     HA - OXT   
    18      3      1 ;     H2 - C     
    18      5      1 ;     H2 - CB    
    18     17      1 ;     H2 - HA    
    19      3      1 ;     H3 - C     
    19      5      1 ;     H3 - CB    
    19     17      1 ;     H3 - HA    

[ angles ]
;   ai     aj     ak    funct   theta         cth
     1      2      3      1    1.1073e+02    5.4810e+02 ;      N - CA     - C     
     1      2      5      1    1.1421e+02    5.3723e+02 ;      N - CA     - CB    
     1      2     17      1    1.0801e+02    4.0668e+02 ;      N - CA     - HA    
     2      1     16      1    1.1011e+02    3.8409e+02 ;     CA - N      - H1    
     2      1     18      1    1.1011e+02    3.8409e+02 ;     CA - N      - H2    
     2      1     19      1    1.1011e+02    3.8409e+02 ;     CA - N      - H3    
     2      3      4      1    1.2320e+02    5.6400e+02 ;     CA - C      - O     
     2      3     20      1    1.2320e+02    5.6400e+02 ;     CA - C      - OXT   
     2      5      6      1    1.0980e+02    3.8744e+02 ;     CA - CB     - HB1   
     2      5      7      1    1.0980e+02    3.8744e+02 ;     CA - CB     - HB2   
     2      5      8      1    1.1193e+02    5.3137e+02 ;     CA - CB     - CG    
     3      2      5      1    1.1104e+02    5.2969e+02 ;      C - CA     - CB    
     3      2     17      1    1.0885e+02    3.9246e+02 ;      C - CA     - HA    
     4      3     20      1    1.3025e+02    6.5187e+02 ;      O - C      - OXT   
     5      2     17      1    1.1056e+02    3.8660e+02 ;     CB - CA     - HA    
     5      8      9      1    1.2273e+02    5.4643e+02 ;     CB - CG     - ND1   
     5      8     13      1    1.1945e+02    5.4141e+02 ;     CB - CG     - CD2   
     6      5      7      1    1.0758e+02    3.2970e+02 ;    HB1 - CB     - HB2   
     6      5      8      1    1.1049e+02    3.9497e+02 ;    HB1 - CB     - CG    
     7      5      8      1    1.1049e+02    3.9497e+02 ;    HB2 - CB     - CG    
     8      9     10      1    1.0990e+02    5.7321e+02 ;     CG - ND1    - CE1   
     8      9     15      1    1.2550e+02    3.9162e+02 ;     CG - ND1    - HD1   
     8     13     12      1    1.1165e+02    6.0417e+02 ;     CG - CD2    - NE2   
     8     13     14      1    1.2848e+02    3.9581e+02 ;     CG - CD2    - HD2   
     9      8     13      1    1.0699e+02    6.1421e+02 ;    ND1 - CG     - CD2   
     9     10     11      1    1.2155e+02    4.1505e+02 ;    ND1 - CE1    - HE1   
     9     10     12      1    1.1222e+02    6.2676e+02 ;    ND1 - CE1    - NE2   
    10      9     15      1    1.2550e+02    3.9162e+02 ;    CE1 - ND1    - HD1   
    10     12     13      1    1.0549e+02    6.0082e+02 ;    CE1 - NE2    - CD2   
    11     10     12      1    1.2552e+02    4.2342e+02 ;    HE1 - CE1    - NE2   
    12     13     14      1    1.2114e+02    4.1840e+02 ;    NE2 - CD2    - HD2   
    16      1     18      1    1.0830e+02    3.3974e+02 ;     H1 - N      - H2    
    16      1     19      1    1.0830e+02    3.3974e+02 ;     H1 - N      - H3    
    18      1     19      1    1.0830e+02    3.3974e+02 ;     H2 - N      - H3    

[ dihedrals ] ; propers
; treated as RBs in GROMACS to use combine multiple AMBER torsions per quartet
;    i      j      k      l   func    C0         C1         C2         C3         C4         C5
     1      2      3      4      3    0.00000    0.00000    0.00000    0.00000    0.00000    0.00000 ;      N-    CA-     C-     O
     1      2      3     20      3    0.00000    0.00000    0.00000    0.00000    0.00000    0.00000 ;      N-    CA-     C-   OXT
     1      2      5      6      3    0.65084    1.95253    0.00000   -2.60338    0.00000    0.00000 ;      N-    CA-    CB-   HB1
     1      2      5      7      3    0.65084    1.95253    0.00000   -2.60338    0.00000    0.00000 ;      N-    CA-    CB-   HB2
     1      2      5      8      3    0.65084    1.95253    0.00000   -2.60338    0.00000    0.00000 ;      N-    CA-    CB-    CG
     2      5      8      9      3    0.00000    0.00000    0.00000    0.00000    0.00000    0.00000 ;     CA-    CB-    CG-   ND1
     2      5      8     13      3    0.00000    0.00000    0.00000    0.00000    0.00000    0.00000 ;     CA-    CB-    CG-   CD2
     3      2      5      6      3    0.65084    1.95253    0.00000   -2.60338    0.00000    0.00000 ;      C-    CA-    CB-   HB1
     3      2      5      7      3    0.65084    1.95253    0.00000   -2.60338    0.00000    0.00000 ;      C-    CA-    CB-   HB2
     3      2      5      8      3    0.65084    1.95253    0.00000   -2.60338    0.00000    0.00000 ;      C-    CA-    CB-    CG
     4      3      2      5      3    0.00000    0.00000    0.00000    0.00000    0.00000    0.00000 ;      O-     C-    CA-    CB
     4      3      2     17      3    0.00000    0.00000    0.00000    0.00000    0.00000    0.00000 ;      O-     C-    CA-    HA
     5      2      3     20      3    0.00000    0.00000    0.00000    0.00000    0.00000    0.00000 ;     CB-    CA-     C-   OXT
     5      8      9     10      3   14.22560    0.00000  -14.22560    0.00000    0.00000    0.00000 ;     CB-    CG-   ND1-   CE1
     5      8      9     15      3   14.22560    0.00000  -14.22560    0.00000    0.00000    0.00000 ;     CB-    CG-   ND1-   HD1
     5      8     13     12      3   33.47200    0.00000  -33.47200    0.00000    0.00000    0.00000 ;     CB-    CG-   CD2-   NE2
     5      8     13     14      3   33.47200    0.00000  -33.47200    0.00000    0.00000    0.00000 ;     CB-    CG-   CD2-   HD2
     6      5      2     17      3    0.65084    1.95253    0.00000   -2.60338    0.00000    0.00000 ;    HB1-    CB-    CA-    HA
     6      5      8      9      3    0.00000    0.00000    0.00000    0.00000    0.00000    0.00000 ;    HB1-    CB-    CG-   ND1
     6      5      8     13      3    0.00000    0.00000    0.00000    0.00000    0.00000    0.00000 ;    HB1-    CB-    CG-   CD2
     7      5      2     17      3    0.65084    1.95253    0.00000   -2.60338    0.00000    0.00000 ;    HB2-    CB-    CA-    HA
     7      5      8      9      3    0.00000    0.00000    0.00000    0.00000    0.00000    0.00000 ;    HB2-    CB-    CG-   ND1
     7      5      8     13      3    0.00000    0.00000    0.00000    0.00000    0.00000    0.00000 ;    HB2-    CB-    CG-   CD2
     8      5      2     17      3    0.65084    1.95253    0.00000   -2.60338    0.00000    0.00000 ;     CG-    CB-    CA-    HA
     8      9     10     11      3   14.22560    0.00000  -14.22560    0.00000    0.00000    0.00000 ;     CG-   ND1-   CE1-   HE1
     8      9     10     12      3   14.22560    0.00000  -14.22560    0.00000    0.00000    0.00000 ;     CG-   ND1-   CE1-   NE2
     8     13     12     10      3   39.74800    0.00000  -39.74800    0.00000    0.00000    0.00000 ;     CG-   CD2-   NE2-   CE1
     9      8     13     12      3   33.47200    0.00000  -33.47200    0.00000    0.00000    0.00000 ;    ND1-    CG-   CD2-   NE2
     9      8     13     14      3   33.47200    0.00000  -33.47200    0.00000    0.00000    0.00000 ;    ND1-    CG-   CD2-   HD2
     9     10     12     13      3   39.74800    0.00000  -39.74800    0.00000    0.00000    0.00000 ;    ND1-   CE1-   NE2-   CD2
    10      9      8     13      3   14.22560    0.00000  -14.22560    0.00000    0.00000    0.00000 ;    CE1-   ND1-    CG-   CD2
    10     12     13     14      3   39.74800    0.00000  -39.74800    0.00000    0.00000    0.00000 ;    CE1-   NE2-   CD2-   HD2
    11     10      9     15      3   14.22560    0.00000  -14.22560    0.00000    0.00000    0.00000 ;    HE1-   CE1-   ND1-   HD1
    11     10     12     13      3   39.74800    0.00000  -39.74800    0.00000    0.00000    0.00000 ;    HE1-   CE1-   NE2-   CD2
    12     10      9     15      3   14.22560    0.00000  -14.22560    0.00000    0.00000    0.00000 ;    NE2-   CE1-   ND1-   HD1
    13      8      9     15      3   14.22560    0.00000  -14.22560    0.00000    0.00000    0.00000 ;    CD2-    CG-   ND1-   HD1
    16      1      2      3      3    0.65084    1.95253    0.00000   -2.60338    0.00000    0.00000 ;     H1-     N-    CA-     C
    16      1      2      5      3    0.65084    1.95253    0.00000   -2.60338    0.00000    0.00000 ;     H1-     N-    CA-    CB
    16      1      2     17      3    0.65084    1.95253    0.00000   -2.60338    0.00000    0.00000 ;     H1-     N-    CA-    HA
    17      2      3     20      3    0.00000    0.00000    0.00000    0.00000    0.00000    0.00000 ;     HA-    CA-     C-   OXT
    18      1      2      3      3    0.65084    1.95253    0.00000   -2.60338    0.00000    0.00000 ;     H2-     N-    CA-     C
    18      1      2      5      3    0.65084    1.95253    0.00000   -2.60338    0.00000    0.00000 ;     H2-     N-    CA-    CB
    18      1      2     17      3    0.65084    1.95253    0.00000   -2.60338    0.00000    0.00000 ;     H2-     N-    CA-    HA
    19      1      2      3      3    0.65084    1.95253    0.00000   -2.60338    0.00000    0.00000 ;     H3-     N-    CA-     C
    19      1      2      5      3    0.65084    1.95253    0.00000   -2.60338    0.00000    0.00000 ;     H3-     N-    CA-    CB
    19      1      2     17      3    0.65084    1.95253    0.00000   -2.60338    0.00000    0.00000 ;     H3-     N-    CA-    HA

[ dihedrals ] ; impropers
; treated as propers in GROMACS to use correct AMBER analytical function
;    i      j      k      l   func   phase     kd      pn
     2      4      3     20      1   180.00   4.60240   2 ;     CA-     O-     C-   OXT
     5     13      8      9      1   180.00   4.60240   2 ;     CB-   CD2-    CG-   ND1
     8     10      9     15      1   180.00   4.60240   2 ;     CG-   CE1-   ND1-   HD1
     8     14     13     12      1   180.00   4.60240   2 ;     CG-   HD2-   CD2-   NE2
    11      9     10     12      1   180.00   4.60240   2 ;    HE1-   ND1-   CE1-   NE2
