# Supplementary material for: Ab Initio Derived Classical Force Field for Molecular Dynamics Simulations of ZnO Surfaces in Biological Environment
Source: J Phys Chem A. 2023 Jun 14;127(25):5446–57. doi: 10.1021/acs.jpca.3c00424 (PMC10316393; doi:10.1021/acs.jpca.3c00424)
Supplement: Supplementary file 2 — jp3c00424_si_002.zip [file jp3c00424_si_002.zip › ZnO_FF/top-itp/10-10-large-BOND.itp]

[ moleculetype ]
; molname            nrexcl
ZnO                  1

[ atoms ]
;  nr      atype     resnr   resname  atname    cgnr     NAC      mass    desc         
   1      OD      1        ZnO        O1       1   -0.8335978        15.999   ; O-H2Zn1 [0]
   2      OD      1        ZnO        O2       2   -0.8335978        15.999   ; O-H2Zn1 [0]
   3      OD      1        ZnO        O3       3   -0.8335978        15.999   ; O-H2Zn1 [0]
   4      OD      1        ZnO        O4       4   -0.8335978        15.999   ; O-H2Zn1 [0]
   5      OD      1        ZnO        O5       5   -0.8335978        15.999   ; O-H2Zn1 [0]
   6      OD      1        ZnO        O6       6   -0.8335978        15.999   ; O-H2Zn1 [0]
   7      OD      1        ZnO        O7       7   -0.8335978        15.999   ; O-H2Zn1 [0]
   8      OD      1        ZnO        O8       8   -0.8335978        15.999   ; O-H2Zn1 [0]
   9      OD      1        ZnO        O9       9   -0.8335978        15.999   ; O-H2Zn1 [0]
  10      OD      1        ZnO       O10      10   -0.8335978        15.999   ; O-H2Zn1 [0]
  11      OD      1        ZnO       O11      11   -0.8335978        15.999   ; O-H2Zn1 [0]
  12      OD      1        ZnO       O12      12   -0.8335978        15.999   ; O-H2Zn1 [0]
  13      OD      1        ZnO       O13      13   -0.8335978        15.999   ; O-H2Zn1 [0]
  14      OD      1        ZnO       O14      14   -0.8335978        15.999   ; O-H2Zn1 [0]
  15      OD      1        ZnO       O15      15   -0.8335978        15.999   ; O-H2Zn1 [0]
  16      OD      1        ZnO       O16      16   -0.8335978        15.999   ; O-H2Zn1 [0]
  17      OD      1        ZnO       O17      17   -0.8335978        15.999   ; O-H2Zn1 [0]
  18      OD      1        ZnO       O18      18   -0.8335978        15.999   ; O-H2Zn1 [0]
  19      OD      1        ZnO       O19      19   -0.8335978        15.999   ; O-H2Zn1 [0]
  20      OD      1        ZnO       O20      20   -0.8335978        15.999   ; O-H2Zn1 [0]
  21      OD      1        ZnO       O21      21   -0.8335978        15.999   ; O-H2Zn1 [0]
  22      OD      1        ZnO       O22      22   -0.8335978        15.999   ; O-H2Zn1 [0]
  23      OD      1        ZnO       O23      23   -0.8335978        15.999   ; O-H2Zn1 [0]
  24      OD      1        ZnO       O24      24   -0.8335978        15.999   ; O-H2Zn1 [0]
  25      OD      1        ZnO       O25      25   -0.8335978        15.999   ; O-H2Zn1 [0]
  26      OD      1        ZnO       O26      26   -0.8335978        15.999   ; O-H2Zn1 [0]
  27      OD      1        ZnO       O27      27   -0.8335978        15.999   ; O-H2Zn1 [0]
  28      OD      1        ZnO       O28      28   -0.8335978        15.999   ; O-H2Zn1 [0]
  29      OD      1        ZnO       O29      29   -0.8335978        15.999   ; O-H2Zn1 [0]
  30      OD      1        ZnO       O30      30   -0.8335978        15.999   ; O-H2Zn1 [0]
  31      OD      1        ZnO       O31      31   -0.8335978        15.999   ; O-H2Zn1 [0]
  32      OD      1        ZnO       O32      32   -0.8335978        15.999   ; O-H2Zn1 [0]
  33      OD      1        ZnO       O33      33   -0.8335978        15.999   ; O-H2Zn1 [0]
  34      OD      1        ZnO       O34      34   -0.8335978        15.999   ; O-H2Zn1 [0]
  35      OD      1        ZnO       O35      35   -0.8335978        15.999   ; O-H2Zn1 [0]
  36      OD      1        ZnO       O36      36   -0.8335978        15.999   ; O-H2Zn1 [0]
  37     ZnA      1        ZnO       Zn1      37   0.9209022       65.380   ; Zn-O4   [0]
  38     ZnA      1        ZnO       Zn2      38   0.9209022       65.380   ; Zn-O4   [0]
  39     ZnA      1        ZnO       Zn3      39   0.9209022       65.380   ; Zn-O4   [0]
  40     ZnA      1        ZnO       Zn4      40   0.9209022       65.380   ; Zn-O4   [0]
  41     ZnA      1        ZnO       Zn5      41   0.9209022       65.380   ; Zn-O4   [0]
  42     ZnA      1        ZnO       Zn6      42   0.9209022       65.380   ; Zn-O4   [0]
  43     ZnA      1        ZnO       Zn7      43   0.9209022       65.380   ; Zn-O4   [0]
  44     ZnA      1        ZnO       Zn8      44   0.9209022       65.380   ; Zn-O4   [0]
  45     ZnA      1        ZnO       Zn9      45   0.9209022       65.380   ; Zn-O4   [0]
  46     ZnA      1        ZnO      Zn10      46   0.9209022       65.380   ; Zn-O4   [0]
  47     ZnA      1        ZnO      Zn11      47   0.9209022       65.380   ; Zn-O4   [0]
  48     ZnA      1        ZnO      Zn12      48   0.9209022       65.380   ; Zn-O4   [0]
  49     ZnA      1        ZnO      Zn13      49   0.9209022       65.380   ; Zn-O4   [0]
  50     ZnA      1        ZnO      Zn14      50   0.9209022       65.380   ; Zn-O4   [0]
  51     ZnA      1        ZnO      Zn15      51   0.9209022       65.380   ; Zn-O4   [0]
  52     ZnA      1        ZnO      Zn16      52   0.9209022       65.380   ; Zn-O4   [0]
  53     ZnA      1        ZnO      Zn17      53   0.9209022       65.380   ; Zn-O4   [0]
  54     ZnA      1        ZnO      Zn18      54   0.9209022       65.380   ; Zn-O4   [0]
  55     ZnA      1        ZnO      Zn19      55   0.9209022       65.380   ; Zn-O4   [0]
  56     ZnA      1        ZnO      Zn20      56   0.9209022       65.380   ; Zn-O4   [0]
  57     ZnA      1        ZnO      Zn21      57   0.9209022       65.380   ; Zn-O4   [0]
  58     ZnA      1        ZnO      Zn22      58   0.9209022       65.380   ; Zn-O4   [0]
  59     ZnA      1        ZnO      Zn23      59   0.9209022       65.380   ; Zn-O4   [0]
  60     ZnA      1        ZnO      Zn24      60   0.9209022       65.380   ; Zn-O4   [0]
  61     ZnA      1        ZnO      Zn25      61   0.9209022       65.380   ; Zn-O4   [0]
  62     ZnA      1        ZnO      Zn26      62   0.9209022       65.380   ; Zn-O4   [0]
  63     ZnA      1        ZnO      Zn27      63   0.9209022       65.380   ; Zn-O4   [0]
  64     ZnA      1        ZnO      Zn28      64   0.9209022       65.380   ; Zn-O4   [0]
  65     ZnA      1        ZnO      Zn29      65   0.9209022       65.380   ; Zn-O4   [0]
  66     ZnA      1        ZnO      Zn30      66   0.9209022       65.380   ; Zn-O4   [0]
  67     ZnA      1        ZnO      Zn31      67   0.9209022       65.380   ; Zn-O4   [0]
  68     ZnA      1        ZnO      Zn32      68   0.9209022       65.380   ; Zn-O4   [0]
  69     ZnA      1        ZnO      Zn33      69   0.9209022       65.380   ; Zn-O4   [0]
  70     ZnA      1        ZnO      Zn34      70   0.9209022       65.380   ; Zn-O4   [0]
  71     ZnA      1        ZnO      Zn35      71   0.9209022       65.380   ; Zn-O4   [0]
  72     ZnA      1        ZnO      Zn36      72   0.9209022       65.380   ; Zn-O4   [0]
  73     ZnA      1        ZnO      Zn37      73   0.9209022       65.380   ; Zn-O4   [0]
  74     ZnA      1        ZnO      Zn38      74   0.9209022       65.380   ; Zn-O4   [0]
  75     ZnA      1        ZnO      Zn39      75   0.9209022       65.380   ; Zn-O4   [0]
  76     ZnA      1        ZnO      Zn40      76   0.9209022       65.380   ; Zn-O4   [0]
  77     ZnA      1        ZnO      Zn41      77   0.9209022       65.380   ; Zn-O4   [0]
  78     ZnA      1        ZnO      Zn42      78   0.9209022       65.380   ; Zn-O4   [0]
  79     ZnA      1        ZnO      Zn43      79   0.9209022       65.380   ; Zn-O4   [0]
  80     ZnA      1        ZnO      Zn44      80   0.9209022       65.380   ; Zn-O4   [0]
  81     ZnA      1        ZnO      Zn45      81   0.9209022       65.380   ; Zn-O4   [0]
  82     ZnA      1        ZnO      Zn46      82   0.9209022       65.380   ; Zn-O4   [0]
  83     ZnA      1        ZnO      Zn47      83   0.9209022       65.380   ; Zn-O4   [0]
  84     ZnA      1        ZnO      Zn48      84   0.9209022       65.380   ; Zn-O4   [0]
  85     ZnA      1        ZnO      Zn49      85   0.9209022       65.380   ; Zn-O4   [0]
  86     ZnA      1        ZnO      Zn50      86   0.9209022       65.380   ; Zn-O4   [0]
  87     ZnA      1        ZnO      Zn51      87   0.9209022       65.380   ; Zn-O4   [0]
  88     ZnA      1        ZnO      Zn52      88   0.9209022       65.380   ; Zn-O4   [0]
  89     ZnA      1        ZnO      Zn53      89   0.9209022       65.380   ; Zn-O4   [0]
  90     ZnA      1        ZnO      Zn54      90   0.9209022       65.380   ; Zn-O4   [0]
  91     ZnA      1        ZnO      Zn55      91   0.9209022       65.380   ; Zn-O4   [0]
  92     ZnA      1        ZnO      Zn56      92   0.9209022       65.380   ; Zn-O4   [0]
  93     ZnA      1        ZnO      Zn57      93   0.9209022       65.380   ; Zn-O4   [0]
  94     ZnA      1        ZnO      Zn58      94   0.9209022       65.380   ; Zn-O4   [0]
  95     ZnA      1        ZnO      Zn59      95   0.9209022       65.380   ; Zn-O4   [0]
  96     ZnA      1        ZnO      Zn60      96   0.9209022       65.380   ; Zn-O4   [0]
  97     ZnA      1        ZnO      Zn61      97   0.9209022       65.380   ; Zn-O4   [0]
  98     ZnA      1        ZnO      Zn62      98   0.9209022       65.380   ; Zn-O4   [0]
  99     ZnA      1        ZnO      Zn63      99   0.9209022       65.380   ; Zn-O4   [0]
 100     ZnA      1        ZnO      Zn64     100   0.9209022       65.380   ; Zn-O4   [0]
 101     ZnA      1        ZnO      Zn65     101   0.9209022       65.380   ; Zn-O4   [0]
 102     ZnA      1        ZnO      Zn66     102   0.9209022       65.380   ; Zn-O4   [0]
 103     ZnA      1        ZnO      Zn67     103   0.9209022       65.380   ; Zn-O4   [0]
 104     ZnA      1        ZnO      Zn68     104   0.9209022       65.380   ; Zn-O4   [0]
 105     ZnA      1        ZnO      Zn69     105   0.9209022       65.380   ; Zn-O4   [0]
 106     ZnA      1        ZnO      Zn70     106   0.9209022       65.380   ; Zn-O4   [0]
 107     ZnA      1        ZnO      Zn71     107   0.9209022       65.380   ; Zn-O4   [0]
 108     ZnA      1        ZnO      Zn72     108   0.9209022       65.380   ; Zn-O4   [0]
 109      OB      1        ZnO       O37     109   -0.8335978        15.999   ; O-H1Zn3 [0]
 110      OB      1        ZnO       O38     110   -0.8335978        15.999   ; O-H1Zn3 [0]
 111      OB      1        ZnO       O39     111   -0.8335978        15.999   ; O-H1Zn3 [0]
 112      OB      1        ZnO       O40     112   -0.8335978        15.999   ; O-H1Zn3 [0]
 113      OB      1        ZnO       O41     113   -0.8335978        15.999   ; O-H1Zn3 [0]
 114      OB      1        ZnO       O42     114   -0.8335978        15.999   ; O-H1Zn3 [0]
 115      OB      1        ZnO       O43     115   -0.8335978        15.999   ; O-H1Zn3 [0]
 116      OB      1        ZnO       O44     116   -0.8335978        15.999   ; O-H1Zn3 [0]
 117      OB      1        ZnO       O45     117   -0.8335978        15.999   ; O-H1Zn3 [0]
 118      OB      1        ZnO       O46     118   -0.8335978        15.999   ; O-H1Zn3 [0]
 119      OB      1        ZnO       O47     119   -0.8335978        15.999   ; O-H1Zn3 [0]
 120      OB      1        ZnO       O48     120   -0.8335978        15.999   ; O-H1Zn3 [0]
 121      OB      1        ZnO       O49     121   -0.8335978        15.999   ; O-H1Zn3 [0]
 122      OB      1        ZnO       O50     122   -0.8335978        15.999   ; O-H1Zn3 [0]
 123      OB      1        ZnO       O51     123   -0.8335978        15.999   ; O-H1Zn3 [0]
 124      OB      1        ZnO       O52     124   -0.8335978        15.999   ; O-H1Zn3 [0]
 125      OB      1        ZnO       O53     125   -0.8335978        15.999   ; O-H1Zn3 [0]
 126      OB      1        ZnO       O54     126   -0.8335978        15.999   ; O-H1Zn3 [0]
 127      OB      1        ZnO       O55     127   -0.8335978        15.999   ; O-H1Zn3 [0]
 128      OB      1        ZnO       O56     128   -0.8335978        15.999   ; O-H1Zn3 [0]
 129      OB      1        ZnO       O57     129   -0.8335978        15.999   ; O-H1Zn3 [0]
 130      OB      1        ZnO       O58     130   -0.8335978        15.999   ; O-H1Zn3 [0]
 131      OB      1        ZnO       O59     131   -0.8335978        15.999   ; O-H1Zn3 [0]
 132      OB      1        ZnO       O60     132   -0.8335978        15.999   ; O-H1Zn3 [0]
 133      OB      1        ZnO       O61     133   -0.8335978        15.999   ; O-H1Zn3 [0]
 134      OB      1        ZnO       O62     134   -0.8335978        15.999   ; O-H1Zn3 [0]
 135      OB      1        ZnO       O63     135   -0.8335978        15.999   ; O-H1Zn3 [0]
 136      OB      1        ZnO       O64     136   -0.8335978        15.999   ; O-H1Zn3 [0]
 137      OB      1        ZnO       O65     137   -0.8335978        15.999   ; O-H1Zn3 [0]
 138      OB      1        ZnO       O66     138   -0.8335978        15.999   ; O-H1Zn3 [0]
 139      OB      1        ZnO       O67     139   -0.8335978        15.999   ; O-H1Zn3 [0]
 140      OB      1        ZnO       O68     140   -0.8335978        15.999   ; O-H1Zn3 [0]
 141      OB      1        ZnO       O69     141   -0.8335978        15.999   ; O-H1Zn3 [0]
 142      OB      1        ZnO       O70     142   -0.8335978        15.999   ; O-H1Zn3 [0]
 143      OB      1        ZnO       O71     143   -0.8335978        15.999   ; O-H1Zn3 [0]
 144      OB      1        ZnO       O72     144   -0.8335978        15.999   ; O-H1Zn3 [0]
 145      OB      1        ZnO       O73     145   -0.8335978        15.999   ; O-H1Zn3 [0]
 146      OB      1        ZnO       O74     146   -0.8335978        15.999   ; O-H1Zn3 [0]
 147      OB      1        ZnO       O75     147   -0.8335978        15.999   ; O-H1Zn3 [0]
 148      OB      1        ZnO       O76     148   -0.8335978        15.999   ; O-H1Zn3 [0]
 149      OB      1        ZnO       O77     149   -0.8335978        15.999   ; O-H1Zn3 [0]
 150      OB      1        ZnO       O78     150   -0.8335978        15.999   ; O-H1Zn3 [0]
 151      OB      1        ZnO       O79     151   -0.8335978        15.999   ; O-H1Zn3 [0]
 152      OB      1        ZnO       O80     152   -0.8335978        15.999   ; O-H1Zn3 [0]
 153      OB      1        ZnO       O81     153   -0.8335978        15.999   ; O-H1Zn3 [0]
 154      OB      1        ZnO       O82     154   -0.8335978        15.999   ; O-H1Zn3 [0]
 155      OB      1        ZnO       O83     155   -0.8335978        15.999   ; O-H1Zn3 [0]
 156      OB      1        ZnO       O84     156   -0.8335978        15.999   ; O-H1Zn3 [0]
 157      OB      1        ZnO       O85     157   -0.8335978        15.999   ; O-H1Zn3 [0]
 158      OB      1        ZnO       O86     158   -0.8335978        15.999   ; O-H1Zn3 [0]
 159      OB      1        ZnO       O87     159   -0.8335978        15.999   ; O-H1Zn3 [0]
 160      OB      1        ZnO       O88     160   -0.8335978        15.999   ; O-H1Zn3 [0]
 161      OB      1        ZnO       O89     161   -0.8335978        15.999   ; O-H1Zn3 [0]
 162      OB      1        ZnO       O90     162   -0.8335978        15.999   ; O-H1Zn3 [0]
 163      OB      1        ZnO       O91     163   -0.8335978        15.999   ; O-H1Zn3 [0]
 164      OB      1        ZnO       O92     164   -0.8335978        15.999   ; O-H1Zn3 [0]
 165      OB      1        ZnO       O93     165   -0.8335978        15.999   ; O-H1Zn3 [0]
 166      OB      1        ZnO       O94     166   -0.8335978        15.999   ; O-H1Zn3 [0]
 167      OB      1        ZnO       O95     167   -0.8335978        15.999   ; O-H1Zn3 [0]
 168      OB      1        ZnO       O96     168   -0.8335978        15.999   ; O-H1Zn3 [0]
 169      OB      1        ZnO       O97     169   -0.8335978        15.999   ; O-H1Zn3 [0]
 170      OB      1        ZnO       O98     170   -0.8335978        15.999   ; O-H1Zn3 [0]
 171      OB      1        ZnO       O99     171   -0.8335978        15.999   ; O-H1Zn3 [0]
 172      OB      1        ZnO      O100     172   -0.8335978        15.999   ; O-H1Zn3 [0]
 173      OB      1        ZnO      O101     173   -0.8335978        15.999   ; O-H1Zn3 [0]
 174      OB      1        ZnO      O102     174   -0.8335978        15.999   ; O-H1Zn3 [0]
 175      OB      1        ZnO      O103     175   -0.8335978        15.999   ; O-H1Zn3 [0]
 176      OB      1        ZnO      O104     176   -0.8335978        15.999   ; O-H1Zn3 [0]
 177      OB      1        ZnO      O105     177   -0.8335978        15.999   ; O-H1Zn3 [0]
 178      OB      1        ZnO      O106     178   -0.8335978        15.999   ; O-H1Zn3 [0]
 179      OB      1        ZnO      O107     179   -0.8335978        15.999   ; O-H1Zn3 [0]
 180      OB      1        ZnO      O108     180   -0.8335978        15.999   ; O-H1Zn3 [0]
 181     ZnA      1        ZnO      Zn73     181   0.9209022       65.380   ; Zn-O4   [0]
 182     ZnA      1        ZnO      Zn74     182   0.9209022       65.380   ; Zn-O4   [0]
 183     ZnA      1        ZnO      Zn75     183   0.9209022       65.380   ; Zn-O4   [0]
 184     ZnA      1        ZnO      Zn76     184   0.9209022       65.380   ; Zn-O4   [0]
 185     ZnA      1        ZnO      Zn77     185   0.9209022       65.380   ; Zn-O4   [0]
 186     ZnA      1        ZnO      Zn78     186   0.9209022       65.380   ; Zn-O4   [0]
 187     ZnA      1        ZnO      Zn79     187   0.9209022       65.380   ; Zn-O4   [0]
 188     ZnA      1        ZnO      Zn80     188   0.9209022       65.380   ; Zn-O4   [0]
 189     ZnA      1        ZnO      Zn81     189   0.9209022       65.380   ; Zn-O4   [0]
 190     ZnA      1        ZnO      Zn82     190   0.9209022       65.380   ; Zn-O4   [0]
 191     ZnA      1        ZnO      Zn83     191   0.9209022       65.380   ; Zn-O4   [0]
 192     ZnA      1        ZnO      Zn84     192   0.9209022       65.380   ; Zn-O4   [0]
 193     ZnA      1        ZnO      Zn85     193   0.9209022       65.380   ; Zn-O4   [0]
 194     ZnA      1        ZnO      Zn86     194   0.9209022       65.380   ; Zn-O4   [0]
 195     ZnA      1        ZnO      Zn87     195   0.9209022       65.380   ; Zn-O4   [0]
 196     ZnA      1        ZnO      Zn88     196   0.9209022       65.380   ; Zn-O4   [0]
 197     ZnA      1        ZnO      Zn89     197   0.9209022       65.380   ; Zn-O4   [0]
 198     ZnA      1        ZnO      Zn90     198   0.9209022       65.380   ; Zn-O4   [0]
 199     ZnA      1        ZnO      Zn91     199   0.9209022       65.380   ; Zn-O4   [0]
 200     ZnA      1        ZnO      Zn92     200   0.9209022       65.380   ; Zn-O4   [0]
 201     ZnA      1        ZnO      Zn93     201   0.9209022       65.380   ; Zn-O4   [0]
 202     ZnA      1        ZnO      Zn94     202   0.9209022       65.380   ; Zn-O4   [0]
 203     ZnA      1        ZnO      Zn95     203   0.9209022       65.380   ; Zn-O4   [0]
 204     ZnA      1        ZnO      Zn96     204   0.9209022       65.380   ; Zn-O4   [0]
 205     ZnA      1        ZnO      Zn97     205   0.9209022       65.380   ; Zn-O4   [0]
 206     ZnA      1        ZnO      Zn98     206   0.9209022       65.380   ; Zn-O4   [0]
 207     ZnA      1        ZnO      Zn99     207   0.9209022       65.380   ; Zn-O4   [0]
 208     ZnA      1        ZnO     Zn100     208   0.9209022       65.380   ; Zn-O4   [0]
 209     ZnA      1        ZnO     Zn101     209   0.9209022       65.380   ; Zn-O4   [0]
 210     ZnA      1        ZnO     Zn102     210   0.9209022       65.380   ; Zn-O4   [0]
 211     ZnA      1        ZnO     Zn103     211   0.9209022       65.380   ; Zn-O4   [0]
 212     ZnA      1        ZnO     Zn104     212   0.9209022       65.380   ; Zn-O4   [0]
 213     ZnA      1        ZnO     Zn105     213   0.9209022       65.380   ; Zn-O4   [0]
 214     ZnA      1        ZnO     Zn106     214   0.9209022       65.380   ; Zn-O4   [0]
 215     ZnA      1        ZnO     Zn107     215   0.9209022       65.380   ; Zn-O4   [0]
 216     ZnA      1        ZnO     Zn108     216   0.9209022       65.380   ; Zn-O4   [0]
 217      OA      1        ZnO      O109     217   -0.9205     15.999   ; O-Zn4   [0]
 218      OA      1        ZnO      O110     218   -0.9205     15.999   ; O-Zn4   [0]
 219      OA      1        ZnO      O111     219   -0.9205     15.999   ; O-Zn4   [0]
 220      OA      1        ZnO      O112     220   -0.9205     15.999   ; O-Zn4   [0]
 221      OA      1        ZnO      O113     221   -0.9205     15.999   ; O-Zn4   [0]
 222      OA      1        ZnO      O114     222   -0.9205     15.999   ; O-Zn4   [0]
 223      OA      1        ZnO      O115     223   -0.9205     15.999   ; O-Zn4   [0]
 224      OA      1        ZnO      O116     224   -0.9205     15.999   ; O-Zn4   [0]
 225      OA      1        ZnO      O117     225   -0.9205     15.999   ; O-Zn4   [0]
 226      OA      1        ZnO      O118     226   -0.9205     15.999   ; O-Zn4   [0]
 227      OA      1        ZnO      O119     227   -0.9205     15.999   ; O-Zn4   [0]
 228      OA      1        ZnO      O120     228   -0.9205     15.999   ; O-Zn4   [0]
 229      OA      1        ZnO      O121     229   -0.9205     15.999   ; O-Zn4   [0]
 230      OA      1        ZnO      O122     230   -0.9205     15.999   ; O-Zn4   [0]
 231      OA      1        ZnO      O123     231   -0.9205     15.999   ; O-Zn4   [0]
 232      OA      1        ZnO      O124     232   -0.9205     15.999   ; O-Zn4   [0]
 233      OA      1        ZnO      O125     233   -0.9205     15.999   ; O-Zn4   [0]
 234      OA      1        ZnO      O126     234   -0.9205     15.999   ; O-Zn4   [0]
 235      OA      1        ZnO      O127     235   -0.9205     15.999   ; O-Zn4   [0]
 236      OA      1        ZnO      O128     236   -0.9205     15.999   ; O-Zn4   [0]
 237      OA      1        ZnO      O129     237   -0.9205     15.999   ; O-Zn4   [0]
 238      OA      1        ZnO      O130     238   -0.9205     15.999   ; O-Zn4   [0]
 239      OA      1        ZnO      O131     239   -0.9205     15.999   ; O-Zn4   [0]
 240      OA      1        ZnO      O132     240   -0.9205     15.999   ; O-Zn4   [0]
 241      OA      1        ZnO      O133     241   -0.9205     15.999   ; O-Zn4   [0]
 242      OA      1        ZnO      O134     242   -0.9205     15.999   ; O-Zn4   [0]
 243      OA      1        ZnO      O135     243   -0.9205     15.999   ; O-Zn4   [0]
 244      OA      1        ZnO      O136     244   -0.9205     15.999   ; O-Zn4   [0]
 245      OA      1        ZnO      O137     245   -0.9205     15.999   ; O-Zn4   [0]
 246      OA      1        ZnO      O138     246   -0.9205     15.999   ; O-Zn4   [0]
 247      OA      1        ZnO      O139     247   -0.9205     15.999   ; O-Zn4   [0]
 248      OA      1        ZnO      O140     248   -0.9205     15.999   ; O-Zn4   [0]
 249      OA      1        ZnO      O141     249   -0.9205     15.999   ; O-Zn4   [0]
 250      OA      1        ZnO      O142     250   -0.9205     15.999   ; O-Zn4   [0]
 251      OA      1        ZnO      O143     251   -0.9205     15.999   ; O-Zn4   [0]
 252      OA      1        ZnO      O144     252   -0.9205     15.999   ; O-Zn4   [0]
 253     ZnA      1        ZnO     Zn109     253   0.9205    65.380   ; Zn-O4   [0]
 254     ZnA      1        ZnO     Zn110     254   0.9205    65.380   ; Zn-O4   [0]
 255     ZnA      1        ZnO     Zn111     255   0.9205    65.380   ; Zn-O4   [0]
 256     ZnA      1        ZnO     Zn112     256   0.9205    65.380   ; Zn-O4   [0]
 257     ZnA      1        ZnO     Zn113     257   0.9205    65.380   ; Zn-O4   [0]
 258     ZnA      1        ZnO     Zn114     258   0.9205    65.380   ; Zn-O4   [0]
 259     ZnA      1        ZnO     Zn115     259   0.9205    65.380   ; Zn-O4   [0]
 260     ZnA      1        ZnO     Zn116     260   0.9205    65.380   ; Zn-O4   [0]
 261     ZnA      1        ZnO     Zn117     261   0.9205    65.380   ; Zn-O4   [0]
 262     ZnA      1        ZnO     Zn118     262   0.9205    65.380   ; Zn-O4   [0]
 263     ZnA      1        ZnO     Zn119     263   0.9205    65.380   ; Zn-O4   [0]
 264     ZnA      1        ZnO     Zn120     264   0.9205    65.380   ; Zn-O4   [0]
 265     ZnA      1        ZnO     Zn121     265   0.9205    65.380   ; Zn-O4   [0]
 266     ZnA      1        ZnO     Zn122     266   0.9205    65.380   ; Zn-O4   [0]
 267     ZnA      1        ZnO     Zn123     267   0.9205    65.380   ; Zn-O4   [0]
 268     ZnA      1        ZnO     Zn124     268   0.9205    65.380   ; Zn-O4   [0]
 269     ZnA      1        ZnO     Zn125     269   0.9205    65.380   ; Zn-O4   [0]
 270     ZnA      1        ZnO     Zn126     270   0.9205    65.380   ; Zn-O4   [0]
 271     ZnA      1        ZnO     Zn127     271   0.9205    65.380   ; Zn-O4   [0]
 272     ZnA      1        ZnO     Zn128     272   0.9205    65.380   ; Zn-O4   [0]
 273     ZnA      1        ZnO     Zn129     273   0.9205    65.380   ; Zn-O4   [0]
 274     ZnA      1        ZnO     Zn130     274   0.9205    65.380   ; Zn-O4   [0]
 275     ZnA      1        ZnO     Zn131     275   0.9205    65.380   ; Zn-O4   [0]
 276     ZnA      1        ZnO     Zn132     276   0.9205    65.380   ; Zn-O4   [0]
 277     ZnA      1        ZnO     Zn133     277   0.9205    65.380   ; Zn-O4   [0]
 278     ZnA      1        ZnO     Zn134     278   0.9205    65.380   ; Zn-O4   [0]
 279     ZnA      1        ZnO     Zn135     279   0.9205    65.380   ; Zn-O4   [0]
 280     ZnA      1        ZnO     Zn136     280   0.9205    65.380   ; Zn-O4   [0]
 281     ZnA      1        ZnO     Zn137     281   0.9205    65.380   ; Zn-O4   [0]
 282     ZnA      1        ZnO     Zn138     282   0.9205    65.380   ; Zn-O4   [0]
 283     ZnA      1        ZnO     Zn139     283   0.9205    65.380   ; Zn-O4   [0]
 284     ZnA      1        ZnO     Zn140     284   0.9205    65.380   ; Zn-O4   [0]
 285     ZnA      1        ZnO     Zn141     285   0.9205    65.380   ; Zn-O4   [0]
 286     ZnA      1        ZnO     Zn142     286   0.9205    65.380   ; Zn-O4   [0]
 287     ZnA      1        ZnO     Zn143     287   0.9205    65.380   ; Zn-O4   [0]
 288     ZnA      1        ZnO     Zn144     288   0.9205    65.380   ; Zn-O4   [0]
 289      OA      1        ZnO      O145     289   -0.9205     15.999   ; O-Zn4   [0]
 290      OA      1        ZnO      O146     290   -0.9205     15.999   ; O-Zn4   [0]
 291      OA      1        ZnO      O147     291   -0.9205     15.999   ; O-Zn4   [0]
 292      OA      1        ZnO      O148     292   -0.9205     15.999   ; O-Zn4   [0]
 293      OA      1        ZnO      O149     293   -0.9205     15.999   ; O-Zn4   [0]
 294      OA      1        ZnO      O150     294   -0.9205     15.999   ; O-Zn4   [0]
 295      OA      1        ZnO      O151     295   -0.9205     15.999   ; O-Zn4   [0]
 296      OA      1        ZnO      O152     296   -0.9205     15.999   ; O-Zn4   [0]
 297      OA      1        ZnO      O153     297   -0.9205     15.999   ; O-Zn4   [0]
 298      OA      1        ZnO      O154     298   -0.9205     15.999   ; O-Zn4   [0]
 299      OA      1        ZnO      O155     299   -0.9205     15.999   ; O-Zn4   [0]
 300      OA      1        ZnO      O156     300   -0.9205     15.999   ; O-Zn4   [0]
 301      OA      1        ZnO      O157     301   -0.9205     15.999   ; O-Zn4   [0]
 302      OA      1        ZnO      O158     302   -0.9205     15.999   ; O-Zn4   [0]
 303      OA      1        ZnO      O159     303   -0.9205     15.999   ; O-Zn4   [0]
 304      OA      1        ZnO      O160     304   -0.9205     15.999   ; O-Zn4   [0]
 305      OA      1        ZnO      O161     305   -0.9205     15.999   ; O-Zn4   [0]
 306      OA      1        ZnO      O162     306   -0.9205     15.999   ; O-Zn4   [0]
 307      OA      1        ZnO      O163     307   -0.9205     15.999   ; O-Zn4   [0]
 308      OA      1        ZnO      O164     308   -0.9205     15.999   ; O-Zn4   [0]
 309      OA      1        ZnO      O165     309   -0.9205     15.999   ; O-Zn4   [0]
 310      OA      1        ZnO      O166     310   -0.9205     15.999   ; O-Zn4   [0]
 311      OA      1        ZnO      O167     311   -0.9205     15.999   ; O-Zn4   [0]
 312      OA      1        ZnO      O168     312   -0.9205     15.999   ; O-Zn4   [0]
 313      OA      1        ZnO      O169     313   -0.9205     15.999   ; O-Zn4   [0]
 314      OA      1        ZnO      O170     314   -0.9205     15.999   ; O-Zn4   [0]
 315      OA      1        ZnO      O171     315   -0.9205     15.999   ; O-Zn4   [0]
 316      OA      1        ZnO      O172     316   -0.9205     15.999   ; O-Zn4   [0]
 317      OA      1        ZnO      O173     317   -0.9205     15.999   ; O-Zn4   [0]
 318      OA      1        ZnO      O174     318   -0.9205     15.999   ; O-Zn4   [0]
 319      OA      1        ZnO      O175     319   -0.9205     15.999   ; O-Zn4   [0]
 320      OA      1        ZnO      O176     320   -0.9205     15.999   ; O-Zn4   [0]
 321      OA      1        ZnO      O177     321   -0.9205     15.999   ; O-Zn4   [0]
 322      OA      1        ZnO      O178     322   -0.9205     15.999   ; O-Zn4   [0]
 323      OA      1        ZnO      O179     323   -0.9205     15.999   ; O-Zn4   [0]
 324      OA      1        ZnO      O180     324   -0.9205     15.999   ; O-Zn4   [0]
 325      OA      1        ZnO      O181     325   -0.9205     15.999   ; O-Zn4   [0]
 326      OA      1        ZnO      O182     326   -0.9205     15.999   ; O-Zn4   [0]
 327      OA      1        ZnO      O183     327   -0.9205     15.999   ; O-Zn4   [0]
 328      OA      1        ZnO      O184     328   -0.9205     15.999   ; O-Zn4   [0]
 329      OA      1        ZnO      O185     329   -0.9205     15.999   ; O-Zn4   [0]
 330      OA      1        ZnO      O186     330   -0.9205     15.999   ; O-Zn4   [0]
 331      OA      1        ZnO      O187     331   -0.9205     15.999   ; O-Zn4   [0]
 332      OA      1        ZnO      O188     332   -0.9205     15.999   ; O-Zn4   [0]
 333      OA      1        ZnO      O189     333   -0.9205     15.999   ; O-Zn4   [0]
 334      OA      1        ZnO      O190     334   -0.9205     15.999   ; O-Zn4   [0]
 335      OA      1        ZnO      O191     335   -0.9205     15.999   ; O-Zn4   [0]
 336      OA      1        ZnO      O192     336   -0.9205     15.999   ; O-Zn4   [0]
 337      OA      1        ZnO      O193     337   -0.9205     15.999   ; O-Zn4   [0]
 338      OA      1        ZnO      O194     338   -0.9205     15.999   ; O-Zn4   [0]
 339      OA      1        ZnO      O195     339   -0.9205     15.999   ; O-Zn4   [0]
 340      OA      1        ZnO      O196     340   -0.9205     15.999   ; O-Zn4   [0]
 341      OA      1        ZnO      O197     341   -0.9205     15.999   ; O-Zn4   [0]
 342      OA      1        ZnO      O198     342   -0.9205     15.999   ; O-Zn4   [0]
 343      OA      1        ZnO      O199     343   -0.9205     15.999   ; O-Zn4   [0]
 344      OA      1        ZnO      O200     344   -0.9205     15.999   ; O-Zn4   [0]
 345      OA      1        ZnO      O201     345   -0.9205     15.999   ; O-Zn4   [0]
 346      OA      1        ZnO      O202     346   -0.9205     15.999   ; O-Zn4   [0]
 347      OA      1        ZnO      O203     347   -0.9205     15.999   ; O-Zn4   [0]
 348      OA      1        ZnO      O204     348   -0.9205     15.999   ; O-Zn4   [0]
 349      OA      1        ZnO      O205     349   -0.9205     15.999   ; O-Zn4   [0]
 350      OA      1        ZnO      O206     350   -0.9205     15.999   ; O-Zn4   [0]
 351      OA      1        ZnO      O207     351   -0.9205     15.999   ; O-Zn4   [0]
 352      OA      1        ZnO      O208     352   -0.9205     15.999   ; O-Zn4   [0]
 353      OA      1        ZnO      O209     353   -0.9205     15.999   ; O-Zn4   [0]
 354      OA      1        ZnO      O210     354   -0.9205     15.999   ; O-Zn4   [0]
 355      OA      1        ZnO      O211     355   -0.9205     15.999   ; O-Zn4   [0]
 356      OA      1        ZnO      O212     356   -0.9205     15.999   ; O-Zn4   [0]
 357      OA      1        ZnO      O213     357   -0.9205     15.999   ; O-Zn4   [0]
 358      OA      1        ZnO      O214     358   -0.9205     15.999   ; O-Zn4   [0]
 359      OA      1        ZnO      O215     359   -0.9205     15.999   ; O-Zn4   [0]
 360      OA      1        ZnO      O216     360   -0.9205     15.999   ; O-Zn4   [0]
 361     ZnA      1        ZnO     Zn145     361   0.9205    65.380   ; Zn-O4   [0]
 362     ZnA      1        ZnO     Zn146     362   0.9205    65.380   ; Zn-O4   [0]
 363     ZnA      1        ZnO     Zn147     363   0.9205    65.380   ; Zn-O4   [0]
 364     ZnA      1        ZnO     Zn148     364   0.9205    65.380   ; Zn-O4   [0]
 365     ZnA      1        ZnO     Zn149     365   0.9205    65.380   ; Zn-O4   [0]
 366     ZnA      1        ZnO     Zn150     366   0.9205    65.380   ; Zn-O4   [0]
 367     ZnA      1        ZnO     Zn151     367   0.9205    65.380   ; Zn-O4   [0]
 368     ZnA      1        ZnO     Zn152     368   0.9205    65.380   ; Zn-O4   [0]
 369     ZnA      1        ZnO     Zn153     369   0.9205    65.380   ; Zn-O4   [0]
 370     ZnA      1        ZnO     Zn154     370   0.9205    65.380   ; Zn-O4   [0]
 371     ZnA      1        ZnO     Zn155     371   0.9205    65.380   ; Zn-O4   [0]
 372     ZnA      1        ZnO     Zn156     372   0.9205    65.380   ; Zn-O4   [0]
 373     ZnA      1        ZnO     Zn157     373   0.9205    65.380   ; Zn-O4   [0]
 374     ZnA      1        ZnO     Zn158     374   0.9205    65.380   ; Zn-O4   [0]
 375     ZnA      1        ZnO     Zn159     375   0.9205    65.380   ; Zn-O4   [0]
 376     ZnA      1        ZnO     Zn160     376   0.9205    65.380   ; Zn-O4   [0]
 377     ZnA      1        ZnO     Zn161     377   0.9205    65.380   ; Zn-O4   [0]
 378     ZnA      1        ZnO     Zn162     378   0.9205    65.380   ; Zn-O4   [0]
 379     ZnA      1        ZnO     Zn163     379   0.9205    65.380   ; Zn-O4   [0]
 380     ZnA      1        ZnO     Zn164     380   0.9205    65.380   ; Zn-O4   [0]
 381     ZnA      1        ZnO     Zn165     381   0.9205    65.380   ; Zn-O4   [0]
 382     ZnA      1        ZnO     Zn166     382   0.9205    65.380   ; Zn-O4   [0]
 383     ZnA      1        ZnO     Zn167     383   0.9205    65.380   ; Zn-O4   [0]
 384     ZnA      1        ZnO     Zn168     384   0.9205    65.380   ; Zn-O4   [0]
 385     ZnA      1        ZnO     Zn169     385   0.9205    65.380   ; Zn-O4   [0]
 386     ZnA      1        ZnO     Zn170     386   0.9205    65.380   ; Zn-O4   [0]
 387     ZnA      1        ZnO     Zn171     387   0.9205    65.380   ; Zn-O4   [0]
 388     ZnA      1        ZnO     Zn172     388   0.9205    65.380   ; Zn-O4   [0]
 389     ZnA      1        ZnO     Zn173     389   0.9205    65.380   ; Zn-O4   [0]
 390     ZnA      1        ZnO     Zn174     390   0.9205    65.380   ; Zn-O4   [0]
 391     ZnA      1        ZnO     Zn175     391   0.9205    65.380   ; Zn-O4   [0]
 392     ZnA      1        ZnO     Zn176     392   0.9205    65.380   ; Zn-O4   [0]
 393     ZnA      1        ZnO     Zn177     393   0.9205    65.380   ; Zn-O4   [0]
 394     ZnA      1        ZnO     Zn178     394   0.9205    65.380   ; Zn-O4   [0]
 395     ZnA      1        ZnO     Zn179     395   0.9205    65.380   ; Zn-O4   [0]
 396     ZnA      1        ZnO     Zn180     396   0.9205    65.380   ; Zn-O4   [0]
 397     ZnA      1        ZnO     Zn181     397   0.9205    65.380   ; Zn-O4   [0]
 398     ZnA      1        ZnO     Zn182     398   0.9205    65.380   ; Zn-O4   [0]
 399     ZnA      1        ZnO     Zn183     399   0.9205    65.380   ; Zn-O4   [0]
 400     ZnA      1        ZnO     Zn184     400   0.9205    65.380   ; Zn-O4   [0]
 401     ZnA      1        ZnO     Zn185     401   0.9205    65.380   ; Zn-O4   [0]
 402     ZnA      1        ZnO     Zn186     402   0.9205    65.380   ; Zn-O4   [0]
 403     ZnA      1        ZnO     Zn187     403   0.9205    65.380   ; Zn-O4   [0]
 404     ZnA      1        ZnO     Zn188     404   0.9205    65.380   ; Zn-O4   [0]
 405     ZnA      1        ZnO     Zn189     405   0.9205    65.380   ; Zn-O4   [0]
 406     ZnA      1        ZnO     Zn190     406   0.9205    65.380   ; Zn-O4   [0]
 407     ZnA      1        ZnO     Zn191     407   0.9205    65.380   ; Zn-O4   [0]
 408     ZnA      1        ZnO     Zn192     408   0.9205    65.380   ; Zn-O4   [0]
 409     ZnA      1        ZnO     Zn193     409   0.9205    65.380   ; Zn-O4   [0]
 410     ZnA      1        ZnO     Zn194     410   0.9205    65.380   ; Zn-O4   [0]
 411     ZnA      1        ZnO     Zn195     411   0.9205    65.380   ; Zn-O4   [0]
 412     ZnA      1        ZnO     Zn196     412   0.9205    65.380   ; Zn-O4   [0]
 413     ZnA      1        ZnO     Zn197     413   0.9205    65.380   ; Zn-O4   [0]
 414     ZnA      1        ZnO     Zn198     414   0.9205    65.380   ; Zn-O4   [0]
 415     ZnA      1        ZnO     Zn199     415   0.9205    65.380   ; Zn-O4   [0]
 416     ZnA      1        ZnO     Zn200     416   0.9205    65.380   ; Zn-O4   [0]
 417     ZnA      1        ZnO     Zn201     417   0.9205    65.380   ; Zn-O4   [0]
 418     ZnA      1        ZnO     Zn202     418   0.9205    65.380   ; Zn-O4   [0]
 419     ZnA      1        ZnO     Zn203     419   0.9205    65.380   ; Zn-O4   [0]
 420     ZnA      1        ZnO     Zn204     420   0.9205    65.380   ; Zn-O4   [0]
 421     ZnA      1        ZnO     Zn205     421   0.9205    65.380   ; Zn-O4   [0]
 422     ZnA      1        ZnO     Zn206     422   0.9205    65.380   ; Zn-O4   [0]
 423     ZnA      1        ZnO     Zn207     423   0.9205    65.380   ; Zn-O4   [0]
 424     ZnA      1        ZnO     Zn208     424   0.9205    65.380   ; Zn-O4   [0]
 425     ZnA      1        ZnO     Zn209     425   0.9205    65.380   ; Zn-O4   [0]
 426     ZnA      1        ZnO     Zn210     426   0.9205    65.380   ; Zn-O4   [0]
 427     ZnA      1        ZnO     Zn211     427   0.9205    65.380   ; Zn-O4   [0]
 428     ZnA      1        ZnO     Zn212     428   0.9205    65.380   ; Zn-O4   [0]
 429     ZnA      1        ZnO     Zn213     429   0.9205    65.380   ; Zn-O4   [0]
 430     ZnA      1        ZnO     Zn214     430   0.9205    65.380   ; Zn-O4   [0]
 431     ZnA      1        ZnO     Zn215     431   0.9205    65.380   ; Zn-O4   [0]
 432     ZnA      1        ZnO     Zn216     432   0.9205    65.380   ; Zn-O4   [0]
 433     ZnA      1        ZnO     Zn217     433   0.9205    65.380   ; Zn-O4   [0]
 434     ZnA      1        ZnO     Zn218     434   0.9205    65.380   ; Zn-O4   [0]
 435     ZnA      1        ZnO     Zn219     435   0.9205    65.380   ; Zn-O4   [0]
 436     ZnA      1        ZnO     Zn220     436   0.9205    65.380   ; Zn-O4   [0]
 437     ZnA      1        ZnO     Zn221     437   0.9205    65.380   ; Zn-O4   [0]
 438     ZnA      1        ZnO     Zn222     438   0.9205    65.380   ; Zn-O4   [0]
 439     ZnA      1        ZnO     Zn223     439   0.9205    65.380   ; Zn-O4   [0]
 440     ZnA      1        ZnO     Zn224     440   0.9205    65.380   ; Zn-O4   [0]
 441     ZnA      1        ZnO     Zn225     441   0.9205    65.380   ; Zn-O4   [0]
 442     ZnA      1        ZnO     Zn226     442   0.9205    65.380   ; Zn-O4   [0]
 443     ZnA      1        ZnO     Zn227     443   0.9205    65.380   ; Zn-O4   [0]
 444     ZnA      1        ZnO     Zn228     444   0.9205    65.380   ; Zn-O4   [0]
 445     ZnA      1        ZnO     Zn229     445   0.9205    65.380   ; Zn-O4   [0]
 446     ZnA      1        ZnO     Zn230     446   0.9205    65.380   ; Zn-O4   [0]
 447     ZnA      1        ZnO     Zn231     447   0.9205    65.380   ; Zn-O4   [0]
 448     ZnA      1        ZnO     Zn232     448   0.9205    65.380   ; Zn-O4   [0]
 449     ZnA      1        ZnO     Zn233     449   0.9205    65.380   ; Zn-O4   [0]
 450     ZnA      1        ZnO     Zn234     450   0.9205    65.380   ; Zn-O4   [0]
 451     ZnA      1        ZnO     Zn235     451   0.9205    65.380   ; Zn-O4   [0]
 452     ZnA      1        ZnO     Zn236     452   0.9205    65.380   ; Zn-O4   [0]
 453     ZnA      1        ZnO     Zn237     453   0.9205    65.380   ; Zn-O4   [0]
 454     ZnA      1        ZnO     Zn238     454   0.9205    65.380   ; Zn-O4   [0]
 455     ZnA      1        ZnO     Zn239     455   0.9205    65.380   ; Zn-O4   [0]
 456     ZnA      1        ZnO     Zn240     456   0.9205    65.380   ; Zn-O4   [0]
 457     ZnA      1        ZnO     Zn241     457   0.9205    65.380   ; Zn-O4   [0]
 458     ZnA      1        ZnO     Zn242     458   0.9205    65.380   ; Zn-O4   [0]
 459     ZnA      1        ZnO     Zn243     459   0.9205    65.380   ; Zn-O4   [0]
 460     ZnA      1        ZnO     Zn244     460   0.9205    65.380   ; Zn-O4   [0]
 461     ZnA      1        ZnO     Zn245     461   0.9205    65.380   ; Zn-O4   [0]
 462     ZnA      1        ZnO     Zn246     462   0.9205    65.380   ; Zn-O4   [0]
 463     ZnA      1        ZnO     Zn247     463   0.9205    65.380   ; Zn-O4   [0]
 464     ZnA      1        ZnO     Zn248     464   0.9205    65.380   ; Zn-O4   [0]
 465     ZnA      1        ZnO     Zn249     465   0.9205    65.380   ; Zn-O4   [0]
 466     ZnA      1        ZnO     Zn250     466   0.9205    65.380   ; Zn-O4   [0]
 467     ZnA      1        ZnO     Zn251     467   0.9205    65.380   ; Zn-O4   [0]
 468     ZnA      1        ZnO     Zn252     468   0.9205    65.380   ; Zn-O4   [0]
 469      OA      1        ZnO      O217     469   -0.9205     15.999   ; O-Zn4   [0]
 470      OA      1        ZnO      O218     470   -0.9205     15.999   ; O-Zn4   [0]
 471      OA      1        ZnO      O219     471   -0.9205     15.999   ; O-Zn4   [0]
 472      OA      1        ZnO      O220     472   -0.9205     15.999   ; O-Zn4   [0]
 473      OA      1        ZnO      O221     473   -0.9205     15.999   ; O-Zn4   [0]
 474      OA      1        ZnO      O222     474   -0.9205     15.999   ; O-Zn4   [0]
 475      OA      1        ZnO      O223     475   -0.9205     15.999   ; O-Zn4   [0]
 476      OA      1        ZnO      O224     476   -0.9205     15.999   ; O-Zn4   [0]
 477      OA      1        ZnO      O225     477   -0.9205     15.999   ; O-Zn4   [0]
 478      OA      1        ZnO      O226     478   -0.9205     15.999   ; O-Zn4   [0]
 479      OA      1        ZnO      O227     479   -0.9205     15.999   ; O-Zn4   [0]
 480      OA      1        ZnO      O228     480   -0.9205     15.999   ; O-Zn4   [0]
 481      OA      1        ZnO      O229     481   -0.9205     15.999   ; O-Zn4   [0]
 482      OA      1        ZnO      O230     482   -0.9205     15.999   ; O-Zn4   [0]
 483      OA      1        ZnO      O231     483   -0.9205     15.999   ; O-Zn4   [0]
 484      OA      1        ZnO      O232     484   -0.9205     15.999   ; O-Zn4   [0]
 485      OA      1        ZnO      O233     485   -0.9205     15.999   ; O-Zn4   [0]
 486      OA      1        ZnO      O234     486   -0.9205     15.999   ; O-Zn4   [0]
 487      OA      1        ZnO      O235     487   -0.9205     15.999   ; O-Zn4   [0]
 488      OA      1        ZnO      O236     488   -0.9205     15.999   ; O-Zn4   [0]
 489      OA      1        ZnO      O237     489   -0.9205     15.999   ; O-Zn4   [0]
 490      OA      1        ZnO      O238     490   -0.9205     15.999   ; O-Zn4   [0]
 491      OA      1        ZnO      O239     491   -0.9205     15.999   ; O-Zn4   [0]
 492      OA      1        ZnO      O240     492   -0.9205     15.999   ; O-Zn4   [0]
 493      OA      1        ZnO      O241     493   -0.9205     15.999   ; O-Zn4   [0]
 494      OA      1        ZnO      O242     494   -0.9205     15.999   ; O-Zn4   [0]
 495      OA      1        ZnO      O243     495   -0.9205     15.999   ; O-Zn4   [0]
 496      OA      1        ZnO      O244     496   -0.9205     15.999   ; O-Zn4   [0]
 497      OA      1        ZnO      O245     497   -0.9205     15.999   ; O-Zn4   [0]
 498      OA      1        ZnO      O246     498   -0.9205     15.999   ; O-Zn4   [0]
 499      OA      1        ZnO      O247     499   -0.9205     15.999   ; O-Zn4   [0]
 500      OA      1        ZnO      O248     500   -0.9205     15.999   ; O-Zn4   [0]
 501      OA      1        ZnO      O249     501   -0.9205     15.999   ; O-Zn4   [0]
 502      OA      1        ZnO      O250     502   -0.9205     15.999   ; O-Zn4   [0]
 503      OA      1        ZnO      O251     503   -0.9205     15.999   ; O-Zn4   [0]
 504      OA      1        ZnO      O252     504   -0.9205     15.999   ; O-Zn4   [0]
 505     ZnA      1        ZnO     Zn253     505   0.9205    65.380   ; Zn-O4   [0]
 506     ZnA      1        ZnO     Zn254     506   0.9205    65.380   ; Zn-O4   [0]
 507     ZnA      1        ZnO     Zn255     507   0.9205    65.380   ; Zn-O4   [0]
 508     ZnA      1        ZnO     Zn256     508   0.9205    65.380   ; Zn-O4   [0]
 509     ZnA      1        ZnO     Zn257     509   0.9205    65.380   ; Zn-O4   [0]
 510     ZnA      1        ZnO     Zn258     510   0.9205    65.380   ; Zn-O4   [0]
 511     ZnA      1        ZnO     Zn259     511   0.9205    65.380   ; Zn-O4   [0]
 512     ZnA      1        ZnO     Zn260     512   0.9205    65.380   ; Zn-O4   [0]
 513     ZnA      1        ZnO     Zn261     513   0.9205    65.380   ; Zn-O4   [0]
 514     ZnA      1        ZnO     Zn262     514   0.9205    65.380   ; Zn-O4   [0]
 515     ZnA      1        ZnO     Zn263     515   0.9205    65.380   ; Zn-O4   [0]
 516     ZnA      1        ZnO     Zn264     516   0.9205    65.380   ; Zn-O4   [0]
 517     ZnA      1        ZnO     Zn265     517   0.9205    65.380   ; Zn-O4   [0]
 518     ZnA      1        ZnO     Zn266     518   0.9205    65.380   ; Zn-O4   [0]
 519     ZnA      1        ZnO     Zn267     519   0.9205    65.380   ; Zn-O4   [0]
 520     ZnA      1        ZnO     Zn268     520   0.9205    65.380   ; Zn-O4   [0]
 521     ZnA      1        ZnO     Zn269     521   0.9205    65.380   ; Zn-O4   [0]
 522     ZnA      1        ZnO     Zn270     522   0.9205    65.380   ; Zn-O4   [0]
 523     ZnA      1        ZnO     Zn271     523   0.9205    65.380   ; Zn-O4   [0]
 524     ZnA      1        ZnO     Zn272     524   0.9205    65.380   ; Zn-O4   [0]
 525     ZnA      1        ZnO     Zn273     525   0.9205    65.380   ; Zn-O4   [0]
 526     ZnA      1        ZnO     Zn274     526   0.9205    65.380   ; Zn-O4   [0]
 527     ZnA      1        ZnO     Zn275     527   0.9205    65.380   ; Zn-O4   [0]
 528     ZnA      1        ZnO     Zn276     528   0.9205    65.380   ; Zn-O4   [0]
 529     ZnA      1        ZnO     Zn277     529   0.9205    65.380   ; Zn-O4   [0]
 530     ZnA      1        ZnO     Zn278     530   0.9205    65.380   ; Zn-O4   [0]
 531     ZnA      1        ZnO     Zn279     531   0.9205    65.380   ; Zn-O4   [0]
 532     ZnA      1        ZnO     Zn280     532   0.9205    65.380   ; Zn-O4   [0]
 533     ZnA      1        ZnO     Zn281     533   0.9205    65.380   ; Zn-O4   [0]
 534     ZnA      1        ZnO     Zn282     534   0.9205    65.380   ; Zn-O4   [0]
 535     ZnA      1        ZnO     Zn283     535   0.9205    65.380   ; Zn-O4   [0]
 536     ZnA      1        ZnO     Zn284     536   0.9205    65.380   ; Zn-O4   [0]
 537     ZnA      1        ZnO     Zn285     537   0.9205    65.380   ; Zn-O4   [0]
 538     ZnA      1        ZnO     Zn286     538   0.9205    65.380   ; Zn-O4   [0]
 539     ZnA      1        ZnO     Zn287     539   0.9205    65.380   ; Zn-O4   [0]
 540     ZnA      1        ZnO     Zn288     540   0.9205    65.380   ; Zn-O4   [0]
 541     ZnA      1        ZnO     Zn289     541   0.9205    65.380   ; Zn-O4   [0]
 542     ZnA      1        ZnO     Zn290     542   0.9205    65.380   ; Zn-O4   [0]
 543     ZnA      1        ZnO     Zn291     543   0.9205    65.380   ; Zn-O4   [0]
 544     ZnA      1        ZnO     Zn292     544   0.9205    65.380   ; Zn-O4   [0]
 545     ZnA      1        ZnO     Zn293     545   0.9205    65.380   ; Zn-O4   [0]
 546     ZnA      1        ZnO     Zn294     546   0.9205    65.380   ; Zn-O4   [0]
 547     ZnA      1        ZnO     Zn295     547   0.9205    65.380   ; Zn-O4   [0]
 548     ZnA      1        ZnO     Zn296     548   0.9205    65.380   ; Zn-O4   [0]
 549     ZnA      1        ZnO     Zn297     549   0.9205    65.380   ; Zn-O4   [0]
 550     ZnA      1        ZnO     Zn298     550   0.9205    65.380   ; Zn-O4   [0]
 551     ZnA      1        ZnO     Zn299     551   0.9205    65.380   ; Zn-O4   [0]
 552     ZnA      1        ZnO     Zn300     552   0.9205    65.380   ; Zn-O4   [0]
 553     ZnA      1        ZnO     Zn301     553   0.9205    65.380   ; Zn-O4   [0]
 554     ZnA      1        ZnO     Zn302     554   0.9205    65.380   ; Zn-O4   [0]
 555     ZnA      1        ZnO     Zn303     555   0.9205    65.380   ; Zn-O4   [0]
 556     ZnA      1        ZnO     Zn304     556   0.9205    65.380   ; Zn-O4   [0]
 557     ZnA      1        ZnO     Zn305     557   0.9205    65.380   ; Zn-O4   [0]
 558     ZnA      1        ZnO     Zn306     558   0.9205    65.380   ; Zn-O4   [0]
 559     ZnA      1        ZnO     Zn307     559   0.9205    65.380   ; Zn-O4   [0]
 560     ZnA      1        ZnO     Zn308     560   0.9205    65.380   ; Zn-O4   [0]
 561     ZnA      1        ZnO     Zn309     561   0.9205    65.380   ; Zn-O4   [0]
 562     ZnA      1        ZnO     Zn310     562   0.9205    65.380   ; Zn-O4   [0]
 563     ZnA      1        ZnO     Zn311     563   0.9205    65.380   ; Zn-O4   [0]
 564     ZnA      1        ZnO     Zn312     564   0.9205    65.380   ; Zn-O4   [0]
 565     ZnA      1        ZnO     Zn313     565   0.9205    65.380   ; Zn-O4   [0]
 566     ZnA      1        ZnO     Zn314     566   0.9205    65.380   ; Zn-O4   [0]
 567     ZnA      1        ZnO     Zn315     567   0.9205    65.380   ; Zn-O4   [0]
 568     ZnA      1        ZnO     Zn316     568   0.9205    65.380   ; Zn-O4   [0]
 569     ZnA      1        ZnO     Zn317     569   0.9205    65.380   ; Zn-O4   [0]
 570     ZnA      1        ZnO     Zn318     570   0.9205    65.380   ; Zn-O4   [0]
 571     ZnA      1        ZnO     Zn319     571   0.9205    65.380   ; Zn-O4   [0]
 572     ZnA      1        ZnO     Zn320     572   0.9205    65.380   ; Zn-O4   [0]
 573     ZnA      1        ZnO     Zn321     573   0.9205    65.380   ; Zn-O4   [0]
 574     ZnA      1        ZnO     Zn322     574   0.9205    65.380   ; Zn-O4   [0]
 575     ZnA      1        ZnO     Zn323     575   0.9205    65.380   ; Zn-O4   [0]
 576     ZnA      1        ZnO     Zn324     576   0.9205    65.380   ; Zn-O4   [0]
 577      OA      1        ZnO      O253     577   -0.9205     15.999   ; O-Zn4   [0]
 578      OA      1        ZnO      O254     578   -0.9205     15.999   ; O-Zn4   [0]
 579      OA      1        ZnO      O255     579   -0.9205     15.999   ; O-Zn4   [0]
 580      OA      1        ZnO      O256     580   -0.9205     15.999   ; O-Zn4   [0]
 581      OA      1        ZnO      O257     581   -0.9205     15.999   ; O-Zn4   [0]
 582      OA      1        ZnO      O258     582   -0.9205     15.999   ; O-Zn4   [0]
 583      OA      1        ZnO      O259     583   -0.9205     15.999   ; O-Zn4   [0]
 584      OA      1        ZnO      O260     584   -0.9205     15.999   ; O-Zn4   [0]
 585      OA      1        ZnO      O261     585   -0.9205     15.999   ; O-Zn4   [0]
 586      OA      1        ZnO      O262     586   -0.9205     15.999   ; O-Zn4   [0]
 587      OA      1        ZnO      O263     587   -0.9205     15.999   ; O-Zn4   [0]
 588      OA      1        ZnO      O264     588   -0.9205     15.999   ; O-Zn4   [0]
 589      OA      1        ZnO      O265     589   -0.9205     15.999   ; O-Zn4   [0]
 590      OA      1        ZnO      O266     590   -0.9205     15.999   ; O-Zn4   [0]
 591      OA      1        ZnO      O267     591   -0.9205     15.999   ; O-Zn4   [0]
 592      OA      1        ZnO      O268     592   -0.9205     15.999   ; O-Zn4   [0]
 593      OA      1        ZnO      O269     593   -0.9205     15.999   ; O-Zn4   [0]
 594      OA      1        ZnO      O270     594   -0.9205     15.999   ; O-Zn4   [0]
 595      OA      1        ZnO      O271     595   -0.9205     15.999   ; O-Zn4   [0]
 596      OA      1        ZnO      O272     596   -0.9205     15.999   ; O-Zn4   [0]
 597      OA      1        ZnO      O273     597   -0.9205     15.999   ; O-Zn4   [0]
 598      OA      1        ZnO      O274     598   -0.9205     15.999   ; O-Zn4   [0]
 599      OA      1        ZnO      O275     599   -0.9205     15.999   ; O-Zn4   [0]
 600      OA      1        ZnO      O276     600   -0.9205     15.999   ; O-Zn4   [0]
 601      OA      1        ZnO      O277     601   -0.9205     15.999   ; O-Zn4   [0]
 602      OA      1        ZnO      O278     602   -0.9205     15.999   ; O-Zn4   [0]
 603      OA      1        ZnO      O279     603   -0.9205     15.999   ; O-Zn4   [0]
 604      OA      1        ZnO      O280     604   -0.9205     15.999   ; O-Zn4   [0]
 605      OA      1        ZnO      O281     605   -0.9205     15.999   ; O-Zn4   [0]
 606      OA      1        ZnO      O282     606   -0.9205     15.999   ; O-Zn4   [0]
 607      OA      1        ZnO      O283     607   -0.9205     15.999   ; O-Zn4   [0]
 608      OA      1        ZnO      O284     608   -0.9205     15.999   ; O-Zn4   [0]
 609      OA      1        ZnO      O285     609   -0.9205     15.999   ; O-Zn4   [0]
 610      OA      1        ZnO      O286     610   -0.9205     15.999   ; O-Zn4   [0]
 611      OA      1        ZnO      O287     611   -0.9205     15.999   ; O-Zn4   [0]
 612      OA      1        ZnO      O288     612   -0.9205     15.999   ; O-Zn4   [0]
 613      OA      1        ZnO      O289     613   -0.9205     15.999   ; O-Zn4   [0]
 614      OA      1        ZnO      O290     614   -0.9205     15.999   ; O-Zn4   [0]
 615      OA      1        ZnO      O291     615   -0.9205     15.999   ; O-Zn4   [0]
 616      OA      1        ZnO      O292     616   -0.9205     15.999   ; O-Zn4   [0]
 617      OA      1        ZnO      O293     617   -0.9205     15.999   ; O-Zn4   [0]
 618      OA      1        ZnO      O294     618   -0.9205     15.999   ; O-Zn4   [0]
 619      OA      1        ZnO      O295     619   -0.9205     15.999   ; O-Zn4   [0]
 620      OA      1        ZnO      O296     620   -0.9205     15.999   ; O-Zn4   [0]
 621      OA      1        ZnO      O297     621   -0.9205     15.999   ; O-Zn4   [0]
 622      OA      1        ZnO      O298     622   -0.9205     15.999   ; O-Zn4   [0]
 623      OA      1        ZnO      O299     623   -0.9205     15.999   ; O-Zn4   [0]
 624      OA      1        ZnO      O300     624   -0.9205     15.999   ; O-Zn4   [0]
 625      OA      1        ZnO      O301     625   -0.9205     15.999   ; O-Zn4   [0]
 626      OA      1        ZnO      O302     626   -0.9205     15.999   ; O-Zn4   [0]
 627      OA      1        ZnO      O303     627   -0.9205     15.999   ; O-Zn4   [0]
 628      OA      1        ZnO      O304     628   -0.9205     15.999   ; O-Zn4   [0]
 629      OA      1        ZnO      O305     629   -0.9205     15.999   ; O-Zn4   [0]
 630      OA      1        ZnO      O306     630   -0.9205     15.999   ; O-Zn4   [0]
 631      OA      1        ZnO      O307     631   -0.9205     15.999   ; O-Zn4   [0]
 632      OA      1        ZnO      O308     632   -0.9205     15.999   ; O-Zn4   [0]
 633      OA      1        ZnO      O309     633   -0.9205     15.999   ; O-Zn4   [0]
 634      OA      1        ZnO      O310     634   -0.9205     15.999   ; O-Zn4   [0]
 635      OA      1        ZnO      O311     635   -0.9205     15.999   ; O-Zn4   [0]
 636      OA      1        ZnO      O312     636   -0.9205     15.999   ; O-Zn4   [0]
 637      OA      1        ZnO      O313     637   -0.9205     15.999   ; O-Zn4   [0]
 638      OA      1        ZnO      O314     638   -0.9205     15.999   ; O-Zn4   [0]
 639      OA      1        ZnO      O315     639   -0.9205     15.999   ; O-Zn4   [0]
 640      OA      1        ZnO      O316     640   -0.9205     15.999   ; O-Zn4   [0]
 641      OA      1        ZnO      O317     641   -0.9205     15.999   ; O-Zn4   [0]
 642      OA      1        ZnO      O318     642   -0.9205     15.999   ; O-Zn4   [0]
 643      OA      1        ZnO      O319     643   -0.9205     15.999   ; O-Zn4   [0]
 644      OA      1        ZnO      O320     644   -0.9205     15.999   ; O-Zn4   [0]
 645      OA      1        ZnO      O321     645   -0.9205     15.999   ; O-Zn4   [0]
 646      OA      1        ZnO      O322     646   -0.9205     15.999   ; O-Zn4   [0]
 647      OA      1        ZnO      O323     647   -0.9205     15.999   ; O-Zn4   [0]
 648      OA      1        ZnO      O324     648   -0.9205     15.999   ; O-Zn4   [0]
 649      OA      1        ZnO      O325     649   -0.9205     15.999   ; O-Zn4   [0]
 650      OA      1        ZnO      O326     650   -0.9205     15.999   ; O-Zn4   [0]
 651      OA      1        ZnO      O327     651   -0.9205     15.999   ; O-Zn4   [0]
 652      OA      1        ZnO      O328     652   -0.9205     15.999   ; O-Zn4   [0]
 653      OA      1        ZnO      O329     653   -0.9205     15.999   ; O-Zn4   [0]
 654      OA      1        ZnO      O330     654   -0.9205     15.999   ; O-Zn4   [0]
 655      OA      1        ZnO      O331     655   -0.9205     15.999   ; O-Zn4   [0]
 656      OA      1        ZnO      O332     656   -0.9205     15.999   ; O-Zn4   [0]
 657      OA      1        ZnO      O333     657   -0.9205     15.999   ; O-Zn4   [0]
 658      OA      1        ZnO      O334     658   -0.9205     15.999   ; O-Zn4   [0]
 659      OA      1        ZnO      O335     659   -0.9205     15.999   ; O-Zn4   [0]
 660      OA      1        ZnO      O336     660   -0.9205     15.999   ; O-Zn4   [0]
 661      OA      1        ZnO      O337     661   -0.9205     15.999   ; O-Zn4   [0]
 662      OA      1        ZnO      O338     662   -0.9205     15.999   ; O-Zn4   [0]
 663      OA      1        ZnO      O339     663   -0.9205     15.999   ; O-Zn4   [0]
 664      OA      1        ZnO      O340     664   -0.9205     15.999   ; O-Zn4   [0]
 665      OA      1        ZnO      O341     665   -0.9205     15.999   ; O-Zn4   [0]
 666      OA      1        ZnO      O342     666   -0.9205     15.999   ; O-Zn4   [0]
 667      OA      1        ZnO      O343     667   -0.9205     15.999   ; O-Zn4   [0]
 668      OA      1        ZnO      O344     668   -0.9205     15.999   ; O-Zn4   [0]
 669      OA      1        ZnO      O345     669   -0.9205     15.999   ; O-Zn4   [0]
 670      OA      1        ZnO      O346     670   -0.9205     15.999   ; O-Zn4   [0]
 671      OA      1        ZnO      O347     671   -0.9205     15.999   ; O-Zn4   [0]
 672      OA      1        ZnO      O348     672   -0.9205     15.999   ; O-Zn4   [0]
 673      OA      1        ZnO      O349     673   -0.9205     15.999   ; O-Zn4   [0]
 674      OA      1        ZnO      O350     674   -0.9205     15.999   ; O-Zn4   [0]
 675      OA      1        ZnO      O351     675   -0.9205     15.999   ; O-Zn4   [0]
 676      OA      1        ZnO      O352     676   -0.9205     15.999   ; O-Zn4   [0]
 677      OA      1        ZnO      O353     677   -0.9205     15.999   ; O-Zn4   [0]
 678      OA      1        ZnO      O354     678   -0.9205     15.999   ; O-Zn4   [0]
 679      OA      1        ZnO      O355     679   -0.9205     15.999   ; O-Zn4   [0]
 680      OA      1        ZnO      O356     680   -0.9205     15.999   ; O-Zn4   [0]
 681      OA      1        ZnO      O357     681   -0.9205     15.999   ; O-Zn4   [0]
 682      OA      1        ZnO      O358     682   -0.9205     15.999   ; O-Zn4   [0]
 683      OA      1        ZnO      O359     683   -0.9205     15.999   ; O-Zn4   [0]
 684      OA      1        ZnO      O360     684   -0.9205     15.999   ; O-Zn4   [0]
 685      OA      1        ZnO      O361     685   -0.9205     15.999   ; O-Zn4   [0]
 686      OA      1        ZnO      O362     686   -0.9205     15.999   ; O-Zn4   [0]
 687      OA      1        ZnO      O363     687   -0.9205     15.999   ; O-Zn4   [0]
 688      OA      1        ZnO      O364     688   -0.9205     15.999   ; O-Zn4   [0]
 689      OA      1        ZnO      O365     689   -0.9205     15.999   ; O-Zn4   [0]
 690      OA      1        ZnO      O366     690   -0.9205     15.999   ; O-Zn4   [0]
 691      OA      1        ZnO      O367     691   -0.9205     15.999   ; O-Zn4   [0]
 692      OA      1        ZnO      O368     692   -0.9205     15.999   ; O-Zn4   [0]
 693      OA      1        ZnO      O369     693   -0.9205     15.999   ; O-Zn4   [0]
 694      OA      1        ZnO      O370     694   -0.9205     15.999   ; O-Zn4   [0]
 695      OA      1        ZnO      O371     695   -0.9205     15.999   ; O-Zn4   [0]
 696      OA      1        ZnO      O372     696   -0.9205     15.999   ; O-Zn4   [0]
 697      OA      1        ZnO      O373     697   -0.9205     15.999   ; O-Zn4   [0]
 698      OA      1        ZnO      O374     698   -0.9205     15.999   ; O-Zn4   [0]
 699      OA      1        ZnO      O375     699   -0.9205     15.999   ; O-Zn4   [0]
 700      OA      1        ZnO      O376     700   -0.9205     15.999   ; O-Zn4   [0]
 701      OA      1        ZnO      O377     701   -0.9205     15.999   ; O-Zn4   [0]
 702      OA      1        ZnO      O378     702   -0.9205     15.999   ; O-Zn4   [0]
 703      OA      1        ZnO      O379     703   -0.9205     15.999   ; O-Zn4   [0]
 704      OA      1        ZnO      O380     704   -0.9205     15.999   ; O-Zn4   [0]
 705      OA      1        ZnO      O381     705   -0.9205     15.999   ; O-Zn4   [0]
 706      OA      1        ZnO      O382     706   -0.9205     15.999   ; O-Zn4   [0]
 707      OA      1        ZnO      O383     707   -0.9205     15.999   ; O-Zn4   [0]
 708      OA      1        ZnO      O384     708   -0.9205     15.999   ; O-Zn4   [0]
 709      OA      1        ZnO      O385     709   -0.9205     15.999   ; O-Zn4   [0]
 710      OA      1        ZnO      O386     710   -0.9205     15.999   ; O-Zn4   [0]
 711      OA      1        ZnO      O387     711   -0.9205     15.999   ; O-Zn4   [0]
 712      OA      1        ZnO      O388     712   -0.9205     15.999   ; O-Zn4   [0]
 713      OA      1        ZnO      O389     713   -0.9205     15.999   ; O-Zn4   [0]
 714      OA      1        ZnO      O390     714   -0.9205     15.999   ; O-Zn4   [0]
 715      OA      1        ZnO      O391     715   -0.9205     15.999   ; O-Zn4   [0]
 716      OA      1        ZnO      O392     716   -0.9205     15.999   ; O-Zn4   [0]
 717      OA      1        ZnO      O393     717   -0.9205     15.999   ; O-Zn4   [0]
 718      OA      1        ZnO      O394     718   -0.9205     15.999   ; O-Zn4   [0]
 719      OA      1        ZnO      O395     719   -0.9205     15.999   ; O-Zn4   [0]
 720      OA      1        ZnO      O396     720   -0.9205     15.999   ; O-Zn4   [0]
 721     ZnA      1        ZnO     Zn325     721   0.9205    65.380   ; Zn-O4   [0]
 722     ZnA      1        ZnO     Zn326     722   0.9205    65.380   ; Zn-O4   [0]
 723     ZnA      1        ZnO     Zn327     723   0.9205    65.380   ; Zn-O4   [0]
 724     ZnA      1        ZnO     Zn328     724   0.9205    65.380   ; Zn-O4   [0]
 725     ZnA      1        ZnO     Zn329     725   0.9205    65.380   ; Zn-O4   [0]
 726     ZnA      1        ZnO     Zn330     726   0.9205    65.380   ; Zn-O4   [0]
 727     ZnA      1        ZnO     Zn331     727   0.9205    65.380   ; Zn-O4   [0]
 728     ZnA      1        ZnO     Zn332     728   0.9205    65.380   ; Zn-O4   [0]
 729     ZnA      1        ZnO     Zn333     729   0.9205    65.380   ; Zn-O4   [0]
 730     ZnA      1        ZnO     Zn334     730   0.9205    65.380   ; Zn-O4   [0]
 731     ZnA      1        ZnO     Zn335     731   0.9205    65.380   ; Zn-O4   [0]
 732     ZnA      1        ZnO     Zn336     732   0.9205    65.380   ; Zn-O4   [0]
 733     ZnA      1        ZnO     Zn337     733   0.9205    65.380   ; Zn-O4   [0]
 734     ZnA      1        ZnO     Zn338     734   0.9205    65.380   ; Zn-O4   [0]
 735     ZnA      1        ZnO     Zn339     735   0.9205    65.380   ; Zn-O4   [0]
 736     ZnA      1        ZnO     Zn340     736   0.9205    65.380   ; Zn-O4   [0]
 737     ZnA      1        ZnO     Zn341     737   0.9205    65.380   ; Zn-O4   [0]
 738     ZnA      1        ZnO     Zn342     738   0.9205    65.380   ; Zn-O4   [0]
 739     ZnA      1        ZnO     Zn343     739   0.9205    65.380   ; Zn-O4   [0]
 740     ZnA      1        ZnO     Zn344     740   0.9205    65.380   ; Zn-O4   [0]
 741     ZnA      1        ZnO     Zn345     741   0.9205    65.380   ; Zn-O4   [0]
 742     ZnA      1        ZnO     Zn346     742   0.9205    65.380   ; Zn-O4   [0]
 743     ZnA      1        ZnO     Zn347     743   0.9205    65.380   ; Zn-O4   [0]
 744     ZnA      1        ZnO     Zn348     744   0.9205    65.380   ; Zn-O4   [0]
 745     ZnA      1        ZnO     Zn349     745   0.9205    65.380   ; Zn-O4   [0]
 746     ZnA      1        ZnO     Zn350     746   0.9205    65.380   ; Zn-O4   [0]
 747     ZnA      1        ZnO     Zn351     747   0.9205    65.380   ; Zn-O4   [0]
 748     ZnA      1        ZnO     Zn352     748   0.9205    65.380   ; Zn-O4   [0]
 749     ZnA      1        ZnO     Zn353     749   0.9205    65.380   ; Zn-O4   [0]
 750     ZnA      1        ZnO     Zn354     750   0.9205    65.380   ; Zn-O4   [0]
 751     ZnA      1        ZnO     Zn355     751   0.9205    65.380   ; Zn-O4   [0]
 752     ZnA      1        ZnO     Zn356     752   0.9205    65.380   ; Zn-O4   [0]
 753     ZnA      1        ZnO     Zn357     753   0.9205    65.380   ; Zn-O4   [0]
 754     ZnA      1        ZnO     Zn358     754   0.9205    65.380   ; Zn-O4   [0]
 755     ZnA      1        ZnO     Zn359     755   0.9205    65.380   ; Zn-O4   [0]
 756     ZnA      1        ZnO     Zn360     756   0.9205    65.380   ; Zn-O4   [0]
 757     ZnA      1        ZnO     Zn361     757   0.9205    65.380   ; Zn-O4   [0]
 758     ZnA      1        ZnO     Zn362     758   0.9205    65.380   ; Zn-O4   [0]
 759     ZnA      1        ZnO     Zn363     759   0.9205    65.380   ; Zn-O4   [0]
 760     ZnA      1        ZnO     Zn364     760   0.9205    65.380   ; Zn-O4   [0]
 761     ZnA      1        ZnO     Zn365     761   0.9205    65.380   ; Zn-O4   [0]
 762     ZnA      1        ZnO     Zn366     762   0.9205    65.380   ; Zn-O4   [0]
 763     ZnA      1        ZnO     Zn367     763   0.9205    65.380   ; Zn-O4   [0]
 764     ZnA      1        ZnO     Zn368     764   0.9205    65.380   ; Zn-O4   [0]
 765     ZnA      1        ZnO     Zn369     765   0.9205    65.380   ; Zn-O4   [0]
 766     ZnA      1        ZnO     Zn370     766   0.9205    65.380   ; Zn-O4   [0]
 767     ZnA      1        ZnO     Zn371     767   0.9205    65.380   ; Zn-O4   [0]
 768     ZnA      1        ZnO     Zn372     768   0.9205    65.380   ; Zn-O4   [0]
 769     ZnA      1        ZnO     Zn373     769   0.9205    65.380   ; Zn-O4   [0]
 770     ZnA      1        ZnO     Zn374     770   0.9205    65.380   ; Zn-O4   [0]
 771     ZnA      1        ZnO     Zn375     771   0.9205    65.380   ; Zn-O4   [0]
 772     ZnA      1        ZnO     Zn376     772   0.9205    65.380   ; Zn-O4   [0]
 773     ZnA      1        ZnO     Zn377     773   0.9205    65.380   ; Zn-O4   [0]
 774     ZnA      1        ZnO     Zn378     774   0.9205    65.380   ; Zn-O4   [0]
 775     ZnA      1        ZnO     Zn379     775   0.9205    65.380   ; Zn-O4   [0]
 776     ZnA      1        ZnO     Zn380     776   0.9205    65.380   ; Zn-O4   [0]
 777     ZnA      1        ZnO     Zn381     777   0.9205    65.380   ; Zn-O4   [0]
 778     ZnA      1        ZnO     Zn382     778   0.9205    65.380   ; Zn-O4   [0]
 779     ZnA      1        ZnO     Zn383     779   0.9205    65.380   ; Zn-O4   [0]
 780     ZnA      1        ZnO     Zn384     780   0.9205    65.380   ; Zn-O4   [0]
 781     ZnA      1        ZnO     Zn385     781   0.9205    65.380   ; Zn-O4   [0]
 782     ZnA      1        ZnO     Zn386     782   0.9205    65.380   ; Zn-O4   [0]
 783     ZnA      1        ZnO     Zn387     783   0.9205    65.380   ; Zn-O4   [0]
 784     ZnA      1        ZnO     Zn388     784   0.9205    65.380   ; Zn-O4   [0]
 785     ZnA      1        ZnO     Zn389     785   0.9205    65.380   ; Zn-O4   [0]
 786     ZnA      1        ZnO     Zn390     786   0.9205    65.380   ; Zn-O4   [0]
 787     ZnA      1        ZnO     Zn391     787   0.9205    65.380   ; Zn-O4   [0]
 788     ZnA      1        ZnO     Zn392     788   0.9205    65.380   ; Zn-O4   [0]
 789     ZnA      1        ZnO     Zn393     789   0.9205    65.380   ; Zn-O4   [0]
 790     ZnA      1        ZnO     Zn394     790   0.9205    65.380   ; Zn-O4   [0]
 791     ZnA      1        ZnO     Zn395     791   0.9205    65.380   ; Zn-O4   [0]
 792     ZnA      1        ZnO     Zn396     792   0.9205    65.380   ; Zn-O4   [0]
 793      OA      1        ZnO      O397     793   -0.9205     15.999   ; O-Zn4   [0]
 794      OA      1        ZnO      O398     794   -0.9205     15.999   ; O-Zn4   [0]
 795      OA      1        ZnO      O399     795   -0.9205     15.999   ; O-Zn4   [0]
 796      OA      1        ZnO      O400     796   -0.9205     15.999   ; O-Zn4   [0]
 797      OA      1        ZnO      O401     797   -0.9205     15.999   ; O-Zn4   [0]
 798      OA      1        ZnO      O402     798   -0.9205     15.999   ; O-Zn4   [0]
 799      OA      1        ZnO      O403     799   -0.9205     15.999   ; O-Zn4   [0]
 800      OA      1        ZnO      O404     800   -0.9205     15.999   ; O-Zn4   [0]
 801      OA      1        ZnO      O405     801   -0.9205     15.999   ; O-Zn4   [0]
 802      OA      1        ZnO      O406     802   -0.9205     15.999   ; O-Zn4   [0]
 803      OA      1        ZnO      O407     803   -0.9205     15.999   ; O-Zn4   [0]
 804      OA      1        ZnO      O408     804   -0.9205     15.999   ; O-Zn4   [0]
 805      OA      1        ZnO      O409     805   -0.9205     15.999   ; O-Zn4   [0]
 806      OA      1        ZnO      O410     806   -0.9205     15.999   ; O-Zn4   [0]
 807      OA      1        ZnO      O411     807   -0.9205     15.999   ; O-Zn4   [0]
 808      OA      1        ZnO      O412     808   -0.9205     15.999   ; O-Zn4   [0]
 809      OA      1        ZnO      O413     809   -0.9205     15.999   ; O-Zn4   [0]
 810      OA      1        ZnO      O414     810   -0.9205     15.999   ; O-Zn4   [0]
 811      OA      1        ZnO      O415     811   -0.9205     15.999   ; O-Zn4   [0]
 812      OA      1        ZnO      O416     812   -0.9205     15.999   ; O-Zn4   [0]
 813      OA      1        ZnO      O417     813   -0.9205     15.999   ; O-Zn4   [0]
 814      OA      1        ZnO      O418     814   -0.9205     15.999   ; O-Zn4   [0]
 815      OA      1        ZnO      O419     815   -0.9205     15.999   ; O-Zn4   [0]
 816      OA      1        ZnO      O420     816   -0.9205     15.999   ; O-Zn4   [0]
 817      OA      1        ZnO      O421     817   -0.9205     15.999   ; O-Zn4   [0]
 818      OA      1        ZnO      O422     818   -0.9205     15.999   ; O-Zn4   [0]
 819      OA      1        ZnO      O423     819   -0.9205     15.999   ; O-Zn4   [0]
 820      OA      1        ZnO      O424     820   -0.9205     15.999   ; O-Zn4   [0]
 821      OA      1        ZnO      O425     821   -0.9205     15.999   ; O-Zn4   [0]
 822      OA      1        ZnO      O426     822   -0.9205     15.999   ; O-Zn4   [0]
 823      OA      1        ZnO      O427     823   -0.9205     15.999   ; O-Zn4   [0]
 824      OA      1        ZnO      O428     824   -0.9205     15.999   ; O-Zn4   [0]
 825      OA      1        ZnO      O429     825   -0.9205     15.999   ; O-Zn4   [0]
 826      OA      1        ZnO      O430     826   -0.9205     15.999   ; O-Zn4   [0]
 827      OA      1        ZnO      O431     827   -0.9205     15.999   ; O-Zn4   [0]
 828      OA      1        ZnO      O432     828   -0.9205     15.999   ; O-Zn4   [0]
 829     ZnA      1        ZnO     Zn397     829   0.9205    65.380   ; Zn-O4   [0]
 830     ZnA      1        ZnO     Zn398     830   0.9205    65.380   ; Zn-O4   [0]
 831     ZnA      1        ZnO     Zn399     831   0.9205    65.380   ; Zn-O4   [0]
 832     ZnA      1        ZnO     Zn400     832   0.9205    65.380   ; Zn-O4   [0]
 833     ZnA      1        ZnO     Zn401     833   0.9205    65.380   ; Zn-O4   [0]
 834     ZnA      1        ZnO     Zn402     834   0.9205    65.380   ; Zn-O4   [0]
 835     ZnA      1        ZnO     Zn403     835   0.9205    65.380   ; Zn-O4   [0]
 836     ZnA      1        ZnO     Zn404     836   0.9205    65.380   ; Zn-O4   [0]
 837     ZnA      1        ZnO     Zn405     837   0.9205    65.380   ; Zn-O4   [0]
 838     ZnA      1        ZnO     Zn406     838   0.9205    65.380   ; Zn-O4   [0]
 839     ZnA      1        ZnO     Zn407     839   0.9205    65.380   ; Zn-O4   [0]
 840     ZnA      1        ZnO     Zn408     840   0.9205    65.380   ; Zn-O4   [0]
 841     ZnA      1        ZnO     Zn409     841   0.9205    65.380   ; Zn-O4   [0]
 842     ZnA      1        ZnO     Zn410     842   0.9205    65.380   ; Zn-O4   [0]
 843     ZnA      1        ZnO     Zn411     843   0.9205    65.380   ; Zn-O4   [0]
 844     ZnA      1        ZnO     Zn412     844   0.9205    65.380   ; Zn-O4   [0]
 845     ZnA      1        ZnO     Zn413     845   0.9205    65.380   ; Zn-O4   [0]
 846     ZnA      1        ZnO     Zn414     846   0.9205    65.380   ; Zn-O4   [0]
 847     ZnA      1        ZnO     Zn415     847   0.9205    65.380   ; Zn-O4   [0]
 848     ZnA      1        ZnO     Zn416     848   0.9205    65.380   ; Zn-O4   [0]
 849     ZnA      1        ZnO     Zn417     849   0.9205    65.380   ; Zn-O4   [0]
 850     ZnA      1        ZnO     Zn418     850   0.9205    65.380   ; Zn-O4   [0]
 851     ZnA      1        ZnO     Zn419     851   0.9205    65.380   ; Zn-O4   [0]
 852     ZnA      1        ZnO     Zn420     852   0.9205    65.380   ; Zn-O4   [0]
 853     ZnA      1        ZnO     Zn421     853   0.9205    65.380   ; Zn-O4   [0]
 854     ZnA      1        ZnO     Zn422     854   0.9205    65.380   ; Zn-O4   [0]
 855     ZnA      1        ZnO     Zn423     855   0.9205    65.380   ; Zn-O4   [0]
 856     ZnA      1        ZnO     Zn424     856   0.9205    65.380   ; Zn-O4   [0]
 857     ZnA      1        ZnO     Zn425     857   0.9205    65.380   ; Zn-O4   [0]
 858     ZnA      1        ZnO     Zn426     858   0.9205    65.380   ; Zn-O4   [0]
 859     ZnA      1        ZnO     Zn427     859   0.9205    65.380   ; Zn-O4   [0]
 860     ZnA      1        ZnO     Zn428     860   0.9205    65.380   ; Zn-O4   [0]
 861     ZnA      1        ZnO     Zn429     861   0.9205    65.380   ; Zn-O4   [0]
 862     ZnA      1        ZnO     Zn430     862   0.9205    65.380   ; Zn-O4   [0]
 863     ZnA      1        ZnO     Zn431     863   0.9205    65.380   ; Zn-O4   [0]
 864     ZnA      1        ZnO     Zn432     864   0.9205    65.380   ; Zn-O4   [0]
 865     ZnA      1        ZnO     Zn433     865   0.9205    65.380   ; Zn-O4   [0]
 866     ZnA      1        ZnO     Zn434     866   0.9205    65.380   ; Zn-O4   [0]
 867     ZnA      1        ZnO     Zn435     867   0.9205    65.380   ; Zn-O4   [0]
 868     ZnA      1        ZnO     Zn436     868   0.9205    65.380   ; Zn-O4   [0]
 869     ZnA      1        ZnO     Zn437     869   0.9205    65.380   ; Zn-O4   [0]
 870     ZnA      1        ZnO     Zn438     870   0.9205    65.380   ; Zn-O4   [0]
 871     ZnA      1        ZnO     Zn439     871   0.9205    65.380   ; Zn-O4   [0]
 872     ZnA      1        ZnO     Zn440     872   0.9205    65.380   ; Zn-O4   [0]
 873     ZnA      1        ZnO     Zn441     873   0.9205    65.380   ; Zn-O4   [0]
 874     ZnA      1        ZnO     Zn442     874   0.9205    65.380   ; Zn-O4   [0]
 875     ZnA      1        ZnO     Zn443     875   0.9205    65.380   ; Zn-O4   [0]
 876     ZnA      1        ZnO     Zn444     876   0.9205    65.380   ; Zn-O4   [0]
 877     ZnA      1        ZnO     Zn445     877   0.9205    65.380   ; Zn-O4   [0]
 878     ZnA      1        ZnO     Zn446     878   0.9205    65.380   ; Zn-O4   [0]
 879     ZnA      1        ZnO     Zn447     879   0.9205    65.380   ; Zn-O4   [0]
 880     ZnA      1        ZnO     Zn448     880   0.9205    65.380   ; Zn-O4   [0]
 881     ZnA      1        ZnO     Zn449     881   0.9205    65.380   ; Zn-O4   [0]
 882     ZnA      1        ZnO     Zn450     882   0.9205    65.380   ; Zn-O4   [0]
 883     ZnA      1        ZnO     Zn451     883   0.9205    65.380   ; Zn-O4   [0]
 884     ZnA      1        ZnO     Zn452     884   0.9205    65.380   ; Zn-O4   [0]
 885     ZnA      1        ZnO     Zn453     885   0.9205    65.380   ; Zn-O4   [0]
 886     ZnA      1        ZnO     Zn454     886   0.9205    65.380   ; Zn-O4   [0]
 887     ZnA      1        ZnO     Zn455     887   0.9205    65.380   ; Zn-O4   [0]
 888     ZnA      1        ZnO     Zn456     888   0.9205    65.380   ; Zn-O4   [0]
 889     ZnA      1        ZnO     Zn457     889   0.9205    65.380   ; Zn-O4   [0]
 890     ZnA      1        ZnO     Zn458     890   0.9205    65.380   ; Zn-O4   [0]
 891     ZnA      1        ZnO     Zn459     891   0.9205    65.380   ; Zn-O4   [0]
 892     ZnA      1        ZnO     Zn460     892   0.9205    65.380   ; Zn-O4   [0]
 893     ZnA      1        ZnO     Zn461     893   0.9205    65.380   ; Zn-O4   [0]
 894     ZnA      1        ZnO     Zn462     894   0.9205    65.380   ; Zn-O4   [0]
 895     ZnA      1        ZnO     Zn463     895   0.9205    65.380   ; Zn-O4   [0]
 896     ZnA      1        ZnO     Zn464     896   0.9205    65.380   ; Zn-O4   [0]
 897     ZnA      1        ZnO     Zn465     897   0.9205    65.380   ; Zn-O4   [0]
 898     ZnA      1        ZnO     Zn466     898   0.9205    65.380   ; Zn-O4   [0]
 899     ZnA      1        ZnO     Zn467     899   0.9205    65.380   ; Zn-O4   [0]
 900     ZnA      1        ZnO     Zn468     900   0.9205    65.380   ; Zn-O4   [0]
 901     ZnA      1        ZnO     Zn469     901   0.9205    65.380   ; Zn-O4   [0]
 902     ZnA      1        ZnO     Zn470     902   0.9205    65.380   ; Zn-O4   [0]
 903     ZnA      1        ZnO     Zn471     903   0.9205    65.380   ; Zn-O4   [0]
 904     ZnA      1        ZnO     Zn472     904   0.9205    65.380   ; Zn-O4   [0]
 905     ZnA      1        ZnO     Zn473     905   0.9205    65.380   ; Zn-O4   [0]
 906     ZnA      1        ZnO     Zn474     906   0.9205    65.380   ; Zn-O4   [0]
 907     ZnA      1        ZnO     Zn475     907   0.9205    65.380   ; Zn-O4   [0]
 908     ZnA      1        ZnO     Zn476     908   0.9205    65.380   ; Zn-O4   [0]
 909     ZnA      1        ZnO     Zn477     909   0.9205    65.380   ; Zn-O4   [0]
 910     ZnA      1        ZnO     Zn478     910   0.9205    65.380   ; Zn-O4   [0]
 911     ZnA      1        ZnO     Zn479     911   0.9205    65.380   ; Zn-O4   [0]
 912     ZnA      1        ZnO     Zn480     912   0.9205    65.380   ; Zn-O4   [0]
 913     ZnA      1        ZnO     Zn481     913   0.9205    65.380   ; Zn-O4   [0]
 914     ZnA      1        ZnO     Zn482     914   0.9205    65.380   ; Zn-O4   [0]
 915     ZnA      1        ZnO     Zn483     915   0.9205    65.380   ; Zn-O4   [0]
 916     ZnA      1        ZnO     Zn484     916   0.9205    65.380   ; Zn-O4   [0]
 917     ZnA      1        ZnO     Zn485     917   0.9205    65.380   ; Zn-O4   [0]
 918     ZnA      1        ZnO     Zn486     918   0.9205    65.380   ; Zn-O4   [0]
 919     ZnA      1        ZnO     Zn487     919   0.9205    65.380   ; Zn-O4   [0]
 920     ZnA      1        ZnO     Zn488     920   0.9205    65.380   ; Zn-O4   [0]
 921     ZnA      1        ZnO     Zn489     921   0.9205    65.380   ; Zn-O4   [0]
 922     ZnA      1        ZnO     Zn490     922   0.9205    65.380   ; Zn-O4   [0]
 923     ZnA      1        ZnO     Zn491     923   0.9205    65.380   ; Zn-O4   [0]
 924     ZnA      1        ZnO     Zn492     924   0.9205    65.380   ; Zn-O4   [0]
 925     ZnA      1        ZnO     Zn493     925   0.9205    65.380   ; Zn-O4   [0]
 926     ZnA      1        ZnO     Zn494     926   0.9205    65.380   ; Zn-O4   [0]
 927     ZnA      1        ZnO     Zn495     927   0.9205    65.380   ; Zn-O4   [0]
 928     ZnA      1        ZnO     Zn496     928   0.9205    65.380   ; Zn-O4   [0]
 929     ZnA      1        ZnO     Zn497     929   0.9205    65.380   ; Zn-O4   [0]
 930     ZnA      1        ZnO     Zn498     930   0.9205    65.380   ; Zn-O4   [0]
 931     ZnA      1        ZnO     Zn499     931   0.9205    65.380   ; Zn-O4   [0]
 932     ZnA      1        ZnO     Zn500     932   0.9205    65.380   ; Zn-O4   [0]
 933     ZnA      1        ZnO     Zn501     933   0.9205    65.380   ; Zn-O4   [0]
 934     ZnA      1        ZnO     Zn502     934   0.9205    65.380   ; Zn-O4   [0]
 935     ZnA      1        ZnO     Zn503     935   0.9205    65.380   ; Zn-O4   [0]
 936     ZnA      1        ZnO     Zn504     936   0.9205    65.380   ; Zn-O4   [0]
 937      OA      1        ZnO      O433     937   -0.9205     15.999   ; O-Zn4   [0]
 938      OA      1        ZnO      O434     938   -0.9205     15.999   ; O-Zn4   [0]
 939      OA      1        ZnO      O435     939   -0.9205     15.999   ; O-Zn4   [0]
 940      OA      1        ZnO      O436     940   -0.9205     15.999   ; O-Zn4   [0]
 941      OA      1        ZnO      O437     941   -0.9205     15.999   ; O-Zn4   [0]
 942      OA      1        ZnO      O438     942   -0.9205     15.999   ; O-Zn4   [0]
 943      OA      1        ZnO      O439     943   -0.9205     15.999   ; O-Zn4   [0]
 944      OA      1        ZnO      O440     944   -0.9205     15.999   ; O-Zn4   [0]
 945      OA      1        ZnO      O441     945   -0.9205     15.999   ; O-Zn4   [0]
 946      OA      1        ZnO      O442     946   -0.9205     15.999   ; O-Zn4   [0]
 947      OA      1        ZnO      O443     947   -0.9205     15.999   ; O-Zn4   [0]
 948      OA      1        ZnO      O444     948   -0.9205     15.999   ; O-Zn4   [0]
 949      OA      1        ZnO      O445     949   -0.9205     15.999   ; O-Zn4   [0]
 950      OA      1        ZnO      O446     950   -0.9205     15.999   ; O-Zn4   [0]
 951      OA      1        ZnO      O447     951   -0.9205     15.999   ; O-Zn4   [0]
 952      OA      1        ZnO      O448     952   -0.9205     15.999   ; O-Zn4   [0]
 953      OA      1        ZnO      O449     953   -0.9205     15.999   ; O-Zn4   [0]
 954      OA      1        ZnO      O450     954   -0.9205     15.999   ; O-Zn4   [0]
 955      OA      1        ZnO      O451     955   -0.9205     15.999   ; O-Zn4   [0]
 956      OA      1        ZnO      O452     956   -0.9205     15.999   ; O-Zn4   [0]
 957      OA      1        ZnO      O453     957   -0.9205     15.999   ; O-Zn4   [0]
 958      OA      1        ZnO      O454     958   -0.9205     15.999   ; O-Zn4   [0]
 959      OA      1        ZnO      O455     959   -0.9205     15.999   ; O-Zn4   [0]
 960      OA      1        ZnO      O456     960   -0.9205     15.999   ; O-Zn4   [0]
 961      OA      1        ZnO      O457     961   -0.9205     15.999   ; O-Zn4   [0]
 962      OA      1        ZnO      O458     962   -0.9205     15.999   ; O-Zn4   [0]
 963      OA      1        ZnO      O459     963   -0.9205     15.999   ; O-Zn4   [0]
 964      OA      1        ZnO      O460     964   -0.9205     15.999   ; O-Zn4   [0]
 965      OA      1        ZnO      O461     965   -0.9205     15.999   ; O-Zn4   [0]
 966      OA      1        ZnO      O462     966   -0.9205     15.999   ; O-Zn4   [0]
 967      OA      1        ZnO      O463     967   -0.9205     15.999   ; O-Zn4   [0]
 968      OA      1        ZnO      O464     968   -0.9205     15.999   ; O-Zn4   [0]
 969      OA      1        ZnO      O465     969   -0.9205     15.999   ; O-Zn4   [0]
 970      OA      1        ZnO      O466     970   -0.9205     15.999   ; O-Zn4   [0]
 971      OA      1        ZnO      O467     971   -0.9205     15.999   ; O-Zn4   [0]
 972      OA      1        ZnO      O468     972   -0.9205     15.999   ; O-Zn4   [0]
 973      OA      1        ZnO      O469     973   -0.9205     15.999   ; O-Zn4   [0]
 974      OA      1        ZnO      O470     974   -0.9205     15.999   ; O-Zn4   [0]
 975      OA      1        ZnO      O471     975   -0.9205     15.999   ; O-Zn4   [0]
 976      OA      1        ZnO      O472     976   -0.9205     15.999   ; O-Zn4   [0]
 977      OA      1        ZnO      O473     977   -0.9205     15.999   ; O-Zn4   [0]
 978      OA      1        ZnO      O474     978   -0.9205     15.999   ; O-Zn4   [0]
 979      OA      1        ZnO      O475     979   -0.9205     15.999   ; O-Zn4   [0]
 980      OA      1        ZnO      O476     980   -0.9205     15.999   ; O-Zn4   [0]
 981      OA      1        ZnO      O477     981   -0.9205     15.999   ; O-Zn4   [0]
 982      OA      1        ZnO      O478     982   -0.9205     15.999   ; O-Zn4   [0]
 983      OA      1        ZnO      O479     983   -0.9205     15.999   ; O-Zn4   [0]
 984      OA      1        ZnO      O480     984   -0.9205     15.999   ; O-Zn4   [0]
 985      OA      1        ZnO      O481     985   -0.9205     15.999   ; O-Zn4   [0]
 986      OA      1        ZnO      O482     986   -0.9205     15.999   ; O-Zn4   [0]
 987      OA      1        ZnO      O483     987   -0.9205     15.999   ; O-Zn4   [0]
 988      OA      1        ZnO      O484     988   -0.9205     15.999   ; O-Zn4   [0]
 989      OA      1        ZnO      O485     989   -0.9205     15.999   ; O-Zn4   [0]
 990      OA      1        ZnO      O486     990   -0.9205     15.999   ; O-Zn4   [0]
 991      OA      1        ZnO      O487     991   -0.9205     15.999   ; O-Zn4   [0]
 992      OA      1        ZnO      O488     992   -0.9205     15.999   ; O-Zn4   [0]
 993      OA      1        ZnO      O489     993   -0.9205     15.999   ; O-Zn4   [0]
 994      OA      1        ZnO      O490     994   -0.9205     15.999   ; O-Zn4   [0]
 995      OA      1        ZnO      O491     995   -0.9205     15.999   ; O-Zn4   [0]
 996      OA      1        ZnO      O492     996   -0.9205     15.999   ; O-Zn4   [0]
 997      OA      1        ZnO      O493     997   -0.9205     15.999   ; O-Zn4   [0]
 998      OA      1        ZnO      O494     998   -0.9205     15.999   ; O-Zn4   [0]
 999      OA      1        ZnO      O495     999   -0.9205     15.999   ; O-Zn4   [0]
1000      OA      1        ZnO      O496    1000   -0.9205     15.999   ; O-Zn4   [0]
1001      OA      1        ZnO      O497    1001   -0.9205     15.999   ; O-Zn4   [0]
1002      OA      1        ZnO      O498    1002   -0.9205     15.999   ; O-Zn4   [0]
1003      OA      1        ZnO      O499    1003   -0.9205     15.999   ; O-Zn4   [0]
1004      OA      1        ZnO      O500    1004   -0.9205     15.999   ; O-Zn4   [0]
1005      OA      1        ZnO      O501    1005   -0.9205     15.999   ; O-Zn4   [0]
1006      OA      1        ZnO      O502    1006   -0.9205     15.999   ; O-Zn4   [0]
1007      OA      1        ZnO      O503    1007   -0.9205     15.999   ; O-Zn4   [0]
1008      OA      1        ZnO      O504    1008   -0.9205     15.999   ; O-Zn4   [0]
1009     ZnA      1        ZnO     Zn505    1009   0.9205    65.380   ; Zn-O4   [0]
1010     ZnA      1        ZnO     Zn506    1010   0.9205    65.380   ; Zn-O4   [0]
1011     ZnA      1        ZnO     Zn507    1011   0.9205    65.380   ; Zn-O4   [0]
1012     ZnA      1        ZnO     Zn508    1012   0.9205    65.380   ; Zn-O4   [0]
1013     ZnA      1        ZnO     Zn509    1013   0.9205    65.380   ; Zn-O4   [0]
1014     ZnA      1        ZnO     Zn510    1014   0.9205    65.380   ; Zn-O4   [0]
1015     ZnA      1        ZnO     Zn511    1015   0.9205    65.380   ; Zn-O4   [0]
1016     ZnA      1        ZnO     Zn512    1016   0.9205    65.380   ; Zn-O4   [0]
1017     ZnA      1        ZnO     Zn513    1017   0.9205    65.380   ; Zn-O4   [0]
1018     ZnA      1        ZnO     Zn514    1018   0.9205    65.380   ; Zn-O4   [0]
1019     ZnA      1        ZnO     Zn515    1019   0.9205    65.380   ; Zn-O4   [0]
1020     ZnA      1        ZnO     Zn516    1020   0.9205    65.380   ; Zn-O4   [0]
1021     ZnA      1        ZnO     Zn517    1021   0.9205    65.380   ; Zn-O4   [0]
1022     ZnA      1        ZnO     Zn518    1022   0.9205    65.380   ; Zn-O4   [0]
1023     ZnA      1        ZnO     Zn519    1023   0.9205    65.380   ; Zn-O4   [0]
1024     ZnA      1        ZnO     Zn520    1024   0.9205    65.380   ; Zn-O4   [0]
1025     ZnA      1        ZnO     Zn521    1025   0.9205    65.380   ; Zn-O4   [0]
1026     ZnA      1        ZnO     Zn522    1026   0.9205    65.380   ; Zn-O4   [0]
1027     ZnA      1        ZnO     Zn523    1027   0.9205    65.380   ; Zn-O4   [0]
1028     ZnA      1        ZnO     Zn524    1028   0.9205    65.380   ; Zn-O4   [0]
1029     ZnA      1        ZnO     Zn525    1029   0.9205    65.380   ; Zn-O4   [0]
1030     ZnA      1        ZnO     Zn526    1030   0.9205    65.380   ; Zn-O4   [0]
1031     ZnA      1        ZnO     Zn527    1031   0.9205    65.380   ; Zn-O4   [0]
1032     ZnA      1        ZnO     Zn528    1032   0.9205    65.380   ; Zn-O4   [0]
1033     ZnA      1        ZnO     Zn529    1033   0.9205    65.380   ; Zn-O4   [0]
1034     ZnA      1        ZnO     Zn530    1034   0.9205    65.380   ; Zn-O4   [0]
1035     ZnA      1        ZnO     Zn531    1035   0.9205    65.380   ; Zn-O4   [0]
1036     ZnA      1        ZnO     Zn532    1036   0.9205    65.380   ; Zn-O4   [0]
1037     ZnA      1        ZnO     Zn533    1037   0.9205    65.380   ; Zn-O4   [0]
1038     ZnA      1        ZnO     Zn534    1038   0.9205    65.380   ; Zn-O4   [0]
1039     ZnA      1        ZnO     Zn535    1039   0.9205    65.380   ; Zn-O4   [0]
1040     ZnA      1        ZnO     Zn536    1040   0.9205    65.380   ; Zn-O4   [0]
1041     ZnA      1        ZnO     Zn537    1041   0.9205    65.380   ; Zn-O4   [0]
1042     ZnA      1        ZnO     Zn538    1042   0.9205    65.380   ; Zn-O4   [0]
1043     ZnA      1        ZnO     Zn539    1043   0.9205    65.380   ; Zn-O4   [0]
1044     ZnA      1        ZnO     Zn540    1044   0.9205    65.380   ; Zn-O4   [0]
1045      OA      1        ZnO      O505    1045   -0.9205     15.999   ; O-Zn4   [0]
1046      OA      1        ZnO      O506    1046   -0.9205     15.999   ; O-Zn4   [0]
1047      OA      1        ZnO      O507    1047   -0.9205     15.999   ; O-Zn4   [0]
1048      OA      1        ZnO      O508    1048   -0.9205     15.999   ; O-Zn4   [0]
1049      OA      1        ZnO      O509    1049   -0.9205     15.999   ; O-Zn4   [0]
1050      OA      1        ZnO      O510    1050   -0.9205     15.999   ; O-Zn4   [0]
1051      OA      1        ZnO      O511    1051   -0.9205     15.999   ; O-Zn4   [0]
1052      OA      1        ZnO      O512    1052   -0.9205     15.999   ; O-Zn4   [0]
1053      OA      1        ZnO      O513    1053   -0.9205     15.999   ; O-Zn4   [0]
1054      OA      1        ZnO      O514    1054   -0.9205     15.999   ; O-Zn4   [0]
1055      OA      1        ZnO      O515    1055   -0.9205     15.999   ; O-Zn4   [0]
1056      OA      1        ZnO      O516    1056   -0.9205     15.999   ; O-Zn4   [0]
1057      OA      1        ZnO      O517    1057   -0.9205     15.999   ; O-Zn4   [0]
1058      OA      1        ZnO      O518    1058   -0.9205     15.999   ; O-Zn4   [0]
1059      OA      1        ZnO      O519    1059   -0.9205     15.999   ; O-Zn4   [0]
1060      OA      1        ZnO      O520    1060   -0.9205     15.999   ; O-Zn4   [0]
1061      OA      1        ZnO      O521    1061   -0.9205     15.999   ; O-Zn4   [0]
1062      OA      1        ZnO      O522    1062   -0.9205     15.999   ; O-Zn4   [0]
1063      OA      1        ZnO      O523    1063   -0.9205     15.999   ; O-Zn4   [0]
1064      OA      1        ZnO      O524    1064   -0.9205     15.999   ; O-Zn4   [0]
1065      OA      1        ZnO      O525    1065   -0.9205     15.999   ; O-Zn4   [0]
1066      OA      1        ZnO      O526    1066   -0.9205     15.999   ; O-Zn4   [0]
1067      OA      1        ZnO      O527    1067   -0.9205     15.999   ; O-Zn4   [0]
1068      OA      1        ZnO      O528    1068   -0.9205     15.999   ; O-Zn4   [0]
1069      OA      1        ZnO      O529    1069   -0.9205     15.999   ; O-Zn4   [0]
1070      OA      1        ZnO      O530    1070   -0.9205     15.999   ; O-Zn4   [0]
1071      OA      1        ZnO      O531    1071   -0.9205     15.999   ; O-Zn4   [0]
1072      OA      1        ZnO      O532    1072   -0.9205     15.999   ; O-Zn4   [0]
1073      OA      1        ZnO      O533    1073   -0.9205     15.999   ; O-Zn4   [0]
1074      OA      1        ZnO      O534    1074   -0.9205     15.999   ; O-Zn4   [0]
1075      OA      1        ZnO      O535    1075   -0.9205     15.999   ; O-Zn4   [0]
1076      OA      1        ZnO      O536    1076   -0.9205     15.999   ; O-Zn4   [0]
1077      OA      1        ZnO      O537    1077   -0.9205     15.999   ; O-Zn4   [0]
1078      OA      1        ZnO      O538    1078   -0.9205     15.999   ; O-Zn4   [0]
1079      OA      1        ZnO      O539    1079   -0.9205     15.999   ; O-Zn4   [0]
1080      OA      1        ZnO      O540    1080   -0.9205     15.999   ; O-Zn4   [0]
1081      OA      1        ZnO      O541    1081   -0.9205     15.999   ; O-Zn4   [0]
1082      OA      1        ZnO      O542    1082   -0.9205     15.999   ; O-Zn4   [0]
1083      OA      1        ZnO      O543    1083   -0.9205     15.999   ; O-Zn4   [0]
1084      OA      1        ZnO      O544    1084   -0.9205     15.999   ; O-Zn4   [0]
1085      OA      1        ZnO      O545    1085   -0.9205     15.999   ; O-Zn4   [0]
1086      OA      1        ZnO      O546    1086   -0.9205     15.999   ; O-Zn4   [0]
1087      OA      1        ZnO      O547    1087   -0.9205     15.999   ; O-Zn4   [0]
1088      OA      1        ZnO      O548    1088   -0.9205     15.999   ; O-Zn4   [0]
1089      OA      1        ZnO      O549    1089   -0.9205     15.999   ; O-Zn4   [0]
1090      OA      1        ZnO      O550    1090   -0.9205     15.999   ; O-Zn4   [0]
1091      OA      1        ZnO      O551    1091   -0.9205     15.999   ; O-Zn4   [0]
1092      OA      1        ZnO      O552    1092   -0.9205     15.999   ; O-Zn4   [0]
1093      OA      1        ZnO      O553    1093   -0.9205     15.999   ; O-Zn4   [0]
1094      OA      1        ZnO      O554    1094   -0.9205     15.999   ; O-Zn4   [0]
1095      OA      1        ZnO      O555    1095   -0.9205     15.999   ; O-Zn4   [0]
1096      OA      1        ZnO      O556    1096   -0.9205     15.999   ; O-Zn4   [0]
1097      OA      1        ZnO      O557    1097   -0.9205     15.999   ; O-Zn4   [0]
1098      OA      1        ZnO      O558    1098   -0.9205     15.999   ; O-Zn4   [0]
1099      OA      1        ZnO      O559    1099   -0.9205     15.999   ; O-Zn4   [0]
1100      OA      1        ZnO      O560    1100   -0.9205     15.999   ; O-Zn4   [0]
1101      OA      1        ZnO      O561    1101   -0.9205     15.999   ; O-Zn4   [0]
1102      OA      1        ZnO      O562    1102   -0.9205     15.999   ; O-Zn4   [0]
1103      OA      1        ZnO      O563    1103   -0.9205     15.999   ; O-Zn4   [0]
1104      OA      1        ZnO      O564    1104   -0.9205     15.999   ; O-Zn4   [0]
1105      OA      1        ZnO      O565    1105   -0.9205     15.999   ; O-Zn4   [0]
1106      OA      1        ZnO      O566    1106   -0.9205     15.999   ; O-Zn4   [0]
1107      OA      1        ZnO      O567    1107   -0.9205     15.999   ; O-Zn4   [0]
1108      OA      1        ZnO      O568    1108   -0.9205     15.999   ; O-Zn4   [0]
1109      OA      1        ZnO      O569    1109   -0.9205     15.999   ; O-Zn4   [0]
1110      OA      1        ZnO      O570    1110   -0.9205     15.999   ; O-Zn4   [0]
1111      OA      1        ZnO      O571    1111   -0.9205     15.999   ; O-Zn4   [0]
1112      OA      1        ZnO      O572    1112   -0.9205     15.999   ; O-Zn4   [0]
1113      OA      1        ZnO      O573    1113   -0.9205     15.999   ; O-Zn4   [0]
1114      OA      1        ZnO      O574    1114   -0.9205     15.999   ; O-Zn4   [0]
1115      OA      1        ZnO      O575    1115   -0.9205     15.999   ; O-Zn4   [0]
1116      OA      1        ZnO      O576    1116   -0.9205     15.999   ; O-Zn4   [0]
1117     ZnA      1        ZnO     Zn541    1117   0.9205    65.380   ; Zn-O4   [0]
1118     ZnA      1        ZnO     Zn542    1118   0.9205    65.380   ; Zn-O4   [0]
1119     ZnA      1        ZnO     Zn543    1119   0.9205    65.380   ; Zn-O4   [0]
1120     ZnA      1        ZnO     Zn544    1120   0.9205    65.380   ; Zn-O4   [0]
1121     ZnA      1        ZnO     Zn545    1121   0.9205    65.380   ; Zn-O4   [0]
1122     ZnA      1        ZnO     Zn546    1122   0.9205    65.380   ; Zn-O4   [0]
1123     ZnA      1        ZnO     Zn547    1123   0.9205    65.380   ; Zn-O4   [0]
1124     ZnA      1        ZnO     Zn548    1124   0.9205    65.380   ; Zn-O4   [0]
1125     ZnA      1        ZnO     Zn549    1125   0.9205    65.380   ; Zn-O4   [0]
1126     ZnA      1        ZnO     Zn550    1126   0.9205    65.380   ; Zn-O4   [0]
1127     ZnA      1        ZnO     Zn551    1127   0.9205    65.380   ; Zn-O4   [0]
1128     ZnA      1        ZnO     Zn552    1128   0.9205    65.380   ; Zn-O4   [0]
1129     ZnA      1        ZnO     Zn553    1129   0.9205    65.380   ; Zn-O4   [0]
1130     ZnA      1        ZnO     Zn554    1130   0.9205    65.380   ; Zn-O4   [0]
1131     ZnA      1        ZnO     Zn555    1131   0.9205    65.380   ; Zn-O4   [0]
1132     ZnA      1        ZnO     Zn556    1132   0.9205    65.380   ; Zn-O4   [0]
1133     ZnA      1        ZnO     Zn557    1133   0.9205    65.380   ; Zn-O4   [0]
1134     ZnA      1        ZnO     Zn558    1134   0.9205    65.380   ; Zn-O4   [0]
1135     ZnA      1        ZnO     Zn559    1135   0.9205    65.380   ; Zn-O4   [0]
1136     ZnA      1        ZnO     Zn560    1136   0.9205    65.380   ; Zn-O4   [0]
1137     ZnA      1        ZnO     Zn561    1137   0.9205    65.380   ; Zn-O4   [0]
1138     ZnA      1        ZnO     Zn562    1138   0.9205    65.380   ; Zn-O4   [0]
1139     ZnA      1        ZnO     Zn563    1139   0.9205    65.380   ; Zn-O4   [0]
1140     ZnA      1        ZnO     Zn564    1140   0.9205    65.380   ; Zn-O4   [0]
1141     ZnA      1        ZnO     Zn565    1141   0.9205    65.380   ; Zn-O4   [0]
1142     ZnA      1        ZnO     Zn566    1142   0.9205    65.380   ; Zn-O4   [0]
1143     ZnA      1        ZnO     Zn567    1143   0.9205    65.380   ; Zn-O4   [0]
1144     ZnA      1        ZnO     Zn568    1144   0.9205    65.380   ; Zn-O4   [0]
1145     ZnA      1        ZnO     Zn569    1145   0.9205    65.380   ; Zn-O4   [0]
1146     ZnA      1        ZnO     Zn570    1146   0.9205    65.380   ; Zn-O4   [0]
1147     ZnA      1        ZnO     Zn571    1147   0.9205    65.380   ; Zn-O4   [0]
1148     ZnA      1        ZnO     Zn572    1148   0.9205    65.380   ; Zn-O4   [0]
1149     ZnA      1        ZnO     Zn573    1149   0.9205    65.380   ; Zn-O4   [0]
1150     ZnA      1        ZnO     Zn574    1150   0.9205    65.380   ; Zn-O4   [0]
1151     ZnA      1        ZnO     Zn575    1151   0.9205    65.380   ; Zn-O4   [0]
1152     ZnA      1        ZnO     Zn576    1152   0.9205    65.380   ; Zn-O4   [0]
1153      OA      1        ZnO      O577    1153   -0.9205     15.999   ; O-Zn4   [0]
1154      OA      1        ZnO      O578    1154   -0.9205     15.999   ; O-Zn4   [0]
1155      OA      1        ZnO      O579    1155   -0.9205     15.999   ; O-Zn4   [0]
1156      OA      1        ZnO      O580    1156   -0.9205     15.999   ; O-Zn4   [0]
1157      OA      1        ZnO      O581    1157   -0.9205     15.999   ; O-Zn4   [0]
1158      OA      1        ZnO      O582    1158   -0.9205     15.999   ; O-Zn4   [0]
1159      OA      1        ZnO      O583    1159   -0.9205     15.999   ; O-Zn4   [0]
1160      OA      1        ZnO      O584    1160   -0.9205     15.999   ; O-Zn4   [0]
1161      OA      1        ZnO      O585    1161   -0.9205     15.999   ; O-Zn4   [0]
1162      OA      1        ZnO      O586    1162   -0.9205     15.999   ; O-Zn4   [0]
1163      OA      1        ZnO      O587    1163   -0.9205     15.999   ; O-Zn4   [0]
1164      OA      1        ZnO      O588    1164   -0.9205     15.999   ; O-Zn4   [0]
1165      OA      1        ZnO      O589    1165   -0.9205     15.999   ; O-Zn4   [0]
1166      OA      1        ZnO      O590    1166   -0.9205     15.999   ; O-Zn4   [0]
1167      OA      1        ZnO      O591    1167   -0.9205     15.999   ; O-Zn4   [0]
1168      OA      1        ZnO      O592    1168   -0.9205     15.999   ; O-Zn4   [0]
1169      OA      1        ZnO      O593    1169   -0.9205     15.999   ; O-Zn4   [0]
1170      OA      1        ZnO      O594    1170   -0.9205     15.999   ; O-Zn4   [0]
1171      OA      1        ZnO      O595    1171   -0.9205     15.999   ; O-Zn4   [0]
1172      OA      1        ZnO      O596    1172   -0.9205     15.999   ; O-Zn4   [0]
1173      OA      1        ZnO      O597    1173   -0.9205     15.999   ; O-Zn4   [0]
1174      OA      1        ZnO      O598    1174   -0.9205     15.999   ; O-Zn4   [0]
1175      OA      1        ZnO      O599    1175   -0.9205     15.999   ; O-Zn4   [0]
1176      OA      1        ZnO      O600    1176   -0.9205     15.999   ; O-Zn4   [0]
1177      OA      1        ZnO      O601    1177   -0.9205     15.999   ; O-Zn4   [0]
1178      OA      1        ZnO      O602    1178   -0.9205     15.999   ; O-Zn4   [0]
1179      OA      1        ZnO      O603    1179   -0.9205     15.999   ; O-Zn4   [0]
1180      OA      1        ZnO      O604    1180   -0.9205     15.999   ; O-Zn4   [0]
1181      OA      1        ZnO      O605    1181   -0.9205     15.999   ; O-Zn4   [0]
1182      OA      1        ZnO      O606    1182   -0.9205     15.999   ; O-Zn4   [0]
1183      OA      1        ZnO      O607    1183   -0.9205     15.999   ; O-Zn4   [0]
1184      OA      1        ZnO      O608    1184   -0.9205     15.999   ; O-Zn4   [0]
1185      OA      1        ZnO      O609    1185   -0.9205     15.999   ; O-Zn4   [0]
1186      OA      1        ZnO      O610    1186   -0.9205     15.999   ; O-Zn4   [0]
1187      OA      1        ZnO      O611    1187   -0.9205     15.999   ; O-Zn4   [0]
1188      OA      1        ZnO      O612    1188   -0.9205     15.999   ; O-Zn4   [0]
1189      OA      1        ZnO      O613    1189   -0.9205     15.999   ; O-Zn4   [0]
1190      OA      1        ZnO      O614    1190   -0.9205     15.999   ; O-Zn4   [0]
1191      OA      1        ZnO      O615    1191   -0.9205     15.999   ; O-Zn4   [0]
1192      OA      1        ZnO      O616    1192   -0.9205     15.999   ; O-Zn4   [0]
1193      OA      1        ZnO      O617    1193   -0.9205     15.999   ; O-Zn4   [0]
1194      OA      1        ZnO      O618    1194   -0.9205     15.999   ; O-Zn4   [0]
1195      OA      1        ZnO      O619    1195   -0.9205     15.999   ; O-Zn4   [0]
1196      OA      1        ZnO      O620    1196   -0.9205     15.999   ; O-Zn4   [0]
1197      OA      1        ZnO      O621    1197   -0.9205     15.999   ; O-Zn4   [0]
1198      OA      1        ZnO      O622    1198   -0.9205     15.999   ; O-Zn4   [0]
1199      OA      1        ZnO      O623    1199   -0.9205     15.999   ; O-Zn4   [0]
1200      OA      1        ZnO      O624    1200   -0.9205     15.999   ; O-Zn4   [0]
1201      OA      1        ZnO      O625    1201   -0.9205     15.999   ; O-Zn4   [0]
1202      OA      1        ZnO      O626    1202   -0.9205     15.999   ; O-Zn4   [0]
1203      OA      1        ZnO      O627    1203   -0.9205     15.999   ; O-Zn4   [0]
1204      OA      1        ZnO      O628    1204   -0.9205     15.999   ; O-Zn4   [0]
1205      OA      1        ZnO      O629    1205   -0.9205     15.999   ; O-Zn4   [0]
1206      OA      1        ZnO      O630    1206   -0.9205     15.999   ; O-Zn4   [0]
1207      OA      1        ZnO      O631    1207   -0.9205     15.999   ; O-Zn4   [0]
1208      OA      1        ZnO      O632    1208   -0.9205     15.999   ; O-Zn4   [0]
1209      OA      1        ZnO      O633    1209   -0.9205     15.999   ; O-Zn4   [0]
1210      OA      1        ZnO      O634    1210   -0.9205     15.999   ; O-Zn4   [0]
1211      OA      1        ZnO      O635    1211   -0.9205     15.999   ; O-Zn4   [0]
1212      OA      1        ZnO      O636    1212   -0.9205     15.999   ; O-Zn4   [0]
1213      OA      1        ZnO      O637    1213   -0.9205     15.999   ; O-Zn4   [0]
1214      OA      1        ZnO      O638    1214   -0.9205     15.999   ; O-Zn4   [0]
1215      OA      1        ZnO      O639    1215   -0.9205     15.999   ; O-Zn4   [0]
1216      OA      1        ZnO      O640    1216   -0.9205     15.999   ; O-Zn4   [0]
1217      OA      1        ZnO      O641    1217   -0.9205     15.999   ; O-Zn4   [0]
1218      OA      1        ZnO      O642    1218   -0.9205     15.999   ; O-Zn4   [0]
1219      OA      1        ZnO      O643    1219   -0.9205     15.999   ; O-Zn4   [0]
1220      OA      1        ZnO      O644    1220   -0.9205     15.999   ; O-Zn4   [0]
1221      OA      1        ZnO      O645    1221   -0.9205     15.999   ; O-Zn4   [0]
1222      OA      1        ZnO      O646    1222   -0.9205     15.999   ; O-Zn4   [0]
1223      OA      1        ZnO      O647    1223   -0.9205     15.999   ; O-Zn4   [0]
1224      OA      1        ZnO      O648    1224   -0.9205     15.999   ; O-Zn4   [0]
1225     ZnA      1        ZnO     Zn577    1225   0.9205    65.380   ; Zn-O4   [0]
1226     ZnA      1        ZnO     Zn578    1226   0.9205    65.380   ; Zn-O4   [0]
1227     ZnA      1        ZnO     Zn579    1227   0.9205    65.380   ; Zn-O4   [0]
1228     ZnA      1        ZnO     Zn580    1228   0.9205    65.380   ; Zn-O4   [0]
1229     ZnA      1        ZnO     Zn581    1229   0.9205    65.380   ; Zn-O4   [0]
1230     ZnA      1        ZnO     Zn582    1230   0.9205    65.380   ; Zn-O4   [0]
1231     ZnA      1        ZnO     Zn583    1231   0.9205    65.380   ; Zn-O4   [0]
1232     ZnA      1        ZnO     Zn584    1232   0.9205    65.380   ; Zn-O4   [0]
1233     ZnA      1        ZnO     Zn585    1233   0.9205    65.380   ; Zn-O4   [0]
1234     ZnA      1        ZnO     Zn586    1234   0.9205    65.380   ; Zn-O4   [0]
1235     ZnA      1        ZnO     Zn587    1235   0.9205    65.380   ; Zn-O4   [0]
1236     ZnA      1        ZnO     Zn588    1236   0.9205    65.380   ; Zn-O4   [0]
1237     ZnA      1        ZnO     Zn589    1237   0.9205    65.380   ; Zn-O4   [0]
1238     ZnA      1        ZnO     Zn590    1238   0.9205    65.380   ; Zn-O4   [0]
1239     ZnA      1        ZnO     Zn591    1239   0.9205    65.380   ; Zn-O4   [0]
1240     ZnA      1        ZnO     Zn592    1240   0.9205    65.380   ; Zn-O4   [0]
1241     ZnA      1        ZnO     Zn593    1241   0.9205    65.380   ; Zn-O4   [0]
1242     ZnA      1        ZnO     Zn594    1242   0.9205    65.380   ; Zn-O4   [0]
1243     ZnA      1        ZnO     Zn595    1243   0.9205    65.380   ; Zn-O4   [0]
1244     ZnA      1        ZnO     Zn596    1244   0.9205    65.380   ; Zn-O4   [0]
1245     ZnA      1        ZnO     Zn597    1245   0.9205    65.380   ; Zn-O4   [0]
1246     ZnA      1        ZnO     Zn598    1246   0.9205    65.380   ; Zn-O4   [0]
1247     ZnA      1        ZnO     Zn599    1247   0.9205    65.380   ; Zn-O4   [0]
1248     ZnA      1        ZnO     Zn600    1248   0.9205    65.380   ; Zn-O4   [0]
1249     ZnA      1        ZnO     Zn601    1249   0.9205    65.380   ; Zn-O4   [0]
1250     ZnA      1        ZnO     Zn602    1250   0.9205    65.380   ; Zn-O4   [0]
1251     ZnA      1        ZnO     Zn603    1251   0.9205    65.380   ; Zn-O4   [0]
1252     ZnA      1        ZnO     Zn604    1252   0.9205    65.380   ; Zn-O4   [0]
1253     ZnA      1        ZnO     Zn605    1253   0.9205    65.380   ; Zn-O4   [0]
1254     ZnA      1        ZnO     Zn606    1254   0.9205    65.380   ; Zn-O4   [0]
1255     ZnA      1        ZnO     Zn607    1255   0.9205    65.380   ; Zn-O4   [0]
1256     ZnA      1        ZnO     Zn608    1256   0.9205    65.380   ; Zn-O4   [0]
1257     ZnA      1        ZnO     Zn609    1257   0.9205    65.380   ; Zn-O4   [0]
1258     ZnA      1        ZnO     Zn610    1258   0.9205    65.380   ; Zn-O4   [0]
1259     ZnA      1        ZnO     Zn611    1259   0.9205    65.380   ; Zn-O4   [0]
1260     ZnA      1        ZnO     Zn612    1260   0.9205    65.380   ; Zn-O4   [0]
1261     ZnA      1        ZnO     Zn613    1261   0.9205    65.380   ; Zn-O4   [0]
1262     ZnA      1        ZnO     Zn614    1262   0.9205    65.380   ; Zn-O4   [0]
1263     ZnA      1        ZnO     Zn615    1263   0.9205    65.380   ; Zn-O4   [0]
1264     ZnA      1        ZnO     Zn616    1264   0.9205    65.380   ; Zn-O4   [0]
1265     ZnA      1        ZnO     Zn617    1265   0.9205    65.380   ; Zn-O4   [0]
1266     ZnA      1        ZnO     Zn618    1266   0.9205    65.380   ; Zn-O4   [0]
1267     ZnA      1        ZnO     Zn619    1267   0.9205    65.380   ; Zn-O4   [0]
1268     ZnA      1        ZnO     Zn620    1268   0.9205    65.380   ; Zn-O4   [0]
1269     ZnA      1        ZnO     Zn621    1269   0.9205    65.380   ; Zn-O4   [0]
1270     ZnA      1        ZnO     Zn622    1270   0.9205    65.380   ; Zn-O4   [0]
1271     ZnA      1        ZnO     Zn623    1271   0.9205    65.380   ; Zn-O4   [0]
1272     ZnA      1        ZnO     Zn624    1272   0.9205    65.380   ; Zn-O4   [0]
1273     ZnA      1        ZnO     Zn625    1273   0.9205    65.380   ; Zn-O4   [0]
1274     ZnA      1        ZnO     Zn626    1274   0.9205    65.380   ; Zn-O4   [0]
1275     ZnA      1        ZnO     Zn627    1275   0.9205    65.380   ; Zn-O4   [0]
1276     ZnA      1        ZnO     Zn628    1276   0.9205    65.380   ; Zn-O4   [0]
1277     ZnA      1        ZnO     Zn629    1277   0.9205    65.380   ; Zn-O4   [0]
1278     ZnA      1        ZnO     Zn630    1278   0.9205    65.380   ; Zn-O4   [0]
1279     ZnA      1        ZnO     Zn631    1279   0.9205    65.380   ; Zn-O4   [0]
1280     ZnA      1        ZnO     Zn632    1280   0.9205    65.380   ; Zn-O4   [0]
1281     ZnA      1        ZnO     Zn633    1281   0.9205    65.380   ; Zn-O4   [0]
1282     ZnA      1        ZnO     Zn634    1282   0.9205    65.380   ; Zn-O4   [0]
1283     ZnA      1        ZnO     Zn635    1283   0.9205    65.380   ; Zn-O4   [0]
1284     ZnA      1        ZnO     Zn636    1284   0.9205    65.380   ; Zn-O4   [0]
1285     ZnA      1        ZnO     Zn637    1285   0.9205    65.380   ; Zn-O4   [0]
1286     ZnA      1        ZnO     Zn638    1286   0.9205    65.380   ; Zn-O4   [0]
1287     ZnA      1        ZnO     Zn639    1287   0.9205    65.380   ; Zn-O4   [0]
1288     ZnA      1        ZnO     Zn640    1288   0.9205    65.380   ; Zn-O4   [0]
1289     ZnA      1        ZnO     Zn641    1289   0.9205    65.380   ; Zn-O4   [0]
1290     ZnA      1        ZnO     Zn642    1290   0.9205    65.380   ; Zn-O4   [0]
1291     ZnA      1        ZnO     Zn643    1291   0.9205    65.380   ; Zn-O4   [0]
1292     ZnA      1        ZnO     Zn644    1292   0.9205    65.380   ; Zn-O4   [0]
1293     ZnA      1        ZnO     Zn645    1293   0.9205    65.380   ; Zn-O4   [0]
1294     ZnA      1        ZnO     Zn646    1294   0.9205    65.380   ; Zn-O4   [0]
1295     ZnA      1        ZnO     Zn647    1295   0.9205    65.380   ; Zn-O4   [0]
1296     ZnA      1        ZnO     Zn648    1296   0.9205    65.380   ; Zn-O4   [0]
1297     ZnA      1        ZnO     Zn649    1297   0.9205    65.380   ; Zn-O4   [0]
1298     ZnA      1        ZnO     Zn650    1298   0.9205    65.380   ; Zn-O4   [0]
1299     ZnA      1        ZnO     Zn651    1299   0.9205    65.380   ; Zn-O4   [0]
1300     ZnA      1        ZnO     Zn652    1300   0.9205    65.380   ; Zn-O4   [0]
1301     ZnA      1        ZnO     Zn653    1301   0.9205    65.380   ; Zn-O4   [0]
1302     ZnA      1        ZnO     Zn654    1302   0.9205    65.380   ; Zn-O4   [0]
1303     ZnA      1        ZnO     Zn655    1303   0.9205    65.380   ; Zn-O4   [0]
1304     ZnA      1        ZnO     Zn656    1304   0.9205    65.380   ; Zn-O4   [0]
1305     ZnA      1        ZnO     Zn657    1305   0.9205    65.380   ; Zn-O4   [0]
1306     ZnA      1        ZnO     Zn658    1306   0.9205    65.380   ; Zn-O4   [0]
1307     ZnA      1        ZnO     Zn659    1307   0.9205    65.380   ; Zn-O4   [0]
1308     ZnA      1        ZnO     Zn660    1308   0.9205    65.380   ; Zn-O4   [0]
1309     ZnA      1        ZnO     Zn661    1309   0.9205    65.380   ; Zn-O4   [0]
1310     ZnA      1        ZnO     Zn662    1310   0.9205    65.380   ; Zn-O4   [0]
1311     ZnA      1        ZnO     Zn663    1311   0.9205    65.380   ; Zn-O4   [0]
1312     ZnA      1        ZnO     Zn664    1312   0.9205    65.380   ; Zn-O4   [0]
1313     ZnA      1        ZnO     Zn665    1313   0.9205    65.380   ; Zn-O4   [0]
1314     ZnA      1        ZnO     Zn666    1314   0.9205    65.380   ; Zn-O4   [0]
1315     ZnA      1        ZnO     Zn667    1315   0.9205    65.380   ; Zn-O4   [0]
1316     ZnA      1        ZnO     Zn668    1316   0.9205    65.380   ; Zn-O4   [0]
1317     ZnA      1        ZnO     Zn669    1317   0.9205    65.380   ; Zn-O4   [0]
1318     ZnA      1        ZnO     Zn670    1318   0.9205    65.380   ; Zn-O4   [0]
1319     ZnA      1        ZnO     Zn671    1319   0.9205    65.380   ; Zn-O4   [0]
1320     ZnA      1        ZnO     Zn672    1320   0.9205    65.380   ; Zn-O4   [0]
1321     ZnA      1        ZnO     Zn673    1321   0.9205    65.380   ; Zn-O4   [0]
1322     ZnA      1        ZnO     Zn674    1322   0.9205    65.380   ; Zn-O4   [0]
1323     ZnA      1        ZnO     Zn675    1323   0.9205    65.380   ; Zn-O4   [0]
1324     ZnA      1        ZnO     Zn676    1324   0.9205    65.380   ; Zn-O4   [0]
1325     ZnA      1        ZnO     Zn677    1325   0.9205    65.380   ; Zn-O4   [0]
1326     ZnA      1        ZnO     Zn678    1326   0.9205    65.380   ; Zn-O4   [0]
1327     ZnA      1        ZnO     Zn679    1327   0.9205    65.380   ; Zn-O4   [0]
1328     ZnA      1        ZnO     Zn680    1328   0.9205    65.380   ; Zn-O4   [0]
1329     ZnA      1        ZnO     Zn681    1329   0.9205    65.380   ; Zn-O4   [0]
1330     ZnA      1        ZnO     Zn682    1330   0.9205    65.380   ; Zn-O4   [0]
1331     ZnA      1        ZnO     Zn683    1331   0.9205    65.380   ; Zn-O4   [0]
1332     ZnA      1        ZnO     Zn684    1332   0.9205    65.380   ; Zn-O4   [0]
1333      OA      1        ZnO      O649    1333   -0.9205     15.999   ; O-Zn4   [0]
1334      OA      1        ZnO      O650    1334   -0.9205     15.999   ; O-Zn4   [0]
1335      OA      1        ZnO      O651    1335   -0.9205     15.999   ; O-Zn4   [0]
1336      OA      1        ZnO      O652    1336   -0.9205     15.999   ; O-Zn4   [0]
1337      OA      1        ZnO      O653    1337   -0.9205     15.999   ; O-Zn4   [0]
1338      OA      1        ZnO      O654    1338   -0.9205     15.999   ; O-Zn4   [0]
1339      OA      1        ZnO      O655    1339   -0.9205     15.999   ; O-Zn4   [0]
1340      OA      1        ZnO      O656    1340   -0.9205     15.999   ; O-Zn4   [0]
1341      OA      1        ZnO      O657    1341   -0.9205     15.999   ; O-Zn4   [0]
1342      OA      1        ZnO      O658    1342   -0.9205     15.999   ; O-Zn4   [0]
1343      OA      1        ZnO      O659    1343   -0.9205     15.999   ; O-Zn4   [0]
1344      OA      1        ZnO      O660    1344   -0.9205     15.999   ; O-Zn4   [0]
1345      OA      1        ZnO      O661    1345   -0.9205     15.999   ; O-Zn4   [0]
1346      OA      1        ZnO      O662    1346   -0.9205     15.999   ; O-Zn4   [0]
1347      OA      1        ZnO      O663    1347   -0.9205     15.999   ; O-Zn4   [0]
1348      OA      1        ZnO      O664    1348   -0.9205     15.999   ; O-Zn4   [0]
1349      OA      1        ZnO      O665    1349   -0.9205     15.999   ; O-Zn4   [0]
1350      OA      1        ZnO      O666    1350   -0.9205     15.999   ; O-Zn4   [0]
1351      OA      1        ZnO      O667    1351   -0.9205     15.999   ; O-Zn4   [0]
1352      OA      1        ZnO      O668    1352   -0.9205     15.999   ; O-Zn4   [0]
1353      OA      1        ZnO      O669    1353   -0.9205     15.999   ; O-Zn4   [0]
1354      OA      1        ZnO      O670    1354   -0.9205     15.999   ; O-Zn4   [0]
1355      OA      1        ZnO      O671    1355   -0.9205     15.999   ; O-Zn4   [0]
1356      OA      1        ZnO      O672    1356   -0.9205     15.999   ; O-Zn4   [0]
1357      OA      1        ZnO      O673    1357   -0.9205     15.999   ; O-Zn4   [0]
1358      OA      1        ZnO      O674    1358   -0.9205     15.999   ; O-Zn4   [0]
1359      OA      1        ZnO      O675    1359   -0.9205     15.999   ; O-Zn4   [0]
1360      OA      1        ZnO      O676    1360   -0.9205     15.999   ; O-Zn4   [0]
1361      OA      1        ZnO      O677    1361   -0.9205     15.999   ; O-Zn4   [0]
1362      OA      1        ZnO      O678    1362   -0.9205     15.999   ; O-Zn4   [0]
1363      OA      1        ZnO      O679    1363   -0.9205     15.999   ; O-Zn4   [0]
1364      OA      1        ZnO      O680    1364   -0.9205     15.999   ; O-Zn4   [0]
1365      OA      1        ZnO      O681    1365   -0.9205     15.999   ; O-Zn4   [0]
1366      OA      1        ZnO      O682    1366   -0.9205     15.999   ; O-Zn4   [0]
1367      OA      1        ZnO      O683    1367   -0.9205     15.999   ; O-Zn4   [0]
1368      OA      1        ZnO      O684    1368   -0.9205     15.999   ; O-Zn4   [0]
1369     ZnA      1        ZnO     Zn685    1369   0.9205    65.380   ; Zn-O4   [0]
1370     ZnA      1        ZnO     Zn686    1370   0.9205    65.380   ; Zn-O4   [0]
1371     ZnA      1        ZnO     Zn687    1371   0.9205    65.380   ; Zn-O4   [0]
1372     ZnA      1        ZnO     Zn688    1372   0.9205    65.380   ; Zn-O4   [0]
1373     ZnA      1        ZnO     Zn689    1373   0.9205    65.380   ; Zn-O4   [0]
1374     ZnA      1        ZnO     Zn690    1374   0.9205    65.380   ; Zn-O4   [0]
1375     ZnA      1        ZnO     Zn691    1375   0.9205    65.380   ; Zn-O4   [0]
1376     ZnA      1        ZnO     Zn692    1376   0.9205    65.380   ; Zn-O4   [0]
1377     ZnA      1        ZnO     Zn693    1377   0.9205    65.380   ; Zn-O4   [0]
1378     ZnA      1        ZnO     Zn694    1378   0.9205    65.380   ; Zn-O4   [0]
1379     ZnA      1        ZnO     Zn695    1379   0.9205    65.380   ; Zn-O4   [0]
1380     ZnA      1        ZnO     Zn696    1380   0.9205    65.380   ; Zn-O4   [0]
1381     ZnA      1        ZnO     Zn697    1381   0.9205    65.380   ; Zn-O4   [0]
1382     ZnA      1        ZnO     Zn698    1382   0.9205    65.380   ; Zn-O4   [0]
1383     ZnA      1        ZnO     Zn699    1383   0.9205    65.380   ; Zn-O4   [0]
1384     ZnA      1        ZnO     Zn700    1384   0.9205    65.380   ; Zn-O4   [0]
1385     ZnA      1        ZnO     Zn701    1385   0.9205    65.380   ; Zn-O4   [0]
1386     ZnA      1        ZnO     Zn702    1386   0.9205    65.380   ; Zn-O4   [0]
1387     ZnA      1        ZnO     Zn703    1387   0.9205    65.380   ; Zn-O4   [0]
1388     ZnA      1        ZnO     Zn704    1388   0.9205    65.380   ; Zn-O4   [0]
1389     ZnA      1        ZnO     Zn705    1389   0.9205    65.380   ; Zn-O4   [0]
1390     ZnA      1        ZnO     Zn706    1390   0.9205    65.380   ; Zn-O4   [0]
1391     ZnA      1        ZnO     Zn707    1391   0.9205    65.380   ; Zn-O4   [0]
1392     ZnA      1        ZnO     Zn708    1392   0.9205    65.380   ; Zn-O4   [0]
1393     ZnA      1        ZnO     Zn709    1393   0.9205    65.380   ; Zn-O4   [0]
1394     ZnA      1        ZnO     Zn710    1394   0.9205    65.380   ; Zn-O4   [0]
1395     ZnA      1        ZnO     Zn711    1395   0.9205    65.380   ; Zn-O4   [0]
1396     ZnA      1        ZnO     Zn712    1396   0.9205    65.380   ; Zn-O4   [0]
1397     ZnA      1        ZnO     Zn713    1397   0.9205    65.380   ; Zn-O4   [0]
1398     ZnA      1        ZnO     Zn714    1398   0.9205    65.380   ; Zn-O4   [0]
1399     ZnA      1        ZnO     Zn715    1399   0.9205    65.380   ; Zn-O4   [0]
1400     ZnA      1        ZnO     Zn716    1400   0.9205    65.380   ; Zn-O4   [0]
1401     ZnA      1        ZnO     Zn717    1401   0.9205    65.380   ; Zn-O4   [0]
1402     ZnA      1        ZnO     Zn718    1402   0.9205    65.380   ; Zn-O4   [0]
1403     ZnA      1        ZnO     Zn719    1403   0.9205    65.380   ; Zn-O4   [0]
1404     ZnA      1        ZnO     Zn720    1404   0.9205    65.380   ; Zn-O4   [0]
1405     ZnA      1        ZnO     Zn721    1405   0.9205    65.380   ; Zn-O4   [0]
1406     ZnA      1        ZnO     Zn722    1406   0.9205    65.380   ; Zn-O4   [0]
1407     ZnA      1        ZnO     Zn723    1407   0.9205    65.380   ; Zn-O4   [0]
1408     ZnA      1        ZnO     Zn724    1408   0.9205    65.380   ; Zn-O4   [0]
1409     ZnA      1        ZnO     Zn725    1409   0.9205    65.380   ; Zn-O4   [0]
1410     ZnA      1        ZnO     Zn726    1410   0.9205    65.380   ; Zn-O4   [0]
1411     ZnA      1        ZnO     Zn727    1411   0.9205    65.380   ; Zn-O4   [0]
1412     ZnA      1        ZnO     Zn728    1412   0.9205    65.380   ; Zn-O4   [0]
1413     ZnA      1        ZnO     Zn729    1413   0.9205    65.380   ; Zn-O4   [0]
1414     ZnA      1        ZnO     Zn730    1414   0.9205    65.380   ; Zn-O4   [0]
1415     ZnA      1        ZnO     Zn731    1415   0.9205    65.380   ; Zn-O4   [0]
1416     ZnA      1        ZnO     Zn732    1416   0.9205    65.380   ; Zn-O4   [0]
1417     ZnA      1        ZnO     Zn733    1417   0.9205    65.380   ; Zn-O4   [0]
1418     ZnA      1        ZnO     Zn734    1418   0.9205    65.380   ; Zn-O4   [0]
1419     ZnA      1        ZnO     Zn735    1419   0.9205    65.380   ; Zn-O4   [0]
1420     ZnA      1        ZnO     Zn736    1420   0.9205    65.380   ; Zn-O4   [0]
1421     ZnA      1        ZnO     Zn737    1421   0.9205    65.380   ; Zn-O4   [0]
1422     ZnA      1        ZnO     Zn738    1422   0.9205    65.380   ; Zn-O4   [0]
1423     ZnA      1        ZnO     Zn739    1423   0.9205    65.380   ; Zn-O4   [0]
1424     ZnA      1        ZnO     Zn740    1424   0.9205    65.380   ; Zn-O4   [0]
1425     ZnA      1        ZnO     Zn741    1425   0.9205    65.380   ; Zn-O4   [0]
1426     ZnA      1        ZnO     Zn742    1426   0.9205    65.380   ; Zn-O4   [0]
1427     ZnA      1        ZnO     Zn743    1427   0.9205    65.380   ; Zn-O4   [0]
1428     ZnA      1        ZnO     Zn744    1428   0.9205    65.380   ; Zn-O4   [0]
1429     ZnA      1        ZnO     Zn745    1429   0.9205    65.380   ; Zn-O4   [0]
1430     ZnA      1        ZnO     Zn746    1430   0.9205    65.380   ; Zn-O4   [0]
1431     ZnA      1        ZnO     Zn747    1431   0.9205    65.380   ; Zn-O4   [0]
1432     ZnA      1        ZnO     Zn748    1432   0.9205    65.380   ; Zn-O4   [0]
1433     ZnA      1        ZnO     Zn749    1433   0.9205    65.380   ; Zn-O4   [0]
1434     ZnA      1        ZnO     Zn750    1434   0.9205    65.380   ; Zn-O4   [0]
1435     ZnA      1        ZnO     Zn751    1435   0.9205    65.380   ; Zn-O4   [0]
1436     ZnA      1        ZnO     Zn752    1436   0.9205    65.380   ; Zn-O4   [0]
1437     ZnA      1        ZnO     Zn753    1437   0.9205    65.380   ; Zn-O4   [0]
1438     ZnA      1        ZnO     Zn754    1438   0.9205    65.380   ; Zn-O4   [0]
1439     ZnA      1        ZnO     Zn755    1439   0.9205    65.380   ; Zn-O4   [0]
1440     ZnA      1        ZnO     Zn756    1440   0.9205    65.380   ; Zn-O4   [0]
1441      OA      1        ZnO      O685    1441   -0.9205     15.999   ; O-Zn4   [0]
1442      OA      1        ZnO      O686    1442   -0.9205     15.999   ; O-Zn4   [0]
1443      OA      1        ZnO      O687    1443   -0.9205     15.999   ; O-Zn4   [0]
1444      OA      1        ZnO      O688    1444   -0.9205     15.999   ; O-Zn4   [0]
1445      OA      1        ZnO      O689    1445   -0.9205     15.999   ; O-Zn4   [0]
1446      OA      1        ZnO      O690    1446   -0.9205     15.999   ; O-Zn4   [0]
1447      OA      1        ZnO      O691    1447   -0.9205     15.999   ; O-Zn4   [0]
1448      OA      1        ZnO      O692    1448   -0.9205     15.999   ; O-Zn4   [0]
1449      OA      1        ZnO      O693    1449   -0.9205     15.999   ; O-Zn4   [0]
1450      OA      1        ZnO      O694    1450   -0.9205     15.999   ; O-Zn4   [0]
1451      OA      1        ZnO      O695    1451   -0.9205     15.999   ; O-Zn4   [0]
1452      OA      1        ZnO      O696    1452   -0.9205     15.999   ; O-Zn4   [0]
1453      OA      1        ZnO      O697    1453   -0.9205     15.999   ; O-Zn4   [0]
1454      OA      1        ZnO      O698    1454   -0.9205     15.999   ; O-Zn4   [0]
1455      OA      1        ZnO      O699    1455   -0.9205     15.999   ; O-Zn4   [0]
1456      OA      1        ZnO      O700    1456   -0.9205     15.999   ; O-Zn4   [0]
1457      OA      1        ZnO      O701    1457   -0.9205     15.999   ; O-Zn4   [0]
1458      OA      1        ZnO      O702    1458   -0.9205     15.999   ; O-Zn4   [0]
1459      OA      1        ZnO      O703    1459   -0.9205     15.999   ; O-Zn4   [0]
1460      OA      1        ZnO      O704    1460   -0.9205     15.999   ; O-Zn4   [0]
1461      OA      1        ZnO      O705    1461   -0.9205     15.999   ; O-Zn4   [0]
1462      OA      1        ZnO      O706    1462   -0.9205     15.999   ; O-Zn4   [0]
1463      OA      1        ZnO      O707    1463   -0.9205     15.999   ; O-Zn4   [0]
1464      OA      1        ZnO      O708    1464   -0.9205     15.999   ; O-Zn4   [0]
1465      OA      1        ZnO      O709    1465   -0.9205     15.999   ; O-Zn4   [0]
1466      OA      1        ZnO      O710    1466   -0.9205     15.999   ; O-Zn4   [0]
1467      OA      1        ZnO      O711    1467   -0.9205     15.999   ; O-Zn4   [0]
1468      OA      1        ZnO      O712    1468   -0.9205     15.999   ; O-Zn4   [0]
1469      OA      1        ZnO      O713    1469   -0.9205     15.999   ; O-Zn4   [0]
1470      OA      1        ZnO      O714    1470   -0.9205     15.999   ; O-Zn4   [0]
1471      OA      1        ZnO      O715    1471   -0.9205     15.999   ; O-Zn4   [0]
1472      OA      1        ZnO      O716    1472   -0.9205     15.999   ; O-Zn4   [0]
1473      OA      1        ZnO      O717    1473   -0.9205     15.999   ; O-Zn4   [0]
1474      OA      1        ZnO      O718    1474   -0.9205     15.999   ; O-Zn4   [0]
1475      OA      1        ZnO      O719    1475   -0.9205     15.999   ; O-Zn4   [0]
1476      OA      1        ZnO      O720    1476   -0.9205     15.999   ; O-Zn4   [0]
1477      OA      1        ZnO      O721    1477   -0.9205     15.999   ; O-Zn4   [0]
1478      OA      1        ZnO      O722    1478   -0.9205     15.999   ; O-Zn4   [0]
1479      OA      1        ZnO      O723    1479   -0.9205     15.999   ; O-Zn4   [0]
1480      OA      1        ZnO      O724    1480   -0.9205     15.999   ; O-Zn4   [0]
1481      OA      1        ZnO      O725    1481   -0.9205     15.999   ; O-Zn4   [0]
1482      OA      1        ZnO      O726    1482   -0.9205     15.999   ; O-Zn4   [0]
1483      OA      1        ZnO      O727    1483   -0.9205     15.999   ; O-Zn4   [0]
1484      OA      1        ZnO      O728    1484   -0.9205     15.999   ; O-Zn4   [0]
1485      OA      1        ZnO      O729    1485   -0.9205     15.999   ; O-Zn4   [0]
1486      OA      1        ZnO      O730    1486   -0.9205     15.999   ; O-Zn4   [0]
1487      OA      1        ZnO      O731    1487   -0.9205     15.999   ; O-Zn4   [0]
1488      OA      1        ZnO      O732    1488   -0.9205     15.999   ; O-Zn4   [0]
1489      OA      1        ZnO      O733    1489   -0.9205     15.999   ; O-Zn4   [0]
1490      OA      1        ZnO      O734    1490   -0.9205     15.999   ; O-Zn4   [0]
1491      OA      1        ZnO      O735    1491   -0.9205     15.999   ; O-Zn4   [0]
1492      OA      1        ZnO      O736    1492   -0.9205     15.999   ; O-Zn4   [0]
1493      OA      1        ZnO      O737    1493   -0.9205     15.999   ; O-Zn4   [0]
1494      OA      1        ZnO      O738    1494   -0.9205     15.999   ; O-Zn4   [0]
1495      OA      1        ZnO      O739    1495   -0.9205     15.999   ; O-Zn4   [0]
1496      OA      1        ZnO      O740    1496   -0.9205     15.999   ; O-Zn4   [0]
1497      OA      1        ZnO      O741    1497   -0.9205     15.999   ; O-Zn4   [0]
1498      OA      1        ZnO      O742    1498   -0.9205     15.999   ; O-Zn4   [0]
1499      OA      1        ZnO      O743    1499   -0.9205     15.999   ; O-Zn4   [0]
1500      OA      1        ZnO      O744    1500   -0.9205     15.999   ; O-Zn4   [0]
1501      OA      1        ZnO      O745    1501   -0.9205     15.999   ; O-Zn4   [0]
1502      OA      1        ZnO      O746    1502   -0.9205     15.999   ; O-Zn4   [0]
1503      OA      1        ZnO      O747    1503   -0.9205     15.999   ; O-Zn4   [0]
1504      OA      1        ZnO      O748    1504   -0.9205     15.999   ; O-Zn4   [0]
1505      OA      1        ZnO      O749    1505   -0.9205     15.999   ; O-Zn4   [0]
1506      OA      1        ZnO      O750    1506   -0.9205     15.999   ; O-Zn4   [0]
1507      OA      1        ZnO      O751    1507   -0.9205     15.999   ; O-Zn4   [0]
1508      OA      1        ZnO      O752    1508   -0.9205     15.999   ; O-Zn4   [0]
1509      OA      1        ZnO      O753    1509   -0.9205     15.999   ; O-Zn4   [0]
1510      OA      1        ZnO      O754    1510   -0.9205     15.999   ; O-Zn4   [0]
1511      OA      1        ZnO      O755    1511   -0.9205     15.999   ; O-Zn4   [0]
1512      OA      1        ZnO      O756    1512   -0.9205     15.999   ; O-Zn4   [0]
1513      OA      1        ZnO      O757    1513   -0.9205     15.999   ; O-Zn4   [0]
1514      OA      1        ZnO      O758    1514   -0.9205     15.999   ; O-Zn4   [0]
1515      OA      1        ZnO      O759    1515   -0.9205     15.999   ; O-Zn4   [0]
1516      OA      1        ZnO      O760    1516   -0.9205     15.999   ; O-Zn4   [0]
1517      OA      1        ZnO      O761    1517   -0.9205     15.999   ; O-Zn4   [0]
1518      OA      1        ZnO      O762    1518   -0.9205     15.999   ; O-Zn4   [0]
1519      OA      1        ZnO      O763    1519   -0.9205     15.999   ; O-Zn4   [0]
1520      OA      1        ZnO      O764    1520   -0.9205     15.999   ; O-Zn4   [0]
1521      OA      1        ZnO      O765    1521   -0.9205     15.999   ; O-Zn4   [0]
1522      OA      1        ZnO      O766    1522   -0.9205     15.999   ; O-Zn4   [0]
1523      OA      1        ZnO      O767    1523   -0.9205     15.999   ; O-Zn4   [0]
1524      OA      1        ZnO      O768    1524   -0.9205     15.999   ; O-Zn4   [0]
1525      OA      1        ZnO      O769    1525   -0.9205     15.999   ; O-Zn4   [0]
1526      OA      1        ZnO      O770    1526   -0.9205     15.999   ; O-Zn4   [0]
1527      OA      1        ZnO      O771    1527   -0.9205     15.999   ; O-Zn4   [0]
1528      OA      1        ZnO      O772    1528   -0.9205     15.999   ; O-Zn4   [0]
1529      OA      1        ZnO      O773    1529   -0.9205     15.999   ; O-Zn4   [0]
1530      OA      1        ZnO      O774    1530   -0.9205     15.999   ; O-Zn4   [0]
1531      OA      1        ZnO      O775    1531   -0.9205     15.999   ; O-Zn4   [0]
1532      OA      1        ZnO      O776    1532   -0.9205     15.999   ; O-Zn4   [0]
1533      OA      1        ZnO      O777    1533   -0.9205     15.999   ; O-Zn4   [0]
1534      OA      1        ZnO      O778    1534   -0.9205     15.999   ; O-Zn4   [0]
1535      OA      1        ZnO      O779    1535   -0.9205     15.999   ; O-Zn4   [0]
1536      OA      1        ZnO      O780    1536   -0.9205     15.999   ; O-Zn4   [0]
1537      OA      1        ZnO      O781    1537   -0.9205     15.999   ; O-Zn4   [0]
1538      OA      1        ZnO      O782    1538   -0.9205     15.999   ; O-Zn4   [0]
1539      OA      1        ZnO      O783    1539   -0.9205     15.999   ; O-Zn4   [0]
1540      OA      1        ZnO      O784    1540   -0.9205     15.999   ; O-Zn4   [0]
1541      OA      1        ZnO      O785    1541   -0.9205     15.999   ; O-Zn4   [0]
1542      OA      1        ZnO      O786    1542   -0.9205     15.999   ; O-Zn4   [0]
1543      OA      1        ZnO      O787    1543   -0.9205     15.999   ; O-Zn4   [0]
1544      OA      1        ZnO      O788    1544   -0.9205     15.999   ; O-Zn4   [0]
1545      OA      1        ZnO      O789    1545   -0.9205     15.999   ; O-Zn4   [0]
1546      OA      1        ZnO      O790    1546   -0.9205     15.999   ; O-Zn4   [0]
1547      OA      1        ZnO      O791    1547   -0.9205     15.999   ; O-Zn4   [0]
1548      OA      1        ZnO      O792    1548   -0.9205     15.999   ; O-Zn4   [0]
1549      OA      1        ZnO      O793    1549   -0.9205     15.999   ; O-Zn4   [0]
1550      OA      1        ZnO      O794    1550   -0.9205     15.999   ; O-Zn4   [0]
1551      OA      1        ZnO      O795    1551   -0.9205     15.999   ; O-Zn4   [0]
1552      OA      1        ZnO      O796    1552   -0.9205     15.999   ; O-Zn4   [0]
1553      OA      1        ZnO      O797    1553   -0.9205     15.999   ; O-Zn4   [0]
1554      OA      1        ZnO      O798    1554   -0.9205     15.999   ; O-Zn4   [0]
1555      OA      1        ZnO      O799    1555   -0.9205     15.999   ; O-Zn4   [0]
1556      OA      1        ZnO      O800    1556   -0.9205     15.999   ; O-Zn4   [0]
1557      OA      1        ZnO      O801    1557   -0.9205     15.999   ; O-Zn4   [0]
1558      OA      1        ZnO      O802    1558   -0.9205     15.999   ; O-Zn4   [0]
1559      OA      1        ZnO      O803    1559   -0.9205     15.999   ; O-Zn4   [0]
1560      OA      1        ZnO      O804    1560   -0.9205     15.999   ; O-Zn4   [0]
1561      OA      1        ZnO      O805    1561   -0.9205     15.999   ; O-Zn4   [0]
1562      OA      1        ZnO      O806    1562   -0.9205     15.999   ; O-Zn4   [0]
1563      OA      1        ZnO      O807    1563   -0.9205     15.999   ; O-Zn4   [0]
1564      OA      1        ZnO      O808    1564   -0.9205     15.999   ; O-Zn4   [0]
1565      OA      1        ZnO      O809    1565   -0.9205     15.999   ; O-Zn4   [0]
1566      OA      1        ZnO      O810    1566   -0.9205     15.999   ; O-Zn4   [0]
1567      OA      1        ZnO      O811    1567   -0.9205     15.999   ; O-Zn4   [0]
1568      OA      1        ZnO      O812    1568   -0.9205     15.999   ; O-Zn4   [0]
1569      OA      1        ZnO      O813    1569   -0.9205     15.999   ; O-Zn4   [0]
1570      OA      1        ZnO      O814    1570   -0.9205     15.999   ; O-Zn4   [0]
1571      OA      1        ZnO      O815    1571   -0.9205     15.999   ; O-Zn4   [0]
1572      OA      1        ZnO      O816    1572   -0.9205     15.999   ; O-Zn4   [0]
1573      OA      1        ZnO      O817    1573   -0.9205     15.999   ; O-Zn4   [0]
1574      OA      1        ZnO      O818    1574   -0.9205     15.999   ; O-Zn4   [0]
1575      OA      1        ZnO      O819    1575   -0.9205     15.999   ; O-Zn4   [0]
1576      OA      1        ZnO      O820    1576   -0.9205     15.999   ; O-Zn4   [0]
1577      OA      1        ZnO      O821    1577   -0.9205     15.999   ; O-Zn4   [0]
1578      OA      1        ZnO      O822    1578   -0.9205     15.999   ; O-Zn4   [0]
1579      OA      1        ZnO      O823    1579   -0.9205     15.999   ; O-Zn4   [0]
1580      OA      1        ZnO      O824    1580   -0.9205     15.999   ; O-Zn4   [0]
1581      OA      1        ZnO      O825    1581   -0.9205     15.999   ; O-Zn4   [0]
1582      OA      1        ZnO      O826    1582   -0.9205     15.999   ; O-Zn4   [0]
1583      OA      1        ZnO      O827    1583   -0.9205     15.999   ; O-Zn4   [0]
1584      OA      1        ZnO      O828    1584   -0.9205     15.999   ; O-Zn4   [0]
1585     ZnA      1        ZnO     Zn757    1585   0.9205    65.380   ; Zn-O4   [0]
1586     ZnA      1        ZnO     Zn758    1586   0.9205    65.380   ; Zn-O4   [0]
1587     ZnA      1        ZnO     Zn759    1587   0.9205    65.380   ; Zn-O4   [0]
1588     ZnA      1        ZnO     Zn760    1588   0.9205    65.380   ; Zn-O4   [0]
1589     ZnA      1        ZnO     Zn761    1589   0.9205    65.380   ; Zn-O4   [0]
1590     ZnA      1        ZnO     Zn762    1590   0.9205    65.380   ; Zn-O4   [0]
1591     ZnA      1        ZnO     Zn763    1591   0.9205    65.380   ; Zn-O4   [0]
1592     ZnA      1        ZnO     Zn764    1592   0.9205    65.380   ; Zn-O4   [0]
1593     ZnA      1        ZnO     Zn765    1593   0.9205    65.380   ; Zn-O4   [0]
1594     ZnA      1        ZnO     Zn766    1594   0.9205    65.380   ; Zn-O4   [0]
1595     ZnA      1        ZnO     Zn767    1595   0.9205    65.380   ; Zn-O4   [0]
1596     ZnA      1        ZnO     Zn768    1596   0.9205    65.380   ; Zn-O4   [0]
1597     ZnA      1        ZnO     Zn769    1597   0.9205    65.380   ; Zn-O4   [0]
1598     ZnA      1        ZnO     Zn770    1598   0.9205    65.380   ; Zn-O4   [0]
1599     ZnA      1        ZnO     Zn771    1599   0.9205    65.380   ; Zn-O4   [0]
1600     ZnA      1        ZnO     Zn772    1600   0.9205    65.380   ; Zn-O4   [0]
1601     ZnA      1        ZnO     Zn773    1601   0.9205    65.380   ; Zn-O4   [0]
1602     ZnA      1        ZnO     Zn774    1602   0.9205    65.380   ; Zn-O4   [0]
1603     ZnA      1        ZnO     Zn775    1603   0.9205    65.380   ; Zn-O4   [0]
1604     ZnA      1        ZnO     Zn776    1604   0.9205    65.380   ; Zn-O4   [0]
1605     ZnA      1        ZnO     Zn777    1605   0.9205    65.380   ; Zn-O4   [0]
1606     ZnA      1        ZnO     Zn778    1606   0.9205    65.380   ; Zn-O4   [0]
1607     ZnA      1        ZnO     Zn779    1607   0.9205    65.380   ; Zn-O4   [0]
1608     ZnA      1        ZnO     Zn780    1608   0.9205    65.380   ; Zn-O4   [0]
1609     ZnA      1        ZnO     Zn781    1609   0.9205    65.380   ; Zn-O4   [0]
1610     ZnA      1        ZnO     Zn782    1610   0.9205    65.380   ; Zn-O4   [0]
1611     ZnA      1        ZnO     Zn783    1611   0.9205    65.380   ; Zn-O4   [0]
1612     ZnA      1        ZnO     Zn784    1612   0.9205    65.380   ; Zn-O4   [0]
1613     ZnA      1        ZnO     Zn785    1613   0.9205    65.380   ; Zn-O4   [0]
1614     ZnA      1        ZnO     Zn786    1614   0.9205    65.380   ; Zn-O4   [0]
1615     ZnA      1        ZnO     Zn787    1615   0.9205    65.380   ; Zn-O4   [0]
1616     ZnA      1        ZnO     Zn788    1616   0.9205    65.380   ; Zn-O4   [0]
1617     ZnA      1        ZnO     Zn789    1617   0.9205    65.380   ; Zn-O4   [0]
1618     ZnA      1        ZnO     Zn790    1618   0.9205    65.380   ; Zn-O4   [0]
1619     ZnA      1        ZnO     Zn791    1619   0.9205    65.380   ; Zn-O4   [0]
1620     ZnA      1        ZnO     Zn792    1620   0.9205    65.380   ; Zn-O4   [0]
1621     ZnA      1        ZnO     Zn793    1621   0.9205    65.380   ; Zn-O4   [0]
1622     ZnA      1        ZnO     Zn794    1622   0.9205    65.380   ; Zn-O4   [0]
1623     ZnA      1        ZnO     Zn795    1623   0.9205    65.380   ; Zn-O4   [0]
1624     ZnA      1        ZnO     Zn796    1624   0.9205    65.380   ; Zn-O4   [0]
1625     ZnA      1        ZnO     Zn797    1625   0.9205    65.380   ; Zn-O4   [0]
1626     ZnA      1        ZnO     Zn798    1626   0.9205    65.380   ; Zn-O4   [0]
1627     ZnA      1        ZnO     Zn799    1627   0.9205    65.380   ; Zn-O4   [0]
1628     ZnA      1        ZnO     Zn800    1628   0.9205    65.380   ; Zn-O4   [0]
1629     ZnA      1        ZnO     Zn801    1629   0.9205    65.380   ; Zn-O4   [0]
1630     ZnA      1        ZnO     Zn802    1630   0.9205    65.380   ; Zn-O4   [0]
1631     ZnA      1        ZnO     Zn803    1631   0.9205    65.380   ; Zn-O4   [0]
1632     ZnA      1        ZnO     Zn804    1632   0.9205    65.380   ; Zn-O4   [0]
1633     ZnA      1        ZnO     Zn805    1633   0.9205    65.380   ; Zn-O4   [0]
1634     ZnA      1        ZnO     Zn806    1634   0.9205    65.380   ; Zn-O4   [0]
1635     ZnA      1        ZnO     Zn807    1635   0.9205    65.380   ; Zn-O4   [0]
1636     ZnA      1        ZnO     Zn808    1636   0.9205    65.380   ; Zn-O4   [0]
1637     ZnA      1        ZnO     Zn809    1637   0.9205    65.380   ; Zn-O4   [0]
1638     ZnA      1        ZnO     Zn810    1638   0.9205    65.380   ; Zn-O4   [0]
1639     ZnA      1        ZnO     Zn811    1639   0.9205    65.380   ; Zn-O4   [0]
1640     ZnA      1        ZnO     Zn812    1640   0.9205    65.380   ; Zn-O4   [0]
1641     ZnA      1        ZnO     Zn813    1641   0.9205    65.380   ; Zn-O4   [0]
1642     ZnA      1        ZnO     Zn814    1642   0.9205    65.380   ; Zn-O4   [0]
1643     ZnA      1        ZnO     Zn815    1643   0.9205    65.380   ; Zn-O4   [0]
1644     ZnA      1        ZnO     Zn816    1644   0.9205    65.380   ; Zn-O4   [0]
1645     ZnA      1        ZnO     Zn817    1645   0.9205    65.380   ; Zn-O4   [0]
1646     ZnA      1        ZnO     Zn818    1646   0.9205    65.380   ; Zn-O4   [0]
1647     ZnA      1        ZnO     Zn819    1647   0.9205    65.380   ; Zn-O4   [0]
1648     ZnA      1        ZnO     Zn820    1648   0.9205    65.380   ; Zn-O4   [0]
1649     ZnA      1        ZnO     Zn821    1649   0.9205    65.380   ; Zn-O4   [0]
1650     ZnA      1        ZnO     Zn822    1650   0.9205    65.380   ; Zn-O4   [0]
1651     ZnA      1        ZnO     Zn823    1651   0.9205    65.380   ; Zn-O4   [0]
1652     ZnA      1        ZnO     Zn824    1652   0.9205    65.380   ; Zn-O4   [0]
1653     ZnA      1        ZnO     Zn825    1653   0.9205    65.380   ; Zn-O4   [0]
1654     ZnA      1        ZnO     Zn826    1654   0.9205    65.380   ; Zn-O4   [0]
1655     ZnA      1        ZnO     Zn827    1655   0.9205    65.380   ; Zn-O4   [0]
1656     ZnA      1        ZnO     Zn828    1656   0.9205    65.380   ; Zn-O4   [0]
1657      OA      1        ZnO      O829    1657   -0.9205     15.999   ; O-Zn4   [0]
1658      OA      1        ZnO      O830    1658   -0.9205     15.999   ; O-Zn4   [0]
1659      OA      1        ZnO      O831    1659   -0.9205     15.999   ; O-Zn4   [0]
1660      OA      1        ZnO      O832    1660   -0.9205     15.999   ; O-Zn4   [0]
1661      OA      1        ZnO      O833    1661   -0.9205     15.999   ; O-Zn4   [0]
1662      OA      1        ZnO      O834    1662   -0.9205     15.999   ; O-Zn4   [0]
1663      OA      1        ZnO      O835    1663   -0.9205     15.999   ; O-Zn4   [0]
1664      OA      1        ZnO      O836    1664   -0.9205     15.999   ; O-Zn4   [0]
1665      OA      1        ZnO      O837    1665   -0.9205     15.999   ; O-Zn4   [0]
1666      OA      1        ZnO      O838    1666   -0.9205     15.999   ; O-Zn4   [0]
1667      OA      1        ZnO      O839    1667   -0.9205     15.999   ; O-Zn4   [0]
1668      OA      1        ZnO      O840    1668   -0.9205     15.999   ; O-Zn4   [0]
1669      OA      1        ZnO      O841    1669   -0.9205     15.999   ; O-Zn4   [0]
1670      OA      1        ZnO      O842    1670   -0.9205     15.999   ; O-Zn4   [0]
1671      OA      1        ZnO      O843    1671   -0.9205     15.999   ; O-Zn4   [0]
1672      OA      1        ZnO      O844    1672   -0.9205     15.999   ; O-Zn4   [0]
1673      OA      1        ZnO      O845    1673   -0.9205     15.999   ; O-Zn4   [0]
1674      OA      1        ZnO      O846    1674   -0.9205     15.999   ; O-Zn4   [0]
1675      OA      1        ZnO      O847    1675   -0.9205     15.999   ; O-Zn4   [0]
1676      OA      1        ZnO      O848    1676   -0.9205     15.999   ; O-Zn4   [0]
1677      OA      1        ZnO      O849    1677   -0.9205     15.999   ; O-Zn4   [0]
1678      OA      1        ZnO      O850    1678   -0.9205     15.999   ; O-Zn4   [0]
1679      OA      1        ZnO      O851    1679   -0.9205     15.999   ; O-Zn4   [0]
1680      OA      1        ZnO      O852    1680   -0.9205     15.999   ; O-Zn4   [0]
1681      OA      1        ZnO      O853    1681   -0.9205     15.999   ; O-Zn4   [0]
1682      OA      1        ZnO      O854    1682   -0.9205     15.999   ; O-Zn4   [0]
1683      OA      1        ZnO      O855    1683   -0.9205     15.999   ; O-Zn4   [0]
1684      OA      1        ZnO      O856    1684   -0.9205     15.999   ; O-Zn4   [0]
1685      OA      1        ZnO      O857    1685   -0.9205     15.999   ; O-Zn4   [0]
1686      OA      1        ZnO      O858    1686   -0.9205     15.999   ; O-Zn4   [0]
1687      OA      1        ZnO      O859    1687   -0.9205     15.999   ; O-Zn4   [0]
1688      OA      1        ZnO      O860    1688   -0.9205     15.999   ; O-Zn4   [0]
1689      OA      1        ZnO      O861    1689   -0.9205     15.999   ; O-Zn4   [0]
1690      OA      1        ZnO      O862    1690   -0.9205     15.999   ; O-Zn4   [0]
1691      OA      1        ZnO      O863    1691   -0.9205     15.999   ; O-Zn4   [0]
1692      OA      1        ZnO      O864    1692   -0.9205     15.999   ; O-Zn4   [0]
1693     ZnA      1        ZnO     Zn829    1693   0.9205    65.380   ; Zn-O4   [0]
1694     ZnA      1        ZnO     Zn830    1694   0.9205    65.380   ; Zn-O4   [0]
1695     ZnA      1        ZnO     Zn831    1695   0.9205    65.380   ; Zn-O4   [0]
1696     ZnA      1        ZnO     Zn832    1696   0.9205    65.380   ; Zn-O4   [0]
1697     ZnA      1        ZnO     Zn833    1697   0.9205    65.380   ; Zn-O4   [0]
1698     ZnA      1        ZnO     Zn834    1698   0.9205    65.380   ; Zn-O4   [0]
1699     ZnA      1        ZnO     Zn835    1699   0.9205    65.380   ; Zn-O4   [0]
1700     ZnA      1        ZnO     Zn836    1700   0.9205    65.380   ; Zn-O4   [0]
1701     ZnA      1        ZnO     Zn837    1701   0.9205    65.380   ; Zn-O4   [0]
1702     ZnA      1        ZnO     Zn838    1702   0.9205    65.380   ; Zn-O4   [0]
1703     ZnA      1        ZnO     Zn839    1703   0.9205    65.380   ; Zn-O4   [0]
1704     ZnA      1        ZnO     Zn840    1704   0.9205    65.380   ; Zn-O4   [0]
1705     ZnA      1        ZnO     Zn841    1705   0.9205    65.380   ; Zn-O4   [0]
1706     ZnA      1        ZnO     Zn842    1706   0.9205    65.380   ; Zn-O4   [0]
1707     ZnA      1        ZnO     Zn843    1707   0.9205    65.380   ; Zn-O4   [0]
1708     ZnA      1        ZnO     Zn844    1708   0.9205    65.380   ; Zn-O4   [0]
1709     ZnA      1        ZnO     Zn845    1709   0.9205    65.380   ; Zn-O4   [0]
1710     ZnA      1        ZnO     Zn846    1710   0.9205    65.380   ; Zn-O4   [0]
1711     ZnA      1        ZnO     Zn847    1711   0.9205    65.380   ; Zn-O4   [0]
1712     ZnA      1        ZnO     Zn848    1712   0.9205    65.380   ; Zn-O4   [0]
1713     ZnA      1        ZnO     Zn849    1713   0.9205    65.380   ; Zn-O4   [0]
1714     ZnA      1        ZnO     Zn850    1714   0.9205    65.380   ; Zn-O4   [0]
1715     ZnA      1        ZnO     Zn851    1715   0.9205    65.380   ; Zn-O4   [0]
1716     ZnA      1        ZnO     Zn852    1716   0.9205    65.380   ; Zn-O4   [0]
1717     ZnA      1        ZnO     Zn853    1717   0.9205    65.380   ; Zn-O4   [0]
1718     ZnA      1        ZnO     Zn854    1718   0.9205    65.380   ; Zn-O4   [0]
1719     ZnA      1        ZnO     Zn855    1719   0.9205    65.380   ; Zn-O4   [0]
1720     ZnA      1        ZnO     Zn856    1720   0.9205    65.380   ; Zn-O4   [0]
1721     ZnA      1        ZnO     Zn857    1721   0.9205    65.380   ; Zn-O4   [0]
1722     ZnA      1        ZnO     Zn858    1722   0.9205    65.380   ; Zn-O4   [0]
1723     ZnA      1        ZnO     Zn859    1723   0.9205    65.380   ; Zn-O4   [0]
1724     ZnA      1        ZnO     Zn860    1724   0.9205    65.380   ; Zn-O4   [0]
1725     ZnA      1        ZnO     Zn861    1725   0.9205    65.380   ; Zn-O4   [0]
1726     ZnA      1        ZnO     Zn862    1726   0.9205    65.380   ; Zn-O4   [0]
1727     ZnA      1        ZnO     Zn863    1727   0.9205    65.380   ; Zn-O4   [0]
1728     ZnA      1        ZnO     Zn864    1728   0.9205    65.380   ; Zn-O4   [0]
1729      OC      1        ZnO      O865    1729   -0.9245978        15.999   ; O-Zn3   [0]
1730      OC      1        ZnO      O866    1730   -0.9245978        15.999   ; O-Zn3   [0]
1731      OC      1        ZnO      O867    1731   -0.9245978        15.999   ; O-Zn3   [0]
1732      OC      1        ZnO      O868    1732   -0.9245978        15.999   ; O-Zn3   [0]
1733      OC      1        ZnO      O869    1733   -0.9245978        15.999   ; O-Zn3   [0]
1734      OC      1        ZnO      O870    1734   -0.9245978        15.999   ; O-Zn3   [0]
1735      OC      1        ZnO      O871    1735   -0.9245978        15.999   ; O-Zn3   [0]
1736      OC      1        ZnO      O872    1736   -0.9245978        15.999   ; O-Zn3   [0]
1737      OC      1        ZnO      O873    1737   -0.9245978        15.999   ; O-Zn3   [0]
1738      OC      1        ZnO      O874    1738   -0.9245978        15.999   ; O-Zn3   [0]
1739      OC      1        ZnO      O875    1739   -0.9245978        15.999   ; O-Zn3   [0]
1740      OC      1        ZnO      O876    1740   -0.9245978        15.999   ; O-Zn3   [0]
1741      OC      1        ZnO      O877    1741   -0.9245978        15.999   ; O-Zn3   [0]
1742      OC      1        ZnO      O878    1742   -0.9245978        15.999   ; O-Zn3   [0]
1743      OC      1        ZnO      O879    1743   -0.9245978        15.999   ; O-Zn3   [0]
1744      OC      1        ZnO      O880    1744   -0.9245978        15.999   ; O-Zn3   [0]
1745      OC      1        ZnO      O881    1745   -0.9245978        15.999   ; O-Zn3   [0]
1746      OC      1        ZnO      O882    1746   -0.9245978        15.999   ; O-Zn3   [0]
1747      OC      1        ZnO      O883    1747   -0.9245978        15.999   ; O-Zn3   [0]
1748      OC      1        ZnO      O884    1748   -0.9245978        15.999   ; O-Zn3   [0]
1749      OC      1        ZnO      O885    1749   -0.9245978        15.999   ; O-Zn3   [0]
1750      OC      1        ZnO      O886    1750   -0.9245978        15.999   ; O-Zn3   [0]
1751      OC      1        ZnO      O887    1751   -0.9245978        15.999   ; O-Zn3   [0]
1752      OC      1        ZnO      O888    1752   -0.9245978        15.999   ; O-Zn3   [0]
1753      OC      1        ZnO      O889    1753   -0.9245978        15.999   ; O-Zn3   [0]
1754      OC      1        ZnO      O890    1754   -0.9245978        15.999   ; O-Zn3   [0]
1755      OC      1        ZnO      O891    1755   -0.9245978        15.999   ; O-Zn3   [0]
1756      OC      1        ZnO      O892    1756   -0.9245978        15.999   ; O-Zn3   [0]
1757      OC      1        ZnO      O893    1757   -0.9245978        15.999   ; O-Zn3   [0]
1758      OC      1        ZnO      O894    1758   -0.9245978        15.999   ; O-Zn3   [0]
1759      OC      1        ZnO      O895    1759   -0.9245978        15.999   ; O-Zn3   [0]
1760      OC      1        ZnO      O896    1760   -0.9245978        15.999   ; O-Zn3   [0]
1761      OC      1        ZnO      O897    1761   -0.9245978        15.999   ; O-Zn3   [0]
1762      OC      1        ZnO      O898    1762   -0.9245978        15.999   ; O-Zn3   [0]
1763      OC      1        ZnO      O899    1763   -0.9245978        15.999   ; O-Zn3   [0]
1764      OC      1        ZnO      O900    1764   -0.9245978        15.999   ; O-Zn3   [0]
1765      OH      1        ZnO      O901    1765   -0.8791978        15.999   ; O-H1Zn1 [0]
1766      OH      1        ZnO      O902    1766   -0.8791978        15.999   ; O-H1Zn1 [0]
1767      OH      1        ZnO      O903    1767   -0.8791978        15.999   ; O-H1Zn1 [0]
1768      OH      1        ZnO      O904    1768   -0.8791978        15.999   ; O-H1Zn1 [0]
1769      OH      1        ZnO      O905    1769   -0.8791978        15.999   ; O-H1Zn1 [0]
1770      OH      1        ZnO      O906    1770   -0.8791978        15.999   ; O-H1Zn1 [0]
1771      OH      1        ZnO      O907    1771   -0.8791978        15.999   ; O-H1Zn1 [0]
1772      OH      1        ZnO      O908    1772   -0.8791978        15.999   ; O-H1Zn1 [0]
1773      OH      1        ZnO      O909    1773   -0.8791978        15.999   ; O-H1Zn1 [0]
1774      OH      1        ZnO      O910    1774   -0.8791978        15.999   ; O-H1Zn1 [0]
1775      OH      1        ZnO      O911    1775   -0.8791978        15.999   ; O-H1Zn1 [0]
1776      OH      1        ZnO      O912    1776   -0.8791978        15.999   ; O-H1Zn1 [0]
1777      OH      1        ZnO      O913    1777   -0.8791978        15.999   ; O-H1Zn1 [0]
1778      OH      1        ZnO      O914    1778   -0.8791978        15.999   ; O-H1Zn1 [0]
1779      OH      1        ZnO      O915    1779   -0.8791978        15.999   ; O-H1Zn1 [0]
1780      OH      1        ZnO      O916    1780   -0.8791978        15.999   ; O-H1Zn1 [0]
1781      OH      1        ZnO      O917    1781   -0.8791978        15.999   ; O-H1Zn1 [0]
1782      OH      1        ZnO      O918    1782   -0.8791978        15.999   ; O-H1Zn1 [0]
1783      OH      1        ZnO      O919    1783   -0.8791978        15.999   ; O-H1Zn1 [0]
1784      OH      1        ZnO      O920    1784   -0.8791978        15.999   ; O-H1Zn1 [0]
1785      OH      1        ZnO      O921    1785   -0.8791978        15.999   ; O-H1Zn1 [0]
1786      OH      1        ZnO      O922    1786   -0.8791978        15.999   ; O-H1Zn1 [0]
1787      OH      1        ZnO      O923    1787   -0.8791978        15.999   ; O-H1Zn1 [0]
1788      OH      1        ZnO      O924    1788   -0.8791978        15.999   ; O-H1Zn1 [0]
1789      OH      1        ZnO      O925    1789   -0.8791978        15.999   ; O-H1Zn1 [0]
1790      OH      1        ZnO      O926    1790   -0.8791978        15.999   ; O-H1Zn1 [0]
1791      OH      1        ZnO      O927    1791   -0.8791978        15.999   ; O-H1Zn1 [0]
1792      OH      1        ZnO      O928    1792   -0.8791978        15.999   ; O-H1Zn1 [0]
1793      OH      1        ZnO      O929    1793   -0.8791978        15.999   ; O-H1Zn1 [0]
1794      OH      1        ZnO      O930    1794   -0.8791978        15.999   ; O-H1Zn1 [0]
1795      OH      1        ZnO      O931    1795   -0.8791978        15.999   ; O-H1Zn1 [0]
1796      OH      1        ZnO      O932    1796   -0.8791978        15.999   ; O-H1Zn1 [0]
1797      OH      1        ZnO      O933    1797   -0.8791978        15.999   ; O-H1Zn1 [0]
1798      OH      1        ZnO      O934    1798   -0.8791978        15.999   ; O-H1Zn1 [0]
1799      OH      1        ZnO      O935    1799   -0.8791978        15.999   ; O-H1Zn1 [0]
1800      OH      1        ZnO      O936    1800   -0.8791978        15.999   ; O-H1Zn1 [0]
1801      OH      1        ZnO      O937    1801   -0.8791978        15.999   ; O-H1Zn1 [0]
1802      OH      1        ZnO      O938    1802   -0.8791978        15.999   ; O-H1Zn1 [0]
1803      OH      1        ZnO      O939    1803   -0.8791978        15.999   ; O-H1Zn1 [0]
1804      OH      1        ZnO      O940    1804   -0.8791978        15.999   ; O-H1Zn1 [0]
1805      OH      1        ZnO      O941    1805   -0.8791978        15.999   ; O-H1Zn1 [0]
1806      OH      1        ZnO      O942    1806   -0.8791978        15.999   ; O-H1Zn1 [0]
1807      OH      1        ZnO      O943    1807   -0.8791978        15.999   ; O-H1Zn1 [0]
1808      OH      1        ZnO      O944    1808   -0.8791978        15.999   ; O-H1Zn1 [0]
1809      OH      1        ZnO      O945    1809   -0.8791978        15.999   ; O-H1Zn1 [0]
1810      OH      1        ZnO      O946    1810   -0.8791978        15.999   ; O-H1Zn1 [0]
1811      OH      1        ZnO      O947    1811   -0.8791978        15.999   ; O-H1Zn1 [0]
1812      OH      1        ZnO      O948    1812   -0.8791978        15.999   ; O-H1Zn1 [0]
1813      OH      1        ZnO      O949    1813   -0.8791978        15.999   ; O-H1Zn1 [0]
1814      OH      1        ZnO      O950    1814   -0.8791978        15.999   ; O-H1Zn1 [0]
1815      OH      1        ZnO      O951    1815   -0.8791978        15.999   ; O-H1Zn1 [0]
1816      OH      1        ZnO      O952    1816   -0.8791978        15.999   ; O-H1Zn1 [0]
1817      OH      1        ZnO      O953    1817   -0.8791978        15.999   ; O-H1Zn1 [0]
1818      OH      1        ZnO      O954    1818   -0.8791978        15.999   ; O-H1Zn1 [0]
1819      OH      1        ZnO      O955    1819   -0.8791978        15.999   ; O-H1Zn1 [0]
1820      OH      1        ZnO      O956    1820   -0.8791978        15.999   ; O-H1Zn1 [0]
1821      OH      1        ZnO      O957    1821   -0.8791978        15.999   ; O-H1Zn1 [0]
1822      OH      1        ZnO      O958    1822   -0.8791978        15.999   ; O-H1Zn1 [0]
1823      OH      1        ZnO      O959    1823   -0.8791978        15.999   ; O-H1Zn1 [0]
1824      OH      1        ZnO      O960    1824   -0.8791978        15.999   ; O-H1Zn1 [0]
1825      OH      1        ZnO      O961    1825   -0.8791978        15.999   ; O-H1Zn1 [0]
1826      OH      1        ZnO      O962    1826   -0.8791978        15.999   ; O-H1Zn1 [0]
1827      OH      1        ZnO      O963    1827   -0.8791978        15.999   ; O-H1Zn1 [0]
1828      OH      1        ZnO      O964    1828   -0.8791978        15.999   ; O-H1Zn1 [0]
1829      OH      1        ZnO      O965    1829   -0.8791978        15.999   ; O-H1Zn1 [0]
1830      OH      1        ZnO      O966    1830   -0.8791978        15.999   ; O-H1Zn1 [0]
1831      OH      1        ZnO      O967    1831   -0.8791978        15.999   ; O-H1Zn1 [0]
1832      OH      1        ZnO      O968    1832   -0.8791978        15.999   ; O-H1Zn1 [0]
1833      OH      1        ZnO      O969    1833   -0.8791978        15.999   ; O-H1Zn1 [0]
1834      OH      1        ZnO      O970    1834   -0.8791978        15.999   ; O-H1Zn1 [0]
1835      OH      1        ZnO      O971    1835   -0.8791978        15.999   ; O-H1Zn1 [0]
1836      OH      1        ZnO      O972    1836   -0.8791978        15.999   ; O-H1Zn1 [0]
1837      HA      1        ZnO        H1    1837   0.4174022        1.008   ; H-O1    [0]
1838      HA      1        ZnO        H2    1838   0.4174022        1.008   ; H-O1    [0]
1839      HA      1        ZnO        H3    1839   0.4174022        1.008   ; H-O1    [0]
1840      HA      1        ZnO        H4    1840   0.4174022        1.008   ; H-O1    [0]
1841      HA      1        ZnO        H5    1841   0.4174022        1.008   ; H-O1    [0]
1842      HA      1        ZnO        H6    1842   0.4174022        1.008   ; H-O1    [0]
1843      HA      1        ZnO        H7    1843   0.4174022        1.008   ; H-O1    [0]
1844      HA      1        ZnO        H8    1844   0.4174022        1.008   ; H-O1    [0]
1845      HA      1        ZnO        H9    1845   0.4174022        1.008   ; H-O1    [0]
1846      HA      1        ZnO       H10    1846   0.4174022        1.008   ; H-O1    [0]
1847      HA      1        ZnO       H11    1847   0.4174022        1.008   ; H-O1    [0]
1848      HA      1        ZnO       H12    1848   0.4174022        1.008   ; H-O1    [0]
1849      HA      1        ZnO       H13    1849   0.4174022        1.008   ; H-O1    [0]
1850      HA      1        ZnO       H14    1850   0.4174022        1.008   ; H-O1    [0]
1851      HA      1        ZnO       H15    1851   0.4174022        1.008   ; H-O1    [0]
1852      HA      1        ZnO       H16    1852   0.4174022        1.008   ; H-O1    [0]
1853      HA      1        ZnO       H17    1853   0.4174022        1.008   ; H-O1    [0]
1854      HA      1        ZnO       H18    1854   0.4174022        1.008   ; H-O1    [0]
1855      HA      1        ZnO       H19    1855   0.4174022        1.008   ; H-O1    [0]
1856      HA      1        ZnO       H20    1856   0.4174022        1.008   ; H-O1    [0]
1857      HA      1        ZnO       H21    1857   0.4174022        1.008   ; H-O1    [0]
1858      HA      1        ZnO       H22    1858   0.4174022        1.008   ; H-O1    [0]
1859      HA      1        ZnO       H23    1859   0.4174022        1.008   ; H-O1    [0]
1860      HA      1        ZnO       H24    1860   0.4174022        1.008   ; H-O1    [0]
1861      HA      1        ZnO       H25    1861   0.4174022        1.008   ; H-O1    [0]
1862      HA      1        ZnO       H26    1862   0.4174022        1.008   ; H-O1    [0]
1863      HA      1        ZnO       H27    1863   0.4174022        1.008   ; H-O1    [0]
1864      HA      1        ZnO       H28    1864   0.4174022        1.008   ; H-O1    [0]
1865      HA      1        ZnO       H29    1865   0.4174022        1.008   ; H-O1    [0]
1866      HA      1        ZnO       H30    1866   0.4174022        1.008   ; H-O1    [0]
1867      HA      1        ZnO       H31    1867   0.4174022        1.008   ; H-O1    [0]
1868      HA      1        ZnO       H32    1868   0.4174022        1.008   ; H-O1    [0]
1869      HA      1        ZnO       H33    1869   0.4174022        1.008   ; H-O1    [0]
1870      HA      1        ZnO       H34    1870   0.4174022        1.008   ; H-O1    [0]
1871      HA      1        ZnO       H35    1871   0.4174022        1.008   ; H-O1    [0]
1872      HA      1        ZnO       H36    1872   0.4174022        1.008   ; H-O1    [0]
1873      HA      1        ZnO       H37    1873   0.4174022        1.008   ; H-O1    [0]
1874      HA      1        ZnO       H38    1874   0.4174022        1.008   ; H-O1    [0]
1875      HA      1        ZnO       H39    1875   0.4174022        1.008   ; H-O1    [0]
1876      HA      1        ZnO       H40    1876   0.4174022        1.008   ; H-O1    [0]
1877      HA      1        ZnO       H41    1877   0.4174022        1.008   ; H-O1    [0]
1878      HA      1        ZnO       H42    1878   0.4174022        1.008   ; H-O1    [0]
1879      HA      1        ZnO       H43    1879   0.4174022        1.008   ; H-O1    [0]
1880      HA      1        ZnO       H44    1880   0.4174022        1.008   ; H-O1    [0]
1881      HA      1        ZnO       H45    1881   0.4174022        1.008   ; H-O1    [0]
1882      HA      1        ZnO       H46    1882   0.4174022        1.008   ; H-O1    [0]
1883      HA      1        ZnO       H47    1883   0.4174022        1.008   ; H-O1    [0]
1884      HA      1        ZnO       H48    1884   0.4174022        1.008   ; H-O1    [0]
1885      HA      1        ZnO       H49    1885   0.4174022        1.008   ; H-O1    [0]
1886      HA      1        ZnO       H50    1886   0.4174022        1.008   ; H-O1    [0]
1887      HA      1        ZnO       H51    1887   0.4174022        1.008   ; H-O1    [0]
1888      HA      1        ZnO       H52    1888   0.4174022        1.008   ; H-O1    [0]
1889      HA      1        ZnO       H53    1889   0.4174022        1.008   ; H-O1    [0]
1890      HA      1        ZnO       H54    1890   0.4174022        1.008   ; H-O1    [0]
1891      HA      1        ZnO       H55    1891   0.4174022        1.008   ; H-O1    [0]
1892      HA      1        ZnO       H56    1892   0.4174022        1.008   ; H-O1    [0]
1893      HA      1        ZnO       H57    1893   0.4174022        1.008   ; H-O1    [0]
1894      HA      1        ZnO       H58    1894   0.4174022        1.008   ; H-O1    [0]
1895      HA      1        ZnO       H59    1895   0.4174022        1.008   ; H-O1    [0]
1896      HA      1        ZnO       H60    1896   0.4174022        1.008   ; H-O1    [0]
1897      HA      1        ZnO       H61    1897   0.4174022        1.008   ; H-O1    [0]
1898      HA      1        ZnO       H62    1898   0.4174022        1.008   ; H-O1    [0]
1899      HA      1        ZnO       H63    1899   0.4174022        1.008   ; H-O1    [0]
1900      HA      1        ZnO       H64    1900   0.4174022        1.008   ; H-O1    [0]
1901      HA      1        ZnO       H65    1901   0.4174022        1.008   ; H-O1    [0]
1902      HA      1        ZnO       H66    1902   0.4174022        1.008   ; H-O1    [0]
1903      HA      1        ZnO       H67    1903   0.4174022        1.008   ; H-O1    [0]
1904      HA      1        ZnO       H68    1904   0.4174022        1.008   ; H-O1    [0]
1905      HA      1        ZnO       H69    1905   0.4174022        1.008   ; H-O1    [0]
1906      HA      1        ZnO       H70    1906   0.4174022        1.008   ; H-O1    [0]
1907      HA      1        ZnO       H71    1907   0.4174022        1.008   ; H-O1    [0]
1908      HA      1        ZnO       H72    1908   0.4174022        1.008   ; H-O1    [0]
1909      HA      1        ZnO       H73    1909   0.4174022        1.008   ; H-O1    [0]
1910      HA      1        ZnO       H74    1910   0.4174022        1.008   ; H-O1    [0]
1911      HA      1        ZnO       H75    1911   0.4174022        1.008   ; H-O1    [0]
1912      HA      1        ZnO       H76    1912   0.4174022        1.008   ; H-O1    [0]
1913      HA      1        ZnO       H77    1913   0.4174022        1.008   ; H-O1    [0]
1914      HA      1        ZnO       H78    1914   0.4174022        1.008   ; H-O1    [0]
1915      HA      1        ZnO       H79    1915   0.4174022        1.008   ; H-O1    [0]
1916      HA      1        ZnO       H80    1916   0.4174022        1.008   ; H-O1    [0]
1917      HA      1        ZnO       H81    1917   0.4174022        1.008   ; H-O1    [0]
1918      HA      1        ZnO       H82    1918   0.4174022        1.008   ; H-O1    [0]
1919      HA      1        ZnO       H83    1919   0.4174022        1.008   ; H-O1    [0]
1920      HA      1        ZnO       H84    1920   0.4174022        1.008   ; H-O1    [0]
1921      HA      1        ZnO       H85    1921   0.4174022        1.008   ; H-O1    [0]
1922      HA      1        ZnO       H86    1922   0.4174022        1.008   ; H-O1    [0]
1923      HA      1        ZnO       H87    1923   0.4174022        1.008   ; H-O1    [0]
1924      HA      1        ZnO       H88    1924   0.4174022        1.008   ; H-O1    [0]
1925      HA      1        ZnO       H89    1925   0.4174022        1.008   ; H-O1    [0]
1926      HA      1        ZnO       H90    1926   0.4174022        1.008   ; H-O1    [0]
1927      HA      1        ZnO       H91    1927   0.4174022        1.008   ; H-O1    [0]
1928      HA      1        ZnO       H92    1928   0.4174022        1.008   ; H-O1    [0]
1929      HA      1        ZnO       H93    1929   0.4174022        1.008   ; H-O1    [0]
1930      HA      1        ZnO       H94    1930   0.4174022        1.008   ; H-O1    [0]
1931      HA      1        ZnO       H95    1931   0.4174022        1.008   ; H-O1    [0]
1932      HA      1        ZnO       H96    1932   0.4174022        1.008   ; H-O1    [0]
1933      HA      1        ZnO       H97    1933   0.4174022        1.008   ; H-O1    [0]
1934      HA      1        ZnO       H98    1934   0.4174022        1.008   ; H-O1    [0]
1935      HA      1        ZnO       H99    1935   0.4174022        1.008   ; H-O1    [0]
1936      HA      1        ZnO      H100    1936   0.4174022        1.008   ; H-O1    [0]
1937      HA      1        ZnO      H101    1937   0.4174022        1.008   ; H-O1    [0]
1938      HA      1        ZnO      H102    1938   0.4174022        1.008   ; H-O1    [0]
1939      HA      1        ZnO      H103    1939   0.4174022        1.008   ; H-O1    [0]
1940      HA      1        ZnO      H104    1940   0.4174022        1.008   ; H-O1    [0]
1941      HA      1        ZnO      H105    1941   0.4174022        1.008   ; H-O1    [0]
1942      HA      1        ZnO      H106    1942   0.4174022        1.008   ; H-O1    [0]
1943      HA      1        ZnO      H107    1943   0.4174022        1.008   ; H-O1    [0]
1944      HA      1        ZnO      H108    1944   0.4174022        1.008   ; H-O1    [0]
1945      HA      1        ZnO      H109    1945   0.4174022        1.008   ; H-O1    [0]
1946      HA      1        ZnO      H110    1946   0.4174022        1.008   ; H-O1    [0]
1947      HA      1        ZnO      H111    1947   0.4174022        1.008   ; H-O1    [0]
1948      HA      1        ZnO      H112    1948   0.4174022        1.008   ; H-O1    [0]
1949      HA      1        ZnO      H113    1949   0.4174022        1.008   ; H-O1    [0]
1950      HA      1        ZnO      H114    1950   0.4174022        1.008   ; H-O1    [0]
1951      HA      1        ZnO      H115    1951   0.4174022        1.008   ; H-O1    [0]
1952      HA      1        ZnO      H116    1952   0.4174022        1.008   ; H-O1    [0]
1953      HA      1        ZnO      H117    1953   0.4174022        1.008   ; H-O1    [0]
1954      HA      1        ZnO      H118    1954   0.4174022        1.008   ; H-O1    [0]
1955      HA      1        ZnO      H119    1955   0.4174022        1.008   ; H-O1    [0]
1956      HA      1        ZnO      H120    1956   0.4174022        1.008   ; H-O1    [0]
1957      HA      1        ZnO      H121    1957   0.4174022        1.008   ; H-O1    [0]
1958      HA      1        ZnO      H122    1958   0.4174022        1.008   ; H-O1    [0]
1959      HA      1        ZnO      H123    1959   0.4174022        1.008   ; H-O1    [0]
1960      HA      1        ZnO      H124    1960   0.4174022        1.008   ; H-O1    [0]
1961      HA      1        ZnO      H125    1961   0.4174022        1.008   ; H-O1    [0]
1962      HA      1        ZnO      H126    1962   0.4174022        1.008   ; H-O1    [0]
1963      HA      1        ZnO      H127    1963   0.4174022        1.008   ; H-O1    [0]
1964      HA      1        ZnO      H128    1964   0.4174022        1.008   ; H-O1    [0]
1965      HA      1        ZnO      H129    1965   0.4174022        1.008   ; H-O1    [0]
1966      HA      1        ZnO      H130    1966   0.4174022        1.008   ; H-O1    [0]
1967      HA      1        ZnO      H131    1967   0.4174022        1.008   ; H-O1    [0]
1968      HA      1        ZnO      H132    1968   0.4174022        1.008   ; H-O1    [0]
1969      HA      1        ZnO      H133    1969   0.4174022        1.008   ; H-O1    [0]
1970      HA      1        ZnO      H134    1970   0.4174022        1.008   ; H-O1    [0]
1971      HA      1        ZnO      H135    1971   0.4174022        1.008   ; H-O1    [0]
1972      HA      1        ZnO      H136    1972   0.4174022        1.008   ; H-O1    [0]
1973      HA      1        ZnO      H137    1973   0.4174022        1.008   ; H-O1    [0]
1974      HA      1        ZnO      H138    1974   0.4174022        1.008   ; H-O1    [0]
1975      HA      1        ZnO      H139    1975   0.4174022        1.008   ; H-O1    [0]
1976      HA      1        ZnO      H140    1976   0.4174022        1.008   ; H-O1    [0]
1977      HA      1        ZnO      H141    1977   0.4174022        1.008   ; H-O1    [0]
1978      HA      1        ZnO      H142    1978   0.4174022        1.008   ; H-O1    [0]
1979      HA      1        ZnO      H143    1979   0.4174022        1.008   ; H-O1    [0]
1980      HA      1        ZnO      H144    1980   0.4174022        1.008   ; H-O1    [0]
1981      HA      1        ZnO      H145    1981   0.4174022        1.008   ; H-O1    [0]
1982      HA      1        ZnO      H146    1982   0.4174022        1.008   ; H-O1    [0]
1983      HA      1        ZnO      H147    1983   0.4174022        1.008   ; H-O1    [0]
1984      HA      1        ZnO      H148    1984   0.4174022        1.008   ; H-O1    [0]
1985      HA      1        ZnO      H149    1985   0.4174022        1.008   ; H-O1    [0]
1986      HA      1        ZnO      H150    1986   0.4174022        1.008   ; H-O1    [0]
1987      HA      1        ZnO      H151    1987   0.4174022        1.008   ; H-O1    [0]
1988      HA      1        ZnO      H152    1988   0.4174022        1.008   ; H-O1    [0]
1989      HA      1        ZnO      H153    1989   0.4174022        1.008   ; H-O1    [0]
1990      HA      1        ZnO      H154    1990   0.4174022        1.008   ; H-O1    [0]
1991      HA      1        ZnO      H155    1991   0.4174022        1.008   ; H-O1    [0]
1992      HA      1        ZnO      H156    1992   0.4174022        1.008   ; H-O1    [0]
1993      HA      1        ZnO      H157    1993   0.4174022        1.008   ; H-O1    [0]
1994      HA      1        ZnO      H158    1994   0.4174022        1.008   ; H-O1    [0]
1995      HA      1        ZnO      H159    1995   0.4174022        1.008   ; H-O1    [0]
1996      HA      1        ZnO      H160    1996   0.4174022        1.008   ; H-O1    [0]
1997      HA      1        ZnO      H161    1997   0.4174022        1.008   ; H-O1    [0]
1998      HA      1        ZnO      H162    1998   0.4174022        1.008   ; H-O1    [0]
1999      HA      1        ZnO      H163    1999   0.4174022        1.008   ; H-O1    [0]
2000      HA      1        ZnO      H164    2000   0.4174022        1.008   ; H-O1    [0]
2001      HA      1        ZnO      H165    2001   0.4174022        1.008   ; H-O1    [0]
2002      HA      1        ZnO      H166    2002   0.4174022        1.008   ; H-O1    [0]
2003      HA      1        ZnO      H167    2003   0.4174022        1.008   ; H-O1    [0]
2004      HA      1        ZnO      H168    2004   0.4174022        1.008   ; H-O1    [0]
2005      HA      1        ZnO      H169    2005   0.4174022        1.008   ; H-O1    [0]
2006      HA      1        ZnO      H170    2006   0.4174022        1.008   ; H-O1    [0]
2007      HA      1        ZnO      H171    2007   0.4174022        1.008   ; H-O1    [0]
2008      HA      1        ZnO      H172    2008   0.4174022        1.008   ; H-O1    [0]
2009      HA      1        ZnO      H173    2009   0.4174022        1.008   ; H-O1    [0]
2010      HA      1        ZnO      H174    2010   0.4174022        1.008   ; H-O1    [0]
2011      HA      1        ZnO      H175    2011   0.4174022        1.008   ; H-O1    [0]
2012      HA      1        ZnO      H176    2012   0.4174022        1.008   ; H-O1    [0]
2013      HA      1        ZnO      H177    2013   0.4174022        1.008   ; H-O1    [0]
2014      HA      1        ZnO      H178    2014   0.4174022        1.008   ; H-O1    [0]
2015      HA      1        ZnO      H179    2015   0.4174022        1.008   ; H-O1    [0]
2016      HA      1        ZnO      H180    2016   0.4174022        1.008   ; H-O1    [0]
2017      HA      1        ZnO      H181    2017   0.4174022        1.008   ; H-O1    [0]
2018      HA      1        ZnO      H182    2018   0.4174022        1.008   ; H-O1    [0]
2019      HA      1        ZnO      H183    2019   0.4174022        1.008   ; H-O1    [0]
2020      HA      1        ZnO      H184    2020   0.4174022        1.008   ; H-O1    [0]
2021      HA      1        ZnO      H185    2021   0.4174022        1.008   ; H-O1    [0]
2022      HA      1        ZnO      H186    2022   0.4174022        1.008   ; H-O1    [0]
2023      HA      1        ZnO      H187    2023   0.4174022        1.008   ; H-O1    [0]
2024      HA      1        ZnO      H188    2024   0.4174022        1.008   ; H-O1    [0]
2025      HA      1        ZnO      H189    2025   0.4174022        1.008   ; H-O1    [0]
2026      HA      1        ZnO      H190    2026   0.4174022        1.008   ; H-O1    [0]
2027      HA      1        ZnO      H191    2027   0.4174022        1.008   ; H-O1    [0]
2028      HA      1        ZnO      H192    2028   0.4174022        1.008   ; H-O1    [0]
2029      HA      1        ZnO      H193    2029   0.4174022        1.008   ; H-O1    [0]
2030      HA      1        ZnO      H194    2030   0.4174022        1.008   ; H-O1    [0]
2031      HA      1        ZnO      H195    2031   0.4174022        1.008   ; H-O1    [0]
2032      HA      1        ZnO      H196    2032   0.4174022        1.008   ; H-O1    [0]
2033      HA      1        ZnO      H197    2033   0.4174022        1.008   ; H-O1    [0]
2034      HA      1        ZnO      H198    2034   0.4174022        1.008   ; H-O1    [0]
2035      HA      1        ZnO      H199    2035   0.4174022        1.008   ; H-O1    [0]
2036      HA      1        ZnO      H200    2036   0.4174022        1.008   ; H-O1    [0]
2037      HA      1        ZnO      H201    2037   0.4174022        1.008   ; H-O1    [0]
2038      HA      1        ZnO      H202    2038   0.4174022        1.008   ; H-O1    [0]
2039      HA      1        ZnO      H203    2039   0.4174022        1.008   ; H-O1    [0]
2040      HA      1        ZnO      H204    2040   0.4174022        1.008   ; H-O1    [0]
2041      HA      1        ZnO      H205    2041   0.4174022        1.008   ; H-O1    [0]
2042      HA      1        ZnO      H206    2042   0.4174022        1.008   ; H-O1    [0]
2043      HA      1        ZnO      H207    2043   0.4174022        1.008   ; H-O1    [0]
2044      HA      1        ZnO      H208    2044   0.4174022        1.008   ; H-O1    [0]
2045      HA      1        ZnO      H209    2045   0.4174022        1.008   ; H-O1    [0]
2046      HA      1        ZnO      H210    2046   0.4174022        1.008   ; H-O1    [0]
2047      HA      1        ZnO      H211    2047   0.4174022        1.008   ; H-O1    [0]
2048      HA      1        ZnO      H212    2048   0.4174022        1.008   ; H-O1    [0]
2049      HA      1        ZnO      H213    2049   0.4174022        1.008   ; H-O1    [0]
2050      HA      1        ZnO      H214    2050   0.4174022        1.008   ; H-O1    [0]
2051      HA      1        ZnO      H215    2051   0.4174022        1.008   ; H-O1    [0]
2052      HA      1        ZnO      H216    2052   0.4174022        1.008   ; H-O1    [0]

[ bonds ]
;  i        j        func    desc    
   1       42     1        ; Zn-O  
   1     1841     1        ; O-H   
   1     1842     1        ; O-H   
   2       40     1        ; Zn-O  
   2     1837     1        ; O-H   
   2     1838     1        ; O-H   
   3       41     1        ; Zn-O  
   3     1843     1        ; O-H   
   3     1844     1        ; O-H   
   4       38     1        ; Zn-O  
   4     1839     1        ; O-H   
   4     1840     1        ; O-H   
   5       37     1        ; Zn-O  
   5     1845     1        ; O-H   
   5     1846     1        ; O-H   
   6       39     1        ; Zn-O  
   6     1847     1        ; O-H   
   6     1850     1        ; O-H   
   7       43     1        ; Zn-O  
   7     1851     1        ; O-H   
   7     1852     1        ; O-H   
   8       45     1        ; Zn-O  
   8     1848     1        ; O-H   
   8     1849     1        ; O-H   
   9       44     1        ; Zn-O  
   9     1853     1        ; O-H   
   9     1854     1        ; O-H   
  10      181     1        ; Zn-O  
  10     1855     1        ; O-H   
  10     1856     1        ; O-H   
  11      182     1        ; Zn-O  
  11     1857     1        ; O-H   
  11     1858     1        ; O-H   
  12      183     1        ; Zn-O  
  12     1859     1        ; O-H   
  12     1860     1        ; O-H   
  13      184     1        ; Zn-O  
  13     1861     1        ; O-H   
  13     1862     1        ; O-H   
  14      189     1        ; Zn-O  
  14     1863     1        ; O-H   
  14     1866     1        ; O-H   
  15      187     1        ; Zn-O  
  15     1864     1        ; O-H   
  15     1865     1        ; O-H   
  16      186     1        ; Zn-O  
  16     1867     1        ; O-H   
  16     1868     1        ; O-H   
  17      185     1        ; Zn-O  
  17     1871     1        ; O-H   
  17     1872     1        ; O-H   
  18      188     1        ; Zn-O  
  18     1869     1        ; O-H   
  18     1870     1        ; O-H   
  19      191     1        ; Zn-O  
  19     1873     1        ; O-H   
  19     1874     1        ; O-H   
  20      190     1        ; Zn-O  
  20     1875     1        ; O-H   
  20     1876     1        ; O-H   
  21      192     1        ; Zn-O  
  21     1877     1        ; O-H   
  21     1878     1        ; O-H   
  22      198     1        ; Zn-O  
  22     1879     1        ; O-H   
  22     1880     1        ; O-H   
  23      197     1        ; Zn-O  
  23     1887     1        ; O-H   
  23     1888     1        ; O-H   
  24      195     1        ; Zn-O  
  24     1881     1        ; O-H   
  24     1882     1        ; O-H   
  25      193     1        ; Zn-O  
  25     1883     1        ; O-H   
  25     1884     1        ; O-H   
  26      196     1        ; Zn-O  
  26     1885     1        ; O-H   
  26     1886     1        ; O-H   
  27      194     1        ; Zn-O  
  27     1889     1        ; O-H   
  27     1890     1        ; O-H   
  28      199     1        ; Zn-O  
  28     1895     1        ; O-H   
  28     1896     1        ; O-H   
  29      203     1        ; Zn-O  
  29     1891     1        ; O-H   
  29     1892     1        ; O-H   
  30      200     1        ; Zn-O  
  30     1897     1        ; O-H   
  30     1898     1        ; O-H   
  31      207     1        ; Zn-O  
  31     1893     1        ; O-H   
  31     1894     1        ; O-H   
  32      202     1        ; Zn-O  
  32     1899     1        ; O-H   
  32     1900     1        ; O-H   
  33      206     1        ; Zn-O  
  33     1903     1        ; O-H   
  33     1904     1        ; O-H   
  34      204     1        ; Zn-O  
  34     1907     1        ; O-H   
  34     1908     1        ; O-H   
  35      201     1        ; Zn-O  
  35     1905     1        ; O-H   
  35     1906     1        ; O-H   
  36      205     1        ; Zn-O  
  36     1901     1        ; O-H   
  36     1902     1        ; O-H   
  37      110     1        ; Zn-O  
  37      219     1        ; Zn-O  
  37      348     1        ; Zn-O  
  38      113     1        ; Zn-O  
  38      221     1        ; Zn-O  
  38      347     1        ; Zn-O  
  39      112     1        ; Zn-O  
  39      224     1        ; Zn-O  
  39      344     1        ; Zn-O  
  40      114     1        ; Zn-O  
  40      217     1        ; Zn-O  
  40      351     1        ; Zn-O  
  41      111     1        ; Zn-O  
  41      222     1        ; Zn-O  
  41      343     1        ; Zn-O  
  42      109     1        ; Zn-O  
  42      223     1        ; Zn-O  
  42      346     1        ; Zn-O  
  43      117     1        ; Zn-O  
  43      225     1        ; Zn-O  
  43      350     1        ; Zn-O  
  44      115     1        ; Zn-O  
  44      220     1        ; Zn-O  
  44      345     1        ; Zn-O  
  45      116     1        ; Zn-O  
  45      218     1        ; Zn-O  
  45      349     1        ; Zn-O  
  46      118     1        ; Zn-O  
  46      227     1        ; Zn-O  
  46      325     1        ; Zn-O  
  46     1765     1        ; Zn-O  
  47      121     1        ; Zn-O  
  47      230     1        ; Zn-O  
  47      331     1        ; Zn-O  
  47     1771     1        ; Zn-O  
  48      119     1        ; Zn-O  
  48      226     1        ; Zn-O  
  48      329     1        ; Zn-O  
  48     1767     1        ; Zn-O  
  49      120     1        ; Zn-O  
  49      229     1        ; Zn-O  
  49      328     1        ; Zn-O  
  49     1773     1        ; Zn-O  
  50      126     1        ; Zn-O  
  50      232     1        ; Zn-O  
  50      330     1        ; Zn-O  
  50     1768     1        ; Zn-O  
  51      124     1        ; Zn-O  
  51      233     1        ; Zn-O  
  51      327     1        ; Zn-O  
  51     1770     1        ; Zn-O  
  52      122     1        ; Zn-O  
  52      231     1        ; Zn-O  
  52      326     1        ; Zn-O  
  52     1769     1        ; Zn-O  
  53      123     1        ; Zn-O  
  53      234     1        ; Zn-O  
  53      333     1        ; Zn-O  
  53     1772     1        ; Zn-O  
  54      125     1        ; Zn-O  
  54      228     1        ; Zn-O  
  54      332     1        ; Zn-O  
  54     1766     1        ; Zn-O  
  55      142     1        ; Zn-O  
  55      236     1        ; Zn-O  
  55      293     1        ; Zn-O  
  55     1774     1        ; Zn-O  
  56      140     1        ; Zn-O  
  56      237     1        ; Zn-O  
  56      289     1        ; Zn-O  
  56     1775     1        ; Zn-O  
  57      143     1        ; Zn-O  
  57      238     1        ; Zn-O  
  57      296     1        ; Zn-O  
  57     1776     1        ; Zn-O  
  58      141     1        ; Zn-O  
  58      241     1        ; Zn-O  
  58      295     1        ; Zn-O  
  58     1777     1        ; Zn-O  
  59      137     1        ; Zn-O  
  59      239     1        ; Zn-O  
  59      294     1        ; Zn-O  
  59     1779     1        ; Zn-O  
  60      144     1        ; Zn-O  
  60      235     1        ; Zn-O  
  60      290     1        ; Zn-O  
  60     1782     1        ; Zn-O  
  61      138     1        ; Zn-O  
  61      240     1        ; Zn-O  
  61      291     1        ; Zn-O  
  61     1778     1        ; Zn-O  
  62      136     1        ; Zn-O  
  62      242     1        ; Zn-O  
  62      292     1        ; Zn-O  
  62     1780     1        ; Zn-O  
  63      139     1        ; Zn-O  
  63      243     1        ; Zn-O  
  63      297     1        ; Zn-O  
  63     1781     1        ; Zn-O  
  64      129     1        ; Zn-O  
  64      245     1        ; Zn-O  
  64      298     1        ; Zn-O  
  64     1783     1        ; Zn-O  
  65      127     1        ; Zn-O  
  65      244     1        ; Zn-O  
  65      300     1        ; Zn-O  
  65     1791     1        ; Zn-O  
  66      128     1        ; Zn-O  
  66      246     1        ; Zn-O  
  66      305     1        ; Zn-O  
  66     1785     1        ; Zn-O  
  67      134     1        ; Zn-O  
  67      251     1        ; Zn-O  
  67      301     1        ; Zn-O  
  67     1786     1        ; Zn-O  
  68      130     1        ; Zn-O  
  68      248     1        ; Zn-O  
  68      303     1        ; Zn-O  
  68     1789     1        ; Zn-O  
  69      131     1        ; Zn-O  
  69      249     1        ; Zn-O  
  69      302     1        ; Zn-O  
  69     1787     1        ; Zn-O  
  70      132     1        ; Zn-O  
  70      247     1        ; Zn-O  
  70      304     1        ; Zn-O  
  70     1784     1        ; Zn-O  
  71      133     1        ; Zn-O  
  71      250     1        ; Zn-O  
  71      306     1        ; Zn-O  
  71     1790     1        ; Zn-O  
  72      135     1        ; Zn-O  
  72      252     1        ; Zn-O  
  72      299     1        ; Zn-O  
  72     1788     1        ; Zn-O  
  73      155     1        ; Zn-O  
  73      237     1        ; Zn-O  
  73      308     1        ; Zn-O  
  73     1793     1        ; Zn-O  
  74      156     1        ; Zn-O  
  74      236     1        ; Zn-O  
  74      307     1        ; Zn-O  
  74     1792     1        ; Zn-O  
  75      159     1        ; Zn-O  
  75      238     1        ; Zn-O  
  75      309     1        ; Zn-O  
  75     1794     1        ; Zn-O  
  76      157     1        ; Zn-O  
  76      243     1        ; Zn-O  
  76      313     1        ; Zn-O  
  76     1799     1        ; Zn-O  
  77      158     1        ; Zn-O  
  77      239     1        ; Zn-O  
  77      310     1        ; Zn-O  
  77     1797     1        ; Zn-O  
  78      160     1        ; Zn-O  
  78      241     1        ; Zn-O  
  78      311     1        ; Zn-O  
  78     1795     1        ; Zn-O  
  79      154     1        ; Zn-O  
  79      240     1        ; Zn-O  
  79      312     1        ; Zn-O  
  79     1798     1        ; Zn-O  
  80      162     1        ; Zn-O  
  80      235     1        ; Zn-O  
  80      315     1        ; Zn-O  
  80     1800     1        ; Zn-O  
  81      161     1        ; Zn-O  
  81      242     1        ; Zn-O  
  81      314     1        ; Zn-O  
  81     1796     1        ; Zn-O  
  82      145     1        ; Zn-O  
  82      245     1        ; Zn-O  
  82      316     1        ; Zn-O  
  82     1801     1        ; Zn-O  
  83      147     1        ; Zn-O  
  83      246     1        ; Zn-O  
  83      317     1        ; Zn-O  
  83     1802     1        ; Zn-O  
  84      148     1        ; Zn-O  
  84      244     1        ; Zn-O  
  84      324     1        ; Zn-O  
  84     1809     1        ; Zn-O  
  85      149     1        ; Zn-O  
  85      249     1        ; Zn-O  
  85      321     1        ; Zn-O  
  85     1806     1        ; Zn-O  
  86      150     1        ; Zn-O  
  86      247     1        ; Zn-O  
  86      319     1        ; Zn-O  
  86     1803     1        ; Zn-O  
  87      152     1        ; Zn-O  
  87      251     1        ; Zn-O  
  87      322     1        ; Zn-O  
  87     1807     1        ; Zn-O  
  88      151     1        ; Zn-O  
  88      250     1        ; Zn-O  
  88      320     1        ; Zn-O  
  88     1804     1        ; Zn-O  
  89      146     1        ; Zn-O  
  89      248     1        ; Zn-O  
  89      318     1        ; Zn-O  
  89     1805     1        ; Zn-O  
  90      153     1        ; Zn-O  
  90      252     1        ; Zn-O  
  90      323     1        ; Zn-O  
  90     1808     1        ; Zn-O  
  91      164     1        ; Zn-O  
  91      229     1        ; Zn-O  
  91      337     1        ; Zn-O  
  91     1810     1        ; Zn-O  
  92      171     1        ; Zn-O  
  92      226     1        ; Zn-O  
  92      334     1        ; Zn-O  
  92     1813     1        ; Zn-O  
  93      163     1        ; Zn-O  
  93      234     1        ; Zn-O  
  93      335     1        ; Zn-O  
  93     1811     1        ; Zn-O  
  94      166     1        ; Zn-O  
  94      232     1        ; Zn-O  
  94      338     1        ; Zn-O  
  94     1815     1        ; Zn-O  
  95      170     1        ; Zn-O  
  95      230     1        ; Zn-O  
  95      340     1        ; Zn-O  
  95     1816     1        ; Zn-O  
  96      165     1        ; Zn-O  
  96      233     1        ; Zn-O  
  96      339     1        ; Zn-O  
  96     1818     1        ; Zn-O  
  97      169     1        ; Zn-O  
  97      231     1        ; Zn-O  
  97      336     1        ; Zn-O  
  97     1817     1        ; Zn-O  
  98      167     1        ; Zn-O  
  98      228     1        ; Zn-O  
  98      342     1        ; Zn-O  
  98     1814     1        ; Zn-O  
  99      168     1        ; Zn-O  
  99      227     1        ; Zn-O  
  99      341     1        ; Zn-O  
  99     1812     1        ; Zn-O  
 100      173     1        ; Zn-O  
 100      221     1        ; Zn-O  
 100      352     1        ; Zn-O  
 100     1819     1        ; Zn-O  
 101      172     1        ; Zn-O  
 101      219     1        ; Zn-O  
 101      353     1        ; Zn-O  
 101     1821     1        ; Zn-O  
 102      174     1        ; Zn-O  
 102      225     1        ; Zn-O  
 102      354     1        ; Zn-O  
 102     1820     1        ; Zn-O  
 103      176     1        ; Zn-O  
 103      222     1        ; Zn-O  
 103      359     1        ; Zn-O  
 103     1823     1        ; Zn-O  
 104      175     1        ; Zn-O  
 104      217     1        ; Zn-O  
 104      360     1        ; Zn-O  
 104     1825     1        ; Zn-O  
 105      179     1        ; Zn-O  
 105      220     1        ; Zn-O  
 105      358     1        ; Zn-O  
 105     1824     1        ; Zn-O  
 106      178     1        ; Zn-O  
 106      223     1        ; Zn-O  
 106      355     1        ; Zn-O  
 106     1826     1        ; Zn-O  
 107      177     1        ; Zn-O  
 107      224     1        ; Zn-O  
 107      357     1        ; Zn-O  
 107     1822     1        ; Zn-O  
 108      180     1        ; Zn-O  
 108      218     1        ; Zn-O  
 108      356     1        ; Zn-O  
 108     1827     1        ; Zn-O  
 109      256     1        ; Zn-O  
 109      410     1        ; Zn-O  
 109     1982     1        ; O-H   
 110      253     1        ; Zn-O  
 110      407     1        ; Zn-O  
 110     1986     1        ; O-H   
 111      260     1        ; Zn-O  
 111      406     1        ; Zn-O  
 111     1985     1        ; O-H   
 112      255     1        ; Zn-O  
 112      411     1        ; Zn-O  
 112     1987     1        ; O-H   
 113      257     1        ; Zn-O  
 113      413     1        ; Zn-O  
 113     1984     1        ; O-H   
 114      254     1        ; Zn-O  
 114      414     1        ; Zn-O  
 114     1981     1        ; O-H   
 115      258     1        ; Zn-O  
 115      409     1        ; Zn-O  
 115     1983     1        ; O-H   
 116      261     1        ; Zn-O  
 116      408     1        ; Zn-O  
 116     1988     1        ; O-H   
 117      259     1        ; Zn-O  
 117      412     1        ; Zn-O  
 117     1989     1        ; O-H   
 118      265     1        ; Zn-O  
 118      397     1        ; Zn-O  
 118     1990     1        ; O-H   
 119      270     1        ; Zn-O  
 119      402     1        ; Zn-O  
 119     1993     1        ; O-H   
 120      262     1        ; Zn-O  
 120      399     1        ; Zn-O  
 120     1995     1        ; O-H   
 121      263     1        ; Zn-O  
 121      404     1        ; Zn-O  
 121     1996     1        ; O-H   
 122      267     1        ; Zn-O  
 122      398     1        ; Zn-O  
 122     1992     1        ; O-H   
 123      269     1        ; Zn-O  
 123      405     1        ; Zn-O  
 123     1997     1        ; O-H   
 124      264     1        ; Zn-O  
 124      400     1        ; Zn-O  
 124     1998     1        ; O-H   
 125      266     1        ; Zn-O  
 125      403     1        ; Zn-O  
 125     1991     1        ; O-H   
 126      268     1        ; Zn-O  
 126      401     1        ; Zn-O  
 126     1994     1        ; O-H   
 127      271     1        ; Zn-O  
 127      361     1        ; Zn-O  
 127     1999     1        ; O-H   
 128      272     1        ; Zn-O  
 128      368     1        ; Zn-O  
 128     2000     1        ; O-H   
 129      273     1        ; Zn-O  
 129      362     1        ; Zn-O  
 129     2001     1        ; O-H   
 130      276     1        ; Zn-O  
 130      364     1        ; Zn-O  
 130     2003     1        ; O-H   
 131      275     1        ; Zn-O  
 131      363     1        ; Zn-O  
 131     2004     1        ; O-H   
 132      274     1        ; Zn-O  
 132      366     1        ; Zn-O  
 132     2002     1        ; O-H   
 133      279     1        ; Zn-O  
 133      369     1        ; Zn-O  
 133     2007     1        ; O-H   
 134      277     1        ; Zn-O  
 134      365     1        ; Zn-O  
 134     2006     1        ; O-H   
 135      278     1        ; Zn-O  
 135      367     1        ; Zn-O  
 135     2005     1        ; O-H   
 136      280     1        ; Zn-O  
 136      373     1        ; Zn-O  
 136     2015     1        ; O-H   
 137      284     1        ; Zn-O  
 137      372     1        ; Zn-O  
 137     2012     1        ; O-H   
 138      281     1        ; Zn-O  
 138      371     1        ; Zn-O  
 138     2013     1        ; O-H   
 139      283     1        ; Zn-O  
 139      377     1        ; Zn-O  
 139     2011     1        ; O-H   
 140      282     1        ; Zn-O  
 140      370     1        ; Zn-O  
 140     2009     1        ; O-H   
 141      286     1        ; Zn-O  
 141      375     1        ; Zn-O  
 141     2010     1        ; O-H   
 142      285     1        ; Zn-O  
 142      374     1        ; Zn-O  
 142     2008     1        ; O-H   
 143      287     1        ; Zn-O  
 143      378     1        ; Zn-O  
 143     2014     1        ; O-H   
 144      288     1        ; Zn-O  
 144      376     1        ; Zn-O  
 144     2016     1        ; O-H   
 145      273     1        ; Zn-O  
 145      380     1        ; Zn-O  
 145     2020     1        ; O-H   
 146      276     1        ; Zn-O  
 146      382     1        ; Zn-O  
 146     2022     1        ; O-H   
 147      272     1        ; Zn-O  
 147      379     1        ; Zn-O  
 147     2018     1        ; O-H   
 148      271     1        ; Zn-O  
 148      381     1        ; Zn-O  
 148     2017     1        ; O-H   
 149      275     1        ; Zn-O  
 149      384     1        ; Zn-O  
 149     2021     1        ; O-H   
 150      274     1        ; Zn-O  
 150      383     1        ; Zn-O  
 150     2019     1        ; O-H   
 151      279     1        ; Zn-O  
 151      386     1        ; Zn-O  
 151     2023     1        ; O-H   
 152      277     1        ; Zn-O  
 152      385     1        ; Zn-O  
 152     2024     1        ; O-H   
 153      278     1        ; Zn-O  
 153      387     1        ; Zn-O  
 153     2025     1        ; O-H   
 154      281     1        ; Zn-O  
 154      395     1        ; Zn-O  
 154     2028     1        ; O-H   
 155      282     1        ; Zn-O  
 155      389     1        ; Zn-O  
 155     2030     1        ; O-H   
 156      285     1        ; Zn-O  
 156      390     1        ; Zn-O  
 156     2027     1        ; O-H   
 157      283     1        ; Zn-O  
 157      388     1        ; Zn-O  
 157     2026     1        ; O-H   
 158      284     1        ; Zn-O  
 158      396     1        ; Zn-O  
 158     2029     1        ; O-H   
 159      287     1        ; Zn-O  
 159      392     1        ; Zn-O  
 159     2032     1        ; O-H   
 160      286     1        ; Zn-O  
 160      391     1        ; Zn-O  
 160     2031     1        ; O-H   
 161      280     1        ; Zn-O  
 161      394     1        ; Zn-O  
 161     2033     1        ; O-H   
 162      288     1        ; Zn-O  
 162      393     1        ; Zn-O  
 162     2034     1        ; O-H   
 163      269     1        ; Zn-O  
 163      416     1        ; Zn-O  
 163     2041     1        ; O-H   
 164      262     1        ; Zn-O  
 164      417     1        ; Zn-O  
 164     2035     1        ; O-H   
 165      264     1        ; Zn-O  
 165      418     1        ; Zn-O  
 165     2038     1        ; O-H   
 166      268     1        ; Zn-O  
 166      419     1        ; Zn-O  
 166     2042     1        ; O-H   
 167      266     1        ; Zn-O  
 167      423     1        ; Zn-O  
 167     2040     1        ; O-H   
 168      265     1        ; Zn-O  
 168      422     1        ; Zn-O  
 168     2037     1        ; O-H   
 169      267     1        ; Zn-O  
 169      420     1        ; Zn-O  
 169     2043     1        ; O-H   
 170      263     1        ; Zn-O  
 170      421     1        ; Zn-O  
 170     2039     1        ; O-H   
 171      270     1        ; Zn-O  
 171      415     1        ; Zn-O  
 171     2036     1        ; O-H   
 172      253     1        ; Zn-O  
 172      425     1        ; Zn-O  
 172     2044     1        ; O-H   
 173      257     1        ; Zn-O  
 173      424     1        ; Zn-O  
 173     2045     1        ; O-H   
 174      259     1        ; Zn-O  
 174      426     1        ; Zn-O  
 174     2046     1        ; O-H   
 175      254     1        ; Zn-O  
 175      432     1        ; Zn-O  
 175     2048     1        ; O-H   
 176      260     1        ; Zn-O  
 176      431     1        ; Zn-O  
 176     2047     1        ; O-H   
 177      255     1        ; Zn-O  
 177      428     1        ; Zn-O  
 177     2050     1        ; O-H   
 178      256     1        ; Zn-O  
 178      429     1        ; Zn-O  
 178     2052     1        ; O-H   
 179      258     1        ; Zn-O  
 179      427     1        ; Zn-O  
 179     2049     1        ; O-H   
 180      261     1        ; Zn-O  
 180      430     1        ; Zn-O  
 180     2051     1        ; O-H   
 181      289     1        ; Zn-O  
 181      307     1        ; Zn-O  
 181     1738     1        ; Zn-O  
 182      295     1        ; Zn-O  
 182      308     1        ; Zn-O  
 182     1742     1        ; Zn-O  
 183      294     1        ; Zn-O  
 183      309     1        ; Zn-O  
 183     1743     1        ; Zn-O  
 184      293     1        ; Zn-O  
 184      311     1        ; Zn-O  
 184     1744     1        ; Zn-O  
 185      290     1        ; Zn-O  
 185      312     1        ; Zn-O  
 185     1741     1        ; Zn-O  
 186      291     1        ; Zn-O  
 186      313     1        ; Zn-O  
 186     1739     1        ; Zn-O  
 187      292     1        ; Zn-O  
 187      310     1        ; Zn-O  
 187     1740     1        ; Zn-O  
 188      297     1        ; Zn-O  
 188      315     1        ; Zn-O  
 188     1745     1        ; Zn-O  
 189      296     1        ; Zn-O  
 189      314     1        ; Zn-O  
 189     1746     1        ; Zn-O  
 190      298     1        ; Zn-O  
 190      317     1        ; Zn-O  
 190     1732     1        ; Zn-O  
 191      299     1        ; Zn-O  
 191      316     1        ; Zn-O  
 191     1730     1        ; Zn-O  
 192      302     1        ; Zn-O  
 192      319     1        ; Zn-O  
 192     1731     1        ; Zn-O  
 193      301     1        ; Zn-O  
 193      321     1        ; Zn-O  
 193     1734     1        ; Zn-O  
 194      300     1        ; Zn-O  
 194      318     1        ; Zn-O  
 194     1729     1        ; Zn-O  
 195      303     1        ; Zn-O  
 195      320     1        ; Zn-O  
 195     1733     1        ; Zn-O  
 196      304     1        ; Zn-O  
 196      322     1        ; Zn-O  
 196     1736     1        ; Zn-O  
 197      306     1        ; Zn-O  
 197      324     1        ; Zn-O  
 197     1735     1        ; Zn-O  
 198      305     1        ; Zn-O  
 198      323     1        ; Zn-O  
 198     1737     1        ; Zn-O  
 199      325     1        ; Zn-O  
 199      335     1        ; Zn-O  
 199     1747     1        ; Zn-O  
 200      330     1        ; Zn-O  
 200      337     1        ; Zn-O  
 200     1749     1        ; Zn-O  
 201      326     1        ; Zn-O  
 201      334     1        ; Zn-O  
 201     1748     1        ; Zn-O  
 202      329     1        ; Zn-O  
 202      340     1        ; Zn-O  
 202     1750     1        ; Zn-O  
 203      332     1        ; Zn-O  
 203      341     1        ; Zn-O  
 203     1754     1        ; Zn-O  
 204      327     1        ; Zn-O  
 204      338     1        ; Zn-O  
 204     1752     1        ; Zn-O  
 205      331     1        ; Zn-O  
 205      336     1        ; Zn-O  
 205     1755     1        ; Zn-O  
 206      328     1        ; Zn-O  
 206      339     1        ; Zn-O  
 206     1751     1        ; Zn-O  
 207      333     1        ; Zn-O  
 207      342     1        ; Zn-O  
 207     1753     1        ; Zn-O  
 208      343     1        ; Zn-O  
 208      352     1        ; Zn-O  
 208     1757     1        ; Zn-O  
 208     1829     1        ; Zn-O  
 209      345     1        ; Zn-O  
 209      353     1        ; Zn-O  
 209     1756     1        ; Zn-O  
 209     1831     1        ; Zn-O  
 210      346     1        ; Zn-O  
 210      354     1        ; Zn-O  
 210     1758     1        ; Zn-O  
 210     1828     1        ; Zn-O  
 211      349     1        ; Zn-O  
 211      355     1        ; Zn-O  
 211     1762     1        ; Zn-O  
 211     1836     1        ; Zn-O  
 212      344     1        ; Zn-O  
 212      358     1        ; Zn-O  
 212     1763     1        ; Zn-O  
 212     1833     1        ; Zn-O  
 213      350     1        ; Zn-O  
 213      356     1        ; Zn-O  
 213     1764     1        ; Zn-O  
 213     1835     1        ; Zn-O  
 214      347     1        ; Zn-O  
 214      360     1        ; Zn-O  
 214     1761     1        ; Zn-O  
 214     1834     1        ; Zn-O  
 215      348     1        ; Zn-O  
 215      357     1        ; Zn-O  
 215     1759     1        ; Zn-O  
 215     1832     1        ; Zn-O  
 216      351     1        ; Zn-O  
 216      359     1        ; Zn-O  
 216     1760     1        ; Zn-O  
 216     1830     1        ; Zn-O  
 217      263     1        ; Zn-O  
 217      441     1        ; Zn-O  
 218      266     1        ; Zn-O  
 218      433     1        ; Zn-O  
 219      262     1        ; Zn-O  
 219      434     1        ; Zn-O  
 220      268     1        ; Zn-O  
 220      437     1        ; Zn-O  
 221      270     1        ; Zn-O  
 221      440     1        ; Zn-O  
 222      267     1        ; Zn-O  
 222      439     1        ; Zn-O  
 223      265     1        ; Zn-O  
 223      435     1        ; Zn-O  
 224      264     1        ; Zn-O  
 224      436     1        ; Zn-O  
 225      269     1        ; Zn-O  
 225      438     1        ; Zn-O  
 226      253     1        ; Zn-O  
 226      447     1        ; Zn-O  
 227      260     1        ; Zn-O  
 227      442     1        ; Zn-O  
 228      254     1        ; Zn-O  
 228      448     1        ; Zn-O  
 229      259     1        ; Zn-O  
 229      445     1        ; Zn-O  
 230      255     1        ; Zn-O  
 230      449     1        ; Zn-O  
 231      258     1        ; Zn-O  
 231      446     1        ; Zn-O  
 232      256     1        ; Zn-O  
 232      443     1        ; Zn-O  
 233      261     1        ; Zn-O  
 233      444     1        ; Zn-O  
 234      257     1        ; Zn-O  
 234      450     1        ; Zn-O  
 235      271     1        ; Zn-O  
 235      451     1        ; Zn-O  
 236      272     1        ; Zn-O  
 236      452     1        ; Zn-O  
 237      273     1        ; Zn-O  
 237      453     1        ; Zn-O  
 238      274     1        ; Zn-O  
 238      455     1        ; Zn-O  
 239      275     1        ; Zn-O  
 239      454     1        ; Zn-O  
 240      276     1        ; Zn-O  
 240      458     1        ; Zn-O  
 241      278     1        ; Zn-O  
 241      456     1        ; Zn-O  
 242      277     1        ; Zn-O  
 242      459     1        ; Zn-O  
 243      279     1        ; Zn-O  
 243      457     1        ; Zn-O  
 244      280     1        ; Zn-O  
 244      460     1        ; Zn-O  
 245      281     1        ; Zn-O  
 245      462     1        ; Zn-O  
 246      283     1        ; Zn-O  
 246      461     1        ; Zn-O  
 247      285     1        ; Zn-O  
 247      463     1        ; Zn-O  
 248      284     1        ; Zn-O  
 248      466     1        ; Zn-O  
 249      282     1        ; Zn-O  
 249      465     1        ; Zn-O  
 250      287     1        ; Zn-O  
 250      467     1        ; Zn-O  
 251      286     1        ; Zn-O  
 251      464     1        ; Zn-O  
 252      288     1        ; Zn-O  
 252      468     1        ; Zn-O  
 253      469     1        ; Zn-O  
 254      471     1        ; Zn-O  
 255      470     1        ; Zn-O  
 256      472     1        ; Zn-O  
 257      474     1        ; Zn-O  
 258      476     1        ; Zn-O  
 259      473     1        ; Zn-O  
 260      475     1        ; Zn-O  
 261      477     1        ; Zn-O  
 262      480     1        ; Zn-O  
 263      478     1        ; Zn-O  
 264      481     1        ; Zn-O  
 265      479     1        ; Zn-O  
 266      486     1        ; Zn-O  
 267      484     1        ; Zn-O  
 268      483     1        ; Zn-O  
 269      485     1        ; Zn-O  
 270      482     1        ; Zn-O  
 271      487     1        ; Zn-O  
 272      490     1        ; Zn-O  
 273      488     1        ; Zn-O  
 274      491     1        ; Zn-O  
 275      492     1        ; Zn-O  
 276      489     1        ; Zn-O  
 277      493     1        ; Zn-O  
 278      495     1        ; Zn-O  
 279      494     1        ; Zn-O  
 280      504     1        ; Zn-O  
 281      496     1        ; Zn-O  
 282      498     1        ; Zn-O  
 283      499     1        ; Zn-O  
 284      500     1        ; Zn-O  
 285      497     1        ; Zn-O  
 286      501     1        ; Zn-O  
 287      502     1        ; Zn-O  
 288      503     1        ; Zn-O  
 289      362     1        ; Zn-O  
 289      506     1        ; Zn-O  
 290      361     1        ; Zn-O  
 290      505     1        ; Zn-O  
 291      364     1        ; Zn-O  
 291      508     1        ; Zn-O  
 292      365     1        ; Zn-O  
 292      513     1        ; Zn-O  
 293      368     1        ; Zn-O  
 293      510     1        ; Zn-O  
 294      363     1        ; Zn-O  
 294      507     1        ; Zn-O  
 295      367     1        ; Zn-O  
 295      511     1        ; Zn-O  
 296      366     1        ; Zn-O  
 296      512     1        ; Zn-O  
 297      369     1        ; Zn-O  
 297      509     1        ; Zn-O  
 298      371     1        ; Zn-O  
 298      515     1        ; Zn-O  
 299      376     1        ; Zn-O  
 299      522     1        ; Zn-O  
 300      373     1        ; Zn-O  
 300      514     1        ; Zn-O  
 301      375     1        ; Zn-O  
 301      516     1        ; Zn-O  
 302      370     1        ; Zn-O  
 302      518     1        ; Zn-O  
 303      372     1        ; Zn-O  
 303      520     1        ; Zn-O  
 304      374     1        ; Zn-O  
 304      519     1        ; Zn-O  
 305      377     1        ; Zn-O  
 305      521     1        ; Zn-O  
 306      378     1        ; Zn-O  
 306      517     1        ; Zn-O  
 307      379     1        ; Zn-O  
 307      524     1        ; Zn-O  
 308      380     1        ; Zn-O  
 308      526     1        ; Zn-O  
 309      383     1        ; Zn-O  
 309      527     1        ; Zn-O  
 310      384     1        ; Zn-O  
 310      529     1        ; Zn-O  
 311      387     1        ; Zn-O  
 311      528     1        ; Zn-O  
 312      382     1        ; Zn-O  
 312      523     1        ; Zn-O  
 313      386     1        ; Zn-O  
 313      530     1        ; Zn-O  
 314      385     1        ; Zn-O  
 314      531     1        ; Zn-O  
 315      381     1        ; Zn-O  
 315      525     1        ; Zn-O  
 316      395     1        ; Zn-O  
 316      536     1        ; Zn-O  
 317      388     1        ; Zn-O  
 317      533     1        ; Zn-O  
 318      396     1        ; Zn-O  
 318      532     1        ; Zn-O  
 319      390     1        ; Zn-O  
 319      535     1        ; Zn-O  
 320      392     1        ; Zn-O  
 320      539     1        ; Zn-O  
 321      389     1        ; Zn-O  
 321      538     1        ; Zn-O  
 322      391     1        ; Zn-O  
 322      537     1        ; Zn-O  
 323      393     1        ; Zn-O  
 323      540     1        ; Zn-O  
 324      394     1        ; Zn-O  
 324      534     1        ; Zn-O  
 325      406     1        ; Zn-O  
 325      541     1        ; Zn-O  
 326      409     1        ; Zn-O  
 326      545     1        ; Zn-O  
 327      408     1        ; Zn-O  
 327      546     1        ; Zn-O  
 328      412     1        ; Zn-O  
 328      544     1        ; Zn-O  
 329      407     1        ; Zn-O  
 329      543     1        ; Zn-O  
 330      410     1        ; Zn-O  
 330      542     1        ; Zn-O  
 331      411     1        ; Zn-O  
 331      548     1        ; Zn-O  
 332      414     1        ; Zn-O  
 332      549     1        ; Zn-O  
 333      413     1        ; Zn-O  
 333      547     1        ; Zn-O  
 334      425     1        ; Zn-O  
 334      561     1        ; Zn-O  
 335      424     1        ; Zn-O  
 335      559     1        ; Zn-O  
 336      427     1        ; Zn-O  
 336      563     1        ; Zn-O  
 337      426     1        ; Zn-O  
 337      564     1        ; Zn-O  
 338      429     1        ; Zn-O  
 338      562     1        ; Zn-O  
 339      430     1        ; Zn-O  
 339      560     1        ; Zn-O  
 340      428     1        ; Zn-O  
 340      565     1        ; Zn-O  
 341      431     1        ; Zn-O  
 341      566     1        ; Zn-O  
 342      432     1        ; Zn-O  
 342      567     1        ; Zn-O  
 343      398     1        ; Zn-O  
 343      556     1        ; Zn-O  
 344      400     1        ; Zn-O  
 344      551     1        ; Zn-O  
 345      401     1        ; Zn-O  
 345      555     1        ; Zn-O  
 346      397     1        ; Zn-O  
 346      552     1        ; Zn-O  
 347      402     1        ; Zn-O  
 347      553     1        ; Zn-O  
 348      399     1        ; Zn-O  
 348      557     1        ; Zn-O  
 349      403     1        ; Zn-O  
 349      550     1        ; Zn-O  
 350      405     1        ; Zn-O  
 350      554     1        ; Zn-O  
 351      404     1        ; Zn-O  
 351      558     1        ; Zn-O  
 352      415     1        ; Zn-O  
 352      569     1        ; Zn-O  
 353      417     1        ; Zn-O  
 353      568     1        ; Zn-O  
 354      416     1        ; Zn-O  
 354      570     1        ; Zn-O  
 355      422     1        ; Zn-O  
 355      575     1        ; Zn-O  
 356      423     1        ; Zn-O  
 356      572     1        ; Zn-O  
 357      418     1        ; Zn-O  
 357      574     1        ; Zn-O  
 358      419     1        ; Zn-O  
 358      571     1        ; Zn-O  
 359      420     1        ; Zn-O  
 359      576     1        ; Zn-O  
 360      421     1        ; Zn-O  
 360      573     1        ; Zn-O  
 361      577     1        ; Zn-O  
 361     1729     1        ; Zn-O  
 362      578     1        ; Zn-O  
 362     1732     1        ; Zn-O  
 363      581     1        ; Zn-O  
 363     1731     1        ; Zn-O  
 364      579     1        ; Zn-O  
 364     1733     1        ; Zn-O  
 365      580     1        ; Zn-O  
 365     1734     1        ; Zn-O  
 366      583     1        ; Zn-O  
 366     1736     1        ; Zn-O  
 367      582     1        ; Zn-O  
 367     1730     1        ; Zn-O  
 368      584     1        ; Zn-O  
 368     1737     1        ; Zn-O  
 369      585     1        ; Zn-O  
 369     1735     1        ; Zn-O  
 370      587     1        ; Zn-O  
 370     1738     1        ; Zn-O  
 371      590     1        ; Zn-O  
 371     1739     1        ; Zn-O  
 372      589     1        ; Zn-O  
 372     1743     1        ; Zn-O  
 373      588     1        ; Zn-O  
 373     1740     1        ; Zn-O  
 374      591     1        ; Zn-O  
 374     1744     1        ; Zn-O  
 375      592     1        ; Zn-O  
 375     1742     1        ; Zn-O  
 376      586     1        ; Zn-O  
 376     1741     1        ; Zn-O  
 377      594     1        ; Zn-O  
 377     1745     1        ; Zn-O  
 378      593     1        ; Zn-O  
 378     1746     1        ; Zn-O  
 379      597     1        ; Zn-O  
 379     1732     1        ; Zn-O  
 380      596     1        ; Zn-O  
 380     1730     1        ; Zn-O  
 381      602     1        ; Zn-O  
 381     1735     1        ; Zn-O  
 382      595     1        ; Zn-O  
 382     1729     1        ; Zn-O  
 383      598     1        ; Zn-O  
 383     1731     1        ; Zn-O  
 384      599     1        ; Zn-O  
 384     1734     1        ; Zn-O  
 385      600     1        ; Zn-O  
 385     1736     1        ; Zn-O  
 386      601     1        ; Zn-O  
 386     1733     1        ; Zn-O  
 387      603     1        ; Zn-O  
 387     1737     1        ; Zn-O  
 388      606     1        ; Zn-O  
 388     1739     1        ; Zn-O  
 389      608     1        ; Zn-O  
 389     1742     1        ; Zn-O  
 390      607     1        ; Zn-O  
 390     1738     1        ; Zn-O  
 391      610     1        ; Zn-O  
 391     1744     1        ; Zn-O  
 392      609     1        ; Zn-O  
 392     1743     1        ; Zn-O  
 393      611     1        ; Zn-O  
 393     1745     1        ; Zn-O  
 394      612     1        ; Zn-O  
 394     1746     1        ; Zn-O  
 395      605     1        ; Zn-O  
 395     1741     1        ; Zn-O  
 396      604     1        ; Zn-O  
 396     1740     1        ; Zn-O  
 397      613     1        ; Zn-O  
 397     1747     1        ; Zn-O  
 398      615     1        ; Zn-O  
 398     1748     1        ; Zn-O  
 399      616     1        ; Zn-O  
 399     1751     1        ; Zn-O  
 400      618     1        ; Zn-O  
 400     1752     1        ; Zn-O  
 401      617     1        ; Zn-O  
 401     1749     1        ; Zn-O  
 402      614     1        ; Zn-O  
 402     1750     1        ; Zn-O  
 403      619     1        ; Zn-O  
 403     1754     1        ; Zn-O  
 404      621     1        ; Zn-O  
 404     1755     1        ; Zn-O  
 405      620     1        ; Zn-O  
 405     1753     1        ; Zn-O  
 406      624     1        ; Zn-O  
 406     1757     1        ; Zn-O  
 407      623     1        ; Zn-O  
 407     1759     1        ; Zn-O  
 408      625     1        ; Zn-O  
 408     1762     1        ; Zn-O  
 409      628     1        ; Zn-O  
 409     1756     1        ; Zn-O  
 410      622     1        ; Zn-O  
 410     1758     1        ; Zn-O  
 411      629     1        ; Zn-O  
 411     1763     1        ; Zn-O  
 412      630     1        ; Zn-O  
 412     1764     1        ; Zn-O  
 413      626     1        ; Zn-O  
 413     1761     1        ; Zn-O  
 414      627     1        ; Zn-O  
 414     1760     1        ; Zn-O  
 415      632     1        ; Zn-O  
 415     1748     1        ; Zn-O  
 416      631     1        ; Zn-O  
 416     1747     1        ; Zn-O  
 417      635     1        ; Zn-O  
 417     1749     1        ; Zn-O  
 418      634     1        ; Zn-O  
 418     1751     1        ; Zn-O  
 419      636     1        ; Zn-O  
 419     1752     1        ; Zn-O  
 420      639     1        ; Zn-O  
 420     1755     1        ; Zn-O  
 421      633     1        ; Zn-O  
 421     1750     1        ; Zn-O  
 422      637     1        ; Zn-O  
 422     1754     1        ; Zn-O  
 423      638     1        ; Zn-O  
 423     1753     1        ; Zn-O  
 424      642     1        ; Zn-O  
 424     1757     1        ; Zn-O  
 425      640     1        ; Zn-O  
 425     1756     1        ; Zn-O  
 426      641     1        ; Zn-O  
 426     1758     1        ; Zn-O  
 427      647     1        ; Zn-O  
 427     1763     1        ; Zn-O  
 428      643     1        ; Zn-O  
 428     1759     1        ; Zn-O  
 429      645     1        ; Zn-O  
 429     1762     1        ; Zn-O  
 430      644     1        ; Zn-O  
 430     1764     1        ; Zn-O  
 431      648     1        ; Zn-O  
 431     1760     1        ; Zn-O  
 432      646     1        ; Zn-O  
 432     1761     1        ; Zn-O  
 433      477     1        ; Zn-O  
 433      651     1        ; Zn-O  
 433      713     1        ; Zn-O  
 434      469     1        ; Zn-O  
 434      652     1        ; Zn-O  
 434      716     1        ; Zn-O  
 435      472     1        ; Zn-O  
 435      654     1        ; Zn-O  
 435      718     1        ; Zn-O  
 436      470     1        ; Zn-O  
 436      649     1        ; Zn-O  
 436      715     1        ; Zn-O  
 437      476     1        ; Zn-O  
 437      655     1        ; Zn-O  
 437      720     1        ; Zn-O  
 438      473     1        ; Zn-O  
 438      656     1        ; Zn-O  
 438      714     1        ; Zn-O  
 439      475     1        ; Zn-O  
 439      653     1        ; Zn-O  
 439      719     1        ; Zn-O  
 440      474     1        ; Zn-O  
 440      650     1        ; Zn-O  
 440      712     1        ; Zn-O  
 441      471     1        ; Zn-O  
 441      657     1        ; Zn-O  
 441      717     1        ; Zn-O  
 442      479     1        ; Zn-O  
 442      659     1        ; Zn-O  
 442      709     1        ; Zn-O  
 443      483     1        ; Zn-O  
 443      662     1        ; Zn-O  
 443      705     1        ; Zn-O  
 444      481     1        ; Zn-O  
 444      661     1        ; Zn-O  
 444      704     1        ; Zn-O  
 445      480     1        ; Zn-O  
 445      666     1        ; Zn-O  
 445      707     1        ; Zn-O  
 446      484     1        ; Zn-O  
 446      660     1        ; Zn-O  
 446      711     1        ; Zn-O  
 447      482     1        ; Zn-O  
 447      658     1        ; Zn-O  
 447      703     1        ; Zn-O  
 448      486     1        ; Zn-O  
 448      664     1        ; Zn-O  
 448      710     1        ; Zn-O  
 449      478     1        ; Zn-O  
 449      665     1        ; Zn-O  
 449      708     1        ; Zn-O  
 450      485     1        ; Zn-O  
 450      663     1        ; Zn-O  
 450      706     1        ; Zn-O  
 451      503     1        ; Zn-O  
 451      667     1        ; Zn-O  
 451      685     1        ; Zn-O  
 452      497     1        ; Zn-O  
 452      668     1        ; Zn-O  
 452      686     1        ; Zn-O  
 453      498     1        ; Zn-O  
 453      669     1        ; Zn-O  
 453      688     1        ; Zn-O  
 454      500     1        ; Zn-O  
 454      674     1        ; Zn-O  
 454      687     1        ; Zn-O  
 455      502     1        ; Zn-O  
 455      672     1        ; Zn-O  
 455      689     1        ; Zn-O  
 456      501     1        ; Zn-O  
 456      670     1        ; Zn-O  
 456      690     1        ; Zn-O  
 457      499     1        ; Zn-O  
 457      675     1        ; Zn-O  
 457      691     1        ; Zn-O  
 458      496     1        ; Zn-O  
 458      671     1        ; Zn-O  
 458      692     1        ; Zn-O  
 459      504     1        ; Zn-O  
 459      673     1        ; Zn-O  
 459      693     1        ; Zn-O  
 460      487     1        ; Zn-O  
 460      676     1        ; Zn-O  
 460      694     1        ; Zn-O  
 461      490     1        ; Zn-O  
 461      680     1        ; Zn-O  
 461      695     1        ; Zn-O  
 462      488     1        ; Zn-O  
 462      677     1        ; Zn-O  
 462      696     1        ; Zn-O  
 463      491     1        ; Zn-O  
 463      679     1        ; Zn-O  
 463      698     1        ; Zn-O  
 464      493     1        ; Zn-O  
 464      683     1        ; Zn-O  
 464      701     1        ; Zn-O  
 465      492     1        ; Zn-O  
 465      681     1        ; Zn-O  
 465      699     1        ; Zn-O  
 466      489     1        ; Zn-O  
 466      678     1        ; Zn-O  
 466      697     1        ; Zn-O  
 467      494     1        ; Zn-O  
 467      682     1        ; Zn-O  
 467      700     1        ; Zn-O  
 468      495     1        ; Zn-O  
 468      684     1        ; Zn-O  
 468      702     1        ; Zn-O  
 469      736     1        ; Zn-O  
 469      784     1        ; Zn-O  
 470      738     1        ; Zn-O  
 470      791     1        ; Zn-O  
 471      734     1        ; Zn-O  
 471      788     1        ; Zn-O  
 472      731     1        ; Zn-O  
 472      785     1        ; Zn-O  
 473      735     1        ; Zn-O  
 473      786     1        ; Zn-O  
 474      737     1        ; Zn-O  
 474      787     1        ; Zn-O  
 475      730     1        ; Zn-O  
 475      789     1        ; Zn-O  
 476      732     1        ; Zn-O  
 476      792     1        ; Zn-O  
 477      733     1        ; Zn-O  
 477      790     1        ; Zn-O  
 478      728     1        ; Zn-O  
 478      782     1        ; Zn-O  
 479      721     1        ; Zn-O  
 479      779     1        ; Zn-O  
 480      725     1        ; Zn-O  
 480      775     1        ; Zn-O  
 481      723     1        ; Zn-O  
 481      777     1        ; Zn-O  
 482      726     1        ; Zn-O  
 482      776     1        ; Zn-O  
 483      727     1        ; Zn-O  
 483      781     1        ; Zn-O  
 484      724     1        ; Zn-O  
 484      783     1        ; Zn-O  
 485      729     1        ; Zn-O  
 485      778     1        ; Zn-O  
 486      722     1        ; Zn-O  
 486      780     1        ; Zn-O  
 487      739     1        ; Zn-O  
 487      757     1        ; Zn-O  
 488      740     1        ; Zn-O  
 488      758     1        ; Zn-O  
 489      743     1        ; Zn-O  
 489      762     1        ; Zn-O  
 490      742     1        ; Zn-O  
 490      759     1        ; Zn-O  
 491      741     1        ; Zn-O  
 491      760     1        ; Zn-O  
 492      744     1        ; Zn-O  
 492      761     1        ; Zn-O  
 493      746     1        ; Zn-O  
 493      765     1        ; Zn-O  
 494      745     1        ; Zn-O  
 494      763     1        ; Zn-O  
 495      747     1        ; Zn-O  
 495      764     1        ; Zn-O  
 496      752     1        ; Zn-O  
 496      774     1        ; Zn-O  
 497      751     1        ; Zn-O  
 497      769     1        ; Zn-O  
 498      753     1        ; Zn-O  
 498      770     1        ; Zn-O  
 499      755     1        ; Zn-O  
 499      768     1        ; Zn-O  
 500      750     1        ; Zn-O  
 500      773     1        ; Zn-O  
 501      754     1        ; Zn-O  
 501      771     1        ; Zn-O  
 502      756     1        ; Zn-O  
 502      772     1        ; Zn-O  
 503      749     1        ; Zn-O  
 503      767     1        ; Zn-O  
 504      748     1        ; Zn-O  
 504      766     1        ; Zn-O  
 505      586     1        ; Zn-O  
 505      667     1        ; Zn-O  
 505      793     1        ; Zn-O  
 506      587     1        ; Zn-O  
 506      669     1        ; Zn-O  
 506      795     1        ; Zn-O  
 507      589     1        ; Zn-O  
 507      674     1        ; Zn-O  
 507      797     1        ; Zn-O  
 508      590     1        ; Zn-O  
 508      671     1        ; Zn-O  
 508      799     1        ; Zn-O  
 509      594     1        ; Zn-O  
 509      675     1        ; Zn-O  
 509      801     1        ; Zn-O  
 510      591     1        ; Zn-O  
 510      668     1        ; Zn-O  
 510      798     1        ; Zn-O  
 511      592     1        ; Zn-O  
 511      670     1        ; Zn-O  
 511      796     1        ; Zn-O  
 512      593     1        ; Zn-O  
 512      672     1        ; Zn-O  
 512      800     1        ; Zn-O  
 513      588     1        ; Zn-O  
 513      673     1        ; Zn-O  
 513      794     1        ; Zn-O  
 514      577     1        ; Zn-O  
 514      676     1        ; Zn-O  
 514      802     1        ; Zn-O  
 515      578     1        ; Zn-O  
 515      677     1        ; Zn-O  
 515      803     1        ; Zn-O  
 516      580     1        ; Zn-O  
 516      683     1        ; Zn-O  
 516      808     1        ; Zn-O  
 517      585     1        ; Zn-O  
 517      682     1        ; Zn-O  
 517      805     1        ; Zn-O  
 518      581     1        ; Zn-O  
 518      681     1        ; Zn-O  
 518      807     1        ; Zn-O  
 519      583     1        ; Zn-O  
 519      679     1        ; Zn-O  
 519      810     1        ; Zn-O  
 520      579     1        ; Zn-O  
 520      678     1        ; Zn-O  
 520      804     1        ; Zn-O  
 521      584     1        ; Zn-O  
 521      680     1        ; Zn-O  
 521      809     1        ; Zn-O  
 522      582     1        ; Zn-O  
 522      684     1        ; Zn-O  
 522      806     1        ; Zn-O  
 523      605     1        ; Zn-O  
 523      692     1        ; Zn-O  
 523      793     1        ; Zn-O  
 524      607     1        ; Zn-O  
 524      686     1        ; Zn-O  
 524      795     1        ; Zn-O  
 525      611     1        ; Zn-O  
 525      685     1        ; Zn-O  
 525      801     1        ; Zn-O  
 526      608     1        ; Zn-O  
 526      688     1        ; Zn-O  
 526      796     1        ; Zn-O  
 527      609     1        ; Zn-O  
 527      689     1        ; Zn-O  
 527      797     1        ; Zn-O  
 528      610     1        ; Zn-O  
 528      690     1        ; Zn-O  
 528      798     1        ; Zn-O  
 529      604     1        ; Zn-O  
 529      687     1        ; Zn-O  
 529      794     1        ; Zn-O  
 530      606     1        ; Zn-O  
 530      691     1        ; Zn-O  
 530      799     1        ; Zn-O  
 531      612     1        ; Zn-O  
 531      693     1        ; Zn-O  
 531      800     1        ; Zn-O  
 532      595     1        ; Zn-O  
 532      697     1        ; Zn-O  
 532      802     1        ; Zn-O  
 533      597     1        ; Zn-O  
 533      695     1        ; Zn-O  
 533      803     1        ; Zn-O  
 534      602     1        ; Zn-O  
 534      694     1        ; Zn-O  
 534      805     1        ; Zn-O  
 535      598     1        ; Zn-O  
 535      698     1        ; Zn-O  
 535      807     1        ; Zn-O  
 536      596     1        ; Zn-O  
 536      696     1        ; Zn-O  
 536      806     1        ; Zn-O  
 537      600     1        ; Zn-O  
 537      701     1        ; Zn-O  
 537      810     1        ; Zn-O  
 538      599     1        ; Zn-O  
 538      699     1        ; Zn-O  
 538      808     1        ; Zn-O  
 539      601     1        ; Zn-O  
 539      700     1        ; Zn-O  
 539      804     1        ; Zn-O  
 540      603     1        ; Zn-O  
 540      702     1        ; Zn-O  
 540      809     1        ; Zn-O  
 541      613     1        ; Zn-O  
 541      659     1        ; Zn-O  
 541      813     1        ; Zn-O  
 542      617     1        ; Zn-O  
 542      662     1        ; Zn-O  
 542      815     1        ; Zn-O  
 543      614     1        ; Zn-O  
 543      658     1        ; Zn-O  
 543      814     1        ; Zn-O  
 544      616     1        ; Zn-O  
 544      666     1        ; Zn-O  
 544      811     1        ; Zn-O  
 545      615     1        ; Zn-O  
 545      660     1        ; Zn-O  
 545      812     1        ; Zn-O  
 546      618     1        ; Zn-O  
 546      661     1        ; Zn-O  
 546      816     1        ; Zn-O  
 547      620     1        ; Zn-O  
 547      663     1        ; Zn-O  
 547      819     1        ; Zn-O  
 548      621     1        ; Zn-O  
 548      665     1        ; Zn-O  
 548      818     1        ; Zn-O  
 549      619     1        ; Zn-O  
 549      664     1        ; Zn-O  
 549      817     1        ; Zn-O  
 550      625     1        ; Zn-O  
 550      651     1        ; Zn-O  
 550      826     1        ; Zn-O  
 551      629     1        ; Zn-O  
 551      649     1        ; Zn-O  
 551      827     1        ; Zn-O  
 552      622     1        ; Zn-O  
 552      654     1        ; Zn-O  
 552      822     1        ; Zn-O  
 553      626     1        ; Zn-O  
 553      650     1        ; Zn-O  
 553      825     1        ; Zn-O  
 554      630     1        ; Zn-O  
 554      656     1        ; Zn-O  
 554      823     1        ; Zn-O  
 555      628     1        ; Zn-O  
 555      655     1        ; Zn-O  
 555      824     1        ; Zn-O  
 556      624     1        ; Zn-O  
 556      653     1        ; Zn-O  
 556      821     1        ; Zn-O  
 557      623     1        ; Zn-O  
 557      652     1        ; Zn-O  
 557      820     1        ; Zn-O  
 558      627     1        ; Zn-O  
 558      657     1        ; Zn-O  
 558      828     1        ; Zn-O  
 559      631     1        ; Zn-O  
 559      706     1        ; Zn-O  
 559      813     1        ; Zn-O  
 560      634     1        ; Zn-O  
 560      704     1        ; Zn-O  
 560      811     1        ; Zn-O  
 561      632     1        ; Zn-O  
 561      703     1        ; Zn-O  
 561      812     1        ; Zn-O  
 562      636     1        ; Zn-O  
 562      705     1        ; Zn-O  
 562      816     1        ; Zn-O  
 563      639     1        ; Zn-O  
 563      711     1        ; Zn-O  
 563      818     1        ; Zn-O  
 564      635     1        ; Zn-O  
 564      707     1        ; Zn-O  
 564      815     1        ; Zn-O  
 565      633     1        ; Zn-O  
 565      708     1        ; Zn-O  
 565      814     1        ; Zn-O  
 566      637     1        ; Zn-O  
 566      709     1        ; Zn-O  
 566      817     1        ; Zn-O  
 567      638     1        ; Zn-O  
 567      710     1        ; Zn-O  
 567      819     1        ; Zn-O  
 568      640     1        ; Zn-O  
 568      716     1        ; Zn-O  
 568      824     1        ; Zn-O  
 569      642     1        ; Zn-O  
 569      712     1        ; Zn-O  
 569      821     1        ; Zn-O  
 570      641     1        ; Zn-O  
 570      714     1        ; Zn-O  
 570      822     1        ; Zn-O  
 571      647     1        ; Zn-O  
 571      720     1        ; Zn-O  
 571      827     1        ; Zn-O  
 572      644     1        ; Zn-O  
 572      713     1        ; Zn-O  
 572      823     1        ; Zn-O  
 573      646     1        ; Zn-O  
 573      717     1        ; Zn-O  
 573      825     1        ; Zn-O  
 574      643     1        ; Zn-O  
 574      715     1        ; Zn-O  
 574      820     1        ; Zn-O  
 575      645     1        ; Zn-O  
 575      718     1        ; Zn-O  
 575      826     1        ; Zn-O  
 576      648     1        ; Zn-O  
 576      719     1        ; Zn-O  
 576      828     1        ; Zn-O  
 577      739     1        ; Zn-O  
 577      829     1        ; Zn-O  
 578      740     1        ; Zn-O  
 578      830     1        ; Zn-O  
 579      743     1        ; Zn-O  
 579      833     1        ; Zn-O  
 580      746     1        ; Zn-O  
 580      832     1        ; Zn-O  
 581      744     1        ; Zn-O  
 581      834     1        ; Zn-O  
 582      747     1        ; Zn-O  
 582      831     1        ; Zn-O  
 583      741     1        ; Zn-O  
 583      836     1        ; Zn-O  
 584      742     1        ; Zn-O  
 584      837     1        ; Zn-O  
 585      745     1        ; Zn-O  
 585      835     1        ; Zn-O  
 586      749     1        ; Zn-O  
 586      839     1        ; Zn-O  
 587      753     1        ; Zn-O  
 587      843     1        ; Zn-O  
 588      748     1        ; Zn-O  
 588      838     1        ; Zn-O  
 589      750     1        ; Zn-O  
 589      844     1        ; Zn-O  
 590      752     1        ; Zn-O  
 590      841     1        ; Zn-O  
 591      751     1        ; Zn-O  
 591      845     1        ; Zn-O  
 592      754     1        ; Zn-O  
 592      842     1        ; Zn-O  
 593      756     1        ; Zn-O  
 593      846     1        ; Zn-O  
 594      755     1        ; Zn-O  
 594      840     1        ; Zn-O  
 595      762     1        ; Zn-O  
 595      829     1        ; Zn-O  
 596      758     1        ; Zn-O  
 596      831     1        ; Zn-O  
 597      759     1        ; Zn-O  
 597      830     1        ; Zn-O  
 598      760     1        ; Zn-O  
 598      834     1        ; Zn-O  
 599      761     1        ; Zn-O  
 599      832     1        ; Zn-O  
 600      765     1        ; Zn-O  
 600      836     1        ; Zn-O  
 601      763     1        ; Zn-O  
 601      833     1        ; Zn-O  
 602      757     1        ; Zn-O  
 602      835     1        ; Zn-O  
 603      764     1        ; Zn-O  
 603      837     1        ; Zn-O  
 604      773     1        ; Zn-O  
 604      838     1        ; Zn-O  
 605      774     1        ; Zn-O  
 605      839     1        ; Zn-O  
 606      768     1        ; Zn-O  
 606      841     1        ; Zn-O  
 607      769     1        ; Zn-O  
 607      843     1        ; Zn-O  
 608      770     1        ; Zn-O  
 608      842     1        ; Zn-O  
 609      772     1        ; Zn-O  
 609      844     1        ; Zn-O  
 610      771     1        ; Zn-O  
 610      845     1        ; Zn-O  
 611      767     1        ; Zn-O  
 611      840     1        ; Zn-O  
 612      766     1        ; Zn-O  
 612      846     1        ; Zn-O  
 613      721     1        ; Zn-O  
 613      847     1        ; Zn-O  
 614      726     1        ; Zn-O  
 614      853     1        ; Zn-O  
 615      724     1        ; Zn-O  
 615      848     1        ; Zn-O  
 616      725     1        ; Zn-O  
 616      849     1        ; Zn-O  
 617      727     1        ; Zn-O  
 617      851     1        ; Zn-O  
 618      723     1        ; Zn-O  
 618      850     1        ; Zn-O  
 619      722     1        ; Zn-O  
 619      852     1        ; Zn-O  
 620      729     1        ; Zn-O  
 620      854     1        ; Zn-O  
 621      728     1        ; Zn-O  
 621      855     1        ; Zn-O  
 622      731     1        ; Zn-O  
 622      858     1        ; Zn-O  
 623      736     1        ; Zn-O  
 623      863     1        ; Zn-O  
 624      730     1        ; Zn-O  
 624      856     1        ; Zn-O  
 625      733     1        ; Zn-O  
 625      860     1        ; Zn-O  
 626      737     1        ; Zn-O  
 626      864     1        ; Zn-O  
 627      734     1        ; Zn-O  
 627      859     1        ; Zn-O  
 628      732     1        ; Zn-O  
 628      861     1        ; Zn-O  
 629      738     1        ; Zn-O  
 629      862     1        ; Zn-O  
 630      735     1        ; Zn-O  
 630      857     1        ; Zn-O  
 631      778     1        ; Zn-O  
 631      847     1        ; Zn-O  
 632      776     1        ; Zn-O  
 632      848     1        ; Zn-O  
 633      782     1        ; Zn-O  
 633      853     1        ; Zn-O  
 634      777     1        ; Zn-O  
 634      849     1        ; Zn-O  
 635      775     1        ; Zn-O  
 635      851     1        ; Zn-O  
 636      781     1        ; Zn-O  
 636      850     1        ; Zn-O  
 637      779     1        ; Zn-O  
 637      852     1        ; Zn-O  
 638      780     1        ; Zn-O  
 638      854     1        ; Zn-O  
 639      783     1        ; Zn-O  
 639      855     1        ; Zn-O  
 640      784     1        ; Zn-O  
 640      861     1        ; Zn-O  
 641      786     1        ; Zn-O  
 641      858     1        ; Zn-O  
 642      787     1        ; Zn-O  
 642      856     1        ; Zn-O  
 643      791     1        ; Zn-O  
 643      863     1        ; Zn-O  
 644      790     1        ; Zn-O  
 644      857     1        ; Zn-O  
 645      785     1        ; Zn-O  
 645      860     1        ; Zn-O  
 646      788     1        ; Zn-O  
 646      864     1        ; Zn-O  
 647      792     1        ; Zn-O  
 647      862     1        ; Zn-O  
 648      789     1        ; Zn-O  
 648      859     1        ; Zn-O  
 649      723     1        ; Zn-O  
 649      871     1        ; Zn-O  
 650      726     1        ; Zn-O  
 650      873     1        ; Zn-O  
 651      722     1        ; Zn-O  
 651      866     1        ; Zn-O  
 652      725     1        ; Zn-O  
 652      870     1        ; Zn-O  
 653      724     1        ; Zn-O  
 653      865     1        ; Zn-O  
 654      721     1        ; Zn-O  
 654      869     1        ; Zn-O  
 655      727     1        ; Zn-O  
 655      867     1        ; Zn-O  
 656      729     1        ; Zn-O  
 656      868     1        ; Zn-O  
 657      728     1        ; Zn-O  
 657      872     1        ; Zn-O  
 658      736     1        ; Zn-O  
 658      875     1        ; Zn-O  
 659      730     1        ; Zn-O  
 659      874     1        ; Zn-O  
 660      732     1        ; Zn-O  
 660      878     1        ; Zn-O  
 661      733     1        ; Zn-O  
 661      876     1        ; Zn-O  
 662      731     1        ; Zn-O  
 662      877     1        ; Zn-O  
 663      737     1        ; Zn-O  
 663      880     1        ; Zn-O  
 664      734     1        ; Zn-O  
 664      879     1        ; Zn-O  
 665      738     1        ; Zn-O  
 665      882     1        ; Zn-O  
 666      735     1        ; Zn-O  
 666      881     1        ; Zn-O  
 667      739     1        ; Zn-O  
 667      883     1        ; Zn-O  
 668      742     1        ; Zn-O  
 668      885     1        ; Zn-O  
 669      740     1        ; Zn-O  
 669      887     1        ; Zn-O  
 670      747     1        ; Zn-O  
 670      886     1        ; Zn-O  
 671      743     1        ; Zn-O  
 671      890     1        ; Zn-O  
 672      741     1        ; Zn-O  
 672      891     1        ; Zn-O  
 673      746     1        ; Zn-O  
 673      884     1        ; Zn-O  
 674      744     1        ; Zn-O  
 674      889     1        ; Zn-O  
 675      745     1        ; Zn-O  
 675      888     1        ; Zn-O  
 676      748     1        ; Zn-O  
 676      892     1        ; Zn-O  
 677      752     1        ; Zn-O  
 677      893     1        ; Zn-O  
 678      750     1        ; Zn-O  
 678      897     1        ; Zn-O  
 679      751     1        ; Zn-O  
 679      895     1        ; Zn-O  
 680      755     1        ; Zn-O  
 680      896     1        ; Zn-O  
 681      753     1        ; Zn-O  
 681      898     1        ; Zn-O  
 682      756     1        ; Zn-O  
 682      899     1        ; Zn-O  
 683      754     1        ; Zn-O  
 683      900     1        ; Zn-O  
 684      749     1        ; Zn-O  
 684      894     1        ; Zn-O  
 685      757     1        ; Zn-O  
 685      901     1        ; Zn-O  
 686      759     1        ; Zn-O  
 686      905     1        ; Zn-O  
 687      761     1        ; Zn-O  
 687      906     1        ; Zn-O  
 688      758     1        ; Zn-O  
 688      903     1        ; Zn-O  
 689      760     1        ; Zn-O  
 689      907     1        ; Zn-O  
 690      764     1        ; Zn-O  
 690      902     1        ; Zn-O  
 691      763     1        ; Zn-O  
 691      908     1        ; Zn-O  
 692      762     1        ; Zn-O  
 692      904     1        ; Zn-O  
 693      765     1        ; Zn-O  
 693      909     1        ; Zn-O  
 694      766     1        ; Zn-O  
 694      910     1        ; Zn-O  
 695      768     1        ; Zn-O  
 695      913     1        ; Zn-O  
 696      774     1        ; Zn-O  
 696      911     1        ; Zn-O  
 697      773     1        ; Zn-O  
 697      914     1        ; Zn-O  
 698      769     1        ; Zn-O  
 698      915     1        ; Zn-O  
 699      770     1        ; Zn-O  
 699      916     1        ; Zn-O  
 700      772     1        ; Zn-O  
 700      917     1        ; Zn-O  
 701      771     1        ; Zn-O  
 701      918     1        ; Zn-O  
 702      767     1        ; Zn-O  
 702      912     1        ; Zn-O  
 703      784     1        ; Zn-O  
 703      924     1        ; Zn-O  
 704      790     1        ; Zn-O  
 704      921     1        ; Zn-O  
 705      785     1        ; Zn-O  
 705      920     1        ; Zn-O  
 706      787     1        ; Zn-O  
 706      919     1        ; Zn-O  
 707      786     1        ; Zn-O  
 707      923     1        ; Zn-O  
 708      791     1        ; Zn-O  
 708      925     1        ; Zn-O  
 709      789     1        ; Zn-O  
 709      922     1        ; Zn-O  
 710      788     1        ; Zn-O  
 710      926     1        ; Zn-O  
 711      792     1        ; Zn-O  
 711      927     1        ; Zn-O  
 712      776     1        ; Zn-O  
 712      930     1        ; Zn-O  
 713      780     1        ; Zn-O  
 713      933     1        ; Zn-O  
 714      778     1        ; Zn-O  
 714      932     1        ; Zn-O  
 715      777     1        ; Zn-O  
 715      935     1        ; Zn-O  
 716      775     1        ; Zn-O  
 716      928     1        ; Zn-O  
 717      782     1        ; Zn-O  
 717      936     1        ; Zn-O  
 718      779     1        ; Zn-O  
 718      931     1        ; Zn-O  
 719      783     1        ; Zn-O  
 719      929     1        ; Zn-O  
 720      781     1        ; Zn-O  
 720      934     1        ; Zn-O  
 721      946     1        ; Zn-O  
 722      953     1        ; Zn-O  
 723      949     1        ; Zn-O  
 724      947     1        ; Zn-O  
 725      951     1        ; Zn-O  
 726      948     1        ; Zn-O  
 727      950     1        ; Zn-O  
 728      954     1        ; Zn-O  
 729      952     1        ; Zn-O  
 730      938     1        ; Zn-O  
 731      939     1        ; Zn-O  
 732      942     1        ; Zn-O  
 733      937     1        ; Zn-O  
 734      941     1        ; Zn-O  
 735      944     1        ; Zn-O  
 736      940     1        ; Zn-O  
 737      943     1        ; Zn-O  
 738      945     1        ; Zn-O  
 739      955     1        ; Zn-O  
 740      956     1        ; Zn-O  
 741      958     1        ; Zn-O  
 742      957     1        ; Zn-O  
 743      960     1        ; Zn-O  
 744      962     1        ; Zn-O  
 745      961     1        ; Zn-O  
 746      963     1        ; Zn-O  
 747      959     1        ; Zn-O  
 748      965     1        ; Zn-O  
 749      964     1        ; Zn-O  
 750      970     1        ; Zn-O  
 751      966     1        ; Zn-O  
 752      967     1        ; Zn-O  
 753      971     1        ; Zn-O  
 754      969     1        ; Zn-O  
 755      968     1        ; Zn-O  
 756      972     1        ; Zn-O  
 757      973     1        ; Zn-O  
 758      974     1        ; Zn-O  
 759      976     1        ; Zn-O  
 760      978     1        ; Zn-O  
 761      980     1        ; Zn-O  
 762      975     1        ; Zn-O  
 763      979     1        ; Zn-O  
 764      977     1        ; Zn-O  
 765      981     1        ; Zn-O  
 766      986     1        ; Zn-O  
 767      982     1        ; Zn-O  
 768      985     1        ; Zn-O  
 769      988     1        ; Zn-O  
 770      987     1        ; Zn-O  
 771      990     1        ; Zn-O  
 772      989     1        ; Zn-O  
 773      983     1        ; Zn-O  
 774      984     1        ; Zn-O  
 775      996     1        ; Zn-O  
 776      991     1        ; Zn-O  
 777      994     1        ; Zn-O  
 778      993     1        ; Zn-O  
 779      997     1        ; Zn-O  
 780      998     1        ; Zn-O  
 781      995     1        ; Zn-O  
 782      992     1        ; Zn-O  
 783      999     1        ; Zn-O  
 784     1001     1        ; Zn-O  
 785     1006     1        ; Zn-O  
 786     1007     1        ; Zn-O  
 787     1003     1        ; Zn-O  
 788     1004     1        ; Zn-O  
 789     1002     1        ; Zn-O  
 790     1005     1        ; Zn-O  
 791     1000     1        ; Zn-O  
 792     1008     1        ; Zn-O  
 793      829     1        ; Zn-O  
 793     1009     1        ; Zn-O  
 794      832     1        ; Zn-O  
 794     1016     1        ; Zn-O  
 795      830     1        ; Zn-O  
 795     1013     1        ; Zn-O  
 796      831     1        ; Zn-O  
 796     1011     1        ; Zn-O  
 797      834     1        ; Zn-O  
 797     1012     1        ; Zn-O  
 798      837     1        ; Zn-O  
 798     1014     1        ; Zn-O  
 799      833     1        ; Zn-O  
 799     1015     1        ; Zn-O  
 800      836     1        ; Zn-O  
 800     1017     1        ; Zn-O  
 801      835     1        ; Zn-O  
 801     1010     1        ; Zn-O  
 802      838     1        ; Zn-O  
 802     1018     1        ; Zn-O  
 803      841     1        ; Zn-O  
 803     1019     1        ; Zn-O  
 804      844     1        ; Zn-O  
 804     1022     1        ; Zn-O  
 805      846     1        ; Zn-O  
 805     1020     1        ; Zn-O  
 806      839     1        ; Zn-O  
 806     1025     1        ; Zn-O  
 807      843     1        ; Zn-O  
 807     1021     1        ; Zn-O  
 808      842     1        ; Zn-O  
 808     1023     1        ; Zn-O  
 809      840     1        ; Zn-O  
 809     1026     1        ; Zn-O  
 810      845     1        ; Zn-O  
 810     1024     1        ; Zn-O  
 811      857     1        ; Zn-O  
 811     1028     1        ; Zn-O  
 812      861     1        ; Zn-O  
 812     1031     1        ; Zn-O  
 813      856     1        ; Zn-O  
 813     1027     1        ; Zn-O  
 814      863     1        ; Zn-O  
 814     1029     1        ; Zn-O  
 815      858     1        ; Zn-O  
 815     1033     1        ; Zn-O  
 816      860     1        ; Zn-O  
 816     1030     1        ; Zn-O  
 817      859     1        ; Zn-O  
 817     1032     1        ; Zn-O  
 818      862     1        ; Zn-O  
 818     1035     1        ; Zn-O  
 819      864     1        ; Zn-O  
 819     1034     1        ; Zn-O  
 820      849     1        ; Zn-O  
 820     1042     1        ; Zn-O  
 821      848     1        ; Zn-O  
 821     1039     1        ; Zn-O  
 822      847     1        ; Zn-O  
 822     1037     1        ; Zn-O  
 823      854     1        ; Zn-O  
 823     1040     1        ; Zn-O  
 824      851     1        ; Zn-O  
 824     1036     1        ; Zn-O  
 825      853     1        ; Zn-O  
 825     1044     1        ; Zn-O  
 826      852     1        ; Zn-O  
 826     1038     1        ; Zn-O  
 827      850     1        ; Zn-O  
 827     1043     1        ; Zn-O  
 828      855     1        ; Zn-O  
 828     1041     1        ; Zn-O  
 829     1045     1        ; Zn-O  
 830     1046     1        ; Zn-O  
 831     1047     1        ; Zn-O  
 832     1050     1        ; Zn-O  
 833     1048     1        ; Zn-O  
 834     1049     1        ; Zn-O  
 835     1053     1        ; Zn-O  
 836     1052     1        ; Zn-O  
 837     1051     1        ; Zn-O  
 838     1056     1        ; Zn-O  
 839     1054     1        ; Zn-O  
 840     1055     1        ; Zn-O  
 841     1057     1        ; Zn-O  
 842     1058     1        ; Zn-O  
 843     1059     1        ; Zn-O  
 844     1060     1        ; Zn-O  
 845     1061     1        ; Zn-O  
 846     1062     1        ; Zn-O  
 847     1064     1        ; Zn-O  
 848     1068     1        ; Zn-O  
 849     1065     1        ; Zn-O  
 850     1067     1        ; Zn-O  
 851     1066     1        ; Zn-O  
 852     1070     1        ; Zn-O  
 853     1063     1        ; Zn-O  
 854     1069     1        ; Zn-O  
 855     1071     1        ; Zn-O  
 856     1073     1        ; Zn-O  
 857     1079     1        ; Zn-O  
 858     1075     1        ; Zn-O  
 859     1078     1        ; Zn-O  
 860     1074     1        ; Zn-O  
 861     1076     1        ; Zn-O  
 862     1080     1        ; Zn-O  
 863     1072     1        ; Zn-O  
 864     1077     1        ; Zn-O  
 865      938     1        ; Zn-O  
 865     1084     1        ; Zn-O  
 865     1202     1        ; Zn-O  
 866      937     1        ; Zn-O  
 866     1082     1        ; Zn-O  
 866     1199     1        ; Zn-O  
 867      942     1        ; Zn-O  
 867     1088     1        ; Zn-O  
 867     1204     1        ; Zn-O  
 868      944     1        ; Zn-O  
 868     1089     1        ; Zn-O  
 868     1203     1        ; Zn-O  
 869      939     1        ; Zn-O  
 869     1085     1        ; Zn-O  
 869     1201     1        ; Zn-O  
 870      940     1        ; Zn-O  
 870     1086     1        ; Zn-O  
 870     1200     1        ; Zn-O  
 871      945     1        ; Zn-O  
 871     1083     1        ; Zn-O  
 871     1205     1        ; Zn-O  
 872      941     1        ; Zn-O  
 872     1081     1        ; Zn-O  
 872     1206     1        ; Zn-O  
 873      943     1        ; Zn-O  
 873     1087     1        ; Zn-O  
 873     1198     1        ; Zn-O  
 874      946     1        ; Zn-O  
 874     1112     1        ; Zn-O  
 874     1190     1        ; Zn-O  
 875      948     1        ; Zn-O  
 875     1109     1        ; Zn-O  
 875     1189     1        ; Zn-O  
 876      949     1        ; Zn-O  
 876     1110     1        ; Zn-O  
 876     1191     1        ; Zn-O  
 877      950     1        ; Zn-O  
 877     1111     1        ; Zn-O  
 877     1194     1        ; Zn-O  
 878      947     1        ; Zn-O  
 878     1114     1        ; Zn-O  
 878     1192     1        ; Zn-O  
 879      953     1        ; Zn-O  
 879     1113     1        ; Zn-O  
 879     1196     1        ; Zn-O  
 880      952     1        ; Zn-O  
 880     1115     1        ; Zn-O  
 880     1197     1        ; Zn-O  
 881      951     1        ; Zn-O  
 881     1116     1        ; Zn-O  
 881     1193     1        ; Zn-O  
 882      954     1        ; Zn-O  
 882     1108     1        ; Zn-O  
 882     1195     1        ; Zn-O  
 883      964     1        ; Zn-O  
 883     1090     1        ; Zn-O  
 883     1153     1        ; Zn-O  
 884      965     1        ; Zn-O  
 884     1098     1        ; Zn-O  
 884     1156     1        ; Zn-O  
 885      966     1        ; Zn-O  
 885     1093     1        ; Zn-O  
 885     1155     1        ; Zn-O  
 886      969     1        ; Zn-O  
 886     1091     1        ; Zn-O  
 886     1158     1        ; Zn-O  
 887      971     1        ; Zn-O  
 887     1092     1        ; Zn-O  
 887     1154     1        ; Zn-O  
 888      968     1        ; Zn-O  
 888     1097     1        ; Zn-O  
 888     1161     1        ; Zn-O  
 889      970     1        ; Zn-O  
 889     1094     1        ; Zn-O  
 889     1160     1        ; Zn-O  
 890      967     1        ; Zn-O  
 890     1095     1        ; Zn-O  
 890     1157     1        ; Zn-O  
 891      972     1        ; Zn-O  
 891     1096     1        ; Zn-O  
 891     1159     1        ; Zn-O  
 892      955     1        ; Zn-O  
 892     1099     1        ; Zn-O  
 892     1162     1        ; Zn-O  
 893      956     1        ; Zn-O  
 893     1101     1        ; Zn-O  
 893     1163     1        ; Zn-O  
 894      959     1        ; Zn-O  
 894     1100     1        ; Zn-O  
 894     1169     1        ; Zn-O  
 895      958     1        ; Zn-O  
 895     1104     1        ; Zn-O  
 895     1168     1        ; Zn-O  
 896      957     1        ; Zn-O  
 896     1103     1        ; Zn-O  
 896     1165     1        ; Zn-O  
 897      960     1        ; Zn-O  
 897     1102     1        ; Zn-O  
 897     1164     1        ; Zn-O  
 898      962     1        ; Zn-O  
 898     1107     1        ; Zn-O  
 898     1167     1        ; Zn-O  
 899      961     1        ; Zn-O  
 899     1105     1        ; Zn-O  
 899     1170     1        ; Zn-O  
 900      963     1        ; Zn-O  
 900     1106     1        ; Zn-O  
 900     1166     1        ; Zn-O  
 901      982     1        ; Zn-O  
 901     1090     1        ; Zn-O  
 901     1171     1        ; Zn-O  
 902      990     1        ; Zn-O  
 902     1091     1        ; Zn-O  
 902     1176     1        ; Zn-O  
 903      987     1        ; Zn-O  
 903     1092     1        ; Zn-O  
 903     1174     1        ; Zn-O  
 904      984     1        ; Zn-O  
 904     1095     1        ; Zn-O  
 904     1172     1        ; Zn-O  
 905      988     1        ; Zn-O  
 905     1093     1        ; Zn-O  
 905     1175     1        ; Zn-O  
 906      983     1        ; Zn-O  
 906     1094     1        ; Zn-O  
 906     1173     1        ; Zn-O  
 907      989     1        ; Zn-O  
 907     1096     1        ; Zn-O  
 907     1177     1        ; Zn-O  
 908      985     1        ; Zn-O  
 908     1097     1        ; Zn-O  
 908     1178     1        ; Zn-O  
 909      986     1        ; Zn-O  
 909     1098     1        ; Zn-O  
 909     1179     1        ; Zn-O  
 910      973     1        ; Zn-O  
 910     1099     1        ; Zn-O  
 910     1180     1        ; Zn-O  
 911      974     1        ; Zn-O  
 911     1101     1        ; Zn-O  
 911     1183     1        ; Zn-O  
 912      977     1        ; Zn-O  
 912     1100     1        ; Zn-O  
 912     1184     1        ; Zn-O  
 913      976     1        ; Zn-O  
 913     1103     1        ; Zn-O  
 913     1182     1        ; Zn-O  
 914      975     1        ; Zn-O  
 914     1102     1        ; Zn-O  
 914     1181     1        ; Zn-O  
 915      978     1        ; Zn-O  
 915     1104     1        ; Zn-O  
 915     1186     1        ; Zn-O  
 916      980     1        ; Zn-O  
 916     1107     1        ; Zn-O  
 916     1187     1        ; Zn-O  
 917      979     1        ; Zn-O  
 917     1105     1        ; Zn-O  
 917     1188     1        ; Zn-O  
 918      981     1        ; Zn-O  
 918     1106     1        ; Zn-O  
 918     1185     1        ; Zn-O  
 919      993     1        ; Zn-O  
 919     1115     1        ; Zn-O  
 919     1209     1        ; Zn-O  
 920      995     1        ; Zn-O  
 920     1111     1        ; Zn-O  
 920     1208     1        ; Zn-O  
 921      994     1        ; Zn-O  
 921     1110     1        ; Zn-O  
 921     1211     1        ; Zn-O  
 922      997     1        ; Zn-O  
 922     1112     1        ; Zn-O  
 922     1213     1        ; Zn-O  
 923      996     1        ; Zn-O  
 923     1116     1        ; Zn-O  
 923     1212     1        ; Zn-O  
 924      991     1        ; Zn-O  
 924     1109     1        ; Zn-O  
 924     1210     1        ; Zn-O  
 925      992     1        ; Zn-O  
 925     1108     1        ; Zn-O  
 925     1207     1        ; Zn-O  
 926      998     1        ; Zn-O  
 926     1113     1        ; Zn-O  
 926     1214     1        ; Zn-O  
 927      999     1        ; Zn-O  
 927     1114     1        ; Zn-O  
 927     1215     1        ; Zn-O  
 928     1001     1        ; Zn-O  
 928     1086     1        ; Zn-O  
 928     1219     1        ; Zn-O  
 929     1002     1        ; Zn-O  
 929     1084     1        ; Zn-O  
 929     1223     1        ; Zn-O  
 930     1003     1        ; Zn-O  
 930     1087     1        ; Zn-O  
 930     1222     1        ; Zn-O  
 931     1006     1        ; Zn-O  
 931     1085     1        ; Zn-O  
 931     1218     1        ; Zn-O  
 932     1007     1        ; Zn-O  
 932     1089     1        ; Zn-O  
 932     1220     1        ; Zn-O  
 933     1005     1        ; Zn-O  
 933     1082     1        ; Zn-O  
 933     1221     1        ; Zn-O  
 934     1008     1        ; Zn-O  
 934     1088     1        ; Zn-O  
 934     1224     1        ; Zn-O  
 935     1000     1        ; Zn-O  
 935     1083     1        ; Zn-O  
 935     1216     1        ; Zn-O  
 936     1004     1        ; Zn-O  
 936     1081     1        ; Zn-O  
 936     1217     1        ; Zn-O  
 937     1144     1        ; Zn-O  
 937     1270     1        ; Zn-O  
 938     1145     1        ; Zn-O  
 938     1271     1        ; Zn-O  
 939     1146     1        ; Zn-O  
 939     1273     1        ; Zn-O  
 940     1150     1        ; Zn-O  
 940     1272     1        ; Zn-O  
 941     1148     1        ; Zn-O  
 941     1276     1        ; Zn-O  
 942     1151     1        ; Zn-O  
 942     1274     1        ; Zn-O  
 943     1149     1        ; Zn-O  
 943     1275     1        ; Zn-O  
 944     1152     1        ; Zn-O  
 944     1277     1        ; Zn-O  
 945     1147     1        ; Zn-O  
 945     1278     1        ; Zn-O  
 946     1118     1        ; Zn-O  
 946     1261     1        ; Zn-O  
 947     1123     1        ; Zn-O  
 947     1263     1        ; Zn-O  
 948     1125     1        ; Zn-O  
 948     1262     1        ; Zn-O  
 949     1122     1        ; Zn-O  
 949     1265     1        ; Zn-O  
 950     1120     1        ; Zn-O  
 950     1266     1        ; Zn-O  
 951     1124     1        ; Zn-O  
 951     1268     1        ; Zn-O  
 952     1121     1        ; Zn-O  
 952     1267     1        ; Zn-O  
 953     1119     1        ; Zn-O  
 953     1264     1        ; Zn-O  
 954     1117     1        ; Zn-O  
 954     1269     1        ; Zn-O  
 955     1126     1        ; Zn-O  
 955     1225     1        ; Zn-O  
 956     1127     1        ; Zn-O  
 956     1226     1        ; Zn-O  
 957     1128     1        ; Zn-O  
 957     1228     1        ; Zn-O  
 958     1129     1        ; Zn-O  
 958     1232     1        ; Zn-O  
 959     1130     1        ; Zn-O  
 959     1230     1        ; Zn-O  
 960     1132     1        ; Zn-O  
 960     1229     1        ; Zn-O  
 961     1133     1        ; Zn-O  
 961     1227     1        ; Zn-O  
 962     1131     1        ; Zn-O  
 962     1231     1        ; Zn-O  
 963     1134     1        ; Zn-O  
 963     1233     1        ; Zn-O  
 964     1136     1        ; Zn-O  
 964     1234     1        ; Zn-O  
 965     1135     1        ; Zn-O  
 965     1235     1        ; Zn-O  
 966     1138     1        ; Zn-O  
 966     1238     1        ; Zn-O  
 967     1137     1        ; Zn-O  
 967     1236     1        ; Zn-O  
 968     1140     1        ; Zn-O  
 968     1239     1        ; Zn-O  
 969     1141     1        ; Zn-O  
 969     1240     1        ; Zn-O  
 970     1139     1        ; Zn-O  
 970     1241     1        ; Zn-O  
 971     1143     1        ; Zn-O  
 971     1237     1        ; Zn-O  
 972     1142     1        ; Zn-O  
 972     1242     1        ; Zn-O  
 973     1126     1        ; Zn-O  
 973     1243     1        ; Zn-O  
 974     1127     1        ; Zn-O  
 974     1246     1        ; Zn-O  
 975     1132     1        ; Zn-O  
 975     1244     1        ; Zn-O  
 976     1128     1        ; Zn-O  
 976     1245     1        ; Zn-O  
 977     1130     1        ; Zn-O  
 977     1247     1        ; Zn-O  
 978     1129     1        ; Zn-O  
 978     1248     1        ; Zn-O  
 979     1133     1        ; Zn-O  
 979     1250     1        ; Zn-O  
 980     1131     1        ; Zn-O  
 980     1249     1        ; Zn-O  
 981     1134     1        ; Zn-O  
 981     1251     1        ; Zn-O  
 982     1136     1        ; Zn-O  
 982     1252     1        ; Zn-O  
 983     1139     1        ; Zn-O  
 983     1254     1        ; Zn-O  
 984     1137     1        ; Zn-O  
 984     1256     1        ; Zn-O  
 985     1140     1        ; Zn-O  
 985     1255     1        ; Zn-O  
 986     1135     1        ; Zn-O  
 986     1253     1        ; Zn-O  
 987     1143     1        ; Zn-O  
 987     1258     1        ; Zn-O  
 988     1138     1        ; Zn-O  
 988     1260     1        ; Zn-O  
 989     1142     1        ; Zn-O  
 989     1259     1        ; Zn-O  
 990     1141     1        ; Zn-O  
 990     1257     1        ; Zn-O  
 991     1125     1        ; Zn-O  
 991     1280     1        ; Zn-O  
 992     1117     1        ; Zn-O  
 992     1279     1        ; Zn-O  
 993     1121     1        ; Zn-O  
 993     1281     1        ; Zn-O  
 994     1122     1        ; Zn-O  
 994     1283     1        ; Zn-O  
 995     1120     1        ; Zn-O  
 995     1284     1        ; Zn-O  
 996     1124     1        ; Zn-O  
 996     1282     1        ; Zn-O  
 997     1118     1        ; Zn-O  
 997     1285     1        ; Zn-O  
 998     1119     1        ; Zn-O  
 998     1286     1        ; Zn-O  
 999     1123     1        ; Zn-O  
 999     1287     1        ; Zn-O  
1000     1147     1        ; Zn-O  
1000     1288     1        ; Zn-O  
1001     1150     1        ; Zn-O  
1001     1291     1        ; Zn-O  
1002     1145     1        ; Zn-O  
1002     1295     1        ; Zn-O  
1003     1149     1        ; Zn-O  
1003     1289     1        ; Zn-O  
1004     1148     1        ; Zn-O  
1004     1294     1        ; Zn-O  
1005     1144     1        ; Zn-O  
1005     1292     1        ; Zn-O  
1006     1146     1        ; Zn-O  
1006     1290     1        ; Zn-O  
1007     1152     1        ; Zn-O  
1007     1293     1        ; Zn-O  
1008     1151     1        ; Zn-O  
1008     1296     1        ; Zn-O  
1009     1054     1        ; Zn-O  
1009     1153     1        ; Zn-O  
1009     1172     1        ; Zn-O  
1010     1055     1        ; Zn-O  
1010     1161     1        ; Zn-O  
1010     1171     1        ; Zn-O  
1011     1058     1        ; Zn-O  
1011     1158     1        ; Zn-O  
1011     1174     1        ; Zn-O  
1012     1060     1        ; Zn-O  
1012     1160     1        ; Zn-O  
1012     1177     1        ; Zn-O  
1013     1059     1        ; Zn-O  
1013     1154     1        ; Zn-O  
1013     1175     1        ; Zn-O  
1014     1061     1        ; Zn-O  
1014     1155     1        ; Zn-O  
1014     1176     1        ; Zn-O  
1015     1057     1        ; Zn-O  
1015     1157     1        ; Zn-O  
1015     1178     1        ; Zn-O  
1016     1056     1        ; Zn-O  
1016     1156     1        ; Zn-O  
1016     1173     1        ; Zn-O  
1017     1062     1        ; Zn-O  
1017     1159     1        ; Zn-O  
1017     1179     1        ; Zn-O  
1018     1045     1        ; Zn-O  
1018     1162     1        ; Zn-O  
1018     1181     1        ; Zn-O  
1019     1046     1        ; Zn-O  
1019     1163     1        ; Zn-O  
1019     1182     1        ; Zn-O  
1020     1053     1        ; Zn-O  
1020     1170     1        ; Zn-O  
1020     1180     1        ; Zn-O  
1021     1049     1        ; Zn-O  
1021     1167     1        ; Zn-O  
1021     1186     1        ; Zn-O  
1022     1048     1        ; Zn-O  
1022     1164     1        ; Zn-O  
1022     1188     1        ; Zn-O  
1023     1050     1        ; Zn-O  
1023     1166     1        ; Zn-O  
1023     1187     1        ; Zn-O  
1024     1052     1        ; Zn-O  
1024     1168     1        ; Zn-O  
1024     1185     1        ; Zn-O  
1025     1047     1        ; Zn-O  
1025     1169     1        ; Zn-O  
1025     1183     1        ; Zn-O  
1026     1051     1        ; Zn-O  
1026     1165     1        ; Zn-O  
1026     1184     1        ; Zn-O  
1027     1064     1        ; Zn-O  
1027     1190     1        ; Zn-O  
1027     1209     1        ; Zn-O  
1028     1065     1        ; Zn-O  
1028     1193     1        ; Zn-O  
1028     1211     1        ; Zn-O  
1029     1063     1        ; Zn-O  
1029     1189     1        ; Zn-O  
1029     1207     1        ; Zn-O  
1030     1067     1        ; Zn-O  
1030     1191     1        ; Zn-O  
1030     1208     1        ; Zn-O  
1031     1068     1        ; Zn-O  
1031     1192     1        ; Zn-O  
1031     1210     1        ; Zn-O  
1032     1070     1        ; Zn-O  
1032     1196     1        ; Zn-O  
1032     1213     1        ; Zn-O  
1033     1066     1        ; Zn-O  
1033     1194     1        ; Zn-O  
1033     1212     1        ; Zn-O  
1034     1069     1        ; Zn-O  
1034     1197     1        ; Zn-O  
1034     1214     1        ; Zn-O  
1035     1071     1        ; Zn-O  
1035     1195     1        ; Zn-O  
1035     1215     1        ; Zn-O  
1036     1076     1        ; Zn-O  
1036     1204     1        ; Zn-O  
1036     1219     1        ; Zn-O  
1037     1075     1        ; Zn-O  
1037     1201     1        ; Zn-O  
1037     1220     1        ; Zn-O  
1038     1074     1        ; Zn-O  
1038     1199     1        ; Zn-O  
1038     1218     1        ; Zn-O  
1039     1073     1        ; Zn-O  
1039     1202     1        ; Zn-O  
1039     1222     1        ; Zn-O  
1040     1079     1        ; Zn-O  
1040     1203     1        ; Zn-O  
1040     1221     1        ; Zn-O  
1041     1078     1        ; Zn-O  
1041     1206     1        ; Zn-O  
1041     1223     1        ; Zn-O  
1042     1072     1        ; Zn-O  
1042     1200     1        ; Zn-O  
1042     1216     1        ; Zn-O  
1043     1080     1        ; Zn-O  
1043     1205     1        ; Zn-O  
1043     1224     1        ; Zn-O  
1044     1077     1        ; Zn-O  
1044     1198     1        ; Zn-O  
1044     1217     1        ; Zn-O  
1045     1225     1        ; Zn-O  
1045     1244     1        ; Zn-O  
1046     1226     1        ; Zn-O  
1046     1245     1        ; Zn-O  
1047     1230     1        ; Zn-O  
1047     1246     1        ; Zn-O  
1048     1229     1        ; Zn-O  
1048     1250     1        ; Zn-O  
1049     1231     1        ; Zn-O  
1049     1248     1        ; Zn-O  
1050     1233     1        ; Zn-O  
1050     1249     1        ; Zn-O  
1051     1228     1        ; Zn-O  
1051     1247     1        ; Zn-O  
1052     1232     1        ; Zn-O  
1052     1251     1        ; Zn-O  
1053     1227     1        ; Zn-O  
1053     1243     1        ; Zn-O  
1054     1234     1        ; Zn-O  
1054     1256     1        ; Zn-O  
1055     1239     1        ; Zn-O  
1055     1252     1        ; Zn-O  
1056     1235     1        ; Zn-O  
1056     1254     1        ; Zn-O  
1057     1236     1        ; Zn-O  
1057     1255     1        ; Zn-O  
1058     1240     1        ; Zn-O  
1058     1258     1        ; Zn-O  
1059     1237     1        ; Zn-O  
1059     1260     1        ; Zn-O  
1060     1241     1        ; Zn-O  
1060     1259     1        ; Zn-O  
1061     1238     1        ; Zn-O  
1061     1257     1        ; Zn-O  
1062     1242     1        ; Zn-O  
1062     1253     1        ; Zn-O  
1063     1262     1        ; Zn-O  
1063     1279     1        ; Zn-O  
1064     1261     1        ; Zn-O  
1064     1281     1        ; Zn-O  
1065     1268     1        ; Zn-O  
1065     1283     1        ; Zn-O  
1066     1266     1        ; Zn-O  
1066     1282     1        ; Zn-O  
1067     1265     1        ; Zn-O  
1067     1284     1        ; Zn-O  
1068     1263     1        ; Zn-O  
1068     1280     1        ; Zn-O  
1069     1267     1        ; Zn-O  
1069     1286     1        ; Zn-O  
1070     1264     1        ; Zn-O  
1070     1285     1        ; Zn-O  
1071     1269     1        ; Zn-O  
1071     1287     1        ; Zn-O  
1072     1272     1        ; Zn-O  
1072     1288     1        ; Zn-O  
1073     1271     1        ; Zn-O  
1073     1289     1        ; Zn-O  
1074     1270     1        ; Zn-O  
1074     1290     1        ; Zn-O  
1075     1273     1        ; Zn-O  
1075     1293     1        ; Zn-O  
1076     1274     1        ; Zn-O  
1076     1291     1        ; Zn-O  
1077     1275     1        ; Zn-O  
1077     1294     1        ; Zn-O  
1078     1276     1        ; Zn-O  
1078     1295     1        ; Zn-O  
1079     1277     1        ; Zn-O  
1079     1292     1        ; Zn-O  
1080     1278     1        ; Zn-O  
1080     1296     1        ; Zn-O  
1081     1117     1        ; Zn-O  
1081     1311     1        ; Zn-O  
1082     1119     1        ; Zn-O  
1082     1309     1        ; Zn-O  
1083     1122     1        ; Zn-O  
1083     1306     1        ; Zn-O  
1084     1123     1        ; Zn-O  
1084     1307     1        ; Zn-O  
1085     1118     1        ; Zn-O  
1085     1308     1        ; Zn-O  
1086     1124     1        ; Zn-O  
1086     1313     1        ; Zn-O  
1087     1125     1        ; Zn-O  
1087     1314     1        ; Zn-O  
1088     1120     1        ; Zn-O  
1088     1310     1        ; Zn-O  
1089     1121     1        ; Zn-O  
1089     1312     1        ; Zn-O  
1090     1126     1        ; Zn-O  
1090     1297     1        ; Zn-O  
1091     1130     1        ; Zn-O  
1091     1301     1        ; Zn-O  
1092     1127     1        ; Zn-O  
1092     1302     1        ; Zn-O  
1093     1128     1        ; Zn-O  
1093     1299     1        ; Zn-O  
1094     1131     1        ; Zn-O  
1094     1303     1        ; Zn-O  
1095     1132     1        ; Zn-O  
1095     1305     1        ; Zn-O  
1096     1129     1        ; Zn-O  
1096     1300     1        ; Zn-O  
1097     1133     1        ; Zn-O  
1097     1304     1        ; Zn-O  
1098     1134     1        ; Zn-O  
1098     1298     1        ; Zn-O  
1099     1135     1        ; Zn-O  
1099     1315     1        ; Zn-O  
1100     1136     1        ; Zn-O  
1100     1316     1        ; Zn-O  
1101     1137     1        ; Zn-O  
1101     1317     1        ; Zn-O  
1102     1139     1        ; Zn-O  
1102     1323     1        ; Zn-O  
1103     1140     1        ; Zn-O  
1103     1319     1        ; Zn-O  
1104     1138     1        ; Zn-O  
1104     1318     1        ; Zn-O  
1105     1142     1        ; Zn-O  
1105     1322     1        ; Zn-O  
1106     1141     1        ; Zn-O  
1106     1321     1        ; Zn-O  
1107     1143     1        ; Zn-O  
1107     1320     1        ; Zn-O  
1108     1147     1        ; Zn-O  
1108     1324     1        ; Zn-O  
1109     1150     1        ; Zn-O  
1109     1325     1        ; Zn-O  
1110     1144     1        ; Zn-O  
1110     1327     1        ; Zn-O  
1111     1146     1        ; Zn-O  
1111     1328     1        ; Zn-O  
1112     1145     1        ; Zn-O  
1112     1326     1        ; Zn-O  
1113     1148     1        ; Zn-O  
1113     1329     1        ; Zn-O  
1114     1151     1        ; Zn-O  
1114     1331     1        ; Zn-O  
1115     1149     1        ; Zn-O  
1115     1330     1        ; Zn-O  
1116     1152     1        ; Zn-O  
1116     1332     1        ; Zn-O  
1117     1351     1        ; Zn-O  
1118     1353     1        ; Zn-O  
1119     1354     1        ; Zn-O  
1120     1356     1        ; Zn-O  
1121     1355     1        ; Zn-O  
1122     1352     1        ; Zn-O  
1123     1358     1        ; Zn-O  
1124     1357     1        ; Zn-O  
1125     1359     1        ; Zn-O  
1126     1333     1        ; Zn-O  
1127     1336     1        ; Zn-O  
1128     1335     1        ; Zn-O  
1129     1338     1        ; Zn-O  
1130     1334     1        ; Zn-O  
1131     1340     1        ; Zn-O  
1132     1337     1        ; Zn-O  
1133     1341     1        ; Zn-O  
1134     1339     1        ; Zn-O  
1135     1342     1        ; Zn-O  
1136     1343     1        ; Zn-O  
1137     1344     1        ; Zn-O  
1138     1346     1        ; Zn-O  
1139     1347     1        ; Zn-O  
1140     1345     1        ; Zn-O  
1141     1350     1        ; Zn-O  
1142     1348     1        ; Zn-O  
1143     1349     1        ; Zn-O  
1144     1365     1        ; Zn-O  
1145     1361     1        ; Zn-O  
1146     1363     1        ; Zn-O  
1147     1360     1        ; Zn-O  
1148     1362     1        ; Zn-O  
1149     1366     1        ; Zn-O  
1150     1364     1        ; Zn-O  
1151     1367     1        ; Zn-O  
1152     1368     1        ; Zn-O  
1153     1225     1        ; Zn-O  
1153     1369     1        ; Zn-O  
1154     1226     1        ; Zn-O  
1154     1374     1        ; Zn-O  
1155     1228     1        ; Zn-O  
1155     1372     1        ; Zn-O  
1156     1233     1        ; Zn-O  
1156     1377     1        ; Zn-O  
1157     1229     1        ; Zn-O  
1157     1375     1        ; Zn-O  
1158     1230     1        ; Zn-O  
1158     1371     1        ; Zn-O  
1159     1232     1        ; Zn-O  
1159     1376     1        ; Zn-O  
1160     1231     1        ; Zn-O  
1160     1373     1        ; Zn-O  
1161     1227     1        ; Zn-O  
1161     1370     1        ; Zn-O  
1162     1235     1        ; Zn-O  
1162     1378     1        ; Zn-O  
1163     1236     1        ; Zn-O  
1163     1380     1        ; Zn-O  
1164     1241     1        ; Zn-O  
1164     1382     1        ; Zn-O  
1165     1239     1        ; Zn-O  
1165     1384     1        ; Zn-O  
1166     1240     1        ; Zn-O  
1166     1383     1        ; Zn-O  
1167     1237     1        ; Zn-O  
1167     1381     1        ; Zn-O  
1168     1238     1        ; Zn-O  
1168     1385     1        ; Zn-O  
1169     1234     1        ; Zn-O  
1169     1386     1        ; Zn-O  
1170     1242     1        ; Zn-O  
1170     1379     1        ; Zn-O  
1171     1243     1        ; Zn-O  
1171     1387     1        ; Zn-O  
1172     1244     1        ; Zn-O  
1172     1388     1        ; Zn-O  
1173     1249     1        ; Zn-O  
1173     1390     1        ; Zn-O  
1174     1246     1        ; Zn-O  
1174     1393     1        ; Zn-O  
1175     1245     1        ; Zn-O  
1175     1391     1        ; Zn-O  
1176     1247     1        ; Zn-O  
1176     1389     1        ; Zn-O  
1177     1248     1        ; Zn-O  
1177     1392     1        ; Zn-O  
1178     1250     1        ; Zn-O  
1178     1394     1        ; Zn-O  
1179     1251     1        ; Zn-O  
1179     1395     1        ; Zn-O  
1180     1253     1        ; Zn-O  
1180     1396     1        ; Zn-O  
1181     1254     1        ; Zn-O  
1181     1397     1        ; Zn-O  
1182     1255     1        ; Zn-O  
1182     1398     1        ; Zn-O  
1183     1256     1        ; Zn-O  
1183     1404     1        ; Zn-O  
1184     1252     1        ; Zn-O  
1184     1399     1        ; Zn-O  
1185     1257     1        ; Zn-O  
1185     1402     1        ; Zn-O  
1186     1260     1        ; Zn-O  
1186     1400     1        ; Zn-O  
1187     1258     1        ; Zn-O  
1187     1401     1        ; Zn-O  
1188     1259     1        ; Zn-O  
1188     1403     1        ; Zn-O  
1189     1272     1        ; Zn-O  
1189     1405     1        ; Zn-O  
1190     1271     1        ; Zn-O  
1190     1406     1        ; Zn-O  
1191     1270     1        ; Zn-O  
1191     1407     1        ; Zn-O  
1192     1274     1        ; Zn-O  
1192     1410     1        ; Zn-O  
1193     1277     1        ; Zn-O  
1193     1408     1        ; Zn-O  
1194     1273     1        ; Zn-O  
1194     1411     1        ; Zn-O  
1195     1278     1        ; Zn-O  
1195     1413     1        ; Zn-O  
1196     1276     1        ; Zn-O  
1196     1409     1        ; Zn-O  
1197     1275     1        ; Zn-O  
1197     1412     1        ; Zn-O  
1198     1262     1        ; Zn-O  
1198     1425     1        ; Zn-O  
1199     1264     1        ; Zn-O  
1199     1423     1        ; Zn-O  
1200     1268     1        ; Zn-O  
1200     1430     1        ; Zn-O  
1201     1261     1        ; Zn-O  
1201     1424     1        ; Zn-O  
1202     1263     1        ; Zn-O  
1202     1426     1        ; Zn-O  
1203     1267     1        ; Zn-O  
1203     1429     1        ; Zn-O  
1204     1266     1        ; Zn-O  
1204     1428     1        ; Zn-O  
1205     1265     1        ; Zn-O  
1205     1427     1        ; Zn-O  
1206     1269     1        ; Zn-O  
1206     1431     1        ; Zn-O  
1207     1288     1        ; Zn-O  
1207     1414     1        ; Zn-O  
1208     1290     1        ; Zn-O  
1208     1417     1        ; Zn-O  
1209     1289     1        ; Zn-O  
1209     1416     1        ; Zn-O  
1210     1291     1        ; Zn-O  
1210     1420     1        ; Zn-O  
1211     1292     1        ; Zn-O  
1211     1419     1        ; Zn-O  
1212     1293     1        ; Zn-O  
1212     1418     1        ; Zn-O  
1213     1295     1        ; Zn-O  
1213     1415     1        ; Zn-O  
1214     1294     1        ; Zn-O  
1214     1421     1        ; Zn-O  
1215     1296     1        ; Zn-O  
1215     1422     1        ; Zn-O  
1216     1283     1        ; Zn-O  
1216     1432     1        ; Zn-O  
1217     1279     1        ; Zn-O  
1217     1433     1        ; Zn-O  
1218     1285     1        ; Zn-O  
1218     1434     1        ; Zn-O  
1219     1282     1        ; Zn-O  
1219     1435     1        ; Zn-O  
1220     1281     1        ; Zn-O  
1220     1437     1        ; Zn-O  
1221     1286     1        ; Zn-O  
1221     1436     1        ; Zn-O  
1222     1280     1        ; Zn-O  
1222     1440     1        ; Zn-O  
1223     1287     1        ; Zn-O  
1223     1438     1        ; Zn-O  
1224     1284     1        ; Zn-O  
1224     1439     1        ; Zn-O  
1225     1441     1        ; Zn-O  
1226     1443     1        ; Zn-O  
1227     1449     1        ; Zn-O  
1228     1444     1        ; Zn-O  
1229     1445     1        ; Zn-O  
1230     1442     1        ; Zn-O  
1231     1447     1        ; Zn-O  
1232     1448     1        ; Zn-O  
1233     1446     1        ; Zn-O  
1234     1450     1        ; Zn-O  
1235     1451     1        ; Zn-O  
1236     1452     1        ; Zn-O  
1237     1454     1        ; Zn-O  
1238     1455     1        ; Zn-O  
1239     1458     1        ; Zn-O  
1240     1453     1        ; Zn-O  
1241     1456     1        ; Zn-O  
1242     1457     1        ; Zn-O  
1243     1459     1        ; Zn-O  
1244     1460     1        ; Zn-O  
1245     1463     1        ; Zn-O  
1246     1462     1        ; Zn-O  
1247     1461     1        ; Zn-O  
1248     1466     1        ; Zn-O  
1249     1464     1        ; Zn-O  
1250     1467     1        ; Zn-O  
1251     1465     1        ; Zn-O  
1252     1468     1        ; Zn-O  
1253     1476     1        ; Zn-O  
1254     1469     1        ; Zn-O  
1255     1470     1        ; Zn-O  
1256     1472     1        ; Zn-O  
1257     1473     1        ; Zn-O  
1258     1471     1        ; Zn-O  
1259     1475     1        ; Zn-O  
1260     1474     1        ; Zn-O  
1261     1478     1        ; Zn-O  
1262     1477     1        ; Zn-O  
1263     1479     1        ; Zn-O  
1264     1482     1        ; Zn-O  
1265     1481     1        ; Zn-O  
1266     1483     1        ; Zn-O  
1267     1484     1        ; Zn-O  
1268     1480     1        ; Zn-O  
1269     1485     1        ; Zn-O  
1270     1489     1        ; Zn-O  
1271     1490     1        ; Zn-O  
1272     1487     1        ; Zn-O  
1273     1488     1        ; Zn-O  
1274     1491     1        ; Zn-O  
1275     1486     1        ; Zn-O  
1276     1494     1        ; Zn-O  
1277     1492     1        ; Zn-O  
1278     1493     1        ; Zn-O  
1279     1495     1        ; Zn-O  
1280     1496     1        ; Zn-O  
1281     1498     1        ; Zn-O  
1282     1502     1        ; Zn-O  
1283     1497     1        ; Zn-O  
1284     1501     1        ; Zn-O  
1285     1499     1        ; Zn-O  
1286     1500     1        ; Zn-O  
1287     1503     1        ; Zn-O  
1288     1504     1        ; Zn-O  
1289     1509     1        ; Zn-O  
1290     1506     1        ; Zn-O  
1291     1507     1        ; Zn-O  
1292     1510     1        ; Zn-O  
1293     1508     1        ; Zn-O  
1294     1505     1        ; Zn-O  
1295     1511     1        ; Zn-O  
1296     1512     1        ; Zn-O  
1297     1343     1        ; Zn-O  
1297     1513     1        ; Zn-O  
1297     1549     1        ; Zn-O  
1298     1342     1        ; Zn-O  
1298     1514     1        ; Zn-O  
1298     1550     1        ; Zn-O  
1299     1346     1        ; Zn-O  
1299     1515     1        ; Zn-O  
1299     1551     1        ; Zn-O  
1300     1348     1        ; Zn-O  
1300     1519     1        ; Zn-O  
1300     1555     1        ; Zn-O  
1301     1350     1        ; Zn-O  
1301     1517     1        ; Zn-O  
1301     1553     1        ; Zn-O  
1302     1349     1        ; Zn-O  
1302     1518     1        ; Zn-O  
1302     1552     1        ; Zn-O  
1303     1347     1        ; Zn-O  
1303     1516     1        ; Zn-O  
1303     1554     1        ; Zn-O  
1304     1345     1        ; Zn-O  
1304     1521     1        ; Zn-O  
1304     1556     1        ; Zn-O  
1305     1344     1        ; Zn-O  
1305     1520     1        ; Zn-O  
1305     1557     1        ; Zn-O  
1306     1360     1        ; Zn-O  
1306     1541     1        ; Zn-O  
1306     1576     1        ; Zn-O  
1307     1361     1        ; Zn-O  
1307     1543     1        ; Zn-O  
1307     1579     1        ; Zn-O  
1308     1363     1        ; Zn-O  
1308     1546     1        ; Zn-O  
1308     1581     1        ; Zn-O  
1309     1365     1        ; Zn-O  
1309     1547     1        ; Zn-O  
1309     1578     1        ; Zn-O  
1310     1367     1        ; Zn-O  
1310     1548     1        ; Zn-O  
1310     1580     1        ; Zn-O  
1311     1362     1        ; Zn-O  
1311     1540     1        ; Zn-O  
1311     1584     1        ; Zn-O  
1312     1368     1        ; Zn-O  
1312     1544     1        ; Zn-O  
1312     1582     1        ; Zn-O  
1313     1364     1        ; Zn-O  
1313     1542     1        ; Zn-O  
1313     1577     1        ; Zn-O  
1314     1366     1        ; Zn-O  
1314     1545     1        ; Zn-O  
1314     1583     1        ; Zn-O  
1315     1333     1        ; Zn-O  
1315     1522     1        ; Zn-O  
1315     1558     1        ; Zn-O  
1316     1334     1        ; Zn-O  
1316     1523     1        ; Zn-O  
1316     1559     1        ; Zn-O  
1317     1336     1        ; Zn-O  
1317     1524     1        ; Zn-O  
1317     1560     1        ; Zn-O  
1318     1338     1        ; Zn-O  
1318     1527     1        ; Zn-O  
1318     1564     1        ; Zn-O  
1319     1335     1        ; Zn-O  
1319     1526     1        ; Zn-O  
1319     1562     1        ; Zn-O  
1320     1340     1        ; Zn-O  
1320     1525     1        ; Zn-O  
1320     1563     1        ; Zn-O  
1321     1339     1        ; Zn-O  
1321     1529     1        ; Zn-O  
1321     1565     1        ; Zn-O  
1322     1341     1        ; Zn-O  
1322     1530     1        ; Zn-O  
1322     1566     1        ; Zn-O  
1323     1337     1        ; Zn-O  
1323     1528     1        ; Zn-O  
1323     1561     1        ; Zn-O  
1324     1351     1        ; Zn-O  
1324     1531     1        ; Zn-O  
1324     1569     1        ; Zn-O  
1325     1359     1        ; Zn-O  
1325     1532     1        ; Zn-O  
1325     1568     1        ; Zn-O  
1326     1353     1        ; Zn-O  
1326     1533     1        ; Zn-O  
1326     1570     1        ; Zn-O  
1327     1352     1        ; Zn-O  
1327     1536     1        ; Zn-O  
1327     1571     1        ; Zn-O  
1328     1356     1        ; Zn-O  
1328     1537     1        ; Zn-O  
1328     1574     1        ; Zn-O  
1329     1354     1        ; Zn-O  
1329     1535     1        ; Zn-O  
1329     1567     1        ; Zn-O  
1330     1355     1        ; Zn-O  
1330     1534     1        ; Zn-O  
1330     1572     1        ; Zn-O  
1331     1358     1        ; Zn-O  
1331     1538     1        ; Zn-O  
1331     1575     1        ; Zn-O  
1332     1357     1        ; Zn-O  
1332     1539     1        ; Zn-O  
1332     1573     1        ; Zn-O  
1333     1585     1        ; Zn-O  
1333     1621     1        ; Zn-O  
1334     1587     1        ; Zn-O  
1334     1625     1        ; Zn-O  
1335     1586     1        ; Zn-O  
1335     1622     1        ; Zn-O  
1336     1589     1        ; Zn-O  
1336     1623     1        ; Zn-O  
1337     1592     1        ; Zn-O  
1337     1624     1        ; Zn-O  
1338     1588     1        ; Zn-O  
1338     1626     1        ; Zn-O  
1339     1593     1        ; Zn-O  
1339     1629     1        ; Zn-O  
1340     1591     1        ; Zn-O  
1340     1627     1        ; Zn-O  
1341     1590     1        ; Zn-O  
1341     1628     1        ; Zn-O  
1342     1595     1        ; Zn-O  
1342     1631     1        ; Zn-O  
1343     1594     1        ; Zn-O  
1343     1630     1        ; Zn-O  
1344     1596     1        ; Zn-O  
1344     1638     1        ; Zn-O  
1345     1602     1        ; Zn-O  
1345     1632     1        ; Zn-O  
1346     1597     1        ; Zn-O  
1346     1633     1        ; Zn-O  
1347     1598     1        ; Zn-O  
1347     1637     1        ; Zn-O  
1348     1601     1        ; Zn-O  
1348     1634     1        ; Zn-O  
1349     1600     1        ; Zn-O  
1349     1635     1        ; Zn-O  
1350     1599     1        ; Zn-O  
1350     1636     1        ; Zn-O  
1351     1603     1        ; Zn-O  
1351     1639     1        ; Zn-O  
1352     1604     1        ; Zn-O  
1352     1646     1        ; Zn-O  
1353     1605     1        ; Zn-O  
1353     1643     1        ; Zn-O  
1354     1609     1        ; Zn-O  
1354     1644     1        ; Zn-O  
1355     1606     1        ; Zn-O  
1355     1641     1        ; Zn-O  
1356     1607     1        ; Zn-O  
1356     1645     1        ; Zn-O  
1357     1608     1        ; Zn-O  
1357     1647     1        ; Zn-O  
1358     1610     1        ; Zn-O  
1358     1642     1        ; Zn-O  
1359     1611     1        ; Zn-O  
1359     1640     1        ; Zn-O  
1360     1612     1        ; Zn-O  
1360     1648     1        ; Zn-O  
1361     1615     1        ; Zn-O  
1361     1651     1        ; Zn-O  
1362     1619     1        ; Zn-O  
1362     1654     1        ; Zn-O  
1363     1613     1        ; Zn-O  
1363     1655     1        ; Zn-O  
1364     1620     1        ; Zn-O  
1364     1649     1        ; Zn-O  
1365     1614     1        ; Zn-O  
1365     1652     1        ; Zn-O  
1366     1618     1        ; Zn-O  
1366     1656     1        ; Zn-O  
1367     1617     1        ; Zn-O  
1367     1653     1        ; Zn-O  
1368     1616     1        ; Zn-O  
1368     1650     1        ; Zn-O  
1369     1450     1        ; Zn-O  
1369     1513     1        ; Zn-O  
1369     1657     1        ; Zn-O  
1370     1458     1        ; Zn-O  
1370     1521     1        ; Zn-O  
1370     1658     1        ; Zn-O  
1371     1453     1        ; Zn-O  
1371     1517     1        ; Zn-O  
1371     1664     1        ; Zn-O  
1372     1455     1        ; Zn-O  
1372     1515     1        ; Zn-O  
1372     1661     1        ; Zn-O  
1373     1456     1        ; Zn-O  
1373     1516     1        ; Zn-O  
1373     1663     1        ; Zn-O  
1374     1454     1        ; Zn-O  
1374     1518     1        ; Zn-O  
1374     1660     1        ; Zn-O  
1375     1452     1        ; Zn-O  
1375     1520     1        ; Zn-O  
1375     1665     1        ; Zn-O  
1376     1457     1        ; Zn-O  
1376     1519     1        ; Zn-O  
1376     1662     1        ; Zn-O  
1377     1451     1        ; Zn-O  
1377     1514     1        ; Zn-O  
1377     1659     1        ; Zn-O  
1378     1441     1        ; Zn-O  
1378     1522     1        ; Zn-O  
1378     1666     1        ; Zn-O  
1379     1449     1        ; Zn-O  
1379     1530     1        ; Zn-O  
1379     1667     1        ; Zn-O  
1380     1443     1        ; Zn-O  
1380     1524     1        ; Zn-O  
1380     1669     1        ; Zn-O  
1381     1447     1        ; Zn-O  
1381     1525     1        ; Zn-O  
1381     1672     1        ; Zn-O  
1382     1445     1        ; Zn-O  
1382     1528     1        ; Zn-O  
1382     1673     1        ; Zn-O  
1383     1446     1        ; Zn-O  
1383     1529     1        ; Zn-O  
1383     1671     1        ; Zn-O  
1384     1444     1        ; Zn-O  
1384     1526     1        ; Zn-O  
1384     1670     1        ; Zn-O  
1385     1448     1        ; Zn-O  
1385     1527     1        ; Zn-O  
1385     1674     1        ; Zn-O  
1386     1442     1        ; Zn-O  
1386     1523     1        ; Zn-O  
1386     1668     1        ; Zn-O  
1387     1468     1        ; Zn-O  
1387     1549     1        ; Zn-O  
1387     1658     1        ; Zn-O  
1388     1472     1        ; Zn-O  
1388     1557     1        ; Zn-O  
1388     1657     1        ; Zn-O  
1389     1473     1        ; Zn-O  
1389     1553     1        ; Zn-O  
1389     1661     1        ; Zn-O  
1390     1469     1        ; Zn-O  
1390     1554     1        ; Zn-O  
1390     1659     1        ; Zn-O  
1391     1474     1        ; Zn-O  
1391     1551     1        ; Zn-O  
1391     1660     1        ; Zn-O  
1392     1475     1        ; Zn-O  
1392     1555     1        ; Zn-O  
1392     1663     1        ; Zn-O  
1393     1471     1        ; Zn-O  
1393     1552     1        ; Zn-O  
1393     1664     1        ; Zn-O  
1394     1470     1        ; Zn-O  
1394     1556     1        ; Zn-O  
1394     1665     1        ; Zn-O  
1395     1476     1        ; Zn-O  
1395     1550     1        ; Zn-O  
1395     1662     1        ; Zn-O  
1396     1459     1        ; Zn-O  
1396     1558     1        ; Zn-O  
1396     1667     1        ; Zn-O  
1397     1460     1        ; Zn-O  
1397     1561     1        ; Zn-O  
1397     1666     1        ; Zn-O  
1398     1463     1        ; Zn-O  
1398     1562     1        ; Zn-O  
1398     1669     1        ; Zn-O  
1399     1461     1        ; Zn-O  
1399     1559     1        ; Zn-O  
1399     1670     1        ; Zn-O  
1400     1466     1        ; Zn-O  
1400     1564     1        ; Zn-O  
1400     1672     1        ; Zn-O  
1401     1464     1        ; Zn-O  
1401     1563     1        ; Zn-O  
1401     1671     1        ; Zn-O  
1402     1465     1        ; Zn-O  
1402     1565     1        ; Zn-O  
1402     1674     1        ; Zn-O  
1403     1467     1        ; Zn-O  
1403     1566     1        ; Zn-O  
1403     1673     1        ; Zn-O  
1404     1462     1        ; Zn-O  
1404     1560     1        ; Zn-O  
1404     1668     1        ; Zn-O  
1405     1477     1        ; Zn-O  
1405     1568     1        ; Zn-O  
1405     1675     1        ; Zn-O  
1406     1478     1        ; Zn-O  
1406     1570     1        ; Zn-O  
1406     1678     1        ; Zn-O  
1407     1481     1        ; Zn-O  
1407     1571     1        ; Zn-O  
1407     1676     1        ; Zn-O  
1408     1480     1        ; Zn-O  
1408     1573     1        ; Zn-O  
1408     1681     1        ; Zn-O  
1409     1482     1        ; Zn-O  
1409     1567     1        ; Zn-O  
1409     1679     1        ; Zn-O  
1410     1479     1        ; Zn-O  
1410     1575     1        ; Zn-O  
1410     1682     1        ; Zn-O  
1411     1483     1        ; Zn-O  
1411     1574     1        ; Zn-O  
1411     1683     1        ; Zn-O  
1412     1484     1        ; Zn-O  
1412     1572     1        ; Zn-O  
1412     1680     1        ; Zn-O  
1413     1485     1        ; Zn-O  
1413     1569     1        ; Zn-O  
1413     1677     1        ; Zn-O  
1414     1495     1        ; Zn-O  
1414     1531     1        ; Zn-O  
1414     1675     1        ; Zn-O  
1415     1499     1        ; Zn-O  
1415     1533     1        ; Zn-O  
1415     1679     1        ; Zn-O  
1416     1498     1        ; Zn-O  
1416     1534     1        ; Zn-O  
1416     1678     1        ; Zn-O  
1417     1501     1        ; Zn-O  
1417     1537     1        ; Zn-O  
1417     1676     1        ; Zn-O  
1418     1502     1        ; Zn-O  
1418     1539     1        ; Zn-O  
1418     1683     1        ; Zn-O  
1419     1497     1        ; Zn-O  
1419     1536     1        ; Zn-O  
1419     1681     1        ; Zn-O  
1420     1496     1        ; Zn-O  
1420     1532     1        ; Zn-O  
1420     1682     1        ; Zn-O  
1421     1500     1        ; Zn-O  
1421     1535     1        ; Zn-O  
1421     1680     1        ; Zn-O  
1422     1503     1        ; Zn-O  
1422     1538     1        ; Zn-O  
1422     1677     1        ; Zn-O  
1423     1489     1        ; Zn-O  
1423     1578     1        ; Zn-O  
1423     1688     1        ; Zn-O  
1424     1488     1        ; Zn-O  
1424     1581     1        ; Zn-O  
1424     1687     1        ; Zn-O  
1425     1486     1        ; Zn-O  
1425     1583     1        ; Zn-O  
1425     1684     1        ; Zn-O  
1426     1490     1        ; Zn-O  
1426     1579     1        ; Zn-O  
1426     1686     1        ; Zn-O  
1427     1493     1        ; Zn-O  
1427     1576     1        ; Zn-O  
1427     1689     1        ; Zn-O  
1428     1491     1        ; Zn-O  
1428     1580     1        ; Zn-O  
1428     1691     1        ; Zn-O  
1429     1492     1        ; Zn-O  
1429     1582     1        ; Zn-O  
1429     1692     1        ; Zn-O  
1430     1487     1        ; Zn-O  
1430     1577     1        ; Zn-O  
1430     1685     1        ; Zn-O  
1431     1494     1        ; Zn-O  
1431     1584     1        ; Zn-O  
1431     1690     1        ; Zn-O  
1432     1504     1        ; Zn-O  
1432     1541     1        ; Zn-O  
1432     1685     1        ; Zn-O  
1433     1505     1        ; Zn-O  
1433     1540     1        ; Zn-O  
1433     1684     1        ; Zn-O  
1434     1506     1        ; Zn-O  
1434     1546     1        ; Zn-O  
1434     1688     1        ; Zn-O  
1435     1507     1        ; Zn-O  
1435     1542     1        ; Zn-O  
1435     1691     1        ; Zn-O  
1436     1510     1        ; Zn-O  
1436     1547     1        ; Zn-O  
1436     1692     1        ; Zn-O  
1437     1508     1        ; Zn-O  
1437     1544     1        ; Zn-O  
1437     1687     1        ; Zn-O  
1438     1511     1        ; Zn-O  
1438     1543     1        ; Zn-O  
1438     1690     1        ; Zn-O  
1439     1512     1        ; Zn-O  
1439     1548     1        ; Zn-O  
1439     1689     1        ; Zn-O  
1440     1509     1        ; Zn-O  
1440     1545     1        ; Zn-O  
1440     1686     1        ; Zn-O  
1441     1585     1        ; Zn-O  
1441     1693     1        ; Zn-O  
1442     1587     1        ; Zn-O  
1442     1696     1        ; Zn-O  
1443     1589     1        ; Zn-O  
1443     1695     1        ; Zn-O  
1444     1586     1        ; Zn-O  
1444     1697     1        ; Zn-O  
1445     1592     1        ; Zn-O  
1445     1701     1        ; Zn-O  
1446     1593     1        ; Zn-O  
1446     1699     1        ; Zn-O  
1447     1591     1        ; Zn-O  
1447     1698     1        ; Zn-O  
1448     1588     1        ; Zn-O  
1448     1700     1        ; Zn-O  
1449     1590     1        ; Zn-O  
1449     1694     1        ; Zn-O  
1450     1594     1        ; Zn-O  
1450     1704     1        ; Zn-O  
1451     1595     1        ; Zn-O  
1451     1702     1        ; Zn-O  
1452     1596     1        ; Zn-O  
1452     1706     1        ; Zn-O  
1453     1599     1        ; Zn-O  
1453     1709     1        ; Zn-O  
1454     1600     1        ; Zn-O  
1454     1708     1        ; Zn-O  
1455     1597     1        ; Zn-O  
1455     1710     1        ; Zn-O  
1456     1598     1        ; Zn-O  
1456     1707     1        ; Zn-O  
1457     1601     1        ; Zn-O  
1457     1705     1        ; Zn-O  
1458     1602     1        ; Zn-O  
1458     1703     1        ; Zn-O  
1459     1621     1        ; Zn-O  
1459     1694     1        ; Zn-O  
1460     1624     1        ; Zn-O  
1460     1693     1        ; Zn-O  
1461     1625     1        ; Zn-O  
1461     1697     1        ; Zn-O  
1462     1623     1        ; Zn-O  
1462     1696     1        ; Zn-O  
1463     1622     1        ; Zn-O  
1463     1695     1        ; Zn-O  
1464     1627     1        ; Zn-O  
1464     1699     1        ; Zn-O  
1465     1629     1        ; Zn-O  
1465     1700     1        ; Zn-O  
1466     1626     1        ; Zn-O  
1466     1698     1        ; Zn-O  
1467     1628     1        ; Zn-O  
1467     1701     1        ; Zn-O  
1468     1630     1        ; Zn-O  
1468     1703     1        ; Zn-O  
1469     1637     1        ; Zn-O  
1469     1702     1        ; Zn-O  
1470     1632     1        ; Zn-O  
1470     1706     1        ; Zn-O  
1471     1635     1        ; Zn-O  
1471     1709     1        ; Zn-O  
1472     1638     1        ; Zn-O  
1472     1704     1        ; Zn-O  
1473     1636     1        ; Zn-O  
1473     1710     1        ; Zn-O  
1474     1633     1        ; Zn-O  
1474     1708     1        ; Zn-O  
1475     1634     1        ; Zn-O  
1475     1707     1        ; Zn-O  
1476     1631     1        ; Zn-O  
1476     1705     1        ; Zn-O  
1477     1640     1        ; Zn-O  
1477     1711     1        ; Zn-O  
1478     1643     1        ; Zn-O  
1478     1713     1        ; Zn-O  
1479     1642     1        ; Zn-O  
1479     1712     1        ; Zn-O  
1480     1647     1        ; Zn-O  
1480     1718     1        ; Zn-O  
1481     1646     1        ; Zn-O  
1481     1717     1        ; Zn-O  
1482     1644     1        ; Zn-O  
1482     1715     1        ; Zn-O  
1483     1645     1        ; Zn-O  
1483     1716     1        ; Zn-O  
1484     1641     1        ; Zn-O  
1484     1714     1        ; Zn-O  
1485     1639     1        ; Zn-O  
1485     1719     1        ; Zn-O  
1486     1656     1        ; Zn-O  
1486     1727     1        ; Zn-O  
1487     1649     1        ; Zn-O  
1487     1720     1        ; Zn-O  
1488     1655     1        ; Zn-O  
1488     1726     1        ; Zn-O  
1489     1652     1        ; Zn-O  
1489     1722     1        ; Zn-O  
1490     1651     1        ; Zn-O  
1490     1721     1        ; Zn-O  
1491     1653     1        ; Zn-O  
1491     1725     1        ; Zn-O  
1492     1650     1        ; Zn-O  
1492     1724     1        ; Zn-O  
1493     1648     1        ; Zn-O  
1493     1728     1        ; Zn-O  
1494     1654     1        ; Zn-O  
1494     1723     1        ; Zn-O  
1495     1603     1        ; Zn-O  
1495     1711     1        ; Zn-O  
1496     1611     1        ; Zn-O  
1496     1712     1        ; Zn-O  
1497     1604     1        ; Zn-O  
1497     1718     1        ; Zn-O  
1498     1606     1        ; Zn-O  
1498     1713     1        ; Zn-O  
1499     1605     1        ; Zn-O  
1499     1715     1        ; Zn-O  
1500     1609     1        ; Zn-O  
1500     1714     1        ; Zn-O  
1501     1607     1        ; Zn-O  
1501     1717     1        ; Zn-O  
1502     1608     1        ; Zn-O  
1502     1716     1        ; Zn-O  
1503     1610     1        ; Zn-O  
1503     1719     1        ; Zn-O  
1504     1612     1        ; Zn-O  
1504     1720     1        ; Zn-O  
1505     1619     1        ; Zn-O  
1505     1727     1        ; Zn-O  
1506     1613     1        ; Zn-O  
1506     1722     1        ; Zn-O  
1507     1620     1        ; Zn-O  
1507     1725     1        ; Zn-O  
1508     1616     1        ; Zn-O  
1508     1726     1        ; Zn-O  
1509     1618     1        ; Zn-O  
1509     1721     1        ; Zn-O  
1510     1614     1        ; Zn-O  
1510     1724     1        ; Zn-O  
1511     1615     1        ; Zn-O  
1511     1723     1        ; Zn-O  
1512     1617     1        ; Zn-O  
1512     1728     1        ; Zn-O  
1513     1585     1        ; Zn-O  
1513     1603     1        ; Zn-O  
1514     1593     1        ; Zn-O  
1514     1604     1        ; Zn-O  
1515     1586     1        ; Zn-O  
1515     1606     1        ; Zn-O  
1516     1591     1        ; Zn-O  
1516     1607     1        ; Zn-O  
1517     1587     1        ; Zn-O  
1517     1609     1        ; Zn-O  
1518     1589     1        ; Zn-O  
1518     1605     1        ; Zn-O  
1519     1588     1        ; Zn-O  
1519     1608     1        ; Zn-O  
1520     1592     1        ; Zn-O  
1520     1610     1        ; Zn-O  
1521     1590     1        ; Zn-O  
1521     1611     1        ; Zn-O  
1522     1595     1        ; Zn-O  
1522     1612     1        ; Zn-O  
1523     1594     1        ; Zn-O  
1523     1619     1        ; Zn-O  
1524     1596     1        ; Zn-O  
1524     1615     1        ; Zn-O  
1525     1600     1        ; Zn-O  
1525     1613     1        ; Zn-O  
1526     1602     1        ; Zn-O  
1526     1618     1        ; Zn-O  
1527     1597     1        ; Zn-O  
1527     1616     1        ; Zn-O  
1528     1598     1        ; Zn-O  
1528     1617     1        ; Zn-O  
1529     1599     1        ; Zn-O  
1529     1614     1        ; Zn-O  
1530     1601     1        ; Zn-O  
1530     1620     1        ; Zn-O  
1531     1585     1        ; Zn-O  
1531     1612     1        ; Zn-O  
1532     1590     1        ; Zn-O  
1532     1620     1        ; Zn-O  
1533     1589     1        ; Zn-O  
1533     1615     1        ; Zn-O  
1534     1586     1        ; Zn-O  
1534     1618     1        ; Zn-O  
1535     1587     1        ; Zn-O  
1535     1619     1        ; Zn-O  
1536     1593     1        ; Zn-O  
1536     1614     1        ; Zn-O  
1537     1591     1        ; Zn-O  
1537     1613     1        ; Zn-O  
1538     1592     1        ; Zn-O  
1538     1617     1        ; Zn-O  
1539     1588     1        ; Zn-O  
1539     1616     1        ; Zn-O  
1540     1594     1        ; Zn-O  
1540     1603     1        ; Zn-O  
1541     1595     1        ; Zn-O  
1541     1604     1        ; Zn-O  
1542     1601     1        ; Zn-O  
1542     1608     1        ; Zn-O  
1543     1596     1        ; Zn-O  
1543     1610     1        ; Zn-O  
1544     1597     1        ; Zn-O  
1544     1606     1        ; Zn-O  
1545     1602     1        ; Zn-O  
1545     1611     1        ; Zn-O  
1546     1600     1        ; Zn-O  
1546     1605     1        ; Zn-O  
1547     1599     1        ; Zn-O  
1547     1609     1        ; Zn-O  
1548     1598     1        ; Zn-O  
1548     1607     1        ; Zn-O  
1549     1621     1        ; Zn-O  
1549     1711     1        ; Zn-O  
1550     1629     1        ; Zn-O  
1550     1718     1        ; Zn-O  
1551     1622     1        ; Zn-O  
1551     1713     1        ; Zn-O  
1552     1623     1        ; Zn-O  
1552     1715     1        ; Zn-O  
1553     1625     1        ; Zn-O  
1553     1714     1        ; Zn-O  
1554     1627     1        ; Zn-O  
1554     1717     1        ; Zn-O  
1555     1626     1        ; Zn-O  
1555     1716     1        ; Zn-O  
1556     1628     1        ; Zn-O  
1556     1712     1        ; Zn-O  
1557     1624     1        ; Zn-O  
1557     1719     1        ; Zn-O  
1558     1631     1        ; Zn-O  
1558     1720     1        ; Zn-O  
1559     1630     1        ; Zn-O  
1559     1727     1        ; Zn-O  
1560     1638     1        ; Zn-O  
1560     1723     1        ; Zn-O  
1561     1637     1        ; Zn-O  
1561     1728     1        ; Zn-O  
1562     1632     1        ; Zn-O  
1562     1721     1        ; Zn-O  
1563     1635     1        ; Zn-O  
1563     1722     1        ; Zn-O  
1564     1633     1        ; Zn-O  
1564     1726     1        ; Zn-O  
1565     1636     1        ; Zn-O  
1565     1724     1        ; Zn-O  
1566     1634     1        ; Zn-O  
1566     1725     1        ; Zn-O  
1567     1654     1        ; Zn-O  
1567     1696     1        ; Zn-O  
1568     1649     1        ; Zn-O  
1568     1694     1        ; Zn-O  
1569     1648     1        ; Zn-O  
1569     1693     1        ; Zn-O  
1570     1651     1        ; Zn-O  
1570     1695     1        ; Zn-O  
1571     1652     1        ; Zn-O  
1571     1699     1        ; Zn-O  
1572     1656     1        ; Zn-O  
1572     1697     1        ; Zn-O  
1573     1650     1        ; Zn-O  
1573     1700     1        ; Zn-O  
1574     1655     1        ; Zn-O  
1574     1698     1        ; Zn-O  
1575     1653     1        ; Zn-O  
1575     1701     1        ; Zn-O  
1576     1646     1        ; Zn-O  
1576     1702     1        ; Zn-O  
1577     1647     1        ; Zn-O  
1577     1705     1        ; Zn-O  
1578     1644     1        ; Zn-O  
1578     1709     1        ; Zn-O  
1579     1642     1        ; Zn-O  
1579     1706     1        ; Zn-O  
1580     1645     1        ; Zn-O  
1580     1707     1        ; Zn-O  
1581     1643     1        ; Zn-O  
1581     1708     1        ; Zn-O  
1582     1641     1        ; Zn-O  
1582     1710     1        ; Zn-O  
1583     1640     1        ; Zn-O  
1583     1703     1        ; Zn-O  
1584     1639     1        ; Zn-O  
1584     1704     1        ; Zn-O  
1621     1675     1        ; Zn-O  
1622     1678     1        ; Zn-O  
1623     1679     1        ; Zn-O  
1624     1677     1        ; Zn-O  
1625     1680     1        ; Zn-O  
1626     1683     1        ; Zn-O  
1627     1676     1        ; Zn-O  
1628     1682     1        ; Zn-O  
1629     1681     1        ; Zn-O  
1630     1684     1        ; Zn-O  
1631     1685     1        ; Zn-O  
1632     1686     1        ; Zn-O  
1633     1687     1        ; Zn-O  
1634     1691     1        ; Zn-O  
1635     1688     1        ; Zn-O  
1636     1692     1        ; Zn-O  
1637     1689     1        ; Zn-O  
1638     1690     1        ; Zn-O  
1639     1657     1        ; Zn-O  
1640     1658     1        ; Zn-O  
1641     1661     1        ; Zn-O  
1642     1665     1        ; Zn-O  
1643     1660     1        ; Zn-O  
1644     1664     1        ; Zn-O  
1645     1663     1        ; Zn-O  
1646     1659     1        ; Zn-O  
1647     1662     1        ; Zn-O  
1648     1666     1        ; Zn-O  
1649     1667     1        ; Zn-O  
1650     1674     1        ; Zn-O  
1651     1669     1        ; Zn-O  
1652     1671     1        ; Zn-O  
1653     1673     1        ; Zn-O  
1654     1668     1        ; Zn-O  
1655     1672     1        ; Zn-O  
1656     1670     1        ; Zn-O  
1657     1693     1        ; Zn-O  
1658     1694     1        ; Zn-O  
1659     1699     1        ; Zn-O  
1660     1695     1        ; Zn-O  
1661     1697     1        ; Zn-O  
1662     1700     1        ; Zn-O  
1663     1698     1        ; Zn-O  
1664     1696     1        ; Zn-O  
1665     1701     1        ; Zn-O  
1666     1702     1        ; Zn-O  
1667     1705     1        ; Zn-O  
1668     1704     1        ; Zn-O  
1669     1706     1        ; Zn-O  
1670     1703     1        ; Zn-O  
1671     1709     1        ; Zn-O  
1672     1708     1        ; Zn-O  
1673     1707     1        ; Zn-O  
1674     1710     1        ; Zn-O  
1675     1720     1        ; Zn-O  
1676     1722     1        ; Zn-O  
1677     1728     1        ; Zn-O  
1678     1721     1        ; Zn-O  
1679     1723     1        ; Zn-O  
1680     1727     1        ; Zn-O  
1681     1724     1        ; Zn-O  
1682     1725     1        ; Zn-O  
1683     1726     1        ; Zn-O  
1684     1711     1        ; Zn-O  
1685     1718     1        ; Zn-O  
1686     1712     1        ; Zn-O  
1687     1713     1        ; Zn-O  
1688     1715     1        ; Zn-O  
1689     1717     1        ; Zn-O  
1690     1719     1        ; Zn-O  
1691     1716     1        ; Zn-O  
1692     1714     1        ; Zn-O  
1765     1909     1        ; O-H   
1766     1912     1        ; O-H   
1767     1913     1        ; O-H   
1768     1910     1        ; O-H   
1769     1915     1        ; O-H   
1770     1917     1        ; O-H   
1771     1916     1        ; O-H   
1772     1911     1        ; O-H   
1773     1914     1        ; O-H   
1774     1918     1        ; O-H   
1775     1919     1        ; O-H   
1776     1921     1        ; O-H   
1777     1920     1        ; O-H   
1778     1923     1        ; O-H   
1779     1922     1        ; O-H   
1780     1924     1        ; O-H   
1781     1925     1        ; O-H   
1782     1926     1        ; O-H   
1783     1927     1        ; O-H   
1784     1929     1        ; O-H   
1785     1928     1        ; O-H   
1786     1930     1        ; O-H   
1787     1931     1        ; O-H   
1788     1932     1        ; O-H   
1789     1933     1        ; O-H   
1790     1934     1        ; O-H   
1791     1935     1        ; O-H   
1792     1936     1        ; O-H   
1793     1937     1        ; O-H   
1794     1939     1        ; O-H   
1795     1938     1        ; O-H   
1796     1942     1        ; O-H   
1797     1940     1        ; O-H   
1798     1943     1        ; O-H   
1799     1941     1        ; O-H   
1800     1944     1        ; O-H   
1801     1946     1        ; O-H   
1802     1945     1        ; O-H   
1803     1947     1        ; O-H   
1804     1949     1        ; O-H   
1805     1951     1        ; O-H   
1806     1948     1        ; O-H   
1807     1952     1        ; O-H   
1808     1950     1        ; O-H   
1809     1953     1        ; O-H   
1810     1955     1        ; O-H   
1811     1954     1        ; O-H   
1812     1956     1        ; O-H   
1813     1958     1        ; O-H   
1814     1957     1        ; O-H   
1815     1960     1        ; O-H   
1816     1961     1        ; O-H   
1817     1962     1        ; O-H   
1818     1959     1        ; O-H   
1819     1964     1        ; O-H   
1820     1967     1        ; O-H   
1821     1965     1        ; O-H   
1822     1969     1        ; O-H   
1823     1963     1        ; O-H   
1824     1968     1        ; O-H   
1825     1966     1        ; O-H   
1826     1970     1        ; O-H   
1827     1971     1        ; O-H   
1828     1976     1        ; O-H   
1829     1973     1        ; O-H   
1830     1972     1        ; O-H   
1831     1975     1        ; O-H   
1832     1977     1        ; O-H   
1833     1979     1        ; O-H   
1834     1974     1        ; O-H   
1835     1978     1        ; O-H   
1836     1980     1        ; O-H   

[ angles ]
;  i        j        k        func    desc     
  42        1     1841     1        ; Zn-O-H 
  42        1     1842     1        ; Zn-O-H 
1841        1     1842     1        ; H-O-H  
  40        2     1837     1        ; Zn-O-H 
  40        2     1838     1        ; Zn-O-H 
1837        2     1838     1        ; H-O-H  
  41        3     1843     1        ; Zn-O-H 
  41        3     1844     1        ; Zn-O-H 
1843        3     1844     1        ; H-O-H  
  38        4     1839     1        ; Zn-O-H 
  38        4     1840     1        ; Zn-O-H 
1839        4     1840     1        ; H-O-H  
  37        5     1845     1        ; Zn-O-H 
  37        5     1846     1        ; Zn-O-H 
1845        5     1846     1        ; H-O-H  
  39        6     1847     1        ; Zn-O-H 
  39        6     1850     1        ; Zn-O-H 
1847        6     1850     1        ; H-O-H  
  43        7     1851     1        ; Zn-O-H 
  43        7     1852     1        ; Zn-O-H 
1851        7     1852     1        ; H-O-H  
  45        8     1848     1        ; Zn-O-H 
  45        8     1849     1        ; Zn-O-H 
1848        8     1849     1        ; H-O-H  
  44        9     1853     1        ; Zn-O-H 
  44        9     1854     1        ; Zn-O-H 
1853        9     1854     1        ; H-O-H  
 181       10     1855     1        ; Zn-O-H 
 181       10     1856     1        ; Zn-O-H 
1855       10     1856     1        ; H-O-H  
 182       11     1857     1        ; Zn-O-H 
 182       11     1858     1        ; Zn-O-H 
1857       11     1858     1        ; H-O-H  
 183       12     1859     1        ; Zn-O-H 
 183       12     1860     1        ; Zn-O-H 
1859       12     1860     1        ; H-O-H  
 184       13     1861     1        ; Zn-O-H 
 184       13     1862     1        ; Zn-O-H 
1861       13     1862     1        ; H-O-H  
 189       14     1863     1        ; Zn-O-H 
 189       14     1866     1        ; Zn-O-H 
1863       14     1866     1        ; H-O-H  
 187       15     1864     1        ; Zn-O-H 
 187       15     1865     1        ; Zn-O-H 
1864       15     1865     1        ; H-O-H  
 186       16     1867     1        ; Zn-O-H 
 186       16     1868     1        ; Zn-O-H 
1867       16     1868     1        ; H-O-H  
 185       17     1871     1        ; Zn-O-H 
 185       17     1872     1        ; Zn-O-H 
1871       17     1872     1        ; H-O-H  
 188       18     1869     1        ; Zn-O-H 
 188       18     1870     1        ; Zn-O-H 
1869       18     1870     1        ; H-O-H  
 191       19     1873     1        ; Zn-O-H 
 191       19     1874     1        ; Zn-O-H 
1873       19     1874     1        ; H-O-H  
 190       20     1875     1        ; Zn-O-H 
 190       20     1876     1        ; Zn-O-H 
1875       20     1876     1        ; H-O-H  
 192       21     1877     1        ; Zn-O-H 
 192       21     1878     1        ; Zn-O-H 
1877       21     1878     1        ; H-O-H  
 198       22     1879     1        ; Zn-O-H 
 198       22     1880     1        ; Zn-O-H 
1879       22     1880     1        ; H-O-H  
 197       23     1887     1        ; Zn-O-H 
 197       23     1888     1        ; Zn-O-H 
1887       23     1888     1        ; H-O-H  
 195       24     1881     1        ; Zn-O-H 
 195       24     1882     1        ; Zn-O-H 
1881       24     1882     1        ; H-O-H  
 193       25     1883     1        ; Zn-O-H 
 193       25     1884     1        ; Zn-O-H 
1883       25     1884     1        ; H-O-H  
 196       26     1885     1        ; Zn-O-H 
 196       26     1886     1        ; Zn-O-H 
1885       26     1886     1        ; H-O-H  
 194       27     1889     1        ; Zn-O-H 
 194       27     1890     1        ; Zn-O-H 
1889       27     1890     1        ; H-O-H  
 199       28     1895     1        ; Zn-O-H 
 199       28     1896     1        ; Zn-O-H 
1895       28     1896     1        ; H-O-H  
 203       29     1891     1        ; Zn-O-H 
 203       29     1892     1        ; Zn-O-H 
1891       29     1892     1        ; H-O-H  
 200       30     1897     1        ; Zn-O-H 
 200       30     1898     1        ; Zn-O-H 
1897       30     1898     1        ; H-O-H  
 207       31     1893     1        ; Zn-O-H 
 207       31     1894     1        ; Zn-O-H 
1893       31     1894     1        ; H-O-H  
 202       32     1899     1        ; Zn-O-H 
 202       32     1900     1        ; Zn-O-H 
1899       32     1900     1        ; H-O-H  
 206       33     1903     1        ; Zn-O-H 
 206       33     1904     1        ; Zn-O-H 
1903       33     1904     1        ; H-O-H  
 204       34     1907     1        ; Zn-O-H 
 204       34     1908     1        ; Zn-O-H 
1907       34     1908     1        ; H-O-H  
 201       35     1905     1        ; Zn-O-H 
 201       35     1906     1        ; Zn-O-H 
1905       35     1906     1        ; H-O-H  
 205       36     1901     1        ; Zn-O-H 
 205       36     1902     1        ; Zn-O-H 
1901       36     1902     1        ; H-O-H  
  42      109     1982     1        ; Zn-O-H 
 256      109     1982     1        ; Zn-O-H 
 410      109     1982     1        ; Zn-O-H 
  37      110     1986     1        ; Zn-O-H 
 253      110     1986     1        ; Zn-O-H 
 407      110     1986     1        ; Zn-O-H 
  41      111     1985     1        ; Zn-O-H 
 260      111     1985     1        ; Zn-O-H 
 406      111     1985     1        ; Zn-O-H 
  39      112     1987     1        ; Zn-O-H 
 255      112     1987     1        ; Zn-O-H 
 411      112     1987     1        ; Zn-O-H 
  38      113     1984     1        ; Zn-O-H 
 257      113     1984     1        ; Zn-O-H 
 413      113     1984     1        ; Zn-O-H 
  40      114     1981     1        ; Zn-O-H 
 254      114     1981     1        ; Zn-O-H 
 414      114     1981     1        ; Zn-O-H 
  44      115     1983     1        ; Zn-O-H 
 258      115     1983     1        ; Zn-O-H 
 409      115     1983     1        ; Zn-O-H 
  45      116     1988     1        ; Zn-O-H 
 261      116     1988     1        ; Zn-O-H 
 408      116     1988     1        ; Zn-O-H 
  43      117     1989     1        ; Zn-O-H 
 259      117     1989     1        ; Zn-O-H 
 412      117     1989     1        ; Zn-O-H 
  46      118     1990     1        ; Zn-O-H 
 265      118     1990     1        ; Zn-O-H 
 397      118     1990     1        ; Zn-O-H 
  48      119     1993     1        ; Zn-O-H 
 270      119     1993     1        ; Zn-O-H 
 402      119     1993     1        ; Zn-O-H 
  49      120     1995     1        ; Zn-O-H 
 262      120     1995     1        ; Zn-O-H 
 399      120     1995     1        ; Zn-O-H 
  47      121     1996     1        ; Zn-O-H 
 263      121     1996     1        ; Zn-O-H 
 404      121     1996     1        ; Zn-O-H 
  52      122     1992     1        ; Zn-O-H 
 267      122     1992     1        ; Zn-O-H 
 398      122     1992     1        ; Zn-O-H 
  53      123     1997     1        ; Zn-O-H 
 269      123     1997     1        ; Zn-O-H 
 405      123     1997     1        ; Zn-O-H 
  51      124     1998     1        ; Zn-O-H 
 264      124     1998     1        ; Zn-O-H 
 400      124     1998     1        ; Zn-O-H 
  54      125     1991     1        ; Zn-O-H 
 266      125     1991     1        ; Zn-O-H 
 403      125     1991     1        ; Zn-O-H 
  50      126     1994     1        ; Zn-O-H 
 268      126     1994     1        ; Zn-O-H 
 401      126     1994     1        ; Zn-O-H 
  65      127     1999     1        ; Zn-O-H 
 271      127     1999     1        ; Zn-O-H 
 361      127     1999     1        ; Zn-O-H 
  66      128     2000     1        ; Zn-O-H 
 272      128     2000     1        ; Zn-O-H 
 368      128     2000     1        ; Zn-O-H 
  64      129     2001     1        ; Zn-O-H 
 273      129     2001     1        ; Zn-O-H 
 362      129     2001     1        ; Zn-O-H 
  68      130     2003     1        ; Zn-O-H 
 276      130     2003     1        ; Zn-O-H 
 364      130     2003     1        ; Zn-O-H 
  69      131     2004     1        ; Zn-O-H 
 275      131     2004     1        ; Zn-O-H 
 363      131     2004     1        ; Zn-O-H 
  70      132     2002     1        ; Zn-O-H 
 274      132     2002     1        ; Zn-O-H 
 366      132     2002     1        ; Zn-O-H 
  71      133     2007     1        ; Zn-O-H 
 279      133     2007     1        ; Zn-O-H 
 369      133     2007     1        ; Zn-O-H 
  67      134     2006     1        ; Zn-O-H 
 277      134     2006     1        ; Zn-O-H 
 365      134     2006     1        ; Zn-O-H 
  72      135     2005     1        ; Zn-O-H 
 278      135     2005     1        ; Zn-O-H 
 367      135     2005     1        ; Zn-O-H 
  62      136     2015     1        ; Zn-O-H 
 280      136     2015     1        ; Zn-O-H 
 373      136     2015     1        ; Zn-O-H 
  59      137     2012     1        ; Zn-O-H 
 284      137     2012     1        ; Zn-O-H 
 372      137     2012     1        ; Zn-O-H 
  61      138     2013     1        ; Zn-O-H 
 281      138     2013     1        ; Zn-O-H 
 371      138     2013     1        ; Zn-O-H 
  63      139     2011     1        ; Zn-O-H 
 283      139     2011     1        ; Zn-O-H 
 377      139     2011     1        ; Zn-O-H 
  56      140     2009     1        ; Zn-O-H 
 282      140     2009     1        ; Zn-O-H 
 370      140     2009     1        ; Zn-O-H 
  58      141     2010     1        ; Zn-O-H 
 286      141     2010     1        ; Zn-O-H 
 375      141     2010     1        ; Zn-O-H 
  55      142     2008     1        ; Zn-O-H 
 285      142     2008     1        ; Zn-O-H 
 374      142     2008     1        ; Zn-O-H 
  57      143     2014     1        ; Zn-O-H 
 287      143     2014     1        ; Zn-O-H 
 378      143     2014     1        ; Zn-O-H 
  60      144     2016     1        ; Zn-O-H 
 288      144     2016     1        ; Zn-O-H 
 376      144     2016     1        ; Zn-O-H 
  82      145     2020     1        ; Zn-O-H 
 273      145     2020     1        ; Zn-O-H 
 380      145     2020     1        ; Zn-O-H 
  89      146     2022     1        ; Zn-O-H 
 276      146     2022     1        ; Zn-O-H 
 382      146     2022     1        ; Zn-O-H 
  83      147     2018     1        ; Zn-O-H 
 272      147     2018     1        ; Zn-O-H 
 379      147     2018     1        ; Zn-O-H 
  84      148     2017     1        ; Zn-O-H 
 271      148     2017     1        ; Zn-O-H 
 381      148     2017     1        ; Zn-O-H 
  85      149     2021     1        ; Zn-O-H 
 275      149     2021     1        ; Zn-O-H 
 384      149     2021     1        ; Zn-O-H 
  86      150     2019     1        ; Zn-O-H 
 274      150     2019     1        ; Zn-O-H 
 383      150     2019     1        ; Zn-O-H 
  88      151     2023     1        ; Zn-O-H 
 279      151     2023     1        ; Zn-O-H 
 386      151     2023     1        ; Zn-O-H 
  87      152     2024     1        ; Zn-O-H 
 277      152     2024     1        ; Zn-O-H 
 385      152     2024     1        ; Zn-O-H 
  90      153     2025     1        ; Zn-O-H 
 278      153     2025     1        ; Zn-O-H 
 387      153     2025     1        ; Zn-O-H 
  79      154     2028     1        ; Zn-O-H 
 281      154     2028     1        ; Zn-O-H 
 395      154     2028     1        ; Zn-O-H 
  73      155     2030     1        ; Zn-O-H 
 282      155     2030     1        ; Zn-O-H 
 389      155     2030     1        ; Zn-O-H 
  74      156     2027     1        ; Zn-O-H 
 285      156     2027     1        ; Zn-O-H 
 390      156     2027     1        ; Zn-O-H 
  76      157     2026     1        ; Zn-O-H 
 283      157     2026     1        ; Zn-O-H 
 388      157     2026     1        ; Zn-O-H 
  77      158     2029     1        ; Zn-O-H 
 284      158     2029     1        ; Zn-O-H 
 396      158     2029     1        ; Zn-O-H 
  75      159     2032     1        ; Zn-O-H 
 287      159     2032     1        ; Zn-O-H 
 392      159     2032     1        ; Zn-O-H 
  78      160     2031     1        ; Zn-O-H 
 286      160     2031     1        ; Zn-O-H 
 391      160     2031     1        ; Zn-O-H 
  81      161     2033     1        ; Zn-O-H 
 280      161     2033     1        ; Zn-O-H 
 394      161     2033     1        ; Zn-O-H 
  80      162     2034     1        ; Zn-O-H 
 288      162     2034     1        ; Zn-O-H 
 393      162     2034     1        ; Zn-O-H 
  93      163     2041     1        ; Zn-O-H 
 269      163     2041     1        ; Zn-O-H 
 416      163     2041     1        ; Zn-O-H 
  91      164     2035     1        ; Zn-O-H 
 262      164     2035     1        ; Zn-O-H 
 417      164     2035     1        ; Zn-O-H 
  96      165     2038     1        ; Zn-O-H 
 264      165     2038     1        ; Zn-O-H 
 418      165     2038     1        ; Zn-O-H 
  94      166     2042     1        ; Zn-O-H 
 268      166     2042     1        ; Zn-O-H 
 419      166     2042     1        ; Zn-O-H 
  98      167     2040     1        ; Zn-O-H 
 266      167     2040     1        ; Zn-O-H 
 423      167     2040     1        ; Zn-O-H 
  99      168     2037     1        ; Zn-O-H 
 265      168     2037     1        ; Zn-O-H 
 422      168     2037     1        ; Zn-O-H 
  97      169     2043     1        ; Zn-O-H 
 267      169     2043     1        ; Zn-O-H 
 420      169     2043     1        ; Zn-O-H 
  95      170     2039     1        ; Zn-O-H 
 263      170     2039     1        ; Zn-O-H 
 421      170     2039     1        ; Zn-O-H 
  92      171     2036     1        ; Zn-O-H 
 270      171     2036     1        ; Zn-O-H 
 415      171     2036     1        ; Zn-O-H 
 101      172     2044     1        ; Zn-O-H 
 253      172     2044     1        ; Zn-O-H 
 425      172     2044     1        ; Zn-O-H 
 100      173     2045     1        ; Zn-O-H 
 257      173     2045     1        ; Zn-O-H 
 424      173     2045     1        ; Zn-O-H 
 102      174     2046     1        ; Zn-O-H 
 259      174     2046     1        ; Zn-O-H 
 426      174     2046     1        ; Zn-O-H 
 104      175     2048     1        ; Zn-O-H 
 254      175     2048     1        ; Zn-O-H 
 432      175     2048     1        ; Zn-O-H 
 103      176     2047     1        ; Zn-O-H 
 260      176     2047     1        ; Zn-O-H 
 431      176     2047     1        ; Zn-O-H 
 107      177     2050     1        ; Zn-O-H 
 255      177     2050     1        ; Zn-O-H 
 428      177     2050     1        ; Zn-O-H 
 106      178     2052     1        ; Zn-O-H 
 256      178     2052     1        ; Zn-O-H 
 429      178     2052     1        ; Zn-O-H 
 105      179     2049     1        ; Zn-O-H 
 258      179     2049     1        ; Zn-O-H 
 427      179     2049     1        ; Zn-O-H 
 108      180     2051     1        ; Zn-O-H 
 261      180     2051     1        ; Zn-O-H 
 430      180     2051     1        ; Zn-O-H 
  46     1765     1909     1        ; Zn-O-H 
  54     1766     1912     1        ; Zn-O-H 
  48     1767     1913     1        ; Zn-O-H 
  50     1768     1910     1        ; Zn-O-H 
  52     1769     1915     1        ; Zn-O-H 
  51     1770     1917     1        ; Zn-O-H 
  47     1771     1916     1        ; Zn-O-H 
  53     1772     1911     1        ; Zn-O-H 
  49     1773     1914     1        ; Zn-O-H 
  55     1774     1918     1        ; Zn-O-H 
  56     1775     1919     1        ; Zn-O-H 
  57     1776     1921     1        ; Zn-O-H 
  58     1777     1920     1        ; Zn-O-H 
  61     1778     1923     1        ; Zn-O-H 
  59     1779     1922     1        ; Zn-O-H 
  62     1780     1924     1        ; Zn-O-H 
  63     1781     1925     1        ; Zn-O-H 
  60     1782     1926     1        ; Zn-O-H 
  64     1783     1927     1        ; Zn-O-H 
  70     1784     1929     1        ; Zn-O-H 
  66     1785     1928     1        ; Zn-O-H 
  67     1786     1930     1        ; Zn-O-H 
  69     1787     1931     1        ; Zn-O-H 
  72     1788     1932     1        ; Zn-O-H 
  68     1789     1933     1        ; Zn-O-H 
  71     1790     1934     1        ; Zn-O-H 
  65     1791     1935     1        ; Zn-O-H 
  74     1792     1936     1        ; Zn-O-H 
  73     1793     1937     1        ; Zn-O-H 
  75     1794     1939     1        ; Zn-O-H 
  78     1795     1938     1        ; Zn-O-H 
  81     1796     1942     1        ; Zn-O-H 
  77     1797     1940     1        ; Zn-O-H 
  79     1798     1943     1        ; Zn-O-H 
  76     1799     1941     1        ; Zn-O-H 
  80     1800     1944     1        ; Zn-O-H 
  82     1801     1946     1        ; Zn-O-H 
  83     1802     1945     1        ; Zn-O-H 
  86     1803     1947     1        ; Zn-O-H 
  88     1804     1949     1        ; Zn-O-H 
  89     1805     1951     1        ; Zn-O-H 
  85     1806     1948     1        ; Zn-O-H 
  87     1807     1952     1        ; Zn-O-H 
  90     1808     1950     1        ; Zn-O-H 
  84     1809     1953     1        ; Zn-O-H 
  91     1810     1955     1        ; Zn-O-H 
  93     1811     1954     1        ; Zn-O-H 
  99     1812     1956     1        ; Zn-O-H 
  92     1813     1958     1        ; Zn-O-H 
  98     1814     1957     1        ; Zn-O-H 
  94     1815     1960     1        ; Zn-O-H 
  95     1816     1961     1        ; Zn-O-H 
  97     1817     1962     1        ; Zn-O-H 
  96     1818     1959     1        ; Zn-O-H 
 100     1819     1964     1        ; Zn-O-H 
 102     1820     1967     1        ; Zn-O-H 
 101     1821     1965     1        ; Zn-O-H 
 107     1822     1969     1        ; Zn-O-H 
 103     1823     1963     1        ; Zn-O-H 
 105     1824     1968     1        ; Zn-O-H 
 104     1825     1966     1        ; Zn-O-H 
 106     1826     1970     1        ; Zn-O-H 
 108     1827     1971     1        ; Zn-O-H 
 210     1828     1976     1        ; Zn-O-H 
 208     1829     1973     1        ; Zn-O-H 
 216     1830     1972     1        ; Zn-O-H 
 209     1831     1975     1        ; Zn-O-H 
 215     1832     1977     1        ; Zn-O-H 
 212     1833     1979     1        ; Zn-O-H 
 214     1834     1974     1        ; Zn-O-H 
 213     1835     1978     1        ; Zn-O-H 
 211     1836     1980     1        ; Zn-O-H 

[ exclusions ]
1 42 109 256 410 1841 1842 1982
2 40 114 254 414 1837 1838 1981
3 41 111 260 406 1843 1844 1985
4 38 113 257 413 1839 1840 1984
5 37 110 253 407 1845 1846 1986
6 39 112 255 411 1847 1850 1987
7 43 117 259 412 1851 1852 1989
8 45 116 261 408 1848 1849 1988
9 44 115 258 409 1853 1854 1983
10 181 1855 1856
11 182 1857 1858
12 183 1859 1860
13 184 1861 1862
14 189 1863 1866
15 187 1864 1865
16 186 1867 1868
17 185 1871 1872
18 188 1869 1870
19 191 1873 1874
20 190 1875 1876
21 192 1877 1878
22 198 1879 1880
23 197 1887 1888
24 195 1881 1882
25 193 1883 1884
26 196 1885 1886
27 194 1889 1890
28 199 1895 1896
29 203 1891 1892
30 200 1897 1898
31 207 1893 1894
32 202 1899 1900
33 206 1903 1904
34 204 1907 1908
35 201 1905 1906
36 205 1901 1902
37 5 110 172 253 407 1845 1846 1986
38 4 113 173 257 413 1839 1840 1984
39 6 112 177 255 411 1847 1850 1987
40 2 114 175 254 414 1837 1838 1981
41 3 111 176 260 406 1843 1844 1985
42 1 109 178 256 410 1841 1842 1982
43 7 117 174 259 412 1851 1852 1989
44 9 115 179 258 409 1853 1854 1983
45 8 116 180 261 408 1848 1849 1988
46 118 168 265 397 1765 1909 1990
47 121 170 263 404 1771 1916 1996
48 119 171 270 402 1767 1913 1993
49 120 164 262 399 1773 1914 1995
50 126 166 268 401 1768 1910 1994
51 124 165 264 400 1770 1917 1998
52 122 169 267 398 1769 1915 1992
53 123 163 269 405 1772 1911 1997
54 125 167 266 403 1766 1912 1991
55 142 156 285 374 1774 1918 2008
56 140 155 282 370 1775 1919 2009
57 143 159 287 378 1776 1921 2014
58 141 160 286 375 1777 1920 2010
59 137 158 284 372 1779 1922 2012
60 144 162 288 376 1782 1926 2016
61 138 154 281 371 1778 1923 2013
62 136 161 280 373 1780 1924 2015
63 139 157 283 377 1781 1925 2011
64 129 145 273 362 1783 1927 2001
65 127 148 271 361 1791 1935 1999
66 128 147 272 368 1785 1928 2000
67 134 152 277 365 1786 1930 2006
68 130 146 276 364 1789 1933 2003
69 131 149 275 363 1787 1931 2004
70 132 150 274 366 1784 1929 2002
71 133 151 279 369 1790 1934 2007
72 135 153 278 367 1788 1932 2005
73 140 155 282 389 1793 1937 2030
74 142 156 285 390 1792 1936 2027
75 143 159 287 392 1794 1939 2032
76 139 157 283 388 1799 1941 2026
77 137 158 284 396 1797 1940 2029
78 141 160 286 391 1795 1938 2031
79 138 154 281 395 1798 1943 2028
80 144 162 288 393 1800 1944 2034
81 136 161 280 394 1796 1942 2033
82 129 145 273 380 1801 1946 2020
83 128 147 272 379 1802 1945 2018
84 127 148 271 381 1809 1953 2017
85 131 149 275 384 1806 1948 2021
86 132 150 274 383 1803 1947 2019
87 134 152 277 385 1807 1952 2024
88 133 151 279 386 1804 1949 2023
89 130 146 276 382 1805 1951 2022
90 135 153 278 387 1808 1950 2025
91 120 164 262 417 1810 1955 2035
92 119 171 270 415 1813 1958 2036
93 123 163 269 416 1811 1954 2041
94 126 166 268 419 1815 1960 2042
95 121 170 263 421 1816 1961 2039
96 124 165 264 418 1818 1959 2038
97 122 169 267 420 1817 1962 2043
98 125 167 266 423 1814 1957 2040
99 118 168 265 422 1812 1956 2037
100 113 173 257 424 1819 1964 2045
101 110 172 253 425 1821 1965 2044
102 117 174 259 426 1820 1967 2046
103 111 176 260 431 1823 1963 2047
104 114 175 254 432 1825 1966 2048
105 115 179 258 427 1824 1968 2049
106 109 178 256 429 1826 1970 2052
107 112 177 255 428 1822 1969 2050
108 116 180 261 430 1827 1971 2051
109 1 42 106 178 256 410 429 1841 1842 1982 2052
110 5 37 101 172 253 407 425 1845 1846 1986 2044
111 3 41 103 176 260 406 431 1843 1844 1985 2047
112 6 39 107 177 255 411 428 1847 1850 1987 2050
113 4 38 100 173 257 413 424 1839 1840 1984 2045
114 2 40 104 175 254 414 432 1837 1838 1981 2048
115 9 44 105 179 258 409 427 1853 1854 1983 2049
116 8 45 108 180 261 408 430 1848 1849 1988 2051
117 7 43 102 174 259 412 426 1851 1852 1989 2046
118 46 99 168 265 397 422 1765 1909 1990 2037
119 48 92 171 270 402 415 1767 1913 1993 2036
120 49 91 164 262 399 417 1773 1914 1995 2035
121 47 95 170 263 404 421 1771 1916 1996 2039
122 52 97 169 267 398 420 1769 1915 1992 2043
123 53 93 163 269 405 416 1772 1911 1997 2041
124 51 96 165 264 400 418 1770 1917 1998 2038
125 54 98 167 266 403 423 1766 1912 1991 2040
126 50 94 166 268 401 419 1768 1910 1994 2042
127 65 84 148 271 361 381 1791 1935 1999 2017
128 66 83 147 272 368 379 1785 1928 2000 2018
129 64 82 145 273 362 380 1783 1927 2001 2020
130 68 89 146 276 364 382 1789 1933 2003 2022
131 69 85 149 275 363 384 1787 1931 2004 2021
132 70 86 150 274 366 383 1784 1929 2002 2019
133 71 88 151 279 369 386 1790 1934 2007 2023
134 67 87 152 277 365 385 1786 1930 2006 2024
135 72 90 153 278 367 387 1788 1932 2005 2025
136 62 81 161 280 373 394 1780 1924 2015 2033
137 59 77 158 284 372 396 1779 1922 2012 2029
138 61 79 154 281 371 395 1778 1923 2013 2028
139 63 76 157 283 377 388 1781 1925 2011 2026
140 56 73 155 282 370 389 1775 1919 2009 2030
141 58 78 160 286 375 391 1777 1920 2010 2031
142 55 74 156 285 374 390 1774 1918 2008 2027
143 57 75 159 287 378 392 1776 1921 2014 2032
144 60 80 162 288 376 393 1782 1926 2016 2034
145 64 82 129 273 362 380 1801 1946 2001 2020
146 68 89 130 276 364 382 1805 1951 2003 2022
147 66 83 128 272 368 379 1802 1945 2000 2018
148 65 84 127 271 361 381 1809 1953 1999 2017
149 69 85 131 275 363 384 1806 1948 2004 2021
150 70 86 132 274 366 383 1803 1947 2002 2019
151 71 88 133 279 369 386 1804 1949 2007 2023
152 67 87 134 277 365 385 1807 1952 2006 2024
153 72 90 135 278 367 387 1808 1950 2005 2025
154 61 79 138 281 371 395 1798 1943 2013 2028
155 56 73 140 282 370 389 1793 1937 2009 2030
156 55 74 142 285 374 390 1792 1936 2008 2027
157 63 76 139 283 377 388 1799 1941 2011 2026
158 59 77 137 284 372 396 1797 1940 2012 2029
159 57 75 143 287 378 392 1794 1939 2014 2032
160 58 78 141 286 375 391 1795 1938 2010 2031
161 62 81 136 280 373 394 1796 1942 2015 2033
162 60 80 144 288 376 393 1800 1944 2016 2034
163 53 93 123 269 405 416 1811 1954 1997 2041
164 49 91 120 262 399 417 1810 1955 1995 2035
165 51 96 124 264 400 418 1818 1959 1998 2038
166 50 94 126 268 401 419 1815 1960 1994 2042
167 54 98 125 266 403 423 1814 1957 1991 2040
168 46 99 118 265 397 422 1812 1956 1990 2037
169 52 97 122 267 398 420 1817 1962 1992 2043
170 47 95 121 263 404 421 1816 1961 1996 2039
171 48 92 119 270 402 415 1813 1958 1993 2036
172 37 101 110 253 407 425 1821 1965 1986 2044
173 38 100 113 257 413 424 1819 1964 1984 2045
174 43 102 117 259 412 426 1820 1967 1989 2046
175 40 104 114 254 414 432 1825 1966 1981 2048
176 41 103 111 260 406 431 1823 1963 1985 2047
177 39 107 112 255 411 428 1822 1969 1987 2050
178 42 106 109 256 410 429 1826 1970 1982 2052
179 44 105 115 258 409 427 1824 1968 1983 2049
180 45 108 116 261 408 430 1827 1971 1988 2051
181 10 1855 1856
182 11 1857 1858
183 12 1859 1860
184 13 1861 1862
185 17 1871 1872
186 16 1867 1868
187 15 1864 1865
188 18 1869 1870
189 14 1863 1866
190 20 1875 1876
191 19 1873 1874
192 21 1877 1878
193 25 1883 1884
194 27 1889 1890
195 24 1881 1882
196 26 1885 1886
197 23 1887 1888
198 22 1879 1880
199 28 1895 1896
200 30 1897 1898
201 35 1905 1906
202 32 1899 1900
203 29 1891 1892
204 34 1907 1908
205 36 1901 1902
206 33 1903 1904
207 31 1893 1894
208 1829 1973
209 1831 1975
210 1828 1976
211 1836 1980
212 1833 1979
213 1835 1978
214 1834 1974
215 1832 1977
216 1830 1972
253 5 37 101 110 172 407 425 1821 1986 2044
254 2 40 104 114 175 414 432 1825 1981 2048
255 6 39 107 112 177 411 428 1822 1987 2050
256 1 42 106 109 178 410 429 1826 1982 2052
257 4 38 100 113 173 413 424 1819 1984 2045
258 9 44 105 115 179 409 427 1824 1983 2049
259 7 43 102 117 174 412 426 1820 1989 2046
260 3 41 103 111 176 406 431 1823 1985 2047
261 8 45 108 116 180 408 430 1827 1988 2051
262 49 91 120 164 399 417 1773 1810 1995 2035
263 47 95 121 170 404 421 1771 1816 1996 2039
264 51 96 124 165 400 418 1770 1818 1998 2038
265 46 99 118 168 397 422 1765 1812 1990 2037
266 54 98 125 167 403 423 1766 1814 1991 2040
267 52 97 122 169 398 420 1769 1817 1992 2043
268 50 94 126 166 401 419 1768 1815 1994 2042
269 53 93 123 163 405 416 1772 1811 1997 2041
270 48 92 119 171 402 415 1767 1813 1993 2036
271 65 84 127 148 361 381 1791 1809 1999 2017
272 66 83 128 147 368 379 1785 1802 2000 2018
273 64 82 129 145 362 380 1783 1801 2001 2020
274 70 86 132 150 366 383 1784 1803 2002 2019
275 69 85 131 149 363 384 1787 1806 2004 2021
276 68 89 130 146 364 382 1789 1805 2003 2022
277 67 87 134 152 365 385 1786 1807 2006 2024
278 72 90 135 153 367 387 1788 1808 2005 2025
279 71 88 133 151 369 386 1790 1804 2007 2023
280 62 81 136 161 373 394 1780 1796 2015 2033
281 61 79 138 154 371 395 1778 1798 2013 2028
282 56 73 140 155 370 389 1775 1793 2009 2030
283 63 76 139 157 377 388 1781 1799 2011 2026
284 59 77 137 158 372 396 1779 1797 2012 2029
285 55 74 142 156 374 390 1774 1792 2008 2027
286 58 78 141 160 375 391 1777 1795 2010 2031
287 57 75 143 159 378 392 1776 1794 2014 2032
288 60 80 144 162 376 393 1782 1800 2016 2034
361 65 127 148 271 1791 1999
362 64 129 145 273 1783 2001
363 69 131 149 275 1787 2004
364 68 130 146 276 1789 2003
365 67 134 152 277 1786 2006
366 70 132 150 274 1784 2002
367 72 135 153 278 1788 2005
368 66 128 147 272 1785 2000
369 71 133 151 279 1790 2007
370 56 140 155 282 1775 2009
371 61 138 154 281 1778 2013
372 59 137 158 284 1779 2012
373 62 136 161 280 1780 2015
374 55 142 156 285 1774 2008
375 58 141 160 286 1777 2010
376 60 144 162 288 1782 2016
377 63 139 157 283 1781 2011
378 57 143 159 287 1776 2014
379 83 128 147 272 1802 2018
380 82 129 145 273 1801 2020
381 84 127 148 271 1809 2017
382 89 130 146 276 1805 2022
383 86 132 150 274 1803 2019
384 85 131 149 275 1806 2021
385 87 134 152 277 1807 2024
386 88 133 151 279 1804 2023
387 90 135 153 278 1808 2025
388 76 139 157 283 1799 2026
389 73 140 155 282 1793 2030
390 74 142 156 285 1792 2027
391 78 141 160 286 1795 2031
392 75 143 159 287 1794 2032
393 80 144 162 288 1800 2034
394 81 136 161 280 1796 2033
395 79 138 154 281 1798 2028
396 77 137 158 284 1797 2029
397 46 118 168 265 1765 1990
398 52 122 169 267 1769 1992
399 49 120 164 262 1773 1995
400 51 124 165 264 1770 1998
401 50 126 166 268 1768 1994
402 48 119 171 270 1767 1993
403 54 125 167 266 1766 1991
404 47 121 170 263 1771 1996
405 53 123 163 269 1772 1997
406 3 41 111 176 260 1985
407 5 37 110 172 253 1986
408 8 45 116 180 261 1988
409 9 44 115 179 258 1983
410 1 42 109 178 256 1982
411 6 39 112 177 255 1987
412 7 43 117 174 259 1989
413 4 38 113 173 257 1984
414 2 40 114 175 254 1981
415 92 119 171 270 1813 2036
416 93 123 163 269 1811 2041
417 91 120 164 262 1810 2035
418 96 124 165 264 1818 2038
419 94 126 166 268 1815 2042
420 97 122 169 267 1817 2043
421 95 121 170 263 1816 2039
422 99 118 168 265 1812 2037
423 98 125 167 266 1814 2040
424 100 113 173 257 1819 2045
425 101 110 172 253 1821 2044
426 102 117 174 259 1820 2046
427 105 115 179 258 1824 2049
428 107 112 177 255 1822 2050
429 106 109 178 256 1826 2052
430 108 116 180 261 1827 2051
431 103 111 176 260 1823 2047
432 104 114 175 254 1825 2048
1765 46 118 265 397 1909 1990
1766 54 125 266 403 1912 1991
1767 48 119 270 402 1913 1993
1768 50 126 268 401 1910 1994
1769 52 122 267 398 1915 1992
1770 51 124 264 400 1917 1998
1771 47 121 263 404 1916 1996
1772 53 123 269 405 1911 1997
1773 49 120 262 399 1914 1995
1774 55 142 285 374 1918 2008
1775 56 140 282 370 1919 2009
1776 57 143 287 378 1921 2014
1777 58 141 286 375 1920 2010
1778 61 138 281 371 1923 2013
1779 59 137 284 372 1922 2012
1780 62 136 280 373 1924 2015
1781 63 139 283 377 1925 2011
1782 60 144 288 376 1926 2016
1783 64 129 273 362 1927 2001
1784 70 132 274 366 1929 2002
1785 66 128 272 368 1928 2000
1786 67 134 277 365 1930 2006
1787 69 131 275 363 1931 2004
1788 72 135 278 367 1932 2005
1789 68 130 276 364 1933 2003
1790 71 133 279 369 1934 2007
1791 65 127 271 361 1935 1999
1792 74 156 285 390 1936 2027
1793 73 155 282 389 1937 2030
1794 75 159 287 392 1939 2032
1795 78 160 286 391 1938 2031
1796 81 161 280 394 1942 2033
1797 77 158 284 396 1940 2029
1798 79 154 281 395 1943 2028
1799 76 157 283 388 1941 2026
1800 80 162 288 393 1944 2034
1801 82 145 273 380 1946 2020
1802 83 147 272 379 1945 2018
1803 86 150 274 383 1947 2019
1804 88 151 279 386 1949 2023
1805 89 146 276 382 1951 2022
1806 85 149 275 384 1948 2021
1807 87 152 277 385 1952 2024
1808 90 153 278 387 1950 2025
1809 84 148 271 381 1953 2017
1810 91 164 262 417 1955 2035
1811 93 163 269 416 1954 2041
1812 99 168 265 422 1956 2037
1813 92 171 270 415 1958 2036
1814 98 167 266 423 1957 2040
1815 94 166 268 419 1960 2042
1816 95 170 263 421 1961 2039
1817 97 169 267 420 1962 2043
1818 96 165 264 418 1959 2038
1819 100 173 257 424 1964 2045
1820 102 174 259 426 1967 2046
1821 101 172 253 425 1965 2044
1822 107 177 255 428 1969 2050
1823 103 176 260 431 1963 2047
1824 105 179 258 427 1968 2049
1825 104 175 254 432 1966 2048
1826 106 178 256 429 1970 2052
1827 108 180 261 430 1971 2051
1828 210 1976
1829 208 1973
1830 216 1972
1831 209 1975
1832 215 1977
1833 212 1979
1834 214 1974
1835 213 1978
1836 211 1980
1837 2 40 114 1838
1838 2 40 114 1837
1839 4 38 113 1840
1840 4 38 113 1839
1841 1 42 109 1842
1842 1 42 109 1841
1843 3 41 111 1844
1844 3 41 111 1843
1845 5 37 110 1846
1846 5 37 110 1845
1847 6 39 112 1850
1848 8 45 116 1849
1849 8 45 116 1848
1850 6 39 112 1847
1851 7 43 117 1852
1852 7 43 117 1851
1853 9 44 115 1854
1854 9 44 115 1853
1855 10 181 1856
1856 10 181 1855
1857 11 182 1858
1858 11 182 1857
1859 12 183 1860
1860 12 183 1859
1861 13 184 1862
1862 13 184 1861
1863 14 189 1866
1864 15 187 1865
1865 15 187 1864
1866 14 189 1863
1867 16 186 1868
1868 16 186 1867
1869 18 188 1870
1870 18 188 1869
1871 17 185 1872
1872 17 185 1871
1873 19 191 1874
1874 19 191 1873
1875 20 190 1876
1876 20 190 1875
1877 21 192 1878
1878 21 192 1877
1879 22 198 1880
1880 22 198 1879
1881 24 195 1882
1882 24 195 1881
1883 25 193 1884
1884 25 193 1883
1885 26 196 1886
1886 26 196 1885
1887 23 197 1888
1888 23 197 1887
1889 27 194 1890
1890 27 194 1889
1891 29 203 1892
1892 29 203 1891
1893 31 207 1894
1894 31 207 1893
1895 28 199 1896
1896 28 199 1895
1897 30 200 1898
1898 30 200 1897
1899 32 202 1900
1900 32 202 1899
1901 36 205 1902
1902 36 205 1901
1903 33 206 1904
1904 33 206 1903
1905 35 201 1906
1906 35 201 1905
1907 34 204 1908
1908 34 204 1907
1909 46 118 1765
1910 50 126 1768
1911 53 123 1772
1912 54 125 1766
1913 48 119 1767
1914 49 120 1773
1915 52 122 1769
1916 47 121 1771
1917 51 124 1770
1918 55 142 1774
1919 56 140 1775
1920 58 141 1777
1921 57 143 1776
1922 59 137 1779
1923 61 138 1778
1924 62 136 1780
1925 63 139 1781
1926 60 144 1782
1927 64 129 1783
1928 66 128 1785
1929 70 132 1784
1930 67 134 1786
1931 69 131 1787
1932 72 135 1788
1933 68 130 1789
1934 71 133 1790
1935 65 127 1791
1936 74 156 1792
1937 73 155 1793
1938 78 160 1795
1939 75 159 1794
1940 77 158 1797
1941 76 157 1799
1942 81 161 1796
1943 79 154 1798
1944 80 162 1800
1945 83 147 1802
1946 82 145 1801
1947 86 150 1803
1948 85 149 1806
1949 88 151 1804
1950 90 153 1808
1951 89 146 1805
1952 87 152 1807
1953 84 148 1809
1954 93 163 1811
1955 91 164 1810
1956 99 168 1812
1957 98 167 1814
1958 92 171 1813
1959 96 165 1818
1960 94 166 1815
1961 95 170 1816
1962 97 169 1817
1963 103 176 1823
1964 100 173 1819
1965 101 172 1821
1966 104 175 1825
1967 102 174 1820
1968 105 179 1824
1969 107 177 1822
1970 106 178 1826
1971 108 180 1827
1972 216 1830
1973 208 1829
1974 214 1834
1975 209 1831
1976 210 1828
1977 215 1832
1978 213 1835
1979 212 1833
1980 211 1836
1981 2 40 114 175 254 414
1982 1 42 109 178 256 410
1983 9 44 115 179 258 409
1984 4 38 113 173 257 413
1985 3 41 111 176 260 406
1986 5 37 110 172 253 407
1987 6 39 112 177 255 411
1988 8 45 116 180 261 408
1989 7 43 117 174 259 412
1990 46 118 168 265 397 1765
1991 54 125 167 266 403 1766
1992 52 122 169 267 398 1769
1993 48 119 171 270 402 1767
1994 50 126 166 268 401 1768
1995 49 120 164 262 399 1773
1996 47 121 170 263 404 1771
1997 53 123 163 269 405 1772
1998 51 124 165 264 400 1770
1999 65 127 148 271 361 1791
2000 66 128 147 272 368 1785
2001 64 129 145 273 362 1783
2002 70 132 150 274 366 1784
2003 68 130 146 276 364 1789
2004 69 131 149 275 363 1787
2005 72 135 153 278 367 1788
2006 67 134 152 277 365 1786
2007 71 133 151 279 369 1790
2008 55 142 156 285 374 1774
2009 56 140 155 282 370 1775
2010 58 141 160 286 375 1777
2011 63 139 157 283 377 1781
2012 59 137 158 284 372 1779
2013 61 138 154 281 371 1778
2014 57 143 159 287 378 1776
2015 62 136 161 280 373 1780
2016 60 144 162 288 376 1782
2017 84 127 148 271 381 1809
2018 83 128 147 272 379 1802
2019 86 132 150 274 383 1803
2020 82 129 145 273 380 1801
2021 85 131 149 275 384 1806
2022 89 130 146 276 382 1805
2023 88 133 151 279 386 1804
2024 87 134 152 277 385 1807
2025 90 135 153 278 387 1808
2026 76 139 157 283 388 1799
2027 74 142 156 285 390 1792
2028 79 138 154 281 395 1798
2029 77 137 158 284 396 1797
2030 73 140 155 282 389 1793
2031 78 141 160 286 391 1795
2032 75 143 159 287 392 1794
2033 81 136 161 280 394 1796
2034 80 144 162 288 393 1800
2035 91 120 164 262 417 1810
2036 92 119 171 270 415 1813
2037 99 118 168 265 422 1812
2038 96 124 165 264 418 1818
2039 95 121 170 263 421 1816
2040 98 125 167 266 423 1814
2041 93 123 163 269 416 1811
2042 94 126 166 268 419 1815
2043 97 122 169 267 420 1817
2044 101 110 172 253 425 1821
2045 100 113 173 257 424 1819
2046 102 117 174 259 426 1820
2047 103 111 176 260 431 1823
2048 104 114 175 254 432 1825
2049 105 115 179 258 427 1824
2050 107 112 177 255 428 1822
2051 108 116 180 261 430 1827
2052 106 109 178 256 429 1826
