# Supplementary material for: Ab Initio Derived Classical Force Field for Molecular Dynamics Simulations of ZnO Surfaces in Biological Environment
Source: J Phys Chem A. 2023 Jun 14;127(25):5446–57. doi: 10.1021/acs.jpca.3c00424 (PMC10316393; doi:10.1021/acs.jpca.3c00424)
Supplement: Supplementary file 2 — jp3c00424_si_002.zip [file jp3c00424_si_002.zip › ZnO_FF/pdb-files/10-10-large-BOND.pdb]

TITLE     fleshed out from conf.pdb
REMARK    THIS IS A SIMULATION BOX
CRYST1   31.854   29.249   78.017  90.00  90.00  90.00 P 1           1
MODEL        1
ATOM      1  O1  ZnO     1      21.090  24.370  50.850  1.00  0.00            
ATOM      2  O2  ZnO     1      -0.150  13.990  50.890  1.00  0.00            
ATOM      3  O3  ZnO     1      -0.230  24.360  51.010  1.00  0.00            
ATOM      4  O4  ZnO     1      31.960   4.600  51.110  1.00  0.00            
ATOM      5  O5  ZnO     1      10.480   4.720  50.970  1.00  0.00            
ATOM      6  O6  ZnO     1      10.360  14.650  50.990  1.00  0.00            
ATOM      7  O7  ZnO     1      21.160   4.260  51.070  1.00  0.00            
ATOM      8  O8  ZnO     1      21.200  14.580  51.150  1.00  0.00            
ATOM      9  O9  ZnO     1      10.550  23.430  51.000  1.00  0.00            
ATOM     10  O10 ZnO     1      23.110  23.730  27.300  1.00  0.00            
ATOM     11  O11 ZnO     1      23.440  14.180  27.310  1.00  0.00            
ATOM     12  O12 ZnO     1      12.670  23.870  27.200  1.00  0.00            
ATOM     13  O13 ZnO     1      23.310   4.800  27.280  1.00  0.00            
ATOM     14  O14 ZnO     1      12.710   4.200  27.230  1.00  0.00            
ATOM     15  O15 ZnO     1      12.590  14.220  27.230  1.00  0.00            
ATOM     16  O16 ZnO     1       1.010  24.150  26.930  1.00  0.00            
ATOM     17  O17 ZnO     1       2.170  14.520  27.340  1.00  0.00            
ATOM     18  O18 ZnO     1       0.450   3.760  26.940  1.00  0.00            
ATOM     19  O19 ZnO     1      27.340  15.040  26.870  1.00  0.00            
ATOM     20  O20 ZnO     1      28.780  24.300  27.400  1.00  0.00            
ATOM     21  O21 ZnO     1      17.940  24.320  27.300  1.00  0.00            
ATOM     22  O22 ZnO     1      28.560   4.630  27.310  1.00  0.00            
ATOM     23  O23 ZnO     1       7.520   4.330  27.230  1.00  0.00            
ATOM     24  O24 ZnO     1       7.640  24.120  27.230  1.00  0.00            
ATOM     25  O25 ZnO     1      16.880  14.430  26.850  1.00  0.00            
ATOM     26  O26 ZnO     1      16.910   4.710  26.950  1.00  0.00            
ATOM     27  O27 ZnO     1       7.410  14.490  27.360  1.00  0.00            
ATOM     28  O28 ZnO     1      25.960  27.440  50.830  1.00  0.00            
ATOM     29  O29 ZnO     1      26.100  17.780  50.630  1.00  0.00            
ATOM     30  O30 ZnO     1      15.340  27.240  50.660  1.00  0.00            
ATOM     31  O31 ZnO     1      26.100   7.880  50.610  1.00  0.00            
ATOM     32  O32 ZnO     1       4.730   7.920  50.740  1.00  0.00            
ATOM     33  O33 ZnO     1      15.500   7.520  50.730  1.00  0.00            
ATOM     34  O34 ZnO     1      15.680  17.750  50.830  1.00  0.00            
ATOM     35  O35 ZnO     1       4.960  26.920  50.750  1.00  0.00            
ATOM     36  O36 ZnO     1       4.770  17.650  50.690  1.00  0.00            
ATOM     37  Zn1 ZnO     1       8.930   4.710  49.460  1.00  0.00            
ATOM     38  Zn2 ZnO     1      30.410   4.630  49.610  1.00  0.00            
ATOM     39  Zn3 ZnO     1       8.860  14.330  49.490  1.00  0.00            
ATOM     40  Zn4 ZnO     1      30.100  14.370  49.420  1.00  0.00            
ATOM     41  Zn5 ZnO     1      30.220  24.140  49.450  1.00  0.00            
ATOM     42  Zn6 ZnO     1      19.600  24.230  49.360  1.00  0.00            
ATOM     43  Zn7 ZnO     1      19.610   4.610  49.570  1.00  0.00            
ATOM     44  Zn8 ZnO     1       8.970  23.930  49.580  1.00  0.00            
ATOM     45  Zn9 ZnO     1      19.610  14.400  49.640  1.00  0.00            
ATOM     46 0Zn1 ZnO     1      25.030  24.100  49.490  1.00  0.00            
ATOM     47 1Zn1 ZnO     1       3.760  14.520  49.380  1.00  0.00            
ATOM     48 2Zn1 ZnO     1       3.490   4.680  49.440  1.00  0.00            
ATOM     49 3Zn1 ZnO     1      14.290   4.720  49.570  1.00  0.00            
ATOM     50 4Zn1 ZnO     1      14.460  24.110  49.450  1.00  0.00            
ATOM     51 5Zn1 ZnO     1      14.450  14.360  49.560  1.00  0.00            
ATOM     52 6Zn1 ZnO     1       3.720  24.140  49.420  1.00  0.00            
ATOM     53 7Zn1 ZnO     1      25.020   4.660  49.440  1.00  0.00            
ATOM     54 8Zn1 ZnO     1      24.990  14.530  49.580  1.00  0.00            
ATOM     55 9Zn1 ZnO     1      22.390  30.630  28.690  1.00  0.00            
ATOM     56 0Zn2 ZnO     1      22.220  20.760  28.500  1.00  0.00            
ATOM     57 1Zn2 ZnO     1      11.580  30.560  28.610  1.00  0.00            
ATOM     58 2Zn2 ZnO     1      22.180  11.180  28.660  1.00  0.00            
ATOM     59 3Zn2 ZnO     1      11.590  20.880  28.610  1.00  0.00            
ATOM     60 4Zn2 ZnO     1       1.160  10.960  28.560  1.00  0.00            
ATOM     61 5Zn2 ZnO     1       1.040  20.930  28.590  1.00  0.00            
ATOM     62 6Zn2 ZnO     1      11.650  11.160  28.610  1.00  0.00            
ATOM     63 7Zn2 ZnO     1       1.060  30.620  28.660  1.00  0.00            
ATOM     64 8Zn2 ZnO     1      27.570  20.980  28.470  1.00  0.00            
ATOM     65 9Zn2 ZnO     1       6.230  11.200  28.550  1.00  0.00            
ATOM     66 0Zn3 ZnO     1      27.380  30.690  28.680  1.00  0.00            
ATOM     67 1Zn3 ZnO     1      17.090  11.170  28.500  1.00  0.00            
ATOM     68 2Zn3 ZnO     1       6.210  20.970  28.770  1.00  0.00            
ATOM     69 3Zn3 ZnO     1      17.060  21.000  28.590  1.00  0.00            
ATOM     70 4Zn3 ZnO     1      16.910  30.540  28.520  1.00  0.00            
ATOM     71 5Zn3 ZnO     1       6.370  30.630  28.510  1.00  0.00            
ATOM     72 6Zn3 ZnO     1      27.550  11.090  28.550  1.00  0.00            
ATOM     73 7Zn3 ZnO     1      22.390  17.400  28.630  1.00  0.00            
ATOM     74 8Zn3 ZnO     1      22.230  27.110  28.550  1.00  0.00            
ATOM     75 9Zn3 ZnO     1      11.760  27.160  28.570  1.00  0.00            
ATOM     76 0Zn4 ZnO     1       0.980  27.090  28.520  1.00  0.00            
ATOM     77 1Zn4 ZnO     1      11.490  17.450  28.580  1.00  0.00            
ATOM     78 2Zn4 ZnO     1      22.180   7.820  28.670  1.00  0.00            
ATOM     79 3Zn4 ZnO     1       1.070  17.420  28.480  1.00  0.00            
ATOM     80 4Zn4 ZnO     1       1.050   7.620  28.510  1.00  0.00            
ATOM     81 5Zn4 ZnO     1      11.800   7.690  28.520  1.00  0.00            
ATOM     82 6Zn4 ZnO     1      27.590  17.430  28.720  1.00  0.00            
ATOM     83 7Zn4 ZnO     1      27.560  27.260  28.710  1.00  0.00            
ATOM     84 8Zn4 ZnO     1       6.290   7.780  28.580  1.00  0.00            
ATOM     85 9Zn4 ZnO     1      16.930  17.370  28.470  1.00  0.00            
ATOM     86 0Zn5 ZnO     1      17.090  27.190  28.540  1.00  0.00            
ATOM     87 1Zn5 ZnO     1      16.990   7.620  28.580  1.00  0.00            
ATOM     88 2Zn5 ZnO     1       6.510  27.130  28.550  1.00  0.00            
ATOM     89 3Zn5 ZnO     1       6.290  17.480  28.600  1.00  0.00            
ATOM     90 4Zn5 ZnO     1      27.540   7.740  28.540  1.00  0.00            
ATOM     91 5Zn5 ZnO     1      14.420  30.350  49.510  1.00  0.00            
ATOM     92 6Zn5 ZnO     1       3.730  30.420  49.620  1.00  0.00            
ATOM     93 7Zn5 ZnO     1      25.080  30.490  49.520  1.00  0.00            
ATOM     94 8Zn5 ZnO     1      14.320  20.650  49.520  1.00  0.00            
ATOM     95 9Zn5 ZnO     1       3.840  10.920  49.460  1.00  0.00            
ATOM     96 0Zn6 ZnO     1      14.350  10.990  49.670  1.00  0.00            
ATOM     97 1Zn6 ZnO     1       3.550  20.620  49.430  1.00  0.00            
ATOM     98 2Zn6 ZnO     1      24.900  10.950  49.520  1.00  0.00            
ATOM     99 3Zn6 ZnO     1      24.900  20.740  49.480  1.00  0.00            
ATOM    100 4Zn6 ZnO     1      30.290  30.340  49.270  1.00  0.00            
ATOM    101 5Zn6 ZnO     1       9.060  30.390  49.540  1.00  0.00            
ATOM    102 6Zn6 ZnO     1      19.680  30.580  49.420  1.00  0.00            
ATOM    103 7Zn6 ZnO     1      30.210  20.740  49.540  1.00  0.00            
ATOM    104 8Zn6 ZnO     1      30.250  11.060  49.510  1.00  0.00            
ATOM    105 9Zn6 ZnO     1       9.060  20.600  49.670  1.00  0.00            
ATOM    106 0Zn7 ZnO     1      19.630  20.680  49.460  1.00  0.00            
ATOM    107 1Zn7 ZnO     1       9.090  11.020  49.570  1.00  0.00            
ATOM    108 2Zn7 ZnO     1      19.680  10.950  49.360  1.00  0.00            
ATOM    109  O37 ZnO     1      17.560  24.450  48.920  1.00  0.00            
ATOM    110  O38 ZnO     1       6.800   4.670  49.210  1.00  0.00            
ATOM    111  O39 ZnO     1      28.160  24.270  48.990  1.00  0.00            
ATOM    112  O40 ZnO     1       6.960  14.470  48.900  1.00  0.00            
ATOM    113  O41 ZnO     1      28.300   4.610  49.120  1.00  0.00            
ATOM    114  O42 ZnO     1      28.030  14.590  48.930  1.00  0.00            
ATOM    115  O43 ZnO     1       6.920  24.090  49.120  1.00  0.00            
ATOM    116  O44 ZnO     1      17.570  14.460  49.070  1.00  0.00            
ATOM    117  O45 ZnO     1      17.630   4.810  49.220  1.00  0.00            
ATOM    118  O46 ZnO     1      22.970  24.320  49.020  1.00  0.00            
ATOM    119  O47 ZnO     1       1.430   4.460  49.020  1.00  0.00            
ATOM    120  O48 ZnO     1      12.280   4.740  49.060  1.00  0.00            
ATOM    121  O49 ZnO     1       1.690  14.260  49.030  1.00  0.00            
ATOM    122  O50 ZnO     1       1.600  24.300  49.190  1.00  0.00            
ATOM    123  O51 ZnO     1      22.980   4.750  49.070  1.00  0.00            
ATOM    124  O52 ZnO     1      12.350  14.330  49.250  1.00  0.00            
ATOM    125  O53 ZnO     1      22.910  14.500  49.190  1.00  0.00            
ATOM    126  O54 ZnO     1      12.380  24.250  49.080  1.00  0.00            
ATOM    127  O55 ZnO     1       4.250  11.120  29.150  1.00  0.00            
ATOM    128  O56 ZnO     1      25.390  30.580  29.150  1.00  0.00            
ATOM    129  O57 ZnO     1      25.520  20.880  28.810  1.00  0.00            
ATOM    130  O58 ZnO     1       4.090  20.880  29.210  1.00  0.00            
ATOM    131  O59 ZnO     1      14.890  20.820  28.930  1.00  0.00            
ATOM    132  O60 ZnO     1      14.840  30.690  28.920  1.00  0.00            
ATOM    133  O61 ZnO     1       4.360  30.500  29.030  1.00  0.00            
ATOM    134  O62 ZnO     1      14.950  11.290  28.700  1.00  0.00            
ATOM    135  O63 ZnO     1      25.560  11.270  28.990  1.00  0.00            
ATOM    136  O64 ZnO     1       9.550  11.240  29.020  1.00  0.00            
ATOM    137  O65 ZnO     1       9.510  21.050  29.020  1.00  0.00            
ATOM    138  O66 ZnO     1      30.800  21.010  29.050  1.00  0.00            
ATOM    139  O67 ZnO     1      30.920  30.770  29.010  1.00  0.00            
ATOM    140  O68 ZnO     1      20.120  20.940  29.080  1.00  0.00            
ATOM    141  O69 ZnO     1      20.200  11.310  29.090  1.00  0.00            
ATOM    142  O70 ZnO     1      20.310  30.750  29.030  1.00  0.00            
ATOM    143  O71 ZnO     1       9.490  30.700  28.900  1.00  0.00            
ATOM    144  O72 ZnO     1      30.960  11.130  29.010  1.00  0.00            
ATOM    145  O73 ZnO     1      25.560  17.330  29.080  1.00  0.00            
ATOM    146  O74 ZnO     1       4.250  17.240  29.080  1.00  0.00            
ATOM    147  O75 ZnO     1      25.540  26.990  28.850  1.00  0.00            
ATOM    148  O76 ZnO     1       4.270   7.350  28.950  1.00  0.00            
ATOM    149  O77 ZnO     1      14.950  17.370  28.890  1.00  0.00            
ATOM    150  O78 ZnO     1      14.960  27.070  28.970  1.00  0.00            
ATOM    151  O79 ZnO     1       4.470  27.020  28.700  1.00  0.00            
ATOM    152  O80 ZnO     1      15.010   7.750  29.030  1.00  0.00            
ATOM    153  O81 ZnO     1      25.470   7.590  28.850  1.00  0.00            
ATOM    154  O82 ZnO     1      30.830  17.360  28.880  1.00  0.00            
ATOM    155  O83 ZnO     1      20.310  17.310  28.950  1.00  0.00            
ATOM    156  O84 ZnO     1      20.150  27.090  28.960  1.00  0.00            
ATOM    157  O85 ZnO     1      30.760  27.250  28.900  1.00  0.00            
ATOM    158  O86 ZnO     1       9.500  17.420  29.120  1.00  0.00            
ATOM    159  O87 ZnO     1       9.720  27.030  28.840  1.00  0.00            
ATOM    160  O88 ZnO     1      20.200   7.630  29.080  1.00  0.00            
ATOM    161  O89 ZnO     1       9.760   7.750  28.880  1.00  0.00            
ATOM    162  O90 ZnO     1      30.880   7.660  28.960  1.00  0.00            
ATOM    163  O91 ZnO     1      23.020  30.480  49.010  1.00  0.00            
ATOM    164  O92 ZnO     1      12.290  30.230  49.150  1.00  0.00            
ATOM    165  O93 ZnO     1      12.380  10.830  49.040  1.00  0.00            
ATOM    166  O94 ZnO     1      12.290  20.610  49.030  1.00  0.00            
ATOM    167  O95 ZnO     1      22.890  11.080  48.910  1.00  0.00            
ATOM    168  O96 ZnO     1      22.840  20.630  49.070  1.00  0.00            
ATOM    169  O97 ZnO     1       1.570  20.610  48.940  1.00  0.00            
ATOM    170  O98 ZnO     1       1.790  10.780  49.160  1.00  0.00            
ATOM    171  O99 ZnO     1       1.740  30.100  48.920  1.00  0.00            
ATOM    172 0O10 ZnO     1       7.000  30.610  49.230  1.00  0.00            
ATOM    173 1O10 ZnO     1      28.220  30.250  48.960  1.00  0.00            
ATOM    174 2O10 ZnO     1      17.670  30.550  48.920  1.00  0.00            
ATOM    175 3O10 ZnO     1      28.210  10.990  49.120  1.00  0.00            
ATOM    176 4O10 ZnO     1      28.220  20.680  49.050  1.00  0.00            
ATOM    177 5O10 ZnO     1       7.070  10.880  49.050  1.00  0.00            
ATOM    178 6O10 ZnO     1      17.630  20.710  49.120  1.00  0.00            
ATOM    179 7O10 ZnO     1       6.990  20.620  49.360  1.00  0.00            
ATOM    180 8O10 ZnO     1      17.660  10.880  49.060  1.00  0.00            
ATOM    181 3Zn7 ZnO     1      21.870  23.860  28.800  1.00  0.00            
ATOM    182 4Zn7 ZnO     1      22.020  14.290  28.710  1.00  0.00            
ATOM    183 5Zn7 ZnO     1      11.550  23.930  28.910  1.00  0.00            
ATOM    184 6Zn7 ZnO     1      22.000   4.490  28.880  1.00  0.00            
ATOM    185 7Zn7 ZnO     1       0.750  14.250  28.810  1.00  0.00            
ATOM    186 8Zn7 ZnO     1       0.700  24.100  28.880  1.00  0.00            
ATOM    187 9Zn7 ZnO     1      11.330  14.300  28.800  1.00  0.00            
ATOM    188 0Zn8 ZnO     1       0.460   4.360  28.920  1.00  0.00            
ATOM    189 1Zn8 ZnO     1      11.460   4.590  28.760  1.00  0.00            
ATOM    190 2Zn8 ZnO     1      27.300  24.060  28.800  1.00  0.00            
ATOM    191 3Zn8 ZnO     1      27.110  14.260  28.730  1.00  0.00            
ATOM    192 4Zn8 ZnO     1      16.670  24.040  28.870  1.00  0.00            
ATOM    193 5Zn8 ZnO     1      16.490  14.230  28.780  1.00  0.00            
ATOM    194 6Zn8 ZnO     1       6.050  14.400  28.930  1.00  0.00            
ATOM    195 7Zn8 ZnO     1       6.150  24.080  28.790  1.00  0.00            
ATOM    196 8Zn8 ZnO     1      16.450   4.420  28.840  1.00  0.00            
ATOM    197 9Zn8 ZnO     1       6.080   4.620  28.770  1.00  0.00            
ATOM    198 0Zn9 ZnO     1      27.480   4.500  28.820  1.00  0.00            
ATOM    199 1Zn9 ZnO     1      24.760  27.240  49.170  1.00  0.00            
ATOM    200 2Zn9 ZnO     1      14.050  27.260  49.120  1.00  0.00            
ATOM    201 3Zn9 ZnO     1       3.570  27.200  49.240  1.00  0.00            
ATOM    202 4Zn9 ZnO     1       3.370   7.870  49.170  1.00  0.00            
ATOM    203 5Zn9 ZnO     1      24.610  17.620  49.290  1.00  0.00            
ATOM    204 6Zn9 ZnO     1      14.240  17.630  49.290  1.00  0.00            
ATOM    205 7Zn9 ZnO     1       3.440  17.600  49.240  1.00  0.00            
ATOM    206 8Zn9 ZnO     1      14.110   7.840  49.150  1.00  0.00            
ATOM    207 9Zn9 ZnO     1      24.620   7.770  49.170  1.00  0.00            
ATOM    208 0Zn1 ZnO     1      29.870  27.320  49.040  1.00  0.00            
ATOM    209 1Zn1 ZnO     1       8.800  27.220  49.390  1.00  0.00            
ATOM    210 2Zn1 ZnO     1      19.340  27.320  49.150  1.00  0.00            
ATOM    211 3Zn1 ZnO     1      19.440  17.470  49.270  1.00  0.00            
ATOM    212 4Zn1 ZnO     1       8.670  17.410  49.330  1.00  0.00            
ATOM    213 5Zn1 ZnO     1      19.260   7.830  49.150  1.00  0.00            
ATOM    214 6Zn1 ZnO     1      29.810   7.730  49.120  1.00  0.00            
ATOM    215 7Zn1 ZnO     1       8.600   7.860  49.160  1.00  0.00            
ATOM    216 8Zn1 ZnO     1      29.960  17.600  49.150  1.00  0.00            
ATOM    217 9O10 ZnO     1      30.670  12.680  48.410  1.00  0.00            
ATOM    218 0O11 ZnO     1      20.060  12.770  48.470  1.00  0.00            
ATOM    219 1O11 ZnO     1       9.410   2.950  48.560  1.00  0.00            
ATOM    220 2O11 ZnO     1       9.480  22.310  48.560  1.00  0.00            
ATOM    221 3O11 ZnO     1      30.680   2.910  48.450  1.00  0.00            
ATOM    222 4O11 ZnO     1      30.690  22.380  48.490  1.00  0.00            
ATOM    223 5O11 ZnO     1      20.170  22.410  48.440  1.00  0.00            
ATOM    224 6O11 ZnO     1       9.440  12.630  48.550  1.00  0.00            
ATOM    225 7O11 ZnO     1      20.080   3.050  48.390  1.00  0.00            
ATOM    226 8O11 ZnO     1       3.950   2.970  48.560  1.00  0.00            
ATOM    227 9O11 ZnO     1      25.390  22.440  48.520  1.00  0.00            
ATOM    228 0O12 ZnO     1      25.300  12.740  48.660  1.00  0.00            
ATOM    229 1O12 ZnO     1      14.860   2.970  48.620  1.00  0.00            
ATOM    230 2O12 ZnO     1       4.350  12.630  48.540  1.00  0.00            
ATOM    231 3O12 ZnO     1       4.050  22.360  48.620  1.00  0.00            
ATOM    232 4O12 ZnO     1      14.780  22.380  48.560  1.00  0.00            
ATOM    233 5O12 ZnO     1      14.810  12.610  48.570  1.00  0.00            
ATOM    234 6O12 ZnO     1      25.530   2.930  48.560  1.00  0.00            
ATOM    235 7O12 ZnO     1       1.570   9.220  29.600  1.00  0.00            
ATOM    236 8O12 ZnO     1      22.730  28.830  29.490  1.00  0.00            
ATOM    237 9O12 ZnO     1      22.710  19.120  29.660  1.00  0.00            
ATOM    238 0O13 ZnO     1      12.170  28.880  29.530  1.00  0.00            
ATOM    239 1O13 ZnO     1      12.000  19.260  29.550  1.00  0.00            
ATOM    240 2O13 ZnO     1       1.450  19.160  29.450  1.00  0.00            
ATOM    241 3O13 ZnO     1      22.720   9.440  29.590  1.00  0.00            
ATOM    242 4O13 ZnO     1      12.200   9.420  29.500  1.00  0.00            
ATOM    243 5O13 ZnO     1       1.460  28.820  29.450  1.00  0.00            
ATOM    244 6O13 ZnO     1       6.770   9.470  29.610  1.00  0.00            
ATOM    245 7O13 ZnO     1      28.020  19.210  29.560  1.00  0.00            
ATOM    246 8O13 ZnO     1      27.940  28.970  29.520  1.00  0.00            
ATOM    247 9O13 ZnO     1      17.530  28.870  29.630  1.00  0.00            
ATOM    248 0O14 ZnO     1       6.580  19.250  29.500  1.00  0.00            
ATOM    249 1O14 ZnO     1      17.440  19.150  29.420  1.00  0.00            
ATOM    250 2O14 ZnO     1       6.960  28.880  29.290  1.00  0.00            
ATOM    251 3O14 ZnO     1      17.450   9.480  29.450  1.00  0.00            
ATOM    252 4O14 ZnO     1      27.980   9.350  29.620  1.00  0.00            
ATOM    253 9Zn1 ZnO     1       5.920   2.930  48.350  1.00  0.00            
ATOM    254 0Zn1 ZnO     1      27.250  12.740  48.430  1.00  0.00            
ATOM    255 1Zn1 ZnO     1       6.260  12.600  48.400  1.00  0.00            
ATOM    256 2Zn1 ZnO     1      16.810  22.560  48.240  1.00  0.00            
ATOM    257 3Zn1 ZnO     1      27.470   2.880  48.330  1.00  0.00            
ATOM    258 4Zn1 ZnO     1       6.080  22.260  48.470  1.00  0.00            
ATOM    259 5Zn1 ZnO     1      16.770   3.120  48.340  1.00  0.00            
ATOM    260 6Zn1 ZnO     1      27.350  22.460  48.370  1.00  0.00            
ATOM    261 7Zn1 ZnO     1      16.760  12.640  48.330  1.00  0.00            
ATOM    262 8Zn1 ZnO     1      11.460   2.860  48.400  1.00  0.00            
ATOM    263 9Zn1 ZnO     1       0.780  12.510  48.370  1.00  0.00            
ATOM    264 0Zn1 ZnO     1      11.450  12.470  48.370  1.00  0.00            
ATOM    265 1Zn1 ZnO     1      22.100  22.530  48.270  1.00  0.00            
ATOM    266 2Zn1 ZnO     1      21.950  12.860  48.330  1.00  0.00            
ATOM    267 3Zn1 ZnO     1       0.820  22.440  48.280  1.00  0.00            
ATOM    268 4Zn1 ZnO     1      11.550  22.460  48.370  1.00  0.00            
ATOM    269 5Zn1 ZnO     1      22.020   2.980  48.290  1.00  0.00            
ATOM    270 6Zn1 ZnO     1       0.730   2.630  48.230  1.00  0.00            
ATOM    271 7Zn1 ZnO     1       3.540   9.190  29.760  1.00  0.00            
ATOM    272 8Zn1 ZnO     1      24.630  28.720  29.670  1.00  0.00            
ATOM    273 9Zn1 ZnO     1      24.700  19.240  29.710  1.00  0.00            
ATOM    274 0Zn1 ZnO     1      14.150  28.890  29.760  1.00  0.00            
ATOM    275 1Zn1 ZnO     1      14.020  19.030  29.620  1.00  0.00            
ATOM    276 2Zn1 ZnO     1       3.380  18.910  29.780  1.00  0.00            
ATOM    277 3Zn1 ZnO     1      14.150   9.570  29.730  1.00  0.00            
ATOM    278 4Zn1 ZnO     1      24.690   9.500  29.630  1.00  0.00            
ATOM    279 5Zn1 ZnO     1       3.460  28.690  29.630  1.00  0.00            
ATOM    280 6Zn1 ZnO     1       8.760   9.390  29.720  1.00  0.00            
ATOM    281 7Zn1 ZnO     1      29.970  19.150  29.690  1.00  0.00            
ATOM    282 8Zn1 ZnO     1      19.370  19.070  29.640  1.00  0.00            
ATOM    283 9Zn1 ZnO     1      29.940  29.040  29.820  1.00  0.00            
ATOM    284 0Zn1 ZnO     1       8.610  19.280  29.780  1.00  0.00            
ATOM    285 1Zn1 ZnO     1      19.460  28.960  29.750  1.00  0.00            
ATOM    286 2Zn1 ZnO     1      19.410   9.420  29.730  1.00  0.00            
ATOM    287 3Zn1 ZnO     1       8.820  28.850  29.590  1.00  0.00            
ATOM    288 4Zn1 ZnO     1      29.990   9.370  29.850  1.00  0.00            
ATOM    289 5O14 ZnO     1      22.630  22.220  29.780  1.00  0.00            
ATOM    290 6O14 ZnO     1       1.490  12.660  29.680  1.00  0.00            
ATOM    291 7O14 ZnO     1       1.460  22.490  29.800  1.00  0.00            
ATOM    292 8O14 ZnO     1      11.970  12.650  29.770  1.00  0.00            
ATOM    293 9O14 ZnO     1      22.820   2.960  29.820  1.00  0.00            
ATOM    294 0O15 ZnO     1      12.130  22.300  29.930  1.00  0.00            
ATOM    295 1O15 ZnO     1      22.680  12.700  29.810  1.00  0.00            
ATOM    296 2O15 ZnO     1      12.140   2.930  29.690  1.00  0.00            
ATOM    297 3O15 ZnO     1       1.410   2.880  29.910  1.00  0.00            
ATOM    298 4O15 ZnO     1      28.020  22.390  29.710  1.00  0.00            
ATOM    299 5O15 ZnO     1      27.950  12.710  29.590  1.00  0.00            
ATOM    300 6O15 ZnO     1       6.660  12.750  29.700  1.00  0.00            
ATOM    301 7O15 ZnO     1      17.330  12.670  29.790  1.00  0.00            
ATOM    302 8O15 ZnO     1      17.330  22.420  29.740  1.00  0.00            
ATOM    303 9O15 ZnO     1       6.670  22.460  29.840  1.00  0.00            
ATOM    304 0O16 ZnO     1      17.290   2.910  29.770  1.00  0.00            
ATOM    305 1O16 ZnO     1      27.830   2.920  29.800  1.00  0.00            
ATOM    306 2O16 ZnO     1       6.730   2.970  29.680  1.00  0.00            
ATOM    307 3O16 ZnO     1      22.600  25.470  29.710  1.00  0.00            
ATOM    308 4O16 ZnO     1      22.680  15.850  29.710  1.00  0.00            
ATOM    309 5O16 ZnO     1      12.180  25.580  29.780  1.00  0.00            
ATOM    310 6O16 ZnO     1      12.060  15.920  29.770  1.00  0.00            
ATOM    311 7O16 ZnO     1      22.690   6.120  29.730  1.00  0.00            
ATOM    312 8O16 ZnO     1       1.310  15.950  29.730  1.00  0.00            
ATOM    313 9O16 ZnO     1       1.500  25.590  29.700  1.00  0.00            
ATOM    314 0O17 ZnO     1      12.070   6.160  29.760  1.00  0.00            
ATOM    315 1O17 ZnO     1       1.370   5.960  29.720  1.00  0.00            
ATOM    316 2O17 ZnO     1      27.970  15.810  29.800  1.00  0.00            
ATOM    317 3O17 ZnO     1      28.000  25.680  29.780  1.00  0.00            
ATOM    318 4O17 ZnO     1       6.740  15.990  29.790  1.00  0.00            
ATOM    319 5O17 ZnO     1      17.290  25.640  29.790  1.00  0.00            
ATOM    320 6O17 ZnO     1       6.840  25.650  29.850  1.00  0.00            
ATOM    321 7O17 ZnO     1      17.300  15.820  29.690  1.00  0.00            
ATOM    322 8O17 ZnO     1      17.320   5.980  29.710  1.00  0.00            
ATOM    323 9O17 ZnO     1      27.920   6.230  29.700  1.00  0.00            
ATOM    324 0O18 ZnO     1       6.860   6.200  29.670  1.00  0.00            
ATOM    325 1O18 ZnO     1      25.380  25.690  48.270  1.00  0.00            
ATOM    326 2O18 ZnO     1       4.280  25.650  48.210  1.00  0.00            
ATOM    327 3O18 ZnO     1      14.830  16.000  48.440  1.00  0.00            
ATOM    328 4O18 ZnO     1      14.690   6.160  48.250  1.00  0.00            
ATOM    329 5O18 ZnO     1       3.920   6.170  48.290  1.00  0.00            
ATOM    330 6O18 ZnO     1      14.760  25.680  48.260  1.00  0.00            
ATOM    331 7O18 ZnO     1       4.110  16.050  48.210  1.00  0.00            
ATOM    332 8O18 ZnO     1      25.360  16.110  48.280  1.00  0.00            
ATOM    333 9O18 ZnO     1      25.380   6.210  48.380  1.00  0.00            
ATOM    334 0O19 ZnO     1       4.300  28.870  48.390  1.00  0.00            
ATOM    335 1O19 ZnO     1      25.350  28.960  48.250  1.00  0.00            
ATOM    336 2O19 ZnO     1       4.050  19.160  48.230  1.00  0.00            
ATOM    337 3O19 ZnO     1      14.750  28.900  48.250  1.00  0.00            
ATOM    338 4O19 ZnO     1      14.840  19.200  48.320  1.00  0.00            
ATOM    339 5O19 ZnO     1      14.760   9.520  48.330  1.00  0.00            
ATOM    340 6O19 ZnO     1       4.080   9.360  48.260  1.00  0.00            
ATOM    341 7O19 ZnO     1      25.380  19.150  48.320  1.00  0.00            
ATOM    342 8O19 ZnO     1      25.370   9.430  48.370  1.00  0.00            
ATOM    343 9O19 ZnO     1      30.600  25.630  48.190  1.00  0.00            
ATOM    344 0O20 ZnO     1       9.540  15.870  48.410  1.00  0.00            
ATOM    345 1O20 ZnO     1       9.420  25.500  48.450  1.00  0.00            
ATOM    346 2O20 ZnO     1      20.040  25.710  48.230  1.00  0.00            
ATOM    347 3O20 ZnO     1      30.650   6.180  48.360  1.00  0.00            
ATOM    348 4O20 ZnO     1       9.380   6.200  48.270  1.00  0.00            
ATOM    349 5O20 ZnO     1      20.040  15.740  48.320  1.00  0.00            
ATOM    350 6O20 ZnO     1      20.110   6.170  48.440  1.00  0.00            
ATOM    351 7O20 ZnO     1      30.730  15.940  48.300  1.00  0.00            
ATOM    352 8O20 ZnO     1      30.700  28.760  48.110  1.00  0.00            
ATOM    353 9O20 ZnO     1       9.450  28.880  48.350  1.00  0.00            
ATOM    354 0O21 ZnO     1      20.140  28.920  48.370  1.00  0.00            
ATOM    355 1O21 ZnO     1      20.040  19.150  48.330  1.00  0.00            
ATOM    356 2O21 ZnO     1      20.100   9.360  48.210  1.00  0.00            
ATOM    357 3O21 ZnO     1       9.420   9.420  48.310  1.00  0.00            
ATOM    358 4O21 ZnO     1       9.460  19.020  48.530  1.00  0.00            
ATOM    359 5O21 ZnO     1      30.620  19.210  48.290  1.00  0.00            
ATOM    360 6O21 ZnO     1      30.590   9.350  48.380  1.00  0.00            
ATOM    361 5Zn1 ZnO     1       3.400  12.810  30.020  1.00  0.00            
ATOM    362 6Zn1 ZnO     1      24.610  22.350  29.910  1.00  0.00            
ATOM    363 7Zn1 ZnO     1      14.110  22.430  29.950  1.00  0.00            
ATOM    364 8Zn1 ZnO     1       3.420  22.640  29.970  1.00  0.00            
ATOM    365 9Zn1 ZnO     1      13.880  12.580  29.910  1.00  0.00            
ATOM    366 0Zn1 ZnO     1      14.060   3.010  29.910  1.00  0.00            
ATOM    367 1Zn1 ZnO     1      24.650  12.750  30.000  1.00  0.00            
ATOM    368 2Zn1 ZnO     1      24.800   3.040  29.920  1.00  0.00            
ATOM    369 3Zn1 ZnO     1       3.350   2.870  29.970  1.00  0.00            
ATOM    370 4Zn1 ZnO     1      19.270  22.490  30.060  1.00  0.00            
ATOM    371 5Zn1 ZnO     1      29.930  22.550  30.050  1.00  0.00            
ATOM    372 6Zn1 ZnO     1       8.620  22.530  29.990  1.00  0.00            
ATOM    373 7Zn1 ZnO     1       8.570  12.760  29.910  1.00  0.00            
ATOM    374 8Zn1 ZnO     1      19.250   2.910  29.960  1.00  0.00            
ATOM    375 9Zn1 ZnO     1      19.260  12.860  29.930  1.00  0.00            
ATOM    376 0Zn1 ZnO     1      29.950  12.680  29.900  1.00  0.00            
ATOM    377 1Zn1 ZnO     1      29.730   2.910  30.120  1.00  0.00            
ATOM    378 2Zn1 ZnO     1       8.720   3.000  29.840  1.00  0.00            
ATOM    379 3Zn1 ZnO     1      24.550  25.530  29.910  1.00  0.00            
ATOM    380 4Zn1 ZnO     1      24.650  15.810  30.020  1.00  0.00            
ATOM    381 5Zn1 ZnO     1       3.400   5.920  30.000  1.00  0.00            
ATOM    382 6Zn1 ZnO     1       3.220  15.830  30.060  1.00  0.00            
ATOM    383 7Zn1 ZnO     1      14.110  25.520  29.930  1.00  0.00            
ATOM    384 8Zn1 ZnO     1      14.010  15.720  29.900  1.00  0.00            
ATOM    385 9Zn1 ZnO     1      13.980   6.210  29.980  1.00  0.00            
ATOM    386 0Zn1 ZnO     1       3.430  25.640  29.890  1.00  0.00            
ATOM    387 1Zn1 ZnO     1      24.590   6.020  29.760  1.00  0.00            
ATOM    388 2Zn1 ZnO     1      29.950  25.710  29.910  1.00  0.00            
ATOM    389 3Zn1 ZnO     1      19.170  15.870  29.860  1.00  0.00            
ATOM    390 4Zn1 ZnO     1      19.270  25.620  29.990  1.00  0.00            
ATOM    391 5Zn1 ZnO     1      19.340   5.950  29.970  1.00  0.00            
ATOM    392 6Zn1 ZnO     1       8.840  25.660  29.940  1.00  0.00            
ATOM    393 7Zn1 ZnO     1      29.880   6.200  30.020  1.00  0.00            
ATOM    394 8Zn1 ZnO     1       8.800   6.180  29.770  1.00  0.00            
ATOM    395 9Zn1 ZnO     1      29.910  15.770  29.880  1.00  0.00            
ATOM    396 0Zn1 ZnO     1       8.680  15.860  30.040  1.00  0.00            
ATOM    397 1Zn1 ZnO     1      22.060  25.850  48.060  1.00  0.00            
ATOM    398 2Zn1 ZnO     1       0.640  25.780  48.200  1.00  0.00            
ATOM    399 3Zn1 ZnO     1      11.360   6.340  48.100  1.00  0.00            
ATOM    400 4Zn1 ZnO     1      11.530  15.950  48.270  1.00  0.00            
ATOM    401 5Zn1 ZnO     1      11.260  25.650  48.210  1.00  0.00            
ATOM    402 6Zn1 ZnO     1       0.720   6.230  48.220  1.00  0.00            
ATOM    403 7Zn1 ZnO     1      21.930  15.850  48.090  1.00  0.00            
ATOM    404 8Zn1 ZnO     1       0.800  15.960  48.220  1.00  0.00            
ATOM    405 9Zn1 ZnO     1      21.930   6.350  48.270  1.00  0.00            
ATOM    406 0Zn1 ZnO     1      27.270  25.820  48.010  1.00  0.00            
ATOM    407 1Zn1 ZnO     1       5.840   6.130  48.130  1.00  0.00            
ATOM    408 2Zn1 ZnO     1      16.830  16.080  48.120  1.00  0.00            
ATOM    409 3Zn1 ZnO     1       6.200  25.740  48.240  1.00  0.00            
ATOM    410 4Zn1 ZnO     1      16.620  25.880  47.990  1.00  0.00            
ATOM    411 5Zn1 ZnO     1       6.060  16.110  48.020  1.00  0.00            
ATOM    412 6Zn1 ZnO     1      16.720   6.290  48.140  1.00  0.00            
ATOM    413 7Zn1 ZnO     1      27.290   6.150  48.120  1.00  0.00            
ATOM    414 8Zn1 ZnO     1      27.310  16.180  48.100  1.00  0.00            
ATOM    415 9Zn1 ZnO     1       0.800  28.580  47.960  1.00  0.00            
ATOM    416 0Zn2 ZnO     1      22.030  28.960  48.060  1.00  0.00            
ATOM    417 1Zn2 ZnO     1      11.450  28.690  48.090  1.00  0.00            
ATOM    418 2Zn2 ZnO     1      11.380   9.430  48.020  1.00  0.00            
ATOM    419 3Zn2 ZnO     1      11.340  19.020  48.330  1.00  0.00            
ATOM    420 4Zn2 ZnO     1       0.690  19.090  48.090  1.00  0.00            
ATOM    421 5Zn2 ZnO     1       0.680   9.370  48.030  1.00  0.00            
ATOM    422 6Zn2 ZnO     1      22.000  19.140  48.130  1.00  0.00            
ATOM    423 7Zn2 ZnO     1      22.050   9.330  48.140  1.00  0.00            
ATOM    424 8Zn2 ZnO     1      27.240  28.910  47.900  1.00  0.00            
ATOM    425 9Zn2 ZnO     1       6.260  28.850  48.370  1.00  0.00            
ATOM    426 0Zn2 ZnO     1      16.730  28.930  48.060  1.00  0.00            
ATOM    427 1Zn2 ZnO     1       6.020  19.140  48.280  1.00  0.00            
ATOM    428 2Zn2 ZnO     1       6.110   9.370  48.160  1.00  0.00            
ATOM    429 3Zn2 ZnO     1      16.780  19.210  48.050  1.00  0.00            
ATOM    430 4Zn2 ZnO     1      16.760   9.530  48.100  1.00  0.00            
ATOM    431 5Zn2 ZnO     1      27.310  19.190  48.010  1.00  0.00            
ATOM    432 6Zn2 ZnO     1      27.390   9.380  48.100  1.00  0.00            
ATOM    433 7Zn2 ZnO     1      19.360  12.740  46.590  1.00  0.00            
ATOM    434 8Zn2 ZnO     1       8.710   2.770  46.660  1.00  0.00            
ATOM    435 9Zn2 ZnO     1      19.410  22.400  46.520  1.00  0.00            
ATOM    436 0Zn2 ZnO     1       8.720  12.630  46.640  1.00  0.00            
ATOM    437 1Zn2 ZnO     1       8.850  22.350  46.580  1.00  0.00            
ATOM    438 2Zn2 ZnO     1      19.370   2.950  46.460  1.00  0.00            
ATOM    439 3Zn2 ZnO     1      29.930  22.420  46.640  1.00  0.00            
ATOM    440 4Zn2 ZnO     1      30.140   2.840  46.530  1.00  0.00            
ATOM    441 5Zn2 ZnO     1      30.080  12.630  46.510  1.00  0.00            
ATOM    442 6Zn2 ZnO     1      24.750  22.420  46.690  1.00  0.00            
ATOM    443 7Zn2 ZnO     1      14.040  22.500  46.640  1.00  0.00            
ATOM    444 8Zn2 ZnO     1      14.130  12.590  46.650  1.00  0.00            
ATOM    445 9Zn2 ZnO     1      14.080   3.020  46.690  1.00  0.00            
ATOM    446 0Zn2 ZnO     1       3.460  22.330  46.680  1.00  0.00            
ATOM    447 1Zn2 ZnO     1       3.420   2.960  46.630  1.00  0.00            
ATOM    448 2Zn2 ZnO     1      24.790  12.720  46.660  1.00  0.00            
ATOM    449 3Zn2 ZnO     1       3.490  12.660  46.690  1.00  0.00            
ATOM    450 4Zn2 ZnO     1      24.700   2.900  46.690  1.00  0.00            
ATOM    451 5Zn2 ZnO     1       0.840   9.360  31.490  1.00  0.00            
ATOM    452 6Zn2 ZnO     1      22.030  28.780  31.410  1.00  0.00            
ATOM    453 7Zn2 ZnO     1      22.000  19.170  31.500  1.00  0.00            
ATOM    454 8Zn2 ZnO     1      11.400  19.250  31.450  1.00  0.00            
ATOM    455 9Zn2 ZnO     1      11.430  28.910  31.430  1.00  0.00            
ATOM    456 0Zn2 ZnO     1      22.040   9.430  31.460  1.00  0.00            
ATOM    457 1Zn2 ZnO     1       0.820  28.840  31.500  1.00  0.00            
ATOM    458 2Zn2 ZnO     1       0.700  19.180  31.420  1.00  0.00            
ATOM    459 3Zn2 ZnO     1      11.380   9.320  31.350  1.00  0.00            
ATOM    460 4Zn2 ZnO     1       6.150   9.440  31.600  1.00  0.00            
ATOM    461 5Zn2 ZnO     1      27.350  28.960  31.530  1.00  0.00            
ATOM    462 6Zn2 ZnO     1      27.310  19.110  31.420  1.00  0.00            
ATOM    463 7Zn2 ZnO     1      16.670  28.960  31.430  1.00  0.00            
ATOM    464 8Zn2 ZnO     1      16.770   9.450  31.360  1.00  0.00            
ATOM    465 9Zn2 ZnO     1      16.750  19.270  31.310  1.00  0.00            
ATOM    466 0Zn2 ZnO     1       6.020  19.260  31.520  1.00  0.00            
ATOM    467 1Zn2 ZnO     1       6.170  28.890  31.220  1.00  0.00            
ATOM    468 2Zn2 ZnO     1      27.340   9.450  31.540  1.00  0.00            
ATOM    469 7O21 ZnO     1       6.750   2.890  46.550  1.00  0.00            
ATOM    470 8O21 ZnO     1       6.800  12.590  46.490  1.00  0.00            
ATOM    471 9O21 ZnO     1      28.090  12.760  46.600  1.00  0.00            
ATOM    472 0O22 ZnO     1      17.440  22.580  46.380  1.00  0.00            
ATOM    473 1O22 ZnO     1      17.390   3.060  46.420  1.00  0.00            
ATOM    474 2O22 ZnO     1      28.110   2.940  46.460  1.00  0.00            
ATOM    475 3O22 ZnO     1      27.980  22.400  46.420  1.00  0.00            
ATOM    476 4O22 ZnO     1       6.820  22.390  46.630  1.00  0.00            
ATOM    477 5O22 ZnO     1      17.410  12.640  46.430  1.00  0.00            
ATOM    478 6O22 ZnO     1       1.450  12.590  46.550  1.00  0.00            
ATOM    479 7O22 ZnO     1      22.760  22.510  46.440  1.00  0.00            
ATOM    480 8O22 ZnO     1      12.140   2.840  46.560  1.00  0.00            
ATOM    481 9O22 ZnO     1      12.150  12.640  46.570  1.00  0.00            
ATOM    482 0O23 ZnO     1       1.440   2.870  46.500  1.00  0.00            
ATOM    483 1O23 ZnO     1      12.050  22.410  46.500  1.00  0.00            
ATOM    484 2O23 ZnO     1       1.400  22.380  46.510  1.00  0.00            
ATOM    485 3O23 ZnO     1      22.680   3.000  46.440  1.00  0.00            
ATOM    486 4O23 ZnO     1      22.770  12.870  46.510  1.00  0.00            
ATOM    487 5O23 ZnO     1       4.150   9.450  31.600  1.00  0.00            
ATOM    488 6O23 ZnO     1      25.330  19.130  31.560  1.00  0.00            
ATOM    489 7O23 ZnO     1       4.060  19.160  31.560  1.00  0.00            
ATOM    490 8O23 ZnO     1      25.330  28.860  31.560  1.00  0.00            
ATOM    491 9O23 ZnO     1      14.680  28.970  31.590  1.00  0.00            
ATOM    492 0O24 ZnO     1      14.720  19.200  31.450  1.00  0.00            
ATOM    493 1O24 ZnO     1      14.720   9.510  31.560  1.00  0.00            
ATOM    494 2O24 ZnO     1       4.190  28.810  31.400  1.00  0.00            
ATOM    495 3O24 ZnO     1      25.320   9.560  31.500  1.00  0.00            
ATOM    496 4O24 ZnO     1      30.540  19.060  31.560  1.00  0.00            
ATOM    497 5O24 ZnO     1      20.040  28.930  31.700  1.00  0.00            
ATOM    498 6O24 ZnO     1      19.990  19.100  31.570  1.00  0.00            
ATOM    499 7O24 ZnO     1      30.750  28.850  31.720  1.00  0.00            
ATOM    500 8O24 ZnO     1       9.410  19.180  31.570  1.00  0.00            
ATOM    501 9O24 ZnO     1      20.060   9.390  31.630  1.00  0.00            
ATOM    502 0O25 ZnO     1       9.440  28.900  31.390  1.00  0.00            
ATOM    503 1O25 ZnO     1      30.750   9.420  31.700  1.00  0.00            
ATOM    504 2O25 ZnO     1       9.440   9.340  31.540  1.00  0.00            
ATOM    505 3Zn2 ZnO     1       0.770  12.700  31.550  1.00  0.00            
ATOM    506 4Zn2 ZnO     1      21.920  22.350  31.670  1.00  0.00            
ATOM    507 5Zn2 ZnO     1      11.330  22.440  31.660  1.00  0.00            
ATOM    508 6Zn2 ZnO     1       0.770  22.270  31.680  1.00  0.00            
ATOM    509 7Zn2 ZnO     1       0.740   2.750  31.760  1.00  0.00            
ATOM    510 8Zn2 ZnO     1      21.830   2.900  31.560  1.00  0.00            
ATOM    511 9Zn2 ZnO     1      21.950  12.840  31.560  1.00  0.00            
ATOM    512 0Zn2 ZnO     1      11.380   2.900  31.500  1.00  0.00            
ATOM    513 1Zn2 ZnO     1      11.250  12.640  31.580  1.00  0.00            
ATOM    514 2Zn2 ZnO     1       6.030  12.570  31.590  1.00  0.00            
ATOM    515 3Zn2 ZnO     1      27.230  22.410  31.580  1.00  0.00            
ATOM    516 4Zn2 ZnO     1      16.660  12.610  31.620  1.00  0.00            
ATOM    517 5Zn2 ZnO     1       6.180   2.880  31.500  1.00  0.00            
ATOM    518 6Zn2 ZnO     1      16.760  22.430  31.650  1.00  0.00            
ATOM    519 7Zn2 ZnO     1      16.720   2.860  31.670  1.00  0.00            
ATOM    520 8Zn2 ZnO     1       6.070  22.400  31.720  1.00  0.00            
ATOM    521 9Zn2 ZnO     1      27.220   2.900  31.720  1.00  0.00            
ATOM    522 0Zn2 ZnO     1      27.380  12.660  31.560  1.00  0.00            
ATOM    523 1Zn2 ZnO     1       0.710  15.930  31.620  1.00  0.00            
ATOM    524 2Zn2 ZnO     1      21.990  25.620  31.670  1.00  0.00            
ATOM    525 3Zn2 ZnO     1       0.810   6.060  31.600  1.00  0.00            
ATOM    526 4Zn2 ZnO     1      21.930  16.010  31.550  1.00  0.00            
ATOM    527 5Zn2 ZnO     1      11.440  25.660  31.640  1.00  0.00            
ATOM    528 6Zn2 ZnO     1      22.060   6.180  31.640  1.00  0.00            
ATOM    529 7Zn2 ZnO     1      11.410  16.030  31.660  1.00  0.00            
ATOM    530 8Zn2 ZnO     1       0.700  25.620  31.550  1.00  0.00            
ATOM    531 9Zn2 ZnO     1      11.370   6.220  31.620  1.00  0.00            
ATOM    532 0Zn2 ZnO     1       6.020  16.020  31.570  1.00  0.00            
ATOM    533 1Zn2 ZnO     1      27.290  25.760  31.670  1.00  0.00            
ATOM    534 2Zn2 ZnO     1       6.150   6.130  31.640  1.00  0.00            
ATOM    535 3Zn2 ZnO     1      16.690  25.710  31.630  1.00  0.00            
ATOM    536 4Zn2 ZnO     1      27.330  15.860  31.660  1.00  0.00            
ATOM    537 5Zn2 ZnO     1      16.760   6.170  31.550  1.00  0.00            
ATOM    538 6Zn2 ZnO     1      16.590  15.890  31.590  1.00  0.00            
ATOM    539 7Zn2 ZnO     1       5.970  25.590  31.590  1.00  0.00            
ATOM    540 8Zn2 ZnO     1      27.230   6.230  31.560  1.00  0.00            
ATOM    541 9Zn2 ZnO     1      24.640  25.640  46.490  1.00  0.00            
ATOM    542 0Zn2 ZnO     1      13.900  25.690  46.410  1.00  0.00            
ATOM    543 1Zn2 ZnO     1       3.440   6.160  46.340  1.00  0.00            
ATOM    544 2Zn2 ZnO     1      13.990   6.150  46.400  1.00  0.00            
ATOM    545 3Zn2 ZnO     1       3.540  25.650  46.410  1.00  0.00            
ATOM    546 4Zn2 ZnO     1      14.110  15.930  46.540  1.00  0.00            
ATOM    547 5Zn2 ZnO     1      24.600   6.170  46.570  1.00  0.00            
ATOM    548 6Zn2 ZnO     1       3.520  15.920  46.350  1.00  0.00            
ATOM    549 7Zn2 ZnO     1      24.700  15.970  46.470  1.00  0.00            
ATOM    550 8Zn2 ZnO     1      19.270  15.890  46.430  1.00  0.00            
ATOM    551 9Zn2 ZnO     1       8.810  15.740  46.590  1.00  0.00            
ATOM    552 0Zn3 ZnO     1      19.260  25.620  46.340  1.00  0.00            
ATOM    553 1Zn3 ZnO     1      30.000   6.150  46.430  1.00  0.00            
ATOM    554 2Zn3 ZnO     1      19.400   6.140  46.580  1.00  0.00            
ATOM    555 3Zn3 ZnO     1       8.800  25.640  46.580  1.00  0.00            
ATOM    556 4Zn3 ZnO     1      29.930  25.590  46.390  1.00  0.00            
ATOM    557 5Zn3 ZnO     1       8.590   6.130  46.430  1.00  0.00            
ATOM    558 6Zn3 ZnO     1      30.100  15.860  46.420  1.00  0.00            
ATOM    559 7Zn3 ZnO     1      24.680  28.970  46.400  1.00  0.00            
ATOM    560 8Zn3 ZnO     1      14.190   9.380  46.420  1.00  0.00            
ATOM    561 9Zn3 ZnO     1       3.570  28.900  46.480  1.00  0.00            
ATOM    562 0Zn3 ZnO     1      14.030  19.230  46.440  1.00  0.00            
ATOM    563 1Zn3 ZnO     1       3.420  19.220  46.420  1.00  0.00            
ATOM    564 2Zn3 ZnO     1      13.950  28.970  46.410  1.00  0.00            
ATOM    565 3Zn3 ZnO     1       3.410   9.350  46.400  1.00  0.00            
ATOM    566 4Zn3 ZnO     1      24.680  19.170  46.520  1.00  0.00            
ATOM    567 5Zn3 ZnO     1      24.720   9.450  46.470  1.00  0.00            
ATOM    568 6Zn3 ZnO     1       8.820  28.960  46.480  1.00  0.00            
ATOM    569 7Zn3 ZnO     1      30.050  28.890  46.170  1.00  0.00            
ATOM    570 8Zn3 ZnO     1      19.410  29.000  46.500  1.00  0.00            
ATOM    571 9Zn3 ZnO     1       8.740  19.070  46.600  1.00  0.00            
ATOM    572 0Zn3 ZnO     1      19.480   9.410  46.400  1.00  0.00            
ATOM    573 1Zn3 ZnO     1      29.980   9.450  46.460  1.00  0.00            
ATOM    574 2Zn3 ZnO     1       8.760   9.330  46.460  1.00  0.00            
ATOM    575 3Zn3 ZnO     1      19.370  19.270  46.410  1.00  0.00            
ATOM    576 4Zn3 ZnO     1      30.030  19.230  46.420  1.00  0.00            
ATOM    577 3O25 ZnO     1       4.170  12.650  31.850  1.00  0.00            
ATOM    578 4O25 ZnO     1      25.280  22.350  31.710  1.00  0.00            
ATOM    579 5O25 ZnO     1       4.040  22.530  31.750  1.00  0.00            
ATOM    580 6O25 ZnO     1      14.610  12.680  31.730  1.00  0.00            
ATOM    581 7O25 ZnO     1      14.830  22.410  31.740  1.00  0.00            
ATOM    582 8O25 ZnO     1      25.450  12.690  31.760  1.00  0.00            
ATOM    583 9O25 ZnO     1      14.730   3.020  31.770  1.00  0.00            
ATOM    584 0O26 ZnO     1      25.330   2.910  31.760  1.00  0.00            
ATOM    585 1O26 ZnO     1       4.130   2.950  31.740  1.00  0.00            
ATOM    586 2O26 ZnO     1      30.690  12.690  31.730  1.00  0.00            
ATOM    587 3O26 ZnO     1      19.980  22.360  31.790  1.00  0.00            
ATOM    588 4O26 ZnO     1       9.250  12.690  31.670  1.00  0.00            
ATOM    589 5O26 ZnO     1       9.370  22.400  31.840  1.00  0.00            
ATOM    590 6O26 ZnO     1      30.680  22.340  31.850  1.00  0.00            
ATOM    591 7O26 ZnO     1      19.910   2.850  31.710  1.00  0.00            
ATOM    592 8O26 ZnO     1      19.990  12.760  31.730  1.00  0.00            
ATOM    593 9O26 ZnO     1       9.410   2.980  31.650  1.00  0.00            
ATOM    594 0O27 ZnO     1      30.610   2.860  31.900  1.00  0.00            
ATOM    595 1O27 ZnO     1       3.990  15.910  31.860  1.00  0.00            
ATOM    596 2O27 ZnO     1      25.280  15.930  31.900  1.00  0.00            
ATOM    597 3O27 ZnO     1      25.260  25.600  31.650  1.00  0.00            
ATOM    598 4O27 ZnO     1      14.750  25.740  31.780  1.00  0.00            
ATOM    599 5O27 ZnO     1      14.700  15.790  31.720  1.00  0.00            
ATOM    600 6O27 ZnO     1      14.800   6.200  31.760  1.00  0.00            
ATOM    601 7O27 ZnO     1       4.060  25.690  31.740  1.00  0.00            
ATOM    602 8O27 ZnO     1       4.180   6.070  31.810  1.00  0.00            
ATOM    603 9O27 ZnO     1      25.170   6.130  31.670  1.00  0.00            
ATOM    604 0O28 ZnO     1       9.330  15.980  31.850  1.00  0.00            
ATOM    605 1O28 ZnO     1      30.630  16.010  31.700  1.00  0.00            
ATOM    606 2O28 ZnO     1      30.560  25.650  31.730  1.00  0.00            
ATOM    607 3O28 ZnO     1      19.970  25.700  31.740  1.00  0.00            
ATOM    608 4O28 ZnO     1      19.920  16.020  31.670  1.00  0.00            
ATOM    609 5O28 ZnO     1       9.440  25.690  31.720  1.00  0.00            
ATOM    610 6O28 ZnO     1      20.020   6.090  31.760  1.00  0.00            
ATOM    611 7O28 ZnO     1      30.670   6.160  31.770  1.00  0.00            
ATOM    612 8O28 ZnO     1       9.430   6.200  31.750  1.00  0.00            
ATOM    613 9O28 ZnO     1      22.620  25.600  46.230  1.00  0.00            
ATOM    614 0O29 ZnO     1       1.450   6.160  46.340  1.00  0.00            
ATOM    615 1O29 ZnO     1       1.490  25.630  46.300  1.00  0.00            
ATOM    616 2O29 ZnO     1      12.030   6.060  46.240  1.00  0.00            
ATOM    617 3O29 ZnO     1      11.950  25.690  46.370  1.00  0.00            
ATOM    618 4O29 ZnO     1      12.110  15.990  46.440  1.00  0.00            
ATOM    619 5O29 ZnO     1      22.650  16.050  46.160  1.00  0.00            
ATOM    620 6O29 ZnO     1      22.650   6.190  46.460  1.00  0.00            
ATOM    621 7O29 ZnO     1       1.530  15.820  46.340  1.00  0.00            
ATOM    622 8O29 ZnO     1      17.360  25.840  46.220  1.00  0.00            
ATOM    623 9O29 ZnO     1       6.660   6.160  46.400  1.00  0.00            
ATOM    624 0O30 ZnO     1      27.930  25.660  46.230  1.00  0.00            
ATOM    625 1O30 ZnO     1      17.350  15.880  46.320  1.00  0.00            
ATOM    626 2O30 ZnO     1      28.100   6.150  46.270  1.00  0.00            
ATOM    627 3O30 ZnO     1      28.060  16.030  46.320  1.00  0.00            
ATOM    628 4O30 ZnO     1       6.860  25.560  46.410  1.00  0.00            
ATOM    629 5O30 ZnO     1       6.850  15.990  46.270  1.00  0.00            
ATOM    630 6O30 ZnO     1      17.420   6.190  46.400  1.00  0.00            
ATOM    631 7O30 ZnO     1      22.640  28.970  46.190  1.00  0.00            
ATOM    632 8O30 ZnO     1       1.610  28.740  46.230  1.00  0.00            
ATOM    633 9O30 ZnO     1       1.420   9.460  46.280  1.00  0.00            
ATOM    634 0O31 ZnO     1      12.130   9.410  46.250  1.00  0.00            
ATOM    635 1O31 ZnO     1      12.090  28.820  46.250  1.00  0.00            
ATOM    636 2O31 ZnO     1      12.070  19.160  46.530  1.00  0.00            
ATOM    637 3O31 ZnO     1      22.710  19.200  46.350  1.00  0.00            
ATOM    638 4O31 ZnO     1      22.750   9.520  46.270  1.00  0.00            
ATOM    639 5O31 ZnO     1       1.430  19.150  46.320  1.00  0.00            
ATOM    640 6O31 ZnO     1       6.860  28.990  46.520  1.00  0.00            
ATOM    641 7O31 ZnO     1      17.410  28.990  46.280  1.00  0.00            
ATOM    642 8O31 ZnO     1      28.080  28.910  46.150  1.00  0.00            
ATOM    643 9O31 ZnO     1       6.830   9.340  46.290  1.00  0.00            
ATOM    644 0O32 ZnO     1      17.490   9.430  46.300  1.00  0.00            
ATOM    645 1O32 ZnO     1      17.420  19.250  46.260  1.00  0.00            
ATOM    646 2O32 ZnO     1      28.000   9.410  46.220  1.00  0.00            
ATOM    647 3O32 ZnO     1       6.690  19.220  46.500  1.00  0.00            
ATOM    648 4O32 ZnO     1      27.980  19.250  46.190  1.00  0.00            
ATOM    649 5O32 ZnO     1       9.510  14.140  45.660  1.00  0.00            
ATOM    650 6O32 ZnO     1      30.670   4.500  45.540  1.00  0.00            
ATOM    651 7O32 ZnO     1      20.130  14.290  45.560  1.00  0.00            
ATOM    652 8O32 ZnO     1       9.260   4.480  45.620  1.00  0.00            
ATOM    653 9O32 ZnO     1      30.650  23.940  45.590  1.00  0.00            
ATOM    654 0O33 ZnO     1      20.060  24.020  45.580  1.00  0.00            
ATOM    655 1O33 ZnO     1       9.400  24.020  45.560  1.00  0.00            
ATOM    656 2O33 ZnO     1      20.110   4.550  45.550  1.00  0.00            
ATOM    657 3O33 ZnO     1      30.750  14.160  45.490  1.00  0.00            
ATOM    658 4O33 ZnO     1       4.090   4.510  45.600  1.00  0.00            
ATOM    659 5O33 ZnO     1      25.290  24.020  45.610  1.00  0.00            
ATOM    660 6O33 ZnO     1       4.120  23.950  45.610  1.00  0.00            
ATOM    661 7O33 ZnO     1      14.730  14.260  45.640  1.00  0.00            
ATOM    662 8O33 ZnO     1      14.680  23.980  45.580  1.00  0.00            
ATOM    663 9O33 ZnO     1      25.370   4.520  45.610  1.00  0.00            
ATOM    664 0O34 ZnO     1      25.290  14.320  45.590  1.00  0.00            
ATOM    665 1O34 ZnO     1       4.120  14.190  45.590  1.00  0.00            
ATOM    666 2O34 ZnO     1      14.780   4.520  45.600  1.00  0.00            
ATOM    667 3O34 ZnO     1       1.520  11.000  32.490  1.00  0.00            
ATOM    668 4O34 ZnO     1      22.620  30.450  32.400  1.00  0.00            
ATOM    669 5O34 ZnO     1      22.630  20.750  32.510  1.00  0.00            
ATOM    670 6O34 ZnO     1      22.660  11.130  32.420  1.00  0.00            
ATOM    671 7O34 ZnO     1       1.510  20.660  32.500  1.00  0.00            
ATOM    672 8O34 ZnO     1      12.020  30.520  32.430  1.00  0.00            
ATOM    673 9O34 ZnO     1      11.980  10.920  32.410  1.00  0.00            
ATOM    674 0O35 ZnO     1      12.020  20.810  32.540  1.00  0.00            
ATOM    675 1O35 ZnO     1       1.520  30.410  32.540  1.00  0.00            
ATOM    676 2O35 ZnO     1       6.740  11.000  32.550  1.00  0.00            
ATOM    677 3O35 ZnO     1      27.910  20.760  32.480  1.00  0.00            
ATOM    678 4O35 ZnO     1       6.740  20.730  32.570  1.00  0.00            
ATOM    679 5O35 ZnO     1      17.400  30.430  32.580  1.00  0.00            
ATOM    680 6O35 ZnO     1      28.010  30.470  32.550  1.00  0.00            
ATOM    681 7O35 ZnO     1      17.420  20.740  32.480  1.00  0.00            
ATOM    682 8O35 ZnO     1       6.830  30.430  32.420  1.00  0.00            
ATOM    683 9O35 ZnO     1      17.320  10.980  32.490  1.00  0.00            
ATOM    684 0O36 ZnO     1      27.980  11.010  32.500  1.00  0.00            
ATOM    685 1O36 ZnO     1       1.520   7.720  32.450  1.00  0.00            
ATOM    686 2O36 ZnO     1      22.660  27.270  32.510  1.00  0.00            
ATOM    687 3O36 ZnO     1      12.060  17.750  32.480  1.00  0.00            
ATOM    688 4O36 ZnO     1      22.630  17.580  32.520  1.00  0.00            
ATOM    689 5O36 ZnO     1      12.160  27.310  32.560  1.00  0.00            
ATOM    690 6O36 ZnO     1      22.690   7.800  32.490  1.00  0.00            
ATOM    691 7O36 ZnO     1       1.480  27.220  32.300  1.00  0.00            
ATOM    692 8O36 ZnO     1       1.410  17.620  32.410  1.00  0.00            
ATOM    693 9O36 ZnO     1      12.220   7.860  32.510  1.00  0.00            
ATOM    694 0O37 ZnO     1       6.780   7.820  32.450  1.00  0.00            
ATOM    695 1O37 ZnO     1      28.000  27.410  32.620  1.00  0.00            
ATOM    696 2O37 ZnO     1      27.950  17.580  32.460  1.00  0.00            
ATOM    697 3O37 ZnO     1       6.790  17.660  32.520  1.00  0.00            
ATOM    698 4O37 ZnO     1      17.310  27.460  32.510  1.00  0.00            
ATOM    699 5O37 ZnO     1      17.360  17.570  32.430  1.00  0.00            
ATOM    700 6O37 ZnO     1       6.650  27.240  32.360  1.00  0.00            
ATOM    701 7O37 ZnO     1      17.420   7.880  32.420  1.00  0.00            
ATOM    702 8O37 ZnO     1      27.970   7.850  32.540  1.00  0.00            
ATOM    703 9O37 ZnO     1       4.230  30.640  45.600  1.00  0.00            
ATOM    704 0O38 ZnO     1      14.730  11.120  45.530  1.00  0.00            
ATOM    705 1O38 ZnO     1      14.850  20.860  45.750  1.00  0.00            
ATOM    706 2O38 ZnO     1      25.380  30.660  45.590  1.00  0.00            
ATOM    707 3O38 ZnO     1      14.640  30.650  45.710  1.00  0.00            
ATOM    708 4O38 ZnO     1       4.150  11.060  45.570  1.00  0.00            
ATOM    709 5O38 ZnO     1      25.360  20.870  45.570  1.00  0.00            
ATOM    710 6O38 ZnO     1      25.400  11.140  45.620  1.00  0.00            
ATOM    711 7O38 ZnO     1       4.210  20.900  45.590  1.00  0.00            
ATOM    712 8O38 ZnO     1      30.830  30.530  45.440  1.00  0.00            
ATOM    713 9O38 ZnO     1      20.130  11.120  45.600  1.00  0.00            
ATOM    714 0O39 ZnO     1      20.090  30.660  45.600  1.00  0.00            
ATOM    715 1O39 ZnO     1       9.390  11.090  45.620  1.00  0.00            
ATOM    716 2O39 ZnO     1       9.490  30.630  45.560  1.00  0.00            
ATOM    717 3O39 ZnO     1      30.620  11.060  45.510  1.00  0.00            
ATOM    718 4O39 ZnO     1      20.200  20.830  45.580  1.00  0.00            
ATOM    719 5O39 ZnO     1      30.590  20.910  45.570  1.00  0.00            
ATOM    720 6O39 ZnO     1       9.320  20.660  45.590  1.00  0.00            
ATOM    721 5Zn3 ZnO     1      21.980  23.990  45.360  1.00  0.00            
ATOM    722 6Zn3 ZnO     1      22.060  14.320  45.460  1.00  0.00            
ATOM    723 7Zn3 ZnO     1      11.490  14.290  45.600  1.00  0.00            
ATOM    724 8Zn3 ZnO     1       0.820  24.040  45.490  1.00  0.00            
ATOM    725 9Zn3 ZnO     1      11.290   4.440  45.580  1.00  0.00            
ATOM    726 0Zn3 ZnO     1       0.810   4.450  45.560  1.00  0.00            
ATOM    727 1Zn3 ZnO     1      11.290  24.000  45.490  1.00  0.00            
ATOM    728 2Zn3 ZnO     1       0.860  14.120  45.480  1.00  0.00            
ATOM    729 3Zn3 ZnO     1      22.010   4.550  45.480  1.00  0.00            
ATOM    730 4Zn3 ZnO     1      27.260  23.950  45.530  1.00  0.00            
ATOM    731 5Zn3 ZnO     1      16.650  24.090  45.410  1.00  0.00            
ATOM    732 6Zn3 ZnO     1       6.120  23.950  45.530  1.00  0.00            
ATOM    733 7Zn3 ZnO     1      16.750  14.240  45.500  1.00  0.00            
ATOM    734 8Zn3 ZnO     1      27.360  14.280  45.560  1.00  0.00            
ATOM    735 9Zn3 ZnO     1      16.730   4.590  45.390  1.00  0.00            
ATOM    736 0Zn3 ZnO     1       6.090   4.470  45.560  1.00  0.00            
ATOM    737 1Zn3 ZnO     1      27.400   4.490  45.480  1.00  0.00            
ATOM    738 2Zn3 ZnO     1       6.190  14.250  45.460  1.00  0.00            
ATOM    739 3Zn3 ZnO     1       3.420  10.950  32.640  1.00  0.00            
ATOM    740 4Zn3 ZnO     1      24.650  20.700  32.660  1.00  0.00            
ATOM    741 5Zn3 ZnO     1      14.060  30.580  32.530  1.00  0.00            
ATOM    742 6Zn3 ZnO     1      24.620  30.420  32.510  1.00  0.00            
ATOM    743 7Zn3 ZnO     1       3.490  20.820  32.520  1.00  0.00            
ATOM    744 8Zn3 ZnO     1      14.010  20.730  32.520  1.00  0.00            
ATOM    745 9Zn3 ZnO     1       3.510  30.460  32.510  1.00  0.00            
ATOM    746 0Zn3 ZnO     1      13.960  11.000  32.650  1.00  0.00            
ATOM    747 1Zn3 ZnO     1      24.640  11.100  32.540  1.00  0.00            
ATOM    748 2Zn3 ZnO     1       8.770  10.980  32.480  1.00  0.00            
ATOM    749 3Zn3 ZnO     1      29.950  11.020  32.590  1.00  0.00            
ATOM    750 4Zn3 ZnO     1       8.680  20.740  32.670  1.00  0.00            
ATOM    751 5Zn3 ZnO     1      19.380  30.460  32.710  1.00  0.00            
ATOM    752 6Zn3 ZnO     1      29.900  20.630  32.530  1.00  0.00            
ATOM    753 7Zn3 ZnO     1      19.400  20.640  32.660  1.00  0.00            
ATOM    754 8Zn3 ZnO     1      19.380  11.030  32.480  1.00  0.00            
ATOM    755 9Zn3 ZnO     1      29.950  30.400  32.650  1.00  0.00            
ATOM    756 0Zn3 ZnO     1       8.820  30.540  32.380  1.00  0.00            
ATOM    757 1Zn3 ZnO     1       3.490   7.770  32.520  1.00  0.00            
ATOM    758 2Zn3 ZnO     1      24.540  17.650  32.540  1.00  0.00            
ATOM    759 3Zn3 ZnO     1      24.640  27.230  32.550  1.00  0.00            
ATOM    760 4Zn3 ZnO     1      14.100  27.410  32.600  1.00  0.00            
ATOM    761 5Zn3 ZnO     1      14.070  17.630  32.480  1.00  0.00            
ATOM    762 6Zn3 ZnO     1       3.420  17.640  32.550  1.00  0.00            
ATOM    763 7Zn3 ZnO     1       3.360  27.350  32.500  1.00  0.00            
ATOM    764 8Zn3 ZnO     1      24.660   7.860  32.510  1.00  0.00            
ATOM    765 9Zn3 ZnO     1      14.200   7.860  32.560  1.00  0.00            
ATOM    766 0Zn3 ZnO     1       8.740   7.750  32.540  1.00  0.00            
ATOM    767 1Zn3 ZnO     1      29.970   7.860  32.650  1.00  0.00            
ATOM    768 2Zn3 ZnO     1      29.940  27.280  32.560  1.00  0.00            
ATOM    769 3Zn3 ZnO     1      19.230  27.340  32.600  1.00  0.00            
ATOM    770 4Zn3 ZnO     1      19.320  17.620  32.650  1.00  0.00            
ATOM    771 5Zn3 ZnO     1      19.400   7.770  32.570  1.00  0.00            
ATOM    772 6Zn3 ZnO     1       8.710  27.370  32.480  1.00  0.00            
ATOM    773 7Zn3 ZnO     1       8.730  17.660  32.650  1.00  0.00            
ATOM    774 8Zn3 ZnO     1      29.960  17.470  32.640  1.00  0.00            
ATOM    775 9Zn3 ZnO     1      11.400  30.500  45.480  1.00  0.00            
ATOM    776 0Zn3 ZnO     1       0.930  30.500  45.380  1.00  0.00            
ATOM    777 1Zn3 ZnO     1      11.370  11.080  45.560  1.00  0.00            
ATOM    778 2Zn3 ZnO     1      22.000  30.650  45.450  1.00  0.00            
ATOM    779 3Zn3 ZnO     1      22.200  20.910  45.460  1.00  0.00            
ATOM    780 4Zn3 ZnO     1      22.110  11.240  45.530  1.00  0.00            
ATOM    781 5Zn3 ZnO     1      11.420  20.740  45.650  1.00  0.00            
ATOM    782 6Zn3 ZnO     1       0.820  11.130  45.360  1.00  0.00            
ATOM    783 7Zn3 ZnO     1       0.700  20.800  45.420  1.00  0.00            
ATOM    784 8Zn3 ZnO     1       6.140  30.530  45.560  1.00  0.00            
ATOM    785 9Zn3 ZnO     1      16.830  20.920  45.400  1.00  0.00            
ATOM    786 0Zn3 ZnO     1      16.620  30.720  45.580  1.00  0.00            
ATOM    787 1Zn3 ZnO     1      27.370  30.610  45.390  1.00  0.00            
ATOM    788 2Zn3 ZnO     1      27.410  11.140  45.580  1.00  0.00            
ATOM    789 3Zn3 ZnO     1      27.310  20.860  45.390  1.00  0.00            
ATOM    790 4Zn3 ZnO     1      16.720  11.100  45.520  1.00  0.00            
ATOM    791 5Zn3 ZnO     1       6.060  11.010  45.530  1.00  0.00            
ATOM    792 6Zn3 ZnO     1       6.230  20.850  45.510  1.00  0.00            
ATOM    793 7O39 ZnO     1       1.410  14.280  32.580  1.00  0.00            
ATOM    794 8O39 ZnO     1      11.960  14.330  32.540  1.00  0.00            
ATOM    795 9O39 ZnO     1      22.720  23.980  32.580  1.00  0.00            
ATOM    796 0O40 ZnO     1      22.650  14.400  32.540  1.00  0.00            
ATOM    797 1O40 ZnO     1      12.050  24.120  32.610  1.00  0.00            
ATOM    798 2O40 ZnO     1      22.670   4.500  32.470  1.00  0.00            
ATOM    799 3O40 ZnO     1       1.360  24.050  32.520  1.00  0.00            
ATOM    800 4O40 ZnO     1      12.030   4.540  32.490  1.00  0.00            
ATOM    801 5O40 ZnO     1       1.390   4.450  32.670  1.00  0.00            
ATOM    802 6O40 ZnO     1       6.680  14.350  32.450  1.00  0.00            
ATOM    803 7O40 ZnO     1      27.830  24.060  32.560  1.00  0.00            
ATOM    804 8O40 ZnO     1       6.820  24.110  32.540  1.00  0.00            
ATOM    805 9O40 ZnO     1       6.750   4.450  32.570  1.00  0.00            
ATOM    806 0O41 ZnO     1      28.040  14.280  32.640  1.00  0.00            
ATOM    807 1O41 ZnO     1      17.390  24.110  32.480  1.00  0.00            
ATOM    808 2O41 ZnO     1      17.340  14.290  32.520  1.00  0.00            
ATOM    809 3O41 ZnO     1      28.040   4.630  32.510  1.00  0.00            
ATOM    810 4O41 ZnO     1      17.380   4.520  32.540  1.00  0.00            
ATOM    811 5O41 ZnO     1      14.790   7.740  45.540  1.00  0.00            
ATOM    812 6O41 ZnO     1       4.280  27.300  45.550  1.00  0.00            
ATOM    813 7O41 ZnO     1      25.400  27.340  45.550  1.00  0.00            
ATOM    814 8O41 ZnO     1       4.120   7.800  45.460  1.00  0.00            
ATOM    815 9O41 ZnO     1      14.690  27.230  45.560  1.00  0.00            
ATOM    816 0O42 ZnO     1      14.760  17.530  45.560  1.00  0.00            
ATOM    817 1O42 ZnO     1      25.420  17.640  45.530  1.00  0.00            
ATOM    818 2O42 ZnO     1       4.130  17.590  45.410  1.00  0.00            
ATOM    819 3O42 ZnO     1      25.360   7.840  45.660  1.00  0.00            
ATOM    820 4O42 ZnO     1       9.440   7.710  45.420  1.00  0.00            
ATOM    821 5O42 ZnO     1      30.650  27.160  45.350  1.00  0.00            
ATOM    822 6O42 ZnO     1      19.970  27.290  45.560  1.00  0.00            
ATOM    823 7O42 ZnO     1      20.080   7.750  45.520  1.00  0.00            
ATOM    824 8O42 ZnO     1       9.410  27.280  45.600  1.00  0.00            
ATOM    825 9O42 ZnO     1      30.610   7.800  45.600  1.00  0.00            
ATOM    826 0O43 ZnO     1      19.990  17.610  45.490  1.00  0.00            
ATOM    827 1O43 ZnO     1       9.400  17.550  45.650  1.00  0.00            
ATOM    828 2O43 ZnO     1      30.730  17.590  45.450  1.00  0.00            
ATOM    829 7Zn3 ZnO     1       3.420  14.260  32.780  1.00  0.00            
ATOM    830 8Zn3 ZnO     1      24.670  24.000  32.670  1.00  0.00            
ATOM    831 9Zn3 ZnO     1      24.660  14.300  32.740  1.00  0.00            
ATOM    832 0Zn4 ZnO     1      13.910  14.280  32.670  1.00  0.00            
ATOM    833 1Zn4 ZnO     1       3.310  24.070  32.600  1.00  0.00            
ATOM    834 2Zn4 ZnO     1      14.010  24.020  32.640  1.00  0.00            
ATOM    835 3Zn4 ZnO     1       3.400   4.540  32.740  1.00  0.00            
ATOM    836 4Zn4 ZnO     1      14.000   4.600  32.630  1.00  0.00            
ATOM    837 5Zn4 ZnO     1      24.620   4.530  32.670  1.00  0.00            
ATOM    838 6Zn4 ZnO     1       8.690  14.310  32.650  1.00  0.00            
ATOM    839 7Zn4 ZnO     1      29.990  14.300  32.760  1.00  0.00            
ATOM    840 8Zn4 ZnO     1      29.940   4.540  32.600  1.00  0.00            
ATOM    841 9Zn4 ZnO     1      29.890  23.990  32.620  1.00  0.00            
ATOM    842 0Zn4 ZnO     1      19.300  14.340  32.610  1.00  0.00            
ATOM    843 1Zn4 ZnO     1      19.350  24.050  32.650  1.00  0.00            
ATOM    844 2Zn4 ZnO     1       8.800  24.050  32.700  1.00  0.00            
ATOM    845 3Zn4 ZnO     1      19.320   4.470  32.740  1.00  0.00            
ATOM    846 4Zn4 ZnO     1       8.740   4.520  32.580  1.00  0.00            
ATOM    847 5Zn4 ZnO     1      21.940  27.320  45.400  1.00  0.00            
ATOM    848 6Zn4 ZnO     1       0.790  27.200  45.340  1.00  0.00            
ATOM    849 7Zn4 ZnO     1      11.400   7.730  45.330  1.00  0.00            
ATOM    850 8Zn4 ZnO     1      11.460  17.600  45.480  1.00  0.00            
ATOM    851 9Zn4 ZnO     1      11.350  27.260  45.400  1.00  0.00            
ATOM    852 0Zn4 ZnO     1      22.000  17.690  45.290  1.00  0.00            
ATOM    853 1Zn4 ZnO     1       0.760   7.760  45.380  1.00  0.00            
ATOM    854 2Zn4 ZnO     1      22.110   7.750  45.480  1.00  0.00            
ATOM    855 3Zn4 ZnO     1       0.900  17.460  45.470  1.00  0.00            
ATOM    856 4Zn4 ZnO     1      27.290  27.230  45.270  1.00  0.00            
ATOM    857 5Zn4 ZnO     1      16.790   7.770  45.470  1.00  0.00            
ATOM    858 6Zn4 ZnO     1      16.710  27.380  45.340  1.00  0.00            
ATOM    859 7Zn4 ZnO     1      27.420  17.580  45.330  1.00  0.00            
ATOM    860 8Zn4 ZnO     1      16.740  17.540  45.420  1.00  0.00            
ATOM    861 9Zn4 ZnO     1       6.270  27.310  45.560  1.00  0.00            
ATOM    862 0Zn4 ZnO     1       6.080  17.630  45.400  1.00  0.00            
ATOM    863 1Zn4 ZnO     1       6.100   7.790  45.380  1.00  0.00            
ATOM    864 2Zn4 ZnO     1      27.280   7.780  45.340  1.00  0.00            
ATOM    865 3Zn4 ZnO     1      30.040  24.020  43.680  1.00  0.00            
ATOM    866 4Zn4 ZnO     1      19.330  14.330  43.770  1.00  0.00            
ATOM    867 5Zn4 ZnO     1       8.860  24.050  43.670  1.00  0.00            
ATOM    868 6Zn4 ZnO     1      19.400   4.740  43.690  1.00  0.00            
ATOM    869 7Zn4 ZnO     1      19.400  24.040  43.690  1.00  0.00            
ATOM    870 8Zn4 ZnO     1       8.750   4.510  43.770  1.00  0.00            
ATOM    871 9Zn4 ZnO     1       8.860  14.300  43.790  1.00  0.00            
ATOM    872 0Zn4 ZnO     1      29.900  14.250  43.690  1.00  0.00            
ATOM    873 1Zn4 ZnO     1      29.950   4.390  43.720  1.00  0.00            
ATOM    874 2Zn4 ZnO     1      24.700  24.040  43.710  1.00  0.00            
ATOM    875 3Zn4 ZnO     1       3.460   4.510  43.700  1.00  0.00            
ATOM    876 4Zn4 ZnO     1      14.070  14.300  43.810  1.00  0.00            
ATOM    877 5Zn4 ZnO     1      14.090  24.100  43.610  1.00  0.00            
ATOM    878 6Zn4 ZnO     1       3.420  24.110  43.710  1.00  0.00            
ATOM    879 7Zn4 ZnO     1      24.650  14.270  43.680  1.00  0.00            
ATOM    880 8Zn4 ZnO     1      24.640   4.580  43.730  1.00  0.00            
ATOM    881 9Zn4 ZnO     1      14.100   4.530  43.810  1.00  0.00            
ATOM    882 0Zn4 ZnO     1       3.440  14.330  43.670  1.00  0.00            
ATOM    883 1Zn4 ZnO     1       0.810  10.990  34.450  1.00  0.00            
ATOM    884 2Zn4 ZnO     1      11.330  10.980  34.360  1.00  0.00            
ATOM    885 3Zn4 ZnO     1      22.100  30.600  34.380  1.00  0.00            
ATOM    886 4Zn4 ZnO     1      22.030  11.220  34.320  1.00  0.00            
ATOM    887 5Zn4 ZnO     1      22.000  20.880  34.330  1.00  0.00            
ATOM    888 6Zn4 ZnO     1       0.830  30.490  34.360  1.00  0.00            
ATOM    889 7Zn4 ZnO     1      11.450  20.770  34.370  1.00  0.00            
ATOM    890 8Zn4 ZnO     1       0.790  20.750  34.370  1.00  0.00            
ATOM    891 9Zn4 ZnO     1      11.400  30.520  34.260  1.00  0.00            
ATOM    892 0Zn4 ZnO     1       5.970  11.000  34.380  1.00  0.00            
ATOM    893 1Zn4 ZnO     1      27.310  20.810  34.330  1.00  0.00            
ATOM    894 2Zn4 ZnO     1      27.230  10.980  34.370  1.00  0.00            
ATOM    895 3Zn4 ZnO     1      16.850  30.550  34.400  1.00  0.00            
ATOM    896 4Zn4 ZnO     1      27.310  30.580  34.410  1.00  0.00            
ATOM    897 5Zn4 ZnO     1       6.090  20.740  34.450  1.00  0.00            
ATOM    898 6Zn4 ZnO     1      16.680  20.750  34.360  1.00  0.00            
ATOM    899 7Zn4 ZnO     1       6.120  30.550  34.260  1.00  0.00            
ATOM    900 8Zn4 ZnO     1      16.670  11.060  34.410  1.00  0.00            
ATOM    901 9Zn4 ZnO     1       0.840   7.790  34.320  1.00  0.00            
ATOM    902 0Zn4 ZnO     1      22.090   7.780  34.360  1.00  0.00            
ATOM    903 1Zn4 ZnO     1      21.930  17.680  34.420  1.00  0.00            
ATOM    904 2Zn4 ZnO     1       0.790  17.560  34.320  1.00  0.00            
ATOM    905 3Zn4 ZnO     1      22.100  27.390  34.370  1.00  0.00            
ATOM    906 4Zn4 ZnO     1      11.410  17.560  34.330  1.00  0.00            
ATOM    907 5Zn4 ZnO     1      11.530  27.200  34.450  1.00  0.00            
ATOM    908 6Zn4 ZnO     1       0.780  27.250  34.220  1.00  0.00            
ATOM    909 7Zn4 ZnO     1      11.430   7.710  34.320  1.00  0.00            
ATOM    910 8Zn4 ZnO     1       5.980   7.730  34.360  1.00  0.00            
ATOM    911 9Zn4 ZnO     1      27.280  17.490  34.350  1.00  0.00            
ATOM    912 0Zn4 ZnO     1      27.330   7.850  34.340  1.00  0.00            
ATOM    913 1Zn4 ZnO     1      27.380  27.290  34.490  1.00  0.00            
ATOM    914 2Zn4 ZnO     1       6.020  17.490  34.370  1.00  0.00            
ATOM    915 3Zn4 ZnO     1      16.750  27.530  34.440  1.00  0.00            
ATOM    916 4Zn4 ZnO     1      16.730  17.490  34.330  1.00  0.00            
ATOM    917 5Zn4 ZnO     1       6.080  27.300  34.210  1.00  0.00            
ATOM    918 6Zn4 ZnO     1      16.750   7.720  34.380  1.00  0.00            
ATOM    919 7Zn4 ZnO     1      24.650  30.630  43.710  1.00  0.00            
ATOM    920 8Zn4 ZnO     1      14.130  20.970  43.890  1.00  0.00            
ATOM    921 9Zn4 ZnO     1      14.150  11.070  43.630  1.00  0.00            
ATOM    922 0Zn4 ZnO     1      24.710  20.870  43.650  1.00  0.00            
ATOM    923 1Zn4 ZnO     1      14.040  30.500  43.760  1.00  0.00            
ATOM    924 2Zn4 ZnO     1       3.640  30.640  43.690  1.00  0.00            
ATOM    925 3Zn4 ZnO     1       3.470  11.060  43.690  1.00  0.00            
ATOM    926 4Zn4 ZnO     1      24.660  11.180  43.880  1.00  0.00            
ATOM    927 5Zn4 ZnO     1       3.450  20.800  43.770  1.00  0.00            
ATOM    928 6Zn4 ZnO     1       8.780  30.590  43.760  1.00  0.00            
ATOM    929 7Zn4 ZnO     1      30.020  20.820  43.770  1.00  0.00            
ATOM    930 8Zn4 ZnO     1      30.090  30.580  43.640  1.00  0.00            
ATOM    931 9Zn4 ZnO     1      19.420  20.910  43.680  1.00  0.00            
ATOM    932 0Zn5 ZnO     1      19.200  30.620  43.780  1.00  0.00            
ATOM    933 1Zn5 ZnO     1      19.370  11.020  43.680  1.00  0.00            
ATOM    934 2Zn5 ZnO     1       8.770  20.750  43.690  1.00  0.00            
ATOM    935 3Zn5 ZnO     1       8.810  11.090  43.670  1.00  0.00            
ATOM    936 4Zn5 ZnO     1      29.950  11.070  43.680  1.00  0.00            
ATOM    937 3O43 ZnO     1      17.380  14.260  43.620  1.00  0.00            
ATOM    938 4O43 ZnO     1      27.970  23.990  43.620  1.00  0.00            
ATOM    939 5O43 ZnO     1      17.340  24.200  43.590  1.00  0.00            
ATOM    940 6O43 ZnO     1       6.780   4.420  43.640  1.00  0.00            
ATOM    941 7O43 ZnO     1      27.940  14.200  43.650  1.00  0.00            
ATOM    942 8O43 ZnO     1       6.830  24.020  43.700  1.00  0.00            
ATOM    943 9O43 ZnO     1      28.040   4.500  43.700  1.00  0.00            
ATOM    944 0O44 ZnO     1      17.360   4.590  43.530  1.00  0.00            
ATOM    945 1O44 ZnO     1       6.810  14.320  43.600  1.00  0.00            
ATOM    946 2O44 ZnO     1      22.720  24.120  43.520  1.00  0.00            
ATOM    947 3O44 ZnO     1       1.450  24.080  43.600  1.00  0.00            
ATOM    948 4O44 ZnO     1       1.460   4.500  43.720  1.00  0.00            
ATOM    949 5O44 ZnO     1      12.100  14.300  43.780  1.00  0.00            
ATOM    950 6O44 ZnO     1      12.150  24.050  43.650  1.00  0.00            
ATOM    951 7O44 ZnO     1      12.140   4.590  43.740  1.00  0.00            
ATOM    952 8O44 ZnO     1      22.710   4.580  43.700  1.00  0.00            
ATOM    953 9O44 ZnO     1      22.680  14.410  43.590  1.00  0.00            
ATOM    954 0O45 ZnO     1       1.500  14.190  43.590  1.00  0.00            
ATOM    955 1O45 ZnO     1       3.980  10.940  34.540  1.00  0.00            
ATOM    956 2O45 ZnO     1      25.360  20.850  34.460  1.00  0.00            
ATOM    957 3O45 ZnO     1      25.350  30.610  34.380  1.00  0.00            
ATOM    958 4O45 ZnO     1      14.810  30.510  34.400  1.00  0.00            
ATOM    959 5O45 ZnO     1      25.260  10.990  34.440  1.00  0.00            
ATOM    960 6O45 ZnO     1       4.100  20.790  34.390  1.00  0.00            
ATOM    961 7O45 ZnO     1       4.140  30.490  34.340  1.00  0.00            
ATOM    962 8O45 ZnO     1      14.680  20.720  34.430  1.00  0.00            
ATOM    963 9O45 ZnO     1      14.660  11.050  34.450  1.00  0.00            
ATOM    964 0O46 ZnO     1      30.680  11.060  34.380  1.00  0.00            
ATOM    965 1O46 ZnO     1       9.360  11.050  34.380  1.00  0.00            
ATOM    966 2O46 ZnO     1      20.160  30.560  34.570  1.00  0.00            
ATOM    967 3O46 ZnO     1      30.640  20.760  34.370  1.00  0.00            
ATOM    968 4O46 ZnO     1      30.610  30.460  34.470  1.00  0.00            
ATOM    969 5O46 ZnO     1      20.140  11.090  34.320  1.00  0.00            
ATOM    970 6O46 ZnO     1       9.480  20.670  34.490  1.00  0.00            
ATOM    971 7O46 ZnO     1      20.070  20.750  34.460  1.00  0.00            
ATOM    972 8O46 ZnO     1       9.390  30.580  34.310  1.00  0.00            
ATOM    973 9O46 ZnO     1       4.060   7.670  34.430  1.00  0.00            
ATOM    974 0O47 ZnO     1      25.320  17.610  34.360  1.00  0.00            
ATOM    975 1O47 ZnO     1       4.120  17.530  34.410  1.00  0.00            
ATOM    976 2O47 ZnO     1      25.450  27.330  34.400  1.00  0.00            
ATOM    977 3O47 ZnO     1      25.370   7.850  34.360  1.00  0.00            
ATOM    978 4O47 ZnO     1      14.790  27.310  34.420  1.00  0.00            
ATOM    979 5O47 ZnO     1       4.090  27.360  34.330  1.00  0.00            
ATOM    980 6O47 ZnO     1      14.770  17.470  34.380  1.00  0.00            
ATOM    981 7O47 ZnO     1      14.780   7.740  34.390  1.00  0.00            
ATOM    982 8O47 ZnO     1      30.690   7.730  34.440  1.00  0.00            
ATOM    983 9O47 ZnO     1       9.420  17.540  34.480  1.00  0.00            
ATOM    984 0O48 ZnO     1      30.730  17.500  34.440  1.00  0.00            
ATOM    985 1O48 ZnO     1      30.670  27.320  34.420  1.00  0.00            
ATOM    986 2O48 ZnO     1       9.460   7.850  34.360  1.00  0.00            
ATOM    987 3O48 ZnO     1      20.040  17.490  34.490  1.00  0.00            
ATOM    988 4O48 ZnO     1      20.090  27.390  34.450  1.00  0.00            
ATOM    989 5O48 ZnO     1       9.520  27.320  34.360  1.00  0.00            
ATOM    990 6O48 ZnO     1      20.030   7.820  34.440  1.00  0.00            
ATOM    991 7O48 ZnO     1       1.630  30.570  43.570  1.00  0.00            
ATOM    992 8O48 ZnO     1       1.540  11.040  43.540  1.00  0.00            
ATOM    993 9O48 ZnO     1      22.640  30.660  43.650  1.00  0.00            
ATOM    994 0O49 ZnO     1      12.180  11.050  43.710  1.00  0.00            
ATOM    995 1O49 ZnO     1      12.160  20.760  43.740  1.00  0.00            
ATOM    996 2O49 ZnO     1      12.070  30.510  43.670  1.00  0.00            
ATOM    997 3O49 ZnO     1      22.760  20.950  43.660  1.00  0.00            
ATOM    998 4O49 ZnO     1      22.620  11.190  43.560  1.00  0.00            
ATOM    999 5O49 ZnO     1       1.460  20.820  43.620  1.00  0.00            
ATOM   1000 6O49 ZnO     1       6.740  11.000  43.650  1.00  0.00            
ATOM   1001 7O49 ZnO     1       6.730  30.570  43.720  1.00  0.00            
ATOM   1002 8O49 ZnO     1      27.990  20.720  43.580  1.00  0.00            
ATOM   1003 9O49 ZnO     1      28.070  30.620  43.550  1.00  0.00            
ATOM   1004 0O50 ZnO     1      28.030  11.070  43.690  1.00  0.00            
ATOM   1005 1O50 ZnO     1      17.300  10.990  43.660  1.00  0.00            
ATOM   1006 2O50 ZnO     1      17.450  20.920  43.510  1.00  0.00            
ATOM   1007 3O50 ZnO     1      17.280  30.590  43.750  1.00  0.00            
ATOM   1008 4O50 ZnO     1       6.740  20.830  43.680  1.00  0.00            
ATOM   1009 5Zn5 ZnO     1       0.820  14.260  34.460  1.00  0.00            
ATOM   1010 6Zn5 ZnO     1       0.660   4.470  34.430  1.00  0.00            
ATOM   1011 7Zn5 ZnO     1      22.030  14.490  34.390  1.00  0.00            
ATOM   1012 8Zn5 ZnO     1      11.430  24.040  34.470  1.00  0.00            
ATOM   1013 9Zn5 ZnO     1      22.040  24.050  34.490  1.00  0.00            
ATOM   1014 0Zn5 ZnO     1      22.110   4.560  34.410  1.00  0.00            
ATOM   1015 1Zn5 ZnO     1       0.780  24.000  34.460  1.00  0.00            
ATOM   1016 2Zn5 ZnO     1      11.310  14.290  34.370  1.00  0.00            
ATOM   1017 3Zn5 ZnO     1      11.390   4.430  34.350  1.00  0.00            
ATOM   1018 4Zn5 ZnO     1       6.090  14.270  34.370  1.00  0.00            
ATOM   1019 5Zn5 ZnO     1      27.240  24.070  34.450  1.00  0.00            
ATOM   1020 6Zn5 ZnO     1       6.130   4.550  34.460  1.00  0.00            
ATOM   1021 7Zn5 ZnO     1      16.790  23.980  34.420  1.00  0.00            
ATOM   1022 8Zn5 ZnO     1       6.120  23.990  34.370  1.00  0.00            
ATOM   1023 9Zn5 ZnO     1      16.690  14.390  34.350  1.00  0.00            
ATOM   1024 0Zn5 ZnO     1      16.640   4.530  34.380  1.00  0.00            
ATOM   1025 1Zn5 ZnO     1      27.340  14.280  34.490  1.00  0.00            
ATOM   1026 2Zn5 ZnO     1      27.390   4.560  34.440  1.00  0.00            
ATOM   1027 3Zn5 ZnO     1      24.620  27.390  43.720  1.00  0.00            
ATOM   1028 4Zn5 ZnO     1      14.040   7.720  43.680  1.00  0.00            
ATOM   1029 5Zn5 ZnO     1       3.480   7.700  43.530  1.00  0.00            
ATOM   1030 6Zn5 ZnO     1      14.070  17.510  43.660  1.00  0.00            
ATOM   1031 7Zn5 ZnO     1       3.510  27.400  43.650  1.00  0.00            
ATOM   1032 8Zn5 ZnO     1      24.730  17.590  43.620  1.00  0.00            
ATOM   1033 9Zn5 ZnO     1      13.940  27.310  43.680  1.00  0.00            
ATOM   1034 0Zn5 ZnO     1      24.740   7.920  43.710  1.00  0.00            
ATOM   1035 1Zn5 ZnO     1       3.420  17.570  43.570  1.00  0.00            
ATOM   1036 2Zn5 ZnO     1       8.750  27.230  43.720  1.00  0.00            
ATOM   1037 3Zn5 ZnO     1      19.350  27.390  43.600  1.00  0.00            
ATOM   1038 4Zn5 ZnO     1      19.300  17.570  43.630  1.00  0.00            
ATOM   1039 5Zn5 ZnO     1      30.010  27.340  43.490  1.00  0.00            
ATOM   1040 6Zn5 ZnO     1      19.420   7.780  43.620  1.00  0.00            
ATOM   1041 7Zn5 ZnO     1      30.030  17.590  43.600  1.00  0.00            
ATOM   1042 8Zn5 ZnO     1       8.710   7.700  43.570  1.00  0.00            
ATOM   1043 9Zn5 ZnO     1       8.730  17.630  43.710  1.00  0.00            
ATOM   1044 0Zn5 ZnO     1      29.930   7.760  43.700  1.00  0.00            
ATOM   1045 5O50 ZnO     1       4.120  14.250  34.600  1.00  0.00            
ATOM   1046 6O50 ZnO     1      25.260  24.050  34.510  1.00  0.00            
ATOM   1047 7O50 ZnO     1      25.400  14.300  34.510  1.00  0.00            
ATOM   1048 8O50 ZnO     1       4.160  23.910  34.440  1.00  0.00            
ATOM   1049 9O50 ZnO     1      14.820  23.960  34.420  1.00  0.00            
ATOM   1050 0O51 ZnO     1      14.660  14.280  34.500  1.00  0.00            
ATOM   1051 1O51 ZnO     1      25.380   4.620  34.510  1.00  0.00            
ATOM   1052 2O51 ZnO     1      14.760   4.600  34.490  1.00  0.00            
ATOM   1053 3O51 ZnO     1       4.190   4.370  34.500  1.00  0.00            
ATOM   1054 4O51 ZnO     1      30.680  14.340  34.550  1.00  0.00            
ATOM   1055 5O51 ZnO     1      30.570   4.510  34.590  1.00  0.00            
ATOM   1056 6O51 ZnO     1       9.330  14.260  34.500  1.00  0.00            
ATOM   1057 7O51 ZnO     1      30.670  23.970  34.450  1.00  0.00            
ATOM   1058 8O51 ZnO     1      20.000  14.260  34.400  1.00  0.00            
ATOM   1059 9O51 ZnO     1      20.020  23.970  34.520  1.00  0.00            
ATOM   1060 0O52 ZnO     1       9.440  23.980  34.590  1.00  0.00            
ATOM   1061 1O52 ZnO     1      20.120   4.580  34.580  1.00  0.00            
ATOM   1062 2O52 ZnO     1       9.380   4.540  34.450  1.00  0.00            
ATOM   1063 3O52 ZnO     1       1.540   7.780  43.460  1.00  0.00            
ATOM   1064 4O52 ZnO     1      22.630  27.460  43.540  1.00  0.00            
ATOM   1065 5O52 ZnO     1      12.140   7.710  43.540  1.00  0.00            
ATOM   1066 6O52 ZnO     1      12.060  27.310  43.550  1.00  0.00            
ATOM   1067 7O52 ZnO     1      12.040  17.500  43.620  1.00  0.00            
ATOM   1068 8O52 ZnO     1       1.480  27.400  43.550  1.00  0.00            
ATOM   1069 9O52 ZnO     1      22.760   7.770  43.690  1.00  0.00            
ATOM   1070 0O53 ZnO     1      22.710  17.740  43.500  1.00  0.00            
ATOM   1071 1O53 ZnO     1       1.410  17.420  43.630  1.00  0.00            
ATOM   1072 2O53 ZnO     1       6.710   7.710  43.550  1.00  0.00            
ATOM   1073 3O53 ZnO     1      28.010  27.250  43.470  1.00  0.00            
ATOM   1074 4O53 ZnO     1      17.360  17.530  43.560  1.00  0.00            
ATOM   1075 5O53 ZnO     1      17.430  27.360  43.630  1.00  0.00            
ATOM   1076 6O53 ZnO     1       6.800  27.280  43.640  1.00  0.00            
ATOM   1077 7O53 ZnO     1      27.980   7.780  43.530  1.00  0.00            
ATOM   1078 8O53 ZnO     1      28.050  17.470  43.510  1.00  0.00            
ATOM   1079 9O53 ZnO     1      17.370   7.800  43.650  1.00  0.00            
ATOM   1080 0O54 ZnO     1       6.710  17.700  43.480  1.00  0.00            
ATOM   1081 1O54 ZnO     1      30.620  12.640  42.710  1.00  0.00            
ATOM   1082 2O54 ZnO     1      20.000  12.710  42.790  1.00  0.00            
ATOM   1083 3O54 ZnO     1       9.610  12.720  42.780  1.00  0.00            
ATOM   1084 4O54 ZnO     1      30.660  22.360  42.690  1.00  0.00            
ATOM   1085 5O54 ZnO     1      19.980  22.450  42.720  1.00  0.00            
ATOM   1086 6O54 ZnO     1       9.480   2.980  42.760  1.00  0.00            
ATOM   1087 7O54 ZnO     1      30.760   2.950  42.640  1.00  0.00            
ATOM   1088 8O54 ZnO     1       9.420  22.400  42.790  1.00  0.00            
ATOM   1089 9O54 ZnO     1      19.970   3.010  42.940  1.00  0.00            
ATOM   1090 0O55 ZnO     1       1.380   9.340  35.340  1.00  0.00            
ATOM   1091 1O55 ZnO     1      22.650   9.530  35.270  1.00  0.00            
ATOM   1092 2O55 ZnO     1      22.750  19.310  35.300  1.00  0.00            
ATOM   1093 3O55 ZnO     1      22.810  28.940  35.300  1.00  0.00            
ATOM   1094 4O55 ZnO     1      12.050  19.190  35.340  1.00  0.00            
ATOM   1095 5O55 ZnO     1       1.490  19.180  35.350  1.00  0.00            
ATOM   1096 6O55 ZnO     1      12.010  28.860  35.250  1.00  0.00            
ATOM   1097 7O55 ZnO     1       1.470  28.770  35.250  1.00  0.00            
ATOM   1098 8O55 ZnO     1      12.030   9.370  35.290  1.00  0.00            
ATOM   1099 9O55 ZnO     1       6.710   9.390  35.270  1.00  0.00            
ATOM   1100 0O56 ZnO     1      28.020   9.420  35.360  1.00  0.00            
ATOM   1101 1O56 ZnO     1      27.990  19.090  35.240  1.00  0.00            
ATOM   1102 2O56 ZnO     1       6.800  19.100  35.350  1.00  0.00            
ATOM   1103 3O56 ZnO     1      27.980  28.970  35.400  1.00  0.00            
ATOM   1104 4O56 ZnO     1      17.510  29.030  35.310  1.00  0.00            
ATOM   1105 5O56 ZnO     1       6.810  28.820  35.150  1.00  0.00            
ATOM   1106 6O56 ZnO     1      17.350   9.420  35.260  1.00  0.00            
ATOM   1107 7O56 ZnO     1      17.360  19.170  35.280  1.00  0.00            
ATOM   1108 8O56 ZnO     1       4.100  12.730  42.730  1.00  0.00            
ATOM   1109 9O56 ZnO     1       4.260   3.000  42.710  1.00  0.00            
ATOM   1110 0O57 ZnO     1      14.780  12.680  42.770  1.00  0.00            
ATOM   1111 1O57 ZnO     1      14.750  22.570  42.730  1.00  0.00            
ATOM   1112 2O57 ZnO     1      25.380  22.480  42.740  1.00  0.00            
ATOM   1113 3O57 ZnO     1      25.340  12.720  42.770  1.00  0.00            
ATOM   1114 4O57 ZnO     1       4.080  22.430  42.870  1.00  0.00            
ATOM   1115 5O57 ZnO     1      25.420   3.010  42.750  1.00  0.00            
ATOM   1116 6O57 ZnO     1      14.790   2.830  42.840  1.00  0.00            
ATOM   1117 1Zn5 ZnO     1       0.770  12.650  42.670  1.00  0.00            
ATOM   1118 2Zn5 ZnO     1      22.030  22.510  42.600  1.00  0.00            
ATOM   1119 3Zn5 ZnO     1      21.960  12.780  42.710  1.00  0.00            
ATOM   1120 4Zn5 ZnO     1      11.350  22.340  42.820  1.00  0.00            
ATOM   1121 5Zn5 ZnO     1      21.870   3.060  42.740  1.00  0.00            
ATOM   1122 6Zn5 ZnO     1      11.570  12.660  42.730  1.00  0.00            
ATOM   1123 7Zn5 ZnO     1       0.820  22.450  42.720  1.00  0.00            
ATOM   1124 8Zn5 ZnO     1      11.460   2.900  42.800  1.00  0.00            
ATOM   1125 9Zn5 ZnO     1       0.840   2.970  42.720  1.00  0.00            
ATOM   1126 0Zn5 ZnO     1       3.360   9.290  35.310  1.00  0.00            
ATOM   1127 1Zn5 ZnO     1      24.730  19.130  35.400  1.00  0.00            
ATOM   1128 2Zn5 ZnO     1      24.700  28.990  35.360  1.00  0.00            
ATOM   1129 3Zn5 ZnO     1      14.020  28.920  35.250  1.00  0.00            
ATOM   1130 4Zn5 ZnO     1      24.600   9.360  35.380  1.00  0.00            
ATOM   1131 5Zn5 ZnO     1      13.980  19.120  35.320  1.00  0.00            
ATOM   1132 6Zn5 ZnO     1       3.420  19.150  35.270  1.00  0.00            
ATOM   1133 7Zn5 ZnO     1       3.380  28.900  35.200  1.00  0.00            
ATOM   1134 8Zn5 ZnO     1      13.980   9.380  35.290  1.00  0.00            
ATOM   1135 9Zn5 ZnO     1       8.670   9.420  35.380  1.00  0.00            
ATOM   1136 0Zn5 ZnO     1      30.040   9.350  35.380  1.00  0.00            
ATOM   1137 1Zn5 ZnO     1      29.960  19.160  35.270  1.00  0.00            
ATOM   1138 2Zn5 ZnO     1      19.440  28.960  35.520  1.00  0.00            
ATOM   1139 3Zn5 ZnO     1       8.740  19.150  35.390  1.00  0.00            
ATOM   1140 4Zn5 ZnO     1      29.960  28.820  35.410  1.00  0.00            
ATOM   1141 5Zn5 ZnO     1      19.370   9.510  35.210  1.00  0.00            
ATOM   1142 6Zn5 ZnO     1       8.790  28.950  35.220  1.00  0.00            
ATOM   1143 7Zn5 ZnO     1      19.270  19.150  35.430  1.00  0.00            
ATOM   1144 8Zn5 ZnO     1      16.780  12.640  42.730  1.00  0.00            
ATOM   1145 9Zn5 ZnO     1      27.360  22.400  42.710  1.00  0.00            
ATOM   1146 0Zn5 ZnO     1      16.750  22.550  42.650  1.00  0.00            
ATOM   1147 1Zn5 ZnO     1       6.130  12.650  42.650  1.00  0.00            
ATOM   1148 2Zn5 ZnO     1      27.260  12.650  42.730  1.00  0.00            
ATOM   1149 3Zn5 ZnO     1      27.430   2.990  42.690  1.00  0.00            
ATOM   1150 4Zn5 ZnO     1       6.150   2.950  42.640  1.00  0.00            
ATOM   1151 5Zn5 ZnO     1       6.080  22.480  42.760  1.00  0.00            
ATOM   1152 6Zn5 ZnO     1      16.710   2.930  42.690  1.00  0.00            
ATOM   1153 7O57 ZnO     1       1.470  12.700  35.320  1.00  0.00            
ATOM   1154 8O57 ZnO     1      22.630  22.420  35.310  1.00  0.00            
ATOM   1155 9O57 ZnO     1      22.840   3.000  35.350  1.00  0.00            
ATOM   1156 0O58 ZnO     1      12.060  12.630  35.250  1.00  0.00            
ATOM   1157 1O58 ZnO     1       1.420  22.390  35.380  1.00  0.00            
ATOM   1158 2O58 ZnO     1      22.630  12.810  35.280  1.00  0.00            
ATOM   1159 3O58 ZnO     1      12.170   2.840  35.300  1.00  0.00            
ATOM   1160 4O58 ZnO     1      12.080  22.440  35.330  1.00  0.00            
ATOM   1161 5O58 ZnO     1       1.540   2.830  35.270  1.00  0.00            
ATOM   1162 6O58 ZnO     1       6.700  12.570  35.360  1.00  0.00            
ATOM   1163 7O58 ZnO     1      28.010  22.440  35.320  1.00  0.00            
ATOM   1164 8O58 ZnO     1       6.870  22.380  35.310  1.00  0.00            
ATOM   1165 9O58 ZnO     1      28.030   2.960  35.310  1.00  0.00            
ATOM   1166 0O59 ZnO     1      17.380  12.690  35.280  1.00  0.00            
ATOM   1167 1O59 ZnO     1      17.360  22.270  35.360  1.00  0.00            
ATOM   1168 2O59 ZnO     1      17.430   2.930  35.390  1.00  0.00            
ATOM   1169 3O59 ZnO     1      28.010  12.600  35.400  1.00  0.00            
ATOM   1170 4O59 ZnO     1       6.760   2.870  35.290  1.00  0.00            
ATOM   1171 5O59 ZnO     1       1.360   6.120  35.290  1.00  0.00            
ATOM   1172 6O59 ZnO     1       1.430  15.970  35.270  1.00  0.00            
ATOM   1173 7O59 ZnO     1      12.040  15.930  35.240  1.00  0.00            
ATOM   1174 8O59 ZnO     1      22.660  16.050  35.350  1.00  0.00            
ATOM   1175 9O59 ZnO     1      22.610  25.690  35.310  1.00  0.00            
ATOM   1176 0O60 ZnO     1      22.710   6.170  35.310  1.00  0.00            
ATOM   1177 1O60 ZnO     1      12.230  25.610  35.340  1.00  0.00            
ATOM   1178 2O60 ZnO     1       1.500  25.720  35.220  1.00  0.00            
ATOM   1179 3O60 ZnO     1      12.130   6.020  35.240  1.00  0.00            
ATOM   1180 4O60 ZnO     1       6.780   6.240  35.310  1.00  0.00            
ATOM   1181 5O60 ZnO     1       6.760  15.890  35.250  1.00  0.00            
ATOM   1182 6O60 ZnO     1      28.040  25.620  35.390  1.00  0.00            
ATOM   1183 7O60 ZnO     1      28.000  15.960  35.430  1.00  0.00            
ATOM   1184 8O60 ZnO     1      28.020   6.290  35.310  1.00  0.00            
ATOM   1185 9O60 ZnO     1      17.480   6.140  35.300  1.00  0.00            
ATOM   1186 0O61 ZnO     1      17.470  25.710  35.270  1.00  0.00            
ATOM   1187 1O61 ZnO     1      17.460  15.960  35.380  1.00  0.00            
ATOM   1188 2O61 ZnO     1       6.750  25.690  35.240  1.00  0.00            
ATOM   1189 3O61 ZnO     1       4.110   6.100  42.710  1.00  0.00            
ATOM   1190 4O61 ZnO     1      25.330  25.680  42.760  1.00  0.00            
ATOM   1191 5O61 ZnO     1      14.790  15.830  42.770  1.00  0.00            
ATOM   1192 6O61 ZnO     1       4.070  25.640  42.810  1.00  0.00            
ATOM   1193 7O61 ZnO     1      14.670   6.150  42.740  1.00  0.00            
ATOM   1194 8O61 ZnO     1      14.720  25.700  42.650  1.00  0.00            
ATOM   1195 9O61 ZnO     1       4.220  15.910  42.800  1.00  0.00            
ATOM   1196 0O62 ZnO     1      25.350  15.990  42.710  1.00  0.00            
ATOM   1197 1O62 ZnO     1      25.450   6.170  42.760  1.00  0.00            
ATOM   1198 2O62 ZnO     1      30.600   6.100  42.830  1.00  0.00            
ATOM   1199 3O62 ZnO     1      19.990  15.960  42.830  1.00  0.00            
ATOM   1200 4O62 ZnO     1       9.510   6.050  42.700  1.00  0.00            
ATOM   1201 5O62 ZnO     1      20.070  25.670  42.790  1.00  0.00            
ATOM   1202 6O62 ZnO     1      30.760  25.670  42.760  1.00  0.00            
ATOM   1203 7O62 ZnO     1      20.110   6.240  42.630  1.00  0.00            
ATOM   1204 8O62 ZnO     1       9.540  25.700  42.760  1.00  0.00            
ATOM   1205 9O62 ZnO     1       9.400  16.030  42.810  1.00  0.00            
ATOM   1206 0O63 ZnO     1      30.590  15.870  42.780  1.00  0.00            
ATOM   1207 1O63 ZnO     1       4.160   9.410  42.690  1.00  0.00            
ATOM   1208 2O63 ZnO     1      14.750  19.240  42.930  1.00  0.00            
ATOM   1209 3O63 ZnO     1      25.410  28.980  42.780  1.00  0.00            
ATOM   1210 4O63 ZnO     1       4.200  28.950  42.720  1.00  0.00            
ATOM   1211 5O63 ZnO     1      14.690   9.290  42.730  1.00  0.00            
ATOM   1212 6O63 ZnO     1      14.720  28.890  42.810  1.00  0.00            
ATOM   1213 7O63 ZnO     1      25.390  19.200  42.720  1.00  0.00            
ATOM   1214 8O63 ZnO     1      25.280   9.570  42.870  1.00  0.00            
ATOM   1215 9O63 ZnO     1       3.940  19.270  42.690  1.00  0.00            
ATOM   1216 0O64 ZnO     1       9.430   9.420  42.760  1.00  0.00            
ATOM   1217 1O64 ZnO     1      30.610   9.480  42.760  1.00  0.00            
ATOM   1218 2O64 ZnO     1      20.090  19.210  42.770  1.00  0.00            
ATOM   1219 3O64 ZnO     1       9.360  28.910  42.730  1.00  0.00            
ATOM   1220 4O64 ZnO     1      20.000  29.080  42.770  1.00  0.00            
ATOM   1221 5O64 ZnO     1      20.130   9.430  42.820  1.00  0.00            
ATOM   1222 6O64 ZnO     1      30.610  29.010  42.660  1.00  0.00            
ATOM   1223 7O64 ZnO     1      30.720  19.190  42.840  1.00  0.00            
ATOM   1224 8O64 ZnO     1       9.450  19.190  42.760  1.00  0.00            
ATOM   1225 7Zn5 ZnO     1       3.400  12.600  35.390  1.00  0.00            
ATOM   1226 8Zn5 ZnO     1      24.630  22.340  35.400  1.00  0.00            
ATOM   1227 9Zn5 ZnO     1       3.520   2.810  35.350  1.00  0.00            
ATOM   1228 0Zn5 ZnO     1      24.840   2.980  35.420  1.00  0.00            
ATOM   1229 1Zn5 ZnO     1       3.490  22.360  35.330  1.00  0.00            
ATOM   1230 2Zn5 ZnO     1      24.580  12.730  35.360  1.00  0.00            
ATOM   1231 3Zn5 ZnO     1      14.100  22.360  35.410  1.00  0.00            
ATOM   1232 4Zn5 ZnO     1      14.160   2.860  35.320  1.00  0.00            
ATOM   1233 5Zn5 ZnO     1      14.030  12.700  35.360  1.00  0.00            
ATOM   1234 6Zn5 ZnO     1      29.990  12.620  35.420  1.00  0.00            
ATOM   1235 7Zn5 ZnO     1       8.660  12.610  35.400  1.00  0.00            
ATOM   1236 8Zn5 ZnO     1      29.980  22.340  35.260  1.00  0.00            
ATOM   1237 9Zn5 ZnO     1      19.350  22.330  35.400  1.00  0.00            
ATOM   1238 0Zn5 ZnO     1      19.390   2.920  35.390  1.00  0.00            
ATOM   1239 1Zn5 ZnO     1      30.030   2.870  35.360  1.00  0.00            
ATOM   1240 2Zn5 ZnO     1      19.290  12.640  35.230  1.00  0.00            
ATOM   1241 3Zn5 ZnO     1       8.820  22.270  35.490  1.00  0.00            
ATOM   1242 4Zn5 ZnO     1       8.700   2.890  35.260  1.00  0.00            
ATOM   1243 5Zn5 ZnO     1       3.390   5.990  35.390  1.00  0.00            
ATOM   1244 6Zn5 ZnO     1       3.440  15.900  35.390  1.00  0.00            
ATOM   1245 7Zn5 ZnO     1      24.640  25.730  35.360  1.00  0.00            
ATOM   1246 8Zn5 ZnO     1      24.590  16.040  35.340  1.00  0.00            
ATOM   1247 9Zn5 ZnO     1      24.650   6.210  35.350  1.00  0.00            
ATOM   1248 0Zn6 ZnO     1      14.210  25.590  35.380  1.00  0.00            
ATOM   1249 1Zn6 ZnO     1      14.060  15.970  35.310  1.00  0.00            
ATOM   1250 2Zn6 ZnO     1       3.530  25.730  35.240  1.00  0.00            
ATOM   1251 3Zn6 ZnO     1      14.110   6.170  35.340  1.00  0.00            
ATOM   1252 4Zn6 ZnO     1      29.960   6.160  35.380  1.00  0.00            
ATOM   1253 5Zn6 ZnO     1       8.830   6.200  35.300  1.00  0.00            
ATOM   1254 6Zn6 ZnO     1       8.720  15.940  35.330  1.00  0.00            
ATOM   1255 7Zn6 ZnO     1      29.990  25.620  35.290  1.00  0.00            
ATOM   1256 8Zn6 ZnO     1      30.010  15.920  35.390  1.00  0.00            
ATOM   1257 9Zn6 ZnO     1      19.440   6.170  35.430  1.00  0.00            
ATOM   1258 0Zn6 ZnO     1      19.410  15.800  35.400  1.00  0.00            
ATOM   1259 1Zn6 ZnO     1       8.780  25.690  35.320  1.00  0.00            
ATOM   1260 2Zn6 ZnO     1      19.360  25.710  35.240  1.00  0.00            
ATOM   1261 3Zn6 ZnO     1      22.110  25.710  42.760  1.00  0.00            
ATOM   1262 4Zn6 ZnO     1       0.740   6.030  42.680  1.00  0.00            
ATOM   1263 5Zn6 ZnO     1       0.840  25.720  42.670  1.00  0.00            
ATOM   1264 6Zn6 ZnO     1      22.000  16.010  42.700  1.00  0.00            
ATOM   1265 7Zn6 ZnO     1      11.370  15.840  42.730  1.00  0.00            
ATOM   1266 8Zn6 ZnO     1      11.470  25.660  42.680  1.00  0.00            
ATOM   1267 9Zn6 ZnO     1      22.130   6.150  42.670  1.00  0.00            
ATOM   1268 0Zn6 ZnO     1      11.420   6.130  42.680  1.00  0.00            
ATOM   1269 1Zn6 ZnO     1       0.700  15.830  42.830  1.00  0.00            
ATOM   1270 2Zn6 ZnO     1      16.720  15.860  42.770  1.00  0.00            
ATOM   1271 3Zn6 ZnO     1      27.330  25.640  42.700  1.00  0.00            
ATOM   1272 4Zn6 ZnO     1       6.080   6.090  42.690  1.00  0.00            
ATOM   1273 5Zn6 ZnO     1      16.720  25.770  42.700  1.00  0.00            
ATOM   1274 6Zn6 ZnO     1       5.970  25.670  42.770  1.00  0.00            
ATOM   1275 7Zn6 ZnO     1      27.410   6.100  42.800  1.00  0.00            
ATOM   1276 8Zn6 ZnO     1      27.270  15.820  42.770  1.00  0.00            
ATOM   1277 9Zn6 ZnO     1      16.690   6.280  42.620  1.00  0.00            
ATOM   1278 0Zn6 ZnO     1       6.170  16.000  42.770  1.00  0.00            
ATOM   1279 1Zn6 ZnO     1       0.780   9.370  42.680  1.00  0.00            
ATOM   1280 2Zn6 ZnO     1       0.800  28.960  42.610  1.00  0.00            
ATOM   1281 3Zn6 ZnO     1      22.020  29.080  42.730  1.00  0.00            
ATOM   1282 4Zn6 ZnO     1      11.320  28.950  42.650  1.00  0.00            
ATOM   1283 5Zn6 ZnO     1      11.490   9.470  42.760  1.00  0.00            
ATOM   1284 6Zn6 ZnO     1      11.460  19.180  42.780  1.00  0.00            
ATOM   1285 7Zn6 ZnO     1      22.030  19.410  42.750  1.00  0.00            
ATOM   1286 8Zn6 ZnO     1      22.080   9.470  42.770  1.00  0.00            
ATOM   1287 9Zn6 ZnO     1       0.870  19.150  42.780  1.00  0.00            
ATOM   1288 0Zn6 ZnO     1       6.120   9.390  42.700  1.00  0.00            
ATOM   1289 1Zn6 ZnO     1      27.350  28.980  42.640  1.00  0.00            
ATOM   1290 2Zn6 ZnO     1      16.700  19.280  42.710  1.00  0.00            
ATOM   1291 3Zn6 ZnO     1       6.200  28.900  42.750  1.00  0.00            
ATOM   1292 4Zn6 ZnO     1      16.720   9.320  42.670  1.00  0.00            
ATOM   1293 5Zn6 ZnO     1      16.640  28.950  42.780  1.00  0.00            
ATOM   1294 6Zn6 ZnO     1      27.270   9.440  42.670  1.00  0.00            
ATOM   1295 7Zn6 ZnO     1      27.340  19.060  42.570  1.00  0.00            
ATOM   1296 8Zn6 ZnO     1       5.920  19.300  42.680  1.00  0.00            
ATOM   1297 9Zn6 ZnO     1       0.820   9.410  37.210  1.00  0.00            
ATOM   1298 0Zn6 ZnO     1      11.410   9.290  37.150  1.00  0.00            
ATOM   1299 1Zn6 ZnO     1      22.020  29.010  37.190  1.00  0.00            
ATOM   1300 2Zn6 ZnO     1      11.430  28.950  37.170  1.00  0.00            
ATOM   1301 3Zn6 ZnO     1      22.040   9.400  37.080  1.00  0.00            
ATOM   1302 4Zn6 ZnO     1      22.040  19.310  37.200  1.00  0.00            
ATOM   1303 5Zn6 ZnO     1      11.290  19.220  37.290  1.00  0.00            
ATOM   1304 6Zn6 ZnO     1       0.900  29.000  37.090  1.00  0.00            
ATOM   1305 7Zn6 ZnO     1       0.830  19.210  37.210  1.00  0.00            
ATOM   1306 8Zn6 ZnO     1       8.870  12.830  40.960  1.00  0.00            
ATOM   1307 9Zn6 ZnO     1      30.010  22.460  40.820  1.00  0.00            
ATOM   1308 0Zn6 ZnO     1      19.390  22.490  40.870  1.00  0.00            
ATOM   1309 1Zn6 ZnO     1      19.410  12.740  40.910  1.00  0.00            
ATOM   1310 2Zn6 ZnO     1       8.800  22.470  40.910  1.00  0.00            
ATOM   1311 3Zn6 ZnO     1      29.930  12.710  40.910  1.00  0.00            
ATOM   1312 4Zn6 ZnO     1      19.280   2.990  41.020  1.00  0.00            
ATOM   1313 5Zn6 ZnO     1       8.870   2.900  40.950  1.00  0.00            
ATOM   1314 6Zn6 ZnO     1      29.930   2.940  40.860  1.00  0.00            
ATOM   1315 7Zn6 ZnO     1       6.000   9.470  37.140  1.00  0.00            
ATOM   1316 8Zn6 ZnO     1      27.260   9.440  37.220  1.00  0.00            
ATOM   1317 9Zn6 ZnO     1      27.280  19.150  37.120  1.00  0.00            
ATOM   1318 0Zn6 ZnO     1      16.760  29.030  37.150  1.00  0.00            
ATOM   1319 1Zn6 ZnO     1      27.280  29.030  37.180  1.00  0.00            
ATOM   1320 2Zn6 ZnO     1      16.670  19.230  37.180  1.00  0.00            
ATOM   1321 3Zn6 ZnO     1      16.760   9.480  37.220  1.00  0.00            
ATOM   1322 4Zn6 ZnO     1       6.150  28.880  37.100  1.00  0.00            
ATOM   1323 5Zn6 ZnO     1       6.010  19.200  37.150  1.00  0.00            
ATOM   1324 6Zn6 ZnO     1       3.500  12.730  40.890  1.00  0.00            
ATOM   1325 7Zn6 ZnO     1       3.580   2.770  40.890  1.00  0.00            
ATOM   1326 8Zn6 ZnO     1      24.680  22.600  40.920  1.00  0.00            
ATOM   1327 9Zn6 ZnO     1      14.100  12.710  40.870  1.00  0.00            
ATOM   1328 0Zn6 ZnO     1      13.980  22.350  40.890  1.00  0.00            
ATOM   1329 1Zn6 ZnO     1      24.690  12.770  40.920  1.00  0.00            
ATOM   1330 2Zn6 ZnO     1      24.670   2.960  40.950  1.00  0.00            
ATOM   1331 3Zn6 ZnO     1       3.500  22.420  40.910  1.00  0.00            
ATOM   1332 4Zn6 ZnO     1      14.040   2.940  40.900  1.00  0.00            
ATOM   1333 9O64 ZnO     1       4.080   9.410  37.210  1.00  0.00            
ATOM   1334 0O65 ZnO     1      25.310   9.370  37.250  1.00  0.00            
ATOM   1335 1O65 ZnO     1      25.350  28.990  37.260  1.00  0.00            
ATOM   1336 2O65 ZnO     1      25.240  19.220  37.260  1.00  0.00            
ATOM   1337 3O65 ZnO     1       4.110  19.200  37.130  1.00  0.00            
ATOM   1338 4O65 ZnO     1      14.710  28.970  37.080  1.00  0.00            
ATOM   1339 5O65 ZnO     1      14.760   9.400  37.080  1.00  0.00            
ATOM   1340 6O65 ZnO     1      14.620  19.170  37.200  1.00  0.00            
ATOM   1341 7O65 ZnO     1       4.140  28.920  37.080  1.00  0.00            
ATOM   1342 8O65 ZnO     1       9.400   9.510  37.270  1.00  0.00            
ATOM   1343 9O65 ZnO     1      30.740   9.430  37.310  1.00  0.00            
ATOM   1344 0O66 ZnO     1      30.740  19.230  37.130  1.00  0.00            
ATOM   1345 1O66 ZnO     1      30.760  28.990  37.160  1.00  0.00            
ATOM   1346 2O66 ZnO     1      20.050  29.030  37.360  1.00  0.00            
ATOM   1347 3O66 ZnO     1       9.290  19.240  37.220  1.00  0.00            
ATOM   1348 4O66 ZnO     1       9.430  28.970  37.100  1.00  0.00            
ATOM   1349 5O66 ZnO     1      20.070  19.290  37.210  1.00  0.00            
ATOM   1350 6O66 ZnO     1      20.120   9.450  37.140  1.00  0.00            
ATOM   1351 7O66 ZnO     1       1.440  12.720  40.860  1.00  0.00            
ATOM   1352 8O66 ZnO     1      12.160  12.610  40.790  1.00  0.00            
ATOM   1353 9O66 ZnO     1      22.720  22.550  40.800  1.00  0.00            
ATOM   1354 0O67 ZnO     1      22.690  12.640  40.840  1.00  0.00            
ATOM   1355 1O67 ZnO     1      22.650   2.960  40.940  1.00  0.00            
ATOM   1356 2O67 ZnO     1      12.020  22.370  40.920  1.00  0.00            
ATOM   1357 3O67 ZnO     1      12.000   2.970  40.950  1.00  0.00            
ATOM   1358 4O67 ZnO     1       1.570  22.510  40.820  1.00  0.00            
ATOM   1359 5O67 ZnO     1       1.550   2.840  40.910  1.00  0.00            
ATOM   1360 6O67 ZnO     1       6.830  12.720  40.860  1.00  0.00            
ATOM   1361 7O67 ZnO     1      28.050  22.390  40.860  1.00  0.00            
ATOM   1362 8O67 ZnO     1      27.960  12.700  40.880  1.00  0.00            
ATOM   1363 9O67 ZnO     1      17.390  22.360  40.810  1.00  0.00            
ATOM   1364 0O68 ZnO     1       6.880   2.820  40.780  1.00  0.00            
ATOM   1365 1O68 ZnO     1      17.400  12.760  40.890  1.00  0.00            
ATOM   1366 2O68 ZnO     1      27.970   2.920  40.860  1.00  0.00            
ATOM   1367 3O68 ZnO     1       6.740  22.540  40.920  1.00  0.00            
ATOM   1368 4O68 ZnO     1      17.360   2.830  40.860  1.00  0.00            
ATOM   1369 5Zn6 ZnO     1       0.860  12.710  37.210  1.00  0.00            
ATOM   1370 6Zn6 ZnO     1       0.940   2.970  37.170  1.00  0.00            
ATOM   1371 7Zn6 ZnO     1      22.030  12.660  37.200  1.00  0.00            
ATOM   1372 8Zn6 ZnO     1      22.100   2.970  37.150  1.00  0.00            
ATOM   1373 9Zn6 ZnO     1      11.440  22.400  37.080  1.00  0.00            
ATOM   1374 0Zn6 ZnO     1      22.010  22.500  37.240  1.00  0.00            
ATOM   1375 1Zn6 ZnO     1       0.680  22.450  37.210  1.00  0.00            
ATOM   1376 2Zn6 ZnO     1      11.280   2.910  37.170  1.00  0.00            
ATOM   1377 3Zn6 ZnO     1      11.400  12.630  37.110  1.00  0.00            
ATOM   1378 4Zn6 ZnO     1       6.030  12.650  37.200  1.00  0.00            
ATOM   1379 5Zn6 ZnO     1       6.110   2.870  37.120  1.00  0.00            
ATOM   1380 6Zn6 ZnO     1      27.270  22.500  37.180  1.00  0.00            
ATOM   1381 7Zn6 ZnO     1      16.710  22.450  37.210  1.00  0.00            
ATOM   1382 8Zn6 ZnO     1       6.160  22.470  37.190  1.00  0.00            
ATOM   1383 9Zn6 ZnO     1      16.640  12.660  37.100  1.00  0.00            
ATOM   1384 0Zn7 ZnO     1      27.350   3.060  37.210  1.00  0.00            
ATOM   1385 1Zn7 ZnO     1      16.760   3.010  37.280  1.00  0.00            
ATOM   1386 2Zn7 ZnO     1      27.320  12.640  37.200  1.00  0.00            
ATOM   1387 3Zn7 ZnO     1       0.800   6.230  37.150  1.00  0.00            
ATOM   1388 4Zn7 ZnO     1       0.860  15.980  37.200  1.00  0.00            
ATOM   1389 5Zn7 ZnO     1      21.990   6.180  37.190  1.00  0.00            
ATOM   1390 6Zn7 ZnO     1      11.430  15.970  37.110  1.00  0.00            
ATOM   1391 7Zn7 ZnO     1      22.060  25.840  37.150  1.00  0.00            
ATOM   1392 8Zn7 ZnO     1      11.350  25.730  37.040  1.00  0.00            
ATOM   1393 9Zn7 ZnO     1      21.980  16.020  37.240  1.00  0.00            
ATOM   1394 0Zn7 ZnO     1       0.830  25.710  37.150  1.00  0.00            
ATOM   1395 1Zn7 ZnO     1      11.420   6.080  37.150  1.00  0.00            
ATOM   1396 2Zn7 ZnO     1       5.990   6.150  37.230  1.00  0.00            
ATOM   1397 3Zn7 ZnO     1       6.060  15.940  37.060  1.00  0.00            
ATOM   1398 4Zn7 ZnO     1      27.410  25.690  37.250  1.00  0.00            
ATOM   1399 5Zn7 ZnO     1      27.320   6.200  37.150  1.00  0.00            
ATOM   1400 6Zn7 ZnO     1      16.770  25.760  37.140  1.00  0.00            
ATOM   1401 7Zn7 ZnO     1      16.730  15.950  37.220  1.00  0.00            
ATOM   1402 8Zn7 ZnO     1      16.780   6.250  37.230  1.00  0.00            
ATOM   1403 9Zn7 ZnO     1       6.210  25.660  37.200  1.00  0.00            
ATOM   1404 0Zn7 ZnO     1      27.370  15.870  37.240  1.00  0.00            
ATOM   1405 1Zn7 ZnO     1       3.460   6.060  40.810  1.00  0.00            
ATOM   1406 2Zn7 ZnO     1      24.700  25.810  40.930  1.00  0.00            
ATOM   1407 3Zn7 ZnO     1      14.030  15.930  40.990  1.00  0.00            
ATOM   1408 4Zn7 ZnO     1      14.120   6.160  40.830  1.00  0.00            
ATOM   1409 5Zn7 ZnO     1      24.630  15.960  40.860  1.00  0.00            
ATOM   1410 6Zn7 ZnO     1       3.540  25.720  40.870  1.00  0.00            
ATOM   1411 7Zn7 ZnO     1      14.050  25.690  40.800  1.00  0.00            
ATOM   1412 8Zn7 ZnO     1      24.760   6.250  40.880  1.00  0.00            
ATOM   1413 9Zn7 ZnO     1       3.450  15.910  40.930  1.00  0.00            
ATOM   1414 0Zn7 ZnO     1       3.320   9.370  40.890  1.00  0.00            
ATOM   1415 1Zn7 ZnO     1      24.580  19.220  40.860  1.00  0.00            
ATOM   1416 2Zn7 ZnO     1      24.680  28.980  40.880  1.00  0.00            
ATOM   1417 3Zn7 ZnO     1      14.040  19.130  40.990  1.00  0.00            
ATOM   1418 4Zn7 ZnO     1      14.080  28.920  40.950  1.00  0.00            
ATOM   1419 5Zn7 ZnO     1      14.000   9.500  40.830  1.00  0.00            
ATOM   1420 6Zn7 ZnO     1       3.440  28.910  40.900  1.00  0.00            
ATOM   1421 7Zn7 ZnO     1      24.710   9.500  40.930  1.00  0.00            
ATOM   1422 8Zn7 ZnO     1       3.400  19.200  40.830  1.00  0.00            
ATOM   1423 9Zn7 ZnO     1      19.350  15.910  40.990  1.00  0.00            
ATOM   1424 0Zn7 ZnO     1      19.380  25.670  40.940  1.00  0.00            
ATOM   1425 1Zn7 ZnO     1      30.020   6.250  41.010  1.00  0.00            
ATOM   1426 2Zn7 ZnO     1      29.930  25.730  40.930  1.00  0.00            
ATOM   1427 3Zn7 ZnO     1       8.660  16.020  40.950  1.00  0.00            
ATOM   1428 4Zn7 ZnO     1       8.760  25.730  40.900  1.00  0.00            
ATOM   1429 5Zn7 ZnO     1      19.360   6.340  40.830  1.00  0.00            
ATOM   1430 6Zn7 ZnO     1       8.730   6.110  40.880  1.00  0.00            
ATOM   1431 7Zn7 ZnO     1      29.920  16.010  40.870  1.00  0.00            
ATOM   1432 8Zn7 ZnO     1       8.840   9.390  40.870  1.00  0.00            
ATOM   1433 9Zn7 ZnO     1      29.950   9.450  40.810  1.00  0.00            
ATOM   1434 0Zn7 ZnO     1      19.390  19.220  40.930  1.00  0.00            
ATOM   1435 1Zn7 ZnO     1       8.730  28.870  40.870  1.00  0.00            
ATOM   1436 2Zn7 ZnO     1      19.460   9.510  40.900  1.00  0.00            
ATOM   1437 3Zn7 ZnO     1      19.380  29.000  40.890  1.00  0.00            
ATOM   1438 4Zn7 ZnO     1      30.090  19.250  40.960  1.00  0.00            
ATOM   1439 5Zn7 ZnO     1       8.720  19.210  40.970  1.00  0.00            
ATOM   1440 6Zn7 ZnO     1      30.040  28.990  40.740  1.00  0.00            
ATOM   1441 5O68 ZnO     1       4.110  12.610  37.260  1.00  0.00            
ATOM   1442 6O68 ZnO     1      25.230  12.680  37.160  1.00  0.00            
ATOM   1443 7O68 ZnO     1      25.220  22.480  37.290  1.00  0.00            
ATOM   1444 8O68 ZnO     1      25.410   2.940  37.270  1.00  0.00            
ATOM   1445 9O68 ZnO     1       4.230  22.380  37.230  1.00  0.00            
ATOM   1446 0O69 ZnO     1      14.720  12.650  37.160  1.00  0.00            
ATOM   1447 1O69 ZnO     1      14.760  22.400  37.240  1.00  0.00            
ATOM   1448 2O69 ZnO     1      14.810   2.970  37.220  1.00  0.00            
ATOM   1449 3O69 ZnO     1       4.150   2.870  37.240  1.00  0.00            
ATOM   1450 4O69 ZnO     1      30.730  12.670  37.210  1.00  0.00            
ATOM   1451 5O69 ZnO     1       9.440  12.620  37.170  1.00  0.00            
ATOM   1452 6O69 ZnO     1      30.590  22.490  37.170  1.00  0.00            
ATOM   1453 7O69 ZnO     1      19.960  12.680  37.110  1.00  0.00            
ATOM   1454 8O69 ZnO     1      20.020  22.510  37.270  1.00  0.00            
ATOM   1455 9O69 ZnO     1      20.130   3.000  37.230  1.00  0.00            
ATOM   1456 0O70 ZnO     1       9.480  22.460  37.290  1.00  0.00            
ATOM   1457 1O70 ZnO     1       9.360   2.910  37.120  1.00  0.00            
ATOM   1458 2O70 ZnO     1      30.730   3.040  37.220  1.00  0.00            
ATOM   1459 3O70 ZnO     1       4.050   6.170  37.190  1.00  0.00            
ATOM   1460 4O70 ZnO     1       4.000  15.890  37.220  1.00  0.00            
ATOM   1461 5O70 ZnO     1      25.370   6.180  37.220  1.00  0.00            
ATOM   1462 6O70 ZnO     1      25.440  15.980  37.190  1.00  0.00            
ATOM   1463 7O70 ZnO     1      25.280  25.790  37.230  1.00  0.00            
ATOM   1464 8O70 ZnO     1      14.740  16.020  37.210  1.00  0.00            
ATOM   1465 9O70 ZnO     1      14.810   6.240  37.180  1.00  0.00            
ATOM   1466 0O71 ZnO     1      14.820  25.700  37.240  1.00  0.00            
ATOM   1467 1O71 ZnO     1       4.240  25.610  37.130  1.00  0.00            
ATOM   1468 2O71 ZnO     1      30.690   6.270  37.240  1.00  0.00            
ATOM   1469 3O71 ZnO     1       9.490  15.940  37.160  1.00  0.00            
ATOM   1470 4O71 ZnO     1      30.700  25.660  37.170  1.00  0.00            
ATOM   1471 5O71 ZnO     1      20.040  16.010  37.260  1.00  0.00            
ATOM   1472 6O71 ZnO     1      30.680  15.990  37.280  1.00  0.00            
ATOM   1473 7O71 ZnO     1      20.030   6.180  37.280  1.00  0.00            
ATOM   1474 8O71 ZnO     1      20.090  25.800  37.150  1.00  0.00            
ATOM   1475 9O71 ZnO     1       9.410  25.670  37.150  1.00  0.00            
ATOM   1476 0O72 ZnO     1       9.390   6.170  37.250  1.00  0.00            
ATOM   1477 1O72 ZnO     1       1.480   6.070  40.810  1.00  0.00            
ATOM   1478 2O72 ZnO     1      22.700  25.760  40.820  1.00  0.00            
ATOM   1479 3O72 ZnO     1       1.490  25.690  40.760  1.00  0.00            
ATOM   1480 4O72 ZnO     1      12.130   6.160  40.820  1.00  0.00            
ATOM   1481 5O72 ZnO     1      12.050  15.900  40.790  1.00  0.00            
ATOM   1482 6O72 ZnO     1      22.630  15.930  40.820  1.00  0.00            
ATOM   1483 7O72 ZnO     1      12.070  25.730  40.770  1.00  0.00            
ATOM   1484 8O72 ZnO     1      22.760   6.100  40.770  1.00  0.00            
ATOM   1485 9O72 ZnO     1       1.450  15.950  40.930  1.00  0.00            
ATOM   1486 0O73 ZnO     1      28.040   6.230  40.910  1.00  0.00            
ATOM   1487 1O73 ZnO     1       6.690   6.130  40.770  1.00  0.00            
ATOM   1488 2O73 ZnO     1      17.400  25.680  40.840  1.00  0.00            
ATOM   1489 3O73 ZnO     1      17.360  15.920  40.940  1.00  0.00            
ATOM   1490 4O73 ZnO     1      27.910  25.710  40.790  1.00  0.00            
ATOM   1491 5O73 ZnO     1       6.820  25.730  40.890  1.00  0.00            
ATOM   1492 6O73 ZnO     1      17.380   6.110  40.840  1.00  0.00            
ATOM   1493 7O73 ZnO     1       6.680  15.940  40.870  1.00  0.00            
ATOM   1494 8O73 ZnO     1      27.930  15.910  40.890  1.00  0.00            
ATOM   1495 9O73 ZnO     1       1.410   9.380  40.830  1.00  0.00            
ATOM   1496 0O74 ZnO     1       1.430  28.900  40.730  1.00  0.00            
ATOM   1497 1O74 ZnO     1      12.040   9.550  40.900  1.00  0.00            
ATOM   1498 2O74 ZnO     1      22.630  29.040  40.830  1.00  0.00            
ATOM   1499 3O74 ZnO     1      22.640  19.220  40.890  1.00  0.00            
ATOM   1500 4O74 ZnO     1      22.750   9.460  40.860  1.00  0.00            
ATOM   1501 5O74 ZnO     1      12.080  19.200  40.850  1.00  0.00            
ATOM   1502 6O74 ZnO     1      12.100  29.010  40.830  1.00  0.00            
ATOM   1503 7O74 ZnO     1       1.450  19.170  40.850  1.00  0.00            
ATOM   1504 8O74 ZnO     1       6.830   9.480  40.890  1.00  0.00            
ATOM   1505 9O74 ZnO     1      28.000   9.430  40.800  1.00  0.00            
ATOM   1506 0O75 ZnO     1      17.380  19.110  40.850  1.00  0.00            
ATOM   1507 1O75 ZnO     1       6.770  28.830  40.830  1.00  0.00            
ATOM   1508 2O75 ZnO     1      17.420  28.900  40.960  1.00  0.00            
ATOM   1509 3O75 ZnO     1      28.020  28.970  40.790  1.00  0.00            
ATOM   1510 4O75 ZnO     1      17.460   9.450  40.910  1.00  0.00            
ATOM   1511 5O75 ZnO     1      28.150  19.270  40.770  1.00  0.00            
ATOM   1512 6O75 ZnO     1       6.740  19.270  40.850  1.00  0.00            
ATOM   1513 7O75 ZnO     1       1.470  11.070  38.110  1.00  0.00            
ATOM   1514 8O75 ZnO     1      12.080  11.030  38.080  1.00  0.00            
ATOM   1515 9O75 ZnO     1      22.710  30.620  38.070  1.00  0.00            
ATOM   1516 0O76 ZnO     1      11.970  20.840  38.240  1.00  0.00            
ATOM   1517 1O76 ZnO     1      22.650  11.020  38.020  1.00  0.00            
ATOM   1518 2O76 ZnO     1      22.710  20.900  38.200  1.00  0.00            
ATOM   1519 3O76 ZnO     1      12.100  30.550  38.110  1.00  0.00            
ATOM   1520 4O76 ZnO     1       1.410  20.850  38.230  1.00  0.00            
ATOM   1521 5O76 ZnO     1       1.530  30.550  38.080  1.00  0.00            
ATOM   1522 6O76 ZnO     1       6.710  11.030  38.120  1.00  0.00            
ATOM   1523 7O76 ZnO     1      27.980  11.020  38.120  1.00  0.00            
ATOM   1524 8O76 ZnO     1      27.950  20.780  38.000  1.00  0.00            
ATOM   1525 9O76 ZnO     1      17.420  20.830  38.160  1.00  0.00            
ATOM   1526 0O77 ZnO     1      28.140  30.670  38.010  1.00  0.00            
ATOM   1527 1O77 ZnO     1      17.460  30.530  38.150  1.00  0.00            
ATOM   1528 2O77 ZnO     1       6.620  20.790  38.110  1.00  0.00            
ATOM   1529 3O77 ZnO     1      17.360  11.130  38.100  1.00  0.00            
ATOM   1530 4O77 ZnO     1       6.800  30.460  38.020  1.00  0.00            
ATOM   1531 5O77 ZnO     1       4.030  11.060  39.970  1.00  0.00            
ATOM   1532 6O77 ZnO     1       4.150  30.450  39.870  1.00  0.00            
ATOM   1533 7O77 ZnO     1      25.460  20.910  40.100  1.00  0.00            
ATOM   1534 8O77 ZnO     1      25.370  30.620  39.990  1.00  0.00            
ATOM   1535 9O77 ZnO     1      25.270  11.120  39.950  1.00  0.00            
ATOM   1536 0O78 ZnO     1      14.840  11.120  39.960  1.00  0.00            
ATOM   1537 1O78 ZnO     1      14.680  20.750  39.980  1.00  0.00            
ATOM   1538 2O78 ZnO     1       4.150  20.840  39.950  1.00  0.00            
ATOM   1539 3O78 ZnO     1      14.740  30.550  40.020  1.00  0.00            
ATOM   1540 4O78 ZnO     1      30.600  11.100  39.960  1.00  0.00            
ATOM   1541 5O78 ZnO     1       9.350  11.110  40.030  1.00  0.00            
ATOM   1542 6O78 ZnO     1       9.510  30.460  39.970  1.00  0.00            
ATOM   1543 7O78 ZnO     1      30.670  20.860  39.960  1.00  0.00            
ATOM   1544 8O78 ZnO     1      19.960  30.670  40.030  1.00  0.00            
ATOM   1545 9O78 ZnO     1      30.750  30.610  39.920  1.00  0.00            
ATOM   1546 0O79 ZnO     1      20.060  20.870  40.050  1.00  0.00            
ATOM   1547 1O79 ZnO     1      20.060  11.150  39.920  1.00  0.00            
ATOM   1548 2O79 ZnO     1       9.430  20.820  40.060  1.00  0.00            
ATOM   1549 3O79 ZnO     1       1.530   7.800  38.150  1.00  0.00            
ATOM   1550 4O79 ZnO     1      12.100   7.670  38.020  1.00  0.00            
ATOM   1551 5O79 ZnO     1      22.680  27.370  38.170  1.00  0.00            
ATOM   1552 6O79 ZnO     1      22.750  17.660  38.160  1.00  0.00            
ATOM   1553 7O79 ZnO     1      22.680   7.780  38.010  1.00  0.00            
ATOM   1554 8O79 ZnO     1      12.030  17.550  38.160  1.00  0.00            
ATOM   1555 9O79 ZnO     1      12.050  27.350  38.040  1.00  0.00            
ATOM   1556 0O80 ZnO     1       1.540  27.320  38.030  1.00  0.00            
ATOM   1557 1O80 ZnO     1       1.500  17.560  38.260  1.00  0.00            
ATOM   1558 2O80 ZnO     1       6.690   7.790  38.050  1.00  0.00            
ATOM   1559 3O80 ZnO     1      28.010   7.890  38.010  1.00  0.00            
ATOM   1560 4O80 ZnO     1      27.970  17.540  38.190  1.00  0.00            
ATOM   1561 5O80 ZnO     1       6.760  17.580  38.020  1.00  0.00            
ATOM   1562 6O80 ZnO     1      27.980  27.380  38.040  1.00  0.00            
ATOM   1563 7O80 ZnO     1      17.360  17.690  38.080  1.00  0.00            
ATOM   1564 8O80 ZnO     1      17.450  27.410  38.020  1.00  0.00            
ATOM   1565 9O80 ZnO     1      17.390   7.870  38.200  1.00  0.00            
ATOM   1566 0O81 ZnO     1       6.880  27.330  38.070  1.00  0.00            
ATOM   1567 1O81 ZnO     1      25.360  14.400  39.960  1.00  0.00            
ATOM   1568 2O81 ZnO     1       4.120   4.490  39.960  1.00  0.00            
ATOM   1569 3O81 ZnO     1       4.150  14.350  39.930  1.00  0.00            
ATOM   1570 4O81 ZnO     1      25.440  24.160  39.990  1.00  0.00            
ATOM   1571 5O81 ZnO     1      14.720  14.310  39.920  1.00  0.00            
ATOM   1572 6O81 ZnO     1      25.410   4.600  40.030  1.00  0.00            
ATOM   1573 7O81 ZnO     1      14.770   4.520  40.000  1.00  0.00            
ATOM   1574 8O81 ZnO     1      14.780  24.020  40.030  1.00  0.00            
ATOM   1575 9O81 ZnO     1       4.200  24.150  39.930  1.00  0.00            
ATOM   1576 0O82 ZnO     1       9.450  14.470  39.950  1.00  0.00            
ATOM   1577 1O82 ZnO     1       9.470   4.480  40.000  1.00  0.00            
ATOM   1578 2O82 ZnO     1      20.080  14.390  39.930  1.00  0.00            
ATOM   1579 3O82 ZnO     1      30.700  24.100  39.960  1.00  0.00            
ATOM   1580 4O82 ZnO     1       9.500  24.080  39.970  1.00  0.00            
ATOM   1581 5O82 ZnO     1      20.140  24.170  39.890  1.00  0.00            
ATOM   1582 6O82 ZnO     1      19.980   4.620  40.060  1.00  0.00            
ATOM   1583 7O82 ZnO     1      30.680   4.560  40.020  1.00  0.00            
ATOM   1584 8O82 ZnO     1      30.620  14.310  40.050  1.00  0.00            
ATOM   1585 7Zn7 ZnO     1       3.380  11.040  38.100  1.00  0.00            
ATOM   1586 8Zn7 ZnO     1      24.700  30.580  38.160  1.00  0.00            
ATOM   1587 9Zn7 ZnO     1      24.600  11.060  38.090  1.00  0.00            
ATOM   1588 0Zn7 ZnO     1      14.080  30.600  38.080  1.00  0.00            
ATOM   1589 1Zn7 ZnO     1      24.660  20.810  38.240  1.00  0.00            
ATOM   1590 2Zn7 ZnO     1       3.510  30.510  38.050  1.00  0.00            
ATOM   1591 3Zn7 ZnO     1      13.960  20.810  38.130  1.00  0.00            
ATOM   1592 4Zn7 ZnO     1       3.450  20.810  38.110  1.00  0.00            
ATOM   1593 5Zn7 ZnO     1      14.100  11.010  38.130  1.00  0.00            
ATOM   1594 6Zn7 ZnO     1      29.990  11.090  38.130  1.00  0.00            
ATOM   1595 7Zn7 ZnO     1       8.700  11.150  38.130  1.00  0.00            
ATOM   1596 8Zn7 ZnO     1      29.920  20.800  38.070  1.00  0.00            
ATOM   1597 9Zn7 ZnO     1      19.410  30.660  38.190  1.00  0.00            
ATOM   1598 0Zn7 ZnO     1       8.690  20.930  38.220  1.00  0.00            
ATOM   1599 1Zn7 ZnO     1      19.370  11.060  38.010  1.00  0.00            
ATOM   1600 2Zn7 ZnO     1      19.390  20.910  38.210  1.00  0.00            
ATOM   1601 3Zn7 ZnO     1       8.780  30.520  38.120  1.00  0.00            
ATOM   1602 4Zn7 ZnO     1      30.090  30.550  38.050  1.00  0.00            
ATOM   1603 5Zn7 ZnO     1       0.720  11.110  39.990  1.00  0.00            
ATOM   1604 6Zn7 ZnO     1      11.360  11.030  39.920  1.00  0.00            
ATOM   1605 7Zn7 ZnO     1      21.990  20.910  40.000  1.00  0.00            
ATOM   1606 8Zn7 ZnO     1      21.920  30.670  40.010  1.00  0.00            
ATOM   1607 9Zn7 ZnO     1      11.340  20.710  40.050  1.00  0.00            
ATOM   1608 0Zn7 ZnO     1      11.450  30.620  39.950  1.00  0.00            
ATOM   1609 1Zn7 ZnO     1      22.030  11.060  39.880  1.00  0.00            
ATOM   1610 2Zn7 ZnO     1       0.740  20.890  40.070  1.00  0.00            
ATOM   1611 3Zn7 ZnO     1       0.840  30.600  39.830  1.00  0.00            
ATOM   1612 4Zn7 ZnO     1       6.050  11.060  39.970  1.00  0.00            
ATOM   1613 5Zn7 ZnO     1      16.710  20.740  40.010  1.00  0.00            
ATOM   1614 6Zn7 ZnO     1      16.770  11.100  40.030  1.00  0.00            
ATOM   1615 7Zn7 ZnO     1      27.330  20.790  39.910  1.00  0.00            
ATOM   1616 8Zn7 ZnO     1      16.760  30.400  40.020  1.00  0.00            
ATOM   1617 9Zn7 ZnO     1       6.160  20.960  39.980  1.00  0.00            
ATOM   1618 0Zn7 ZnO     1      27.330  30.620  39.880  1.00  0.00            
ATOM   1619 1Zn7 ZnO     1      27.240  11.000  39.960  1.00  0.00            
ATOM   1620 2Zn7 ZnO     1       6.070  30.520  39.900  1.00  0.00            
ATOM   1621 3Zn7 ZnO     1       3.460   7.760  38.240  1.00  0.00            
ATOM   1622 4Zn7 ZnO     1      24.720  27.330  38.150  1.00  0.00            
ATOM   1623 5Zn7 ZnO     1      24.690  17.570  38.110  1.00  0.00            
ATOM   1624 6Zn7 ZnO     1       3.470  17.600  38.100  1.00  0.00            
ATOM   1625 7Zn7 ZnO     1      24.670   7.710  38.160  1.00  0.00            
ATOM   1626 8Zn7 ZnO     1      13.950  27.370  38.070  1.00  0.00            
ATOM   1627 9Zn7 ZnO     1      14.020  17.610  38.120  1.00  0.00            
ATOM   1628 0Zn8 ZnO     1       3.500  27.330  38.040  1.00  0.00            
ATOM   1629 1Zn8 ZnO     1      14.070   7.850  38.060  1.00  0.00            
ATOM   1630 2Zn8 ZnO     1      30.010   7.930  38.140  1.00  0.00            
ATOM   1631 3Zn8 ZnO     1       8.760   7.830  38.150  1.00  0.00            
ATOM   1632 4Zn8 ZnO     1      29.990  27.360  38.070  1.00  0.00            
ATOM   1633 5Zn8 ZnO     1      19.380  27.370  38.100  1.00  0.00            
ATOM   1634 6Zn8 ZnO     1       8.860  27.380  38.070  1.00  0.00            
ATOM   1635 7Zn8 ZnO     1      19.340  17.680  38.220  1.00  0.00            
ATOM   1636 8Zn8 ZnO     1      19.360   7.880  38.080  1.00  0.00            
ATOM   1637 9Zn8 ZnO     1       8.770  17.590  38.140  1.00  0.00            
ATOM   1638 0Zn8 ZnO     1      29.940  17.610  38.100  1.00  0.00            
ATOM   1639 1Zn8 ZnO     1       0.780  14.360  39.940  1.00  0.00            
ATOM   1640 2Zn8 ZnO     1       0.840   4.400  39.940  1.00  0.00            
ATOM   1641 3Zn8 ZnO     1      21.970   4.570  39.960  1.00  0.00            
ATOM   1642 4Zn8 ZnO     1       0.830  24.080  39.830  1.00  0.00            
ATOM   1643 5Zn8 ZnO     1      22.040  24.200  39.880  1.00  0.00            
ATOM   1644 6Zn8 ZnO     1      22.080  14.290  39.890  1.00  0.00            
ATOM   1645 7Zn8 ZnO     1      11.490  24.020  39.830  1.00  0.00            
ATOM   1646 8Zn8 ZnO     1      11.400  14.270  39.890  1.00  0.00            
ATOM   1647 9Zn8 ZnO     1      11.460   4.570  39.920  1.00  0.00            
ATOM   1648 0Zn8 ZnO     1       6.100  14.290  39.900  1.00  0.00            
ATOM   1649 1Zn8 ZnO     1       6.050   4.440  39.900  1.00  0.00            
ATOM   1650 2Zn8 ZnO     1      16.720   4.530  40.000  1.00  0.00            
ATOM   1651 3Zn8 ZnO     1      27.330  24.000  40.020  1.00  0.00            
ATOM   1652 4Zn8 ZnO     1      16.750  14.330  39.880  1.00  0.00            
ATOM   1653 5Zn8 ZnO     1       6.190  24.160  40.010  1.00  0.00            
ATOM   1654 6Zn8 ZnO     1      27.360  14.250  39.950  1.00  0.00            
ATOM   1655 7Zn8 ZnO     1      16.710  24.050  39.910  1.00  0.00            
ATOM   1656 8Zn8 ZnO     1      27.360   4.580  39.940  1.00  0.00            
ATOM   1657 9O82 ZnO     1       1.420  14.350  38.080  1.00  0.00            
ATOM   1658 0O83 ZnO     1       1.550   4.580  38.050  1.00  0.00            
ATOM   1659 1O83 ZnO     1      12.130  14.300  37.980  1.00  0.00            
ATOM   1660 2O83 ZnO     1      22.730  24.110  38.060  1.00  0.00            
ATOM   1661 3O83 ZnO     1      22.680   4.560  38.130  1.00  0.00            
ATOM   1662 4O83 ZnO     1      12.110   4.440  38.050  1.00  0.00            
ATOM   1663 5O83 ZnO     1      12.150  24.040  37.970  1.00  0.00            
ATOM   1664 6O83 ZnO     1      22.680  14.260  38.060  1.00  0.00            
ATOM   1665 7O83 ZnO     1       1.490  24.100  37.980  1.00  0.00            
ATOM   1666 8O83 ZnO     1       6.750  14.290  38.110  1.00  0.00            
ATOM   1667 9O83 ZnO     1       6.810   4.500  38.080  1.00  0.00            
ATOM   1668 0O84 ZnO     1      27.980  14.210  38.060  1.00  0.00            
ATOM   1669 1O84 ZnO     1      27.940  24.070  38.200  1.00  0.00            
ATOM   1670 2O84 ZnO     1      28.070   4.590  38.090  1.00  0.00            
ATOM   1671 3O84 ZnO     1      17.410  14.230  38.010  1.00  0.00            
ATOM   1672 4O84 ZnO     1      17.440  24.040  38.070  1.00  0.00            
ATOM   1673 5O84 ZnO     1       6.810  24.030  38.070  1.00  0.00            
ATOM   1674 6O84 ZnO     1      17.380   4.630  38.180  1.00  0.00            
ATOM   1675 7O84 ZnO     1       4.110   7.780  40.100  1.00  0.00            
ATOM   1676 8O84 ZnO     1      14.670  17.610  40.010  1.00  0.00            
ATOM   1677 9O84 ZnO     1       4.170  17.650  39.950  1.00  0.00            
ATOM   1678 0O85 ZnO     1      25.300  27.420  39.980  1.00  0.00            
ATOM   1679 1O85 ZnO     1      25.370  17.630  40.000  1.00  0.00            
ATOM   1680 2O85 ZnO     1      25.370   7.860  40.020  1.00  0.00            
ATOM   1681 3O85 ZnO     1      14.740   7.870  40.000  1.00  0.00            
ATOM   1682 4O85 ZnO     1       4.170  27.310  39.960  1.00  0.00            
ATOM   1683 5O85 ZnO     1      14.740  27.360  39.900  1.00  0.00            
ATOM   1684 6O85 ZnO     1      30.680   7.770  40.060  1.00  0.00            
ATOM   1685 7O85 ZnO     1       9.410   7.710  39.950  1.00  0.00            
ATOM   1686 8O85 ZnO     1      30.640  27.270  39.970  1.00  0.00            
ATOM   1687 9O85 ZnO     1      19.960  27.310  39.990  1.00  0.00            
ATOM   1688 0O86 ZnO     1      19.950  17.580  40.050  1.00  0.00            
ATOM   1689 1O86 ZnO     1       9.430  17.640  39.980  1.00  0.00            
ATOM   1690 2O86 ZnO     1      30.730  17.560  39.930  1.00  0.00            
ATOM   1691 3O86 ZnO     1       9.420  27.370  39.900  1.00  0.00            
ATOM   1692 4O86 ZnO     1      19.970   8.000  39.840  1.00  0.00            
ATOM   1693 9Zn8 ZnO     1       3.390  14.290  38.090  1.00  0.00            
ATOM   1694 0Zn8 ZnO     1       3.440   4.500  38.100  1.00  0.00            
ATOM   1695 1Zn8 ZnO     1      24.680  24.130  38.190  1.00  0.00            
ATOM   1696 2Zn8 ZnO     1      24.740  14.390  38.050  1.00  0.00            
ATOM   1697 3Zn8 ZnO     1      24.730   4.610  38.190  1.00  0.00            
ATOM   1698 4Zn8 ZnO     1      14.150  24.040  38.130  1.00  0.00            
ATOM   1699 5Zn8 ZnO     1      14.070  14.300  38.050  1.00  0.00            
ATOM   1700 6Zn8 ZnO     1      14.110   4.620  38.090  1.00  0.00            
ATOM   1701 7Zn8 ZnO     1       3.490  24.010  38.090  1.00  0.00            
ATOM   1702 8Zn8 ZnO     1       8.720  14.280  38.060  1.00  0.00            
ATOM   1703 9Zn8 ZnO     1      30.100   4.650  38.190  1.00  0.00            
ATOM   1704 0Zn8 ZnO     1      29.900  14.280  38.070  1.00  0.00            
ATOM   1705 1Zn8 ZnO     1       8.720   4.500  38.100  1.00  0.00            
ATOM   1706 2Zn8 ZnO     1      29.960  24.120  38.140  1.00  0.00            
ATOM   1707 3Zn8 ZnO     1       8.790  24.100  38.140  1.00  0.00            
ATOM   1708 4Zn8 ZnO     1      19.430  24.190  38.080  1.00  0.00            
ATOM   1709 5Zn8 ZnO     1      19.430  14.290  38.050  1.00  0.00            
ATOM   1710 6Zn8 ZnO     1      19.410   4.550  38.220  1.00  0.00            
ATOM   1711 7Zn8 ZnO     1       0.810   7.730  40.020  1.00  0.00            
ATOM   1712 8Zn8 ZnO     1       0.740  27.320  39.810  1.00  0.00            
ATOM   1713 9Zn8 ZnO     1      21.970  27.390  39.980  1.00  0.00            
ATOM   1714 0Zn8 ZnO     1      21.950   7.870  39.940  1.00  0.00            
ATOM   1715 1Zn8 ZnO     1      21.930  17.590  40.000  1.00  0.00            
ATOM   1716 2Zn8 ZnO     1      11.380  27.370  39.870  1.00  0.00            
ATOM   1717 3Zn8 ZnO     1      11.430  17.550  39.980  1.00  0.00            
ATOM   1718 4Zn8 ZnO     1      11.420   7.910  39.990  1.00  0.00            
ATOM   1719 5Zn8 ZnO     1       0.790  17.590  40.010  1.00  0.00            
ATOM   1720 6Zn8 ZnO     1       6.070   7.860  40.000  1.00  0.00            
ATOM   1721 7Zn8 ZnO     1      27.290  27.410  39.910  1.00  0.00            
ATOM   1722 8Zn8 ZnO     1      16.640  17.590  39.920  1.00  0.00            
ATOM   1723 9Zn8 ZnO     1      27.270  17.590  39.970  1.00  0.00            
ATOM   1724 0Zn8 ZnO     1      16.760   7.880  40.000  1.00  0.00            
ATOM   1725 1Zn8 ZnO     1       6.140  27.320  39.930  1.00  0.00            
ATOM   1726 2Zn8 ZnO     1      16.740  27.310  39.930  1.00  0.00            
ATOM   1727 3Zn8 ZnO     1      27.400   7.790  39.880  1.00  0.00            
ATOM   1728 4Zn8 ZnO     1       6.090  17.600  39.870  1.00  0.00            
ATOM   1729 5O86 ZnO     1       4.070  14.390  29.150  1.00  0.00            
ATOM   1730 6O86 ZnO     1      25.270  14.300  29.060  1.00  0.00            
ATOM   1731 7O86 ZnO     1      14.680  23.990  28.880  1.00  0.00            
ATOM   1732 8O86 ZnO     1      25.290  23.900  29.070  1.00  0.00            
ATOM   1733 9O86 ZnO     1       4.170  24.110  28.920  1.00  0.00            
ATOM   1734 0O87 ZnO     1      14.580  14.120  29.000  1.00  0.00            
ATOM   1735 1O87 ZnO     1       4.150   4.340  29.020  1.00  0.00            
ATOM   1736 2O87 ZnO     1      14.550   4.670  28.980  1.00  0.00            
ATOM   1737 3O87 ZnO     1      25.450   4.520  28.790  1.00  0.00            
ATOM   1738 4O87 ZnO     1      19.970  24.050  29.130  1.00  0.00            
ATOM   1739 5O87 ZnO     1      30.610  24.070  29.110  1.00  0.00            
ATOM   1740 6O87 ZnO     1       9.380  14.360  29.040  1.00  0.00            
ATOM   1741 7O87 ZnO     1      30.720  14.230  29.060  1.00  0.00            
ATOM   1742 8O87 ZnO     1      20.100  14.320  29.120  1.00  0.00            
ATOM   1743 9O87 ZnO     1       9.530  23.970  29.060  1.00  0.00            
ATOM   1744 0O88 ZnO     1      20.120   4.440  29.170  1.00  0.00            
ATOM   1745 1O88 ZnO     1      30.410   4.460  29.140  1.00  0.00            
ATOM   1746 2O88 ZnO     1       9.480   4.600  28.960  1.00  0.00            
ATOM   1747 3O88 ZnO     1      22.930  27.440  48.720  1.00  0.00            
ATOM   1748 4O88 ZnO     1       1.700  27.170  48.890  1.00  0.00            
ATOM   1749 5O88 ZnO     1      12.190  27.180  49.070  1.00  0.00            
ATOM   1750 6O88 ZnO     1       1.460   7.840  48.890  1.00  0.00            
ATOM   1751 7O88 ZnO     1      12.160   7.860  48.850  1.00  0.00            
ATOM   1752 8O88 ZnO     1      12.280  17.520  49.170  1.00  0.00            
ATOM   1753 9O88 ZnO     1      22.670   7.800  49.220  1.00  0.00            
ATOM   1754 0O89 ZnO     1      22.630  17.470  48.980  1.00  0.00            
ATOM   1755 1O89 ZnO     1       1.490  17.580  49.050  1.00  0.00            
ATOM   1756 2O89 ZnO     1       6.820  27.310  49.180  1.00  0.00            
ATOM   1757 3O89 ZnO     1      27.920  27.330  48.920  1.00  0.00            
ATOM   1758 4O89 ZnO     1      17.360  27.330  49.010  1.00  0.00            
ATOM   1759 5O89 ZnO     1       6.660   7.690  48.990  1.00  0.00            
ATOM   1760 6O89 ZnO     1      28.000  17.680  49.030  1.00  0.00            
ATOM   1761 7O89 ZnO     1      27.880   7.740  48.940  1.00  0.00            
ATOM   1762 8O89 ZnO     1      17.520  17.590  48.970  1.00  0.00            
ATOM   1763 9O89 ZnO     1       6.710  17.510  49.200  1.00  0.00            
ATOM   1764 0O90 ZnO     1      17.340   7.970  49.070  1.00  0.00            
ATOM   1765 1O90 ZnO     1      26.450  24.340  50.830  1.00  0.00            
ATOM   1766 2O90 ZnO     1      26.320  15.200  50.930  1.00  0.00            
ATOM   1767 3O90 ZnO     1       4.900   5.180  50.960  1.00  0.00            
ATOM   1768 4O90 ZnO     1      15.940  24.590  50.740  1.00  0.00            
ATOM   1769 5O90 ZnO     1       5.150  24.390  50.880  1.00  0.00            
ATOM   1770 6O90 ZnO     1      15.840  14.690  51.020  1.00  0.00            
ATOM   1771 7O90 ZnO     1       5.340  14.670  50.700  1.00  0.00            
ATOM   1772 8O90 ZnO     1      26.520   5.110  50.770  1.00  0.00            
ATOM   1773 9O90 ZnO     1      15.760   5.030  50.950  1.00  0.00            
ATOM   1774 0O91 ZnO     1      23.800  30.900  27.270  1.00  0.00            
ATOM   1775 1O91 ZnO     1      23.710  21.220  27.070  1.00  0.00            
ATOM   1776 2O91 ZnO     1      12.970  30.850  27.140  1.00  0.00            
ATOM   1777 3O91 ZnO     1      23.660  11.550  27.130  1.00  0.00            
ATOM   1778 4O91 ZnO     1       2.580  20.980  27.230  1.00  0.00            
ATOM   1779 5O91 ZnO     1      12.980  21.210  27.180  1.00  0.00            
ATOM   1780 6O91 ZnO     1      12.670  11.590  26.920  1.00  0.00            
ATOM   1781 7O91 ZnO     1       2.410  30.980  27.240  1.00  0.00            
ATOM   1782 8O91 ZnO     1       2.670  11.160  27.260  1.00  0.00            
ATOM   1783 9O91 ZnO     1      29.100  21.350  27.190  1.00  0.00            
ATOM   1784 0O92 ZnO     1      18.420  30.620  27.300  1.00  0.00            
ATOM   1785 1O92 ZnO     1      28.900  30.920  27.350  1.00  0.00            
ATOM   1786 2O92 ZnO     1      18.640  11.470  27.120  1.00  0.00            
ATOM   1787 3O92 ZnO     1      18.430  21.690  27.120  1.00  0.00            
ATOM   1788 4O92 ZnO     1      29.120  10.920  27.210  1.00  0.00            
ATOM   1789 5O92 ZnO     1       7.610  21.420  27.430  1.00  0.00            
ATOM   1790 6O92 ZnO     1       7.690  31.100  27.070  1.00  0.00            
ATOM   1791 7O92 ZnO     1       7.740  11.100  27.190  1.00  0.00            
ATOM   1792 8O92 ZnO     1      23.600  26.910  27.140  1.00  0.00            
ATOM   1793 9O92 ZnO     1      23.880  17.170  27.290  1.00  0.00            
ATOM   1794 0O93 ZnO     1      13.100  26.810  27.200  1.00  0.00            
ATOM   1795 1O93 ZnO     1      23.470   7.340  27.290  1.00  0.00            
ATOM   1796 2O93 ZnO     1      13.290   7.700  27.200  1.00  0.00            
ATOM   1797 3O93 ZnO     1      12.810  17.190  27.210  1.00  0.00            
ATOM   1798 4O93 ZnO     1       2.620  17.260  27.230  1.00  0.00            
ATOM   1799 5O93 ZnO     1       2.340  26.600  27.110  1.00  0.00            
ATOM   1800 6O93 ZnO     1       2.520   7.510  27.100  1.00  0.00            
ATOM   1801 7O93 ZnO     1      28.900  17.110  27.160  1.00  0.00            
ATOM   1802 8O93 ZnO     1      28.700  26.790  27.100  1.00  0.00            
ATOM   1803 9O93 ZnO     1      18.410  26.820  27.070  1.00  0.00            
ATOM   1804 0O94 ZnO     1       7.780  26.640  26.980  1.00  0.00            
ATOM   1805 1O94 ZnO     1       7.650  16.930  27.250  1.00  0.00            
ATOM   1806 2O94 ZnO     1      18.500  16.960  27.180  1.00  0.00            
ATOM   1807 3O94 ZnO     1      18.490   8.000  27.230  1.00  0.00            
ATOM   1808 4O94 ZnO     1      29.090   7.310  27.230  1.00  0.00            
ATOM   1809 5O94 ZnO     1       7.710   7.970  27.200  1.00  0.00            
ATOM   1810 6O94 ZnO     1      15.930  30.120  50.770  1.00  0.00            
ATOM   1811 7O94 ZnO     1      26.450  29.910  50.860  1.00  0.00            
ATOM   1812 8O94 ZnO     1      26.360  20.530  50.850  1.00  0.00            
ATOM   1813 9O94 ZnO     1       5.070  30.340  51.190  1.00  0.00            
ATOM   1814 0O95 ZnO     1      26.370  10.460  50.840  1.00  0.00            
ATOM   1815 1O95 ZnO     1      15.730  20.270  50.920  1.00  0.00            
ATOM   1816 2O95 ZnO     1       5.270  10.420  50.740  1.00  0.00            
ATOM   1817 3O95 ZnO     1       4.840  20.280  50.870  1.00  0.00            
ATOM   1818 4O95 ZnO     1      16.000  10.650  50.890  1.00  0.00            
ATOM   1819 5O95 ZnO     1      -0.120  30.190  50.760  1.00  0.00            
ATOM   1820 6O95 ZnO     1      21.160  30.760  50.830  1.00  0.00            
ATOM   1821 7O95 ZnO     1      10.460  30.000  51.130  1.00  0.00            
ATOM   1822 8O95 ZnO     1      10.600  11.020  50.830  1.00  0.00            
ATOM   1823 9O95 ZnO     1      31.700  20.640  50.770  1.00  0.00            
ATOM   1824 0O96 ZnO     1      10.660  20.920  50.990  1.00  0.00            
ATOM   1825 1O96 ZnO     1      31.830  11.350  50.810  1.00  0.00            
ATOM   1826 2O96 ZnO     1      21.050  20.650  50.920  1.00  0.00            
ATOM   1827 3O96 ZnO     1      21.100  11.110  50.740  1.00  0.00            
ATOM   1828 4O96 ZnO     1      19.880  27.050  51.050  1.00  0.00            
ATOM   1829 5O96 ZnO     1      30.490  27.090  50.870  1.00  0.00            
ATOM   1830 6O96 ZnO     1      30.070  17.040  51.020  1.00  0.00            
ATOM   1831 7O96 ZnO     1       9.440  27.550  51.240  1.00  0.00            
ATOM   1832 8O96 ZnO     1       8.880   7.950  51.080  1.00  0.00            
ATOM   1833 9O96 ZnO     1       9.140  16.870  51.130  1.00  0.00            
ATOM   1834 0O97 ZnO     1      30.090   8.090  51.030  1.00  0.00            
ATOM   1835 1O97 ZnO     1      19.500   7.570  51.140  1.00  0.00            
ATOM   1836 2O97 ZnO     1      20.720  17.330  50.810  1.00  0.00            
ATOM   1837  H1  ZnO     1      31.250  14.230  51.750  1.00  0.00            
ATOM   1838  H2  ZnO     1      -0.200  13.000  50.880  1.00  0.00            
ATOM   1839  H3  ZnO     1      31.970   5.540  51.450  1.00  0.00            
ATOM   1840  H4  ZnO     1      31.440   4.120  51.810  1.00  0.00            
ATOM   1841  H5  ZnO     1      20.880  25.280  51.190  1.00  0.00            
ATOM   1842  H6  ZnO     1      20.840  23.790  51.630  1.00  0.00            
ATOM   1843  H7  ZnO     1      31.220  23.970  51.840  1.00  0.00            
ATOM   1844  H8  ZnO     1      31.500  25.330  51.220  1.00  0.00            
ATOM   1845  H9  ZnO     1      10.350   5.560  51.500  1.00  0.00            
ATOM   1846  H10 ZnO     1      10.160   4.020  51.620  1.00  0.00            
ATOM   1847  H11 ZnO     1      10.110  15.610  51.050  1.00  0.00            
ATOM   1848  H12 ZnO     1      21.030  15.520  51.420  1.00  0.00            
ATOM   1849  H13 ZnO     1      20.790  14.070  51.910  1.00  0.00            
ATOM   1850  H14 ZnO     1       9.900  14.310  51.820  1.00  0.00            
ATOM   1851  H15 ZnO     1      20.690   4.530  51.910  1.00  0.00            
ATOM   1852  H16 ZnO     1      21.260   3.260  51.120  1.00  0.00            
ATOM   1853  H17 ZnO     1      10.090  23.540  51.880  1.00  0.00            
ATOM   1854  H18 ZnO     1      10.510  22.430  50.890  1.00  0.00            
ATOM   1855  H19 ZnO     1      23.180  22.740  27.350  1.00  0.00            
ATOM   1856  H20 ZnO     1      23.910  24.070  27.810  1.00  0.00            
ATOM   1857  H21 ZnO     1      24.170  14.280  27.990  1.00  0.00            
ATOM   1858  H22 ZnO     1      23.440  13.180  27.260  1.00  0.00            
ATOM   1859  H23 ZnO     1      13.540  23.990  27.690  1.00  0.00            
ATOM   1860  H24 ZnO     1      12.750  22.880  27.120  1.00  0.00            
ATOM   1861  H25 ZnO     1      23.440   5.790  27.370  1.00  0.00            
ATOM   1862  H26 ZnO     1      24.130   4.430  27.710  1.00  0.00            
ATOM   1863  H27 ZnO     1      13.450   4.500  27.830  1.00  0.00            
ATOM   1864  H28 ZnO     1      13.420  14.290  27.770  1.00  0.00            
ATOM   1865  H29 ZnO     1      12.630  13.250  27.020  1.00  0.00            
ATOM   1866  H30 ZnO     1      12.790   3.210  27.210  1.00  0.00            
ATOM   1867  H31 ZnO     1       1.910  23.730  26.820  1.00  0.00            
ATOM   1868  H32 ZnO     1       0.480  23.320  26.760  1.00  0.00            
ATOM   1869  H33 ZnO     1       1.340   4.140  26.700  1.00  0.00            
ATOM   1870  H34 ZnO     1      -0.190   4.470  26.660  1.00  0.00            
ATOM   1871  H35 ZnO     1       2.940  14.090  27.810  1.00  0.00            
ATOM   1872  H36 ZnO     1       2.360  15.500  27.390  1.00  0.00            
ATOM   1873  H37 ZnO     1      28.100  14.390  26.830  1.00  0.00            
ATOM   1874  H38 ZnO     1      26.520  14.570  26.540  1.00  0.00            
ATOM   1875  H39 ZnO     1      28.800  25.300  27.390  1.00  0.00            
ATOM   1876  H40 ZnO     1      29.520  24.010  28.010  1.00  0.00            
ATOM   1877  H41 ZnO     1      17.870  25.310  27.210  1.00  0.00            
ATOM   1878  H42 ZnO     1      18.780  24.250  27.840  1.00  0.00            
ATOM   1879  H43 ZnO     1      28.690   5.610  27.200  1.00  0.00            
ATOM   1880  H44 ZnO     1      29.420   4.470  27.800  1.00  0.00            
ATOM   1881  H45 ZnO     1       7.610  23.160  26.970  1.00  0.00            
ATOM   1882  H46 ZnO     1       8.420  24.120  27.860  1.00  0.00            
ATOM   1883  H47 ZnO     1      17.570  15.150  26.950  1.00  0.00            
ATOM   1884  H48 ZnO     1      16.110  15.040  26.630  1.00  0.00            
ATOM   1885  H49 ZnO     1      16.230   5.400  26.700  1.00  0.00            
ATOM   1886  H50 ZnO     1      16.420   3.910  26.590  1.00  0.00            
ATOM   1887  H51 ZnO     1       8.320   4.580  27.770  1.00  0.00            
ATOM   1888  H52 ZnO     1       7.490   3.340  27.310  1.00  0.00            
ATOM   1889  H53 ZnO     1       8.160  14.300  28.000  1.00  0.00            
ATOM   1890  H54 ZnO     1       7.430  15.480  27.240  1.00  0.00            
ATOM   1891  H55 ZnO     1      26.860  17.770  49.980  1.00  0.00            
ATOM   1892  H56 ZnO     1      26.020  16.790  50.770  1.00  0.00            
ATOM   1893  H57 ZnO     1      26.090   8.850  50.870  1.00  0.00            
ATOM   1894  H58 ZnO     1      26.890   7.870  50.010  1.00  0.00            
ATOM   1895  H59 ZnO     1      26.040  28.440  50.730  1.00  0.00            
ATOM   1896  H60 ZnO     1      26.720  27.140  50.250  1.00  0.00            
ATOM   1897  H61 ZnO     1      16.100  27.620  50.130  1.00  0.00            
ATOM   1898  H62 ZnO     1      15.520  26.270  50.460  1.00  0.00            
ATOM   1899  H63 ZnO     1       4.760   8.910  50.790  1.00  0.00            
ATOM   1900  H64 ZnO     1       5.560   7.830  50.190  1.00  0.00            
ATOM   1901  H65 ZnO     1       4.720  18.650  50.790  1.00  0.00            
ATOM   1902  H66 ZnO     1       5.620  17.490  50.200  1.00  0.00            
ATOM   1903  H67 ZnO     1      16.290   7.720  50.150  1.00  0.00            
ATOM   1904  H68 ZnO     1      15.520   6.530  50.880  1.00  0.00            
ATOM   1905  H69 ZnO     1       5.780  27.190  50.240  1.00  0.00            
ATOM   1906  H70 ZnO     1       5.010  25.930  50.810  1.00  0.00            
ATOM   1907  H71 ZnO     1      16.400  17.830  50.130  1.00  0.00            
ATOM   1908  H72 ZnO     1      15.670  18.730  51.020  1.00  0.00            
ATOM   1909  H73 ZnO     1      26.020  23.900  51.590  1.00  0.00            
ATOM   1910  H74 ZnO     1      15.760  23.820  51.330  1.00  0.00            
ATOM   1911  H75 ZnO     1      26.620   6.070  50.600  1.00  0.00            
ATOM   1912  H76 ZnO     1      26.190  14.420  51.500  1.00  0.00            
ATOM   1913  H77 ZnO     1       4.890   6.160  50.950  1.00  0.00            
ATOM   1914  H78 ZnO     1      15.500   4.540  51.750  1.00  0.00            
ATOM   1915  H79 ZnO     1       5.070  23.710  51.590  1.00  0.00            
ATOM   1916  H80 ZnO     1       5.120  15.500  51.170  1.00  0.00            
ATOM   1917  H81 ZnO     1      15.860  15.670  50.990  1.00  0.00            
ATOM   1918  H82 ZnO     1      23.750  31.850  27.030  1.00  0.00            
ATOM   1919  H83 ZnO     1      23.490  20.460  26.480  1.00  0.00            
ATOM   1920  H84 ZnO     1      23.310  10.890  26.500  1.00  0.00            
ATOM   1921  H85 ZnO     1      12.560  30.310  26.430  1.00  0.00            
ATOM   1922  H86 ZnO     1      12.710  20.470  26.600  1.00  0.00            
ATOM   1923  H87 ZnO     1       2.400  20.320  26.530  1.00  0.00            
ATOM   1924  H88 ZnO     1      13.130  10.740  26.780  1.00  0.00            
ATOM   1925  H89 ZnO     1       2.440  31.960  27.270  1.00  0.00            
ATOM   1926  H90 ZnO     1       2.420  10.540  26.550  1.00  0.00            
ATOM   1927  H91 ZnO     1      28.800  22.270  27.040  1.00  0.00            
ATOM   1928  H92 ZnO     1      28.870  31.900  27.270  1.00  0.00            
ATOM   1929  H93 ZnO     1      18.010  30.220  26.510  1.00  0.00            
ATOM   1930  H94 ZnO     1      18.500  10.620  26.660  1.00  0.00            
ATOM   1931  H95 ZnO     1      18.140  22.620  27.090  1.00  0.00            
ATOM   1932  H96 ZnO     1      28.980  11.820  26.860  1.00  0.00            
ATOM   1933  H97 ZnO     1       7.040  21.210  26.650  1.00  0.00            
ATOM   1934  H98 ZnO     1       7.610  30.360  26.430  1.00  0.00            
ATOM   1935  H99 ZnO     1       7.510  11.780  26.530  1.00  0.00            
ATOM   1936 0H10 ZnO     1      23.350  27.660  26.560  1.00  0.00            
ATOM   1937 1H10 ZnO     1      23.880  16.220  27.040  1.00  0.00            
ATOM   1938 2H10 ZnO     1      23.590   8.250  26.940  1.00  0.00            
ATOM   1939 3H10 ZnO     1      12.940  25.850  27.080  1.00  0.00            
ATOM   1940 4H10 ZnO     1      12.900  16.220  27.090  1.00  0.00            
ATOM   1941 5H10 ZnO     1       2.040  25.710  26.830  1.00  0.00            
ATOM   1942 6H10 ZnO     1      12.850   7.680  26.320  1.00  0.00            
ATOM   1943 7H10 ZnO     1       2.480  18.030  26.640  1.00  0.00            
ATOM   1944 8H10 ZnO     1       2.340   8.310  26.560  1.00  0.00            
ATOM   1945 9H10 ZnO     1      29.120  27.630  26.840  1.00  0.00            
ATOM   1946 0H11 ZnO     1      28.480  16.320  26.770  1.00  0.00            
ATOM   1947 1H11 ZnO     1      17.900  26.820  26.240  1.00  0.00            
ATOM   1948 2H11 ZnO     1      18.770  17.870  26.960  1.00  0.00            
ATOM   1949 3H11 ZnO     1       7.790  25.670  27.130  1.00  0.00            
ATOM   1950 4H11 ZnO     1      28.850   7.970  26.540  1.00  0.00            
ATOM   1951 5H11 ZnO     1       7.430  17.620  26.590  1.00  0.00            
ATOM   1952 6H11 ZnO     1      18.790   7.100  26.970  1.00  0.00            
ATOM   1953 7H11 ZnO     1       7.700   8.940  27.080  1.00  0.00            
ATOM   1954 8H11 ZnO     1      26.350  30.570  51.580  1.00  0.00            
ATOM   1955 9H11 ZnO     1      15.600  30.510  51.610  1.00  0.00            
ATOM   1956 0H12 ZnO     1      26.460  19.560  50.790  1.00  0.00            
ATOM   1957 1H12 ZnO     1      26.250  11.180  51.490  1.00  0.00            
ATOM   1958 2H12 ZnO     1       4.850  31.140  51.720  1.00  0.00            
ATOM   1959 3H12 ZnO     1      15.510  10.100  51.530  1.00  0.00            
ATOM   1960 4H12 ZnO     1      15.550  20.990  51.560  1.00  0.00            
ATOM   1961 5H12 ZnO     1       5.110  11.210  51.300  1.00  0.00            
ATOM   1962 6H12 ZnO     1       4.980  21.160  51.280  1.00  0.00            
ATOM   1963 7H12 ZnO     1      31.260  20.800  51.630  1.00  0.00            
ATOM   1964 8H12 ZnO     1      -0.180  29.260  51.050  1.00  0.00            
ATOM   1965 9H12 ZnO     1      10.240  29.060  51.300  1.00  0.00            
ATOM   1966 0H13 ZnO     1      31.760  10.620  51.460  1.00  0.00            
ATOM   1967 1H13 ZnO     1      21.320  29.850  51.180  1.00  0.00            
ATOM   1968 2H13 ZnO     1      10.500  20.260  51.690  1.00  0.00            
ATOM   1969 3H13 ZnO     1      10.670  10.100  51.180  1.00  0.00            
ATOM   1970 4H13 ZnO     1      20.310  20.570  51.550  1.00  0.00            
ATOM   1971 5H13 ZnO     1      21.280  10.160  50.890  1.00  0.00            
ATOM   1972 6H13 ZnO     1      30.900  17.430  51.370  1.00  0.00            
ATOM   1973 7H13 ZnO     1      29.730  26.550  51.190  1.00  0.00            
ATOM   1974 8H13 ZnO     1      31.010   7.740  51.100  1.00  0.00            
ATOM   1975 9H13 ZnO     1       8.690  27.170  51.740  1.00  0.00            
ATOM   1976 0H14 ZnO     1      19.070  27.500  51.380  1.00  0.00            
ATOM   1977 1H14 ZnO     1       8.110   7.390  51.330  1.00  0.00            
ATOM   1978 2H14 ZnO     1      20.350   8.050  51.170  1.00  0.00            
ATOM   1979 3H14 ZnO     1       9.940  17.420  51.240  1.00  0.00            
ATOM   1980 4H14 ZnO     1      21.470  17.450  50.180  1.00  0.00            
ATOM   1981 5H14 ZnO     1      27.630  14.800  49.830  1.00  0.00            
ATOM   1982 6H14 ZnO     1      17.060  24.510  49.780  1.00  0.00            
ATOM   1983 7H14 ZnO     1       6.430  24.130  49.990  1.00  0.00            
ATOM   1984 8H14 ZnO     1      27.820   4.780  49.970  1.00  0.00            
ATOM   1985 9H14 ZnO     1      27.610  24.420  49.810  1.00  0.00            
ATOM   1986 0H15 ZnO     1       6.320   4.800  50.080  1.00  0.00            
ATOM   1987 1H15 ZnO     1       6.460  14.580  49.760  1.00  0.00            
ATOM   1988 2H15 ZnO     1      17.070  14.610  49.920  1.00  0.00            
ATOM   1989 3H15 ZnO     1      17.170   4.910  50.100  1.00  0.00            
ATOM   1990 4H15 ZnO     1      22.430  24.280  49.860  1.00  0.00            
ATOM   1991 5H15 ZnO     1      22.460  14.530  50.080  1.00  0.00            
ATOM   1992 6H15 ZnO     1       1.170  24.280  50.090  1.00  0.00            
ATOM   1993 7H15 ZnO     1       0.920   4.490  49.880  1.00  0.00            
ATOM   1994 8H15 ZnO     1      11.910  24.220  49.970  1.00  0.00            
ATOM   1995 9H15 ZnO     1      11.790   4.800  49.930  1.00  0.00            
ATOM   1996 0H16 ZnO     1       1.360  14.390  49.960  1.00  0.00            
ATOM   1997 1H16 ZnO     1      22.540   4.800  49.960  1.00  0.00            
ATOM   1998 2H16 ZnO     1      11.970  14.460  50.170  1.00  0.00            
ATOM   1999 3H16 ZnO     1       3.740  11.190  28.290  1.00  0.00            
ATOM   2000 4H16 ZnO     1      24.950  30.780  28.270  1.00  0.00            
ATOM   2001 5H16 ZnO     1      25.070  20.960  27.920  1.00  0.00            
ATOM   2002 6H16 ZnO     1      14.280  30.760  28.100  1.00  0.00            
ATOM   2003 7H16 ZnO     1       3.610  20.830  28.330  1.00  0.00            
ATOM   2004 8H16 ZnO     1      14.380  21.050  28.100  1.00  0.00            
ATOM   2005 9H16 ZnO     1      25.140  11.360  28.090  1.00  0.00            
ATOM   2006 0H17 ZnO     1      14.500  11.280  27.810  1.00  0.00            
ATOM   2007 1H17 ZnO     1       3.870  30.620  28.170  1.00  0.00            
ATOM   2008 2H17 ZnO     1      19.830  30.810  28.160  1.00  0.00            
ATOM   2009 3H17 ZnO     1      19.650  21.110  28.220  1.00  0.00            
ATOM   2010 4H17 ZnO     1      19.760  11.370  28.190  1.00  0.00            
ATOM   2011 5H17 ZnO     1      30.450  30.970  28.150  1.00  0.00            
ATOM   2012 6H17 ZnO     1       9.150  21.230  28.100  1.00  0.00            
ATOM   2013 7H17 ZnO     1      30.350  21.140  28.170  1.00  0.00            
ATOM   2014 8H17 ZnO     1       9.060  30.780  28.000  1.00  0.00            
ATOM   2015 9H17 ZnO     1       9.150  11.270  28.100  1.00  0.00            
ATOM   2016 0H18 ZnO     1      30.470  11.100  28.150  1.00  0.00            
ATOM   2017 1H18 ZnO     1       3.760   7.400  28.090  1.00  0.00            
ATOM   2018 2H18 ZnO     1      25.110  26.830  27.960  1.00  0.00            
ATOM   2019 3H18 ZnO     1      14.460  27.040  28.100  1.00  0.00            
ATOM   2020 4H18 ZnO     1      25.060  17.220  28.220  1.00  0.00            
ATOM   2021 5H18 ZnO     1      14.550  17.240  27.980  1.00  0.00            
ATOM   2022 6H18 ZnO     1       3.780  17.240  28.200  1.00  0.00            
ATOM   2023 7H18 ZnO     1       4.060  26.750  27.830  1.00  0.00            
ATOM   2024 8H18 ZnO     1      14.570   7.710  28.130  1.00  0.00            
ATOM   2025 9H18 ZnO     1      25.150   7.420  27.920  1.00  0.00            
ATOM   2026 0H19 ZnO     1      30.320  27.110  28.020  1.00  0.00            
ATOM   2027 1H19 ZnO     1      19.700  27.020  28.070  1.00  0.00            
ATOM   2028 2H19 ZnO     1      30.340  17.200  28.020  1.00  0.00            
ATOM   2029 3H19 ZnO     1       9.030  17.140  28.280  1.00  0.00            
ATOM   2030 4H19 ZnO     1      19.890  17.120  28.060  1.00  0.00            
ATOM   2031 5H19 ZnO     1      19.700   7.570  28.220  1.00  0.00            
ATOM   2032 6H19 ZnO     1       9.270  26.870  27.970  1.00  0.00            
ATOM   2033 7H19 ZnO     1       9.320   7.760  27.980  1.00  0.00            
ATOM   2034 8H19 ZnO     1      30.430   7.600  28.070  1.00  0.00            
ATOM   2035 9H19 ZnO     1      11.880  30.190  50.060  1.00  0.00            
ATOM   2036 0H20 ZnO     1       1.200  29.970  49.750  1.00  0.00            
ATOM   2037 1H20 ZnO     1      22.420  20.620  49.980  1.00  0.00            
ATOM   2038 2H20 ZnO     1      11.900  10.760  49.910  1.00  0.00            
ATOM   2039 3H20 ZnO     1       1.310  10.630  50.020  1.00  0.00            
ATOM   2040 4H20 ZnO     1      22.450  10.990  49.810  1.00  0.00            
ATOM   2041 5H20 ZnO     1      22.600  30.370  49.920  1.00  0.00            
ATOM   2042 6H20 ZnO     1      11.890  20.640  49.940  1.00  0.00            
ATOM   2043 7H20 ZnO     1       1.020  20.630  49.770  1.00  0.00            
ATOM   2044 8H20 ZnO     1       6.590  30.470  50.140  1.00  0.00            
ATOM   2045 9H20 ZnO     1      27.820  30.020  49.850  1.00  0.00            
ATOM   2046 0H21 ZnO     1      17.160  30.550  49.780  1.00  0.00            
ATOM   2047 1H21 ZnO     1      27.720  20.550  49.920  1.00  0.00            
ATOM   2048 2H21 ZnO     1      27.770  10.870  50.010  1.00  0.00            
ATOM   2049 3H21 ZnO     1       6.560  20.490  50.250  1.00  0.00            
ATOM   2050 4H21 ZnO     1       6.650  10.820  49.950  1.00  0.00            
ATOM   2051 5H21 ZnO     1      17.270  10.770  49.980  1.00  0.00            
ATOM   2052 6H21 ZnO     1      17.150  20.590  49.990  1.00  0.00            
ATOM   2053  CL   CL     2      19.370  22.070  74.810  1.00  0.00            
ATOM   2054  CL   CL     3      29.450  28.460  75.350  1.00  0.00            
ATOM   2055  CL   CL     4      19.010  29.390  17.480  1.00  0.00            
TER
ENDMDL
