# Supplementary material for: Ab Initio Derived Classical Force Field for Molecular Dynamics Simulations of ZnO Surfaces in Biological Environment
Source: J Phys Chem A. 2023 Jun 14;127(25):5446–57. doi: 10.1021/acs.jpca.3c00424 (PMC10316393; doi:10.1021/acs.jpca.3c00424)
Supplement: Supplementary file 2 — jp3c00424_si_002.zip [file jp3c00424_si_002.zip › ZnO_FF/pdb-files/10-10-large-NB.pdb]

TITLE     fleshed out from conf.pdb
REMARK    THIS IS A SIMULATION BOX
CRYST1   31.906   29.091   78.808  90.00  90.00  90.00 P 1           1
MODEL        1
ATOM      1  Zn1 ZnO     1      26.510   3.630  49.940  1.00  0.00            
ATOM      2  Zn2 ZnO     1       5.250  22.980  50.090  1.00  0.00            
ATOM      3  Zn3 ZnO     1      26.670  23.030  49.960  1.00  0.00            
ATOM      4  Zn4 ZnO     1       5.330   3.630  50.090  1.00  0.00            
ATOM      5  Zn5 ZnO     1      16.050  23.110  50.040  1.00  0.00            
ATOM      6  Zn6 ZnO     1       5.140  13.370  50.210  1.00  0.00            
ATOM      7  Zn7 ZnO     1      16.120   3.710  50.070  1.00  0.00            
ATOM      8  Zn8 ZnO     1      26.500  13.390  49.930  1.00  0.00            
ATOM      9  Zn9 ZnO     1      16.080  13.380  50.120  1.00  0.00            
ATOM     10 0Zn1 ZnO     1       0.030  23.050  49.870  1.00  0.00            
ATOM     11 1Zn1 ZnO     1      10.700  23.360  50.040  1.00  0.00            
ATOM     12 2Zn1 ZnO     1      10.650   3.760  50.160  1.00  0.00            
ATOM     13 3Zn1 ZnO     1      31.850  13.600  49.950  1.00  0.00            
ATOM     14 4Zn1 ZnO     1      10.650  13.550  50.270  1.00  0.00            
ATOM     15 5Zn1 ZnO     1       0.060   3.870  50.020  1.00  0.00            
ATOM     16 6Zn1 ZnO     1      21.550  23.330  49.990  1.00  0.00            
ATOM     17 7Zn1 ZnO     1      21.350   4.090  50.040  1.00  0.00            
ATOM     18 8Zn1 ZnO     1      21.370  13.640  49.880  1.00  0.00            
ATOM     19 9Zn1 ZnO     1       0.140  10.160  49.900  1.00  0.00            
ATOM     20 0Zn2 ZnO     1       0.150   0.500  50.030  1.00  0.00            
ATOM     21 1Zn2 ZnO     1      10.760  19.870  49.930  1.00  0.00            
ATOM     22 2Zn2 ZnO     1      31.900  19.830  49.950  1.00  0.00            
ATOM     23 3Zn2 ZnO     1      10.810   0.590  50.050  1.00  0.00            
ATOM     24 4Zn2 ZnO     1      21.290  19.900  49.910  1.00  0.00            
ATOM     25 5Zn2 ZnO     1      10.690  10.180  49.760  1.00  0.00            
ATOM     26 6Zn2 ZnO     1      21.460   0.690  50.180  1.00  0.00            
ATOM     27 7Zn2 ZnO     1      21.340  10.370  49.870  1.00  0.00            
ATOM     28 8Zn2 ZnO     1      29.710  20.100  28.850  1.00  0.00            
ATOM     29 9Zn2 ZnO     1      18.910  20.170  28.670  1.00  0.00            
ATOM     30 0Zn3 ZnO     1       8.210  20.110  28.730  1.00  0.00            
ATOM     31 1Zn3 ZnO     1       8.200  10.590  28.640  1.00  0.00            
ATOM     32 2Zn3 ZnO     1      18.980  10.320  28.810  1.00  0.00            
ATOM     33 3Zn3 ZnO     1      18.780   0.630  28.720  1.00  0.00            
ATOM     34 4Zn3 ZnO     1      29.440  10.350  28.750  1.00  0.00            
ATOM     35 5Zn3 ZnO     1       8.240   0.770  28.830  1.00  0.00            
ATOM     36 6Zn3 ZnO     1      29.490   0.770  28.540  1.00  0.00            
ATOM     37  O1  ZnO     1       3.300  23.140  49.710  1.00  0.00            
ATOM     38  O2  ZnO     1       3.360   4.070  49.690  1.00  0.00            
ATOM     39  O3  ZnO     1      24.570   4.040  49.660  1.00  0.00            
ATOM     40  O4  ZnO     1      14.030  23.410  49.740  1.00  0.00            
ATOM     41  O5  ZnO     1      24.660  23.310  49.640  1.00  0.00            
ATOM     42  O6  ZnO     1       3.220  13.800  49.790  1.00  0.00            
ATOM     43  O7  ZnO     1      14.130   3.750  49.770  1.00  0.00            
ATOM     44  O8  ZnO     1      14.040  13.730  49.780  1.00  0.00            
ATOM     45  O9  ZnO     1      24.540  13.760  49.560  1.00  0.00            
ATOM     46  O10 ZnO     1       8.680  23.360  49.830  1.00  0.00            
ATOM     47  O11 ZnO     1       8.690   3.830  49.750  1.00  0.00            
ATOM     48  O12 ZnO     1      29.890  23.270  49.510  1.00  0.00            
ATOM     49  O13 ZnO     1       8.660  13.720  50.070  1.00  0.00            
ATOM     50  O14 ZnO     1      19.360   3.960  49.740  1.00  0.00            
ATOM     51  O15 ZnO     1      29.950   4.020  49.780  1.00  0.00            
ATOM     52  O16 ZnO     1      19.500  23.370  49.720  1.00  0.00            
ATOM     53  O17 ZnO     1      29.880  13.510  49.610  1.00  0.00            
ATOM     54  O18 ZnO     1      19.310  13.710  49.670  1.00  0.00            
ATOM     55  O19 ZnO     1       8.730   0.420  49.790  1.00  0.00            
ATOM     56  O20 ZnO     1       8.650  10.340  49.710  1.00  0.00            
ATOM     57  O21 ZnO     1      29.900   0.490  49.760  1.00  0.00            
ATOM     58  O22 ZnO     1      29.840  19.690  49.670  1.00  0.00            
ATOM     59  O23 ZnO     1       8.790  19.870  49.730  1.00  0.00            
ATOM     60  O24 ZnO     1      19.490   0.540  49.870  1.00  0.00            
ATOM     61  O25 ZnO     1      19.280  19.920  49.740  1.00  0.00            
ATOM     62  O26 ZnO     1      19.370  10.190  49.970  1.00  0.00            
ATOM     63  O27 ZnO     1      30.030  10.060  49.680  1.00  0.00            
ATOM     64 7Zn3 ZnO     1      13.340  19.720  28.610  1.00  0.00            
ATOM     65 8Zn3 ZnO     1       2.820  19.900  28.800  1.00  0.00            
ATOM     66 9Zn3 ZnO     1      13.360  10.330  28.760  1.00  0.00            
ATOM     67 0Zn4 ZnO     1      23.870  19.770  28.720  1.00  0.00            
ATOM     68 1Zn4 ZnO     1      13.520   0.340  28.740  1.00  0.00            
ATOM     69 2Zn4 ZnO     1      24.130  10.010  28.810  1.00  0.00            
ATOM     70 3Zn4 ZnO     1       2.820  10.000  28.770  1.00  0.00            
ATOM     71 4Zn4 ZnO     1      24.040   0.540  28.690  1.00  0.00            
ATOM     72 5Zn4 ZnO     1       2.920   0.570  28.550  1.00  0.00            
ATOM     73  O28 ZnO     1       0.810  20.240  29.260  1.00  0.00            
ATOM     74  O29 ZnO     1      11.430  20.170  28.980  1.00  0.00            
ATOM     75  O30 ZnO     1      11.370  10.570  29.310  1.00  0.00            
ATOM     76  O31 ZnO     1      21.980  20.200  29.030  1.00  0.00            
ATOM     77  O32 ZnO     1      11.580   0.680  29.030  1.00  0.00            
ATOM     78  O33 ZnO     1       0.840  10.400  29.090  1.00  0.00            
ATOM     79  O34 ZnO     1      22.230  10.550  29.040  1.00  0.00            
ATOM     80  O35 ZnO     1      22.130   0.830  28.940  1.00  0.00            
ATOM     81  O36 ZnO     1       0.930   0.840  28.980  1.00  0.00            
ATOM     82 6Zn4 ZnO     1       5.100  19.890  49.870  1.00  0.00            
ATOM     83 7Zn4 ZnO     1      26.440  19.930  49.820  1.00  0.00            
ATOM     84 8Zn4 ZnO     1       5.330   0.450  49.930  1.00  0.00            
ATOM     85 9Zn4 ZnO     1      15.810   0.450  49.720  1.00  0.00            
ATOM     86 0Zn5 ZnO     1      26.560   0.570  49.810  1.00  0.00            
ATOM     87 1Zn5 ZnO     1      15.890  20.050  49.620  1.00  0.00            
ATOM     88 2Zn5 ZnO     1      15.820  10.310  49.810  1.00  0.00            
ATOM     89 3Zn5 ZnO     1       5.300  10.240  49.970  1.00  0.00            
ATOM     90 4Zn5 ZnO     1      26.510  10.190  49.840  1.00  0.00            
ATOM     91  O37 ZnO     1       6.280  19.980  28.940  1.00  0.00            
ATOM     92  O38 ZnO     1      27.790  19.810  29.030  1.00  0.00            
ATOM     93  O39 ZnO     1      17.020  10.540  28.900  1.00  0.00            
ATOM     94  O40 ZnO     1       6.250  10.200  28.980  1.00  0.00            
ATOM     95  O41 ZnO     1      17.000  19.740  28.890  1.00  0.00            
ATOM     96  O42 ZnO     1      16.850   0.800  29.110  1.00  0.00            
ATOM     97  O43 ZnO     1      27.530  10.250  28.990  1.00  0.00            
ATOM     98  O44 ZnO     1       6.450   0.500  29.180  1.00  0.00            
ATOM     99  O45 ZnO     1      27.520   0.510  28.920  1.00  0.00            
ATOM    100 5Zn5 ZnO     1      18.530  23.220  28.860  1.00  0.00            
ATOM    101 6Zn5 ZnO     1       7.780  13.510  28.900  1.00  0.00            
ATOM    102 7Zn5 ZnO     1      29.110  23.250  29.000  1.00  0.00            
ATOM    103 8Zn5 ZnO     1       7.970  23.270  28.910  1.00  0.00            
ATOM    104 9Zn5 ZnO     1      29.130  13.500  29.110  1.00  0.00            
ATOM    105 0Zn6 ZnO     1      18.450   4.030  29.010  1.00  0.00            
ATOM    106 1Zn6 ZnO     1      18.390  13.720  29.130  1.00  0.00            
ATOM    107 2Zn6 ZnO     1       8.130   3.820  29.180  1.00  0.00            
ATOM    108 3Zn6 ZnO     1      29.350   3.800  28.940  1.00  0.00            
ATOM    109  O46 ZnO     1       3.470  16.950  50.130  1.00  0.00            
ATOM    110  O47 ZnO     1       3.360   7.350  50.250  1.00  0.00            
ATOM    111  O48 ZnO     1      24.640  17.130  50.110  1.00  0.00            
ATOM    112  O49 ZnO     1       3.420  26.710  49.970  1.00  0.00            
ATOM    113  O50 ZnO     1      14.060   7.140  49.770  1.00  0.00            
ATOM    114  O51 ZnO     1      13.960  16.940  50.150  1.00  0.00            
ATOM    115  O52 ZnO     1      14.130  26.750  50.220  1.00  0.00            
ATOM    116  O53 ZnO     1      24.750  26.620  49.990  1.00  0.00            
ATOM    117  O54 ZnO     1      24.680   7.410  49.990  1.00  0.00            
ATOM    118  O55 ZnO     1       0.700  13.820  28.720  1.00  0.00            
ATOM    119  O56 ZnO     1      21.980  23.430  28.870  1.00  0.00            
ATOM    120  O57 ZnO     1      11.400  23.430  28.890  1.00  0.00            
ATOM    121  O58 ZnO     1      11.350  13.810  28.660  1.00  0.00            
ATOM    122  O59 ZnO     1      11.490   4.150  28.800  1.00  0.00            
ATOM    123  O60 ZnO     1       0.660  23.640  28.600  1.00  0.00            
ATOM    124  O61 ZnO     1      21.990  13.980  28.740  1.00  0.00            
ATOM    125  O62 ZnO     1      22.020   4.070  28.740  1.00  0.00            
ATOM    126  O63 ZnO     1       0.800   4.150  28.740  1.00  0.00            
ATOM    127  O64 ZnO     1       0.550  21.440  48.870  1.00  0.00            
ATOM    128  O65 ZnO     1      11.090   2.240  49.000  1.00  0.00            
ATOM    129  O66 ZnO     1       0.600  11.950  49.020  1.00  0.00            
ATOM    130  O67 ZnO     1      11.240  21.690  49.060  1.00  0.00            
ATOM    131  O68 ZnO     1       0.690   2.220  49.040  1.00  0.00            
ATOM    132  O69 ZnO     1      11.170  12.030  48.990  1.00  0.00            
ATOM    133  O70 ZnO     1      21.840  21.540  49.040  1.00  0.00            
ATOM    134  O71 ZnO     1      22.000   2.330  49.120  1.00  0.00            
ATOM    135  O72 ZnO     1      21.860  11.990  48.820  1.00  0.00            
ATOM    136  O73 ZnO     1      27.170  21.510  48.760  1.00  0.00            
ATOM    137  O74 ZnO     1      16.720   2.110  48.920  1.00  0.00            
ATOM    138  O75 ZnO     1       5.970  21.460  48.940  1.00  0.00            
ATOM    139  O76 ZnO     1      27.180   2.200  48.780  1.00  0.00            
ATOM    140  O77 ZnO     1      27.180  11.820  48.940  1.00  0.00            
ATOM    141  O78 ZnO     1       5.930   2.080  48.930  1.00  0.00            
ATOM    142  O79 ZnO     1      16.670  21.740  48.690  1.00  0.00            
ATOM    143  O80 ZnO     1      16.550  11.950  48.760  1.00  0.00            
ATOM    144  O81 ZnO     1       5.900  11.920  49.020  1.00  0.00            
ATOM    145 4Zn6 ZnO     1       7.950  21.640  49.070  1.00  0.00            
ATOM    146 5Zn6 ZnO     1       7.880   2.100  48.950  1.00  0.00            
ATOM    147 6Zn6 ZnO     1      29.100  21.450  48.840  1.00  0.00            
ATOM    148 7Zn6 ZnO     1      18.670  21.650  48.950  1.00  0.00            
ATOM    149 8Zn6 ZnO     1      29.160  11.710  48.800  1.00  0.00            
ATOM    150 9Zn6 ZnO     1      29.150   2.310  48.980  1.00  0.00            
ATOM    151 0Zn7 ZnO     1      18.620   2.190  48.930  1.00  0.00            
ATOM    152 1Zn7 ZnO     1       7.910  12.150  49.060  1.00  0.00            
ATOM    153 2Zn7 ZnO     1      18.560  11.870  48.900  1.00  0.00            
ATOM    154  O82 ZnO     1      30.060   2.130  29.880  1.00  0.00            
ATOM    155  O83 ZnO     1      29.990  21.810  29.830  1.00  0.00            
ATOM    156  O84 ZnO     1      19.220  21.700  29.840  1.00  0.00            
ATOM    157  O85 ZnO     1      19.290  12.060  29.890  1.00  0.00            
ATOM    158  O86 ZnO     1       8.590  12.000  29.970  1.00  0.00            
ATOM    159  O87 ZnO     1       8.580  21.680  30.000  1.00  0.00            
ATOM    160  O88 ZnO     1      19.280   2.340  29.740  1.00  0.00            
ATOM    161  O89 ZnO     1      29.970  11.870  29.980  1.00  0.00            
ATOM    162  O90 ZnO     1       8.840   2.190  30.010  1.00  0.00            
ATOM    163 3Zn7 ZnO     1       2.480   5.830  49.020  1.00  0.00            
ATOM    164 4Zn7 ZnO     1       2.530  15.520  48.910  1.00  0.00            
ATOM    165 5Zn7 ZnO     1      13.260  25.180  49.060  1.00  0.00            
ATOM    166 6Zn7 ZnO     1      13.210   5.360  48.830  1.00  0.00            
ATOM    167 7Zn7 ZnO     1      23.760   5.770  48.910  1.00  0.00            
ATOM    168 8Zn7 ZnO     1       2.620  25.020  49.020  1.00  0.00            
ATOM    169 9Zn7 ZnO     1      13.180  15.350  48.960  1.00  0.00            
ATOM    170 0Zn8 ZnO     1      23.740  15.590  48.880  1.00  0.00            
ATOM    171 1Zn8 ZnO     1      23.860  25.110  48.940  1.00  0.00            
ATOM    172 2Zn8 ZnO     1      10.580  12.340  29.970  1.00  0.00            
ATOM    173 3Zn8 ZnO     1      21.290  12.230  29.790  1.00  0.00            
ATOM    174 4Zn8 ZnO     1      10.560  21.720  29.910  1.00  0.00            
ATOM    175 5Zn8 ZnO     1      21.230  21.810  29.990  1.00  0.00            
ATOM    176 6Zn8 ZnO     1       0.090  22.060  29.910  1.00  0.00            
ATOM    177 7Zn8 ZnO     1       0.040  12.110  29.790  1.00  0.00            
ATOM    178 8Zn8 ZnO     1      10.800   2.390  29.780  1.00  0.00            
ATOM    179 9Zn8 ZnO     1      21.270   2.430  29.860  1.00  0.00            
ATOM    180 0Zn9 ZnO     1       0.130   2.410  29.830  1.00  0.00            
ATOM    181 1Zn9 ZnO     1       2.760   2.300  48.840  1.00  0.00            
ATOM    182 2Zn9 ZnO     1      13.190  21.750  48.820  1.00  0.00            
ATOM    183 3Zn9 ZnO     1       2.600  12.120  48.940  1.00  0.00            
ATOM    184 4Zn9 ZnO     1      23.870  21.680  48.860  1.00  0.00            
ATOM    185 5Zn9 ZnO     1      13.120   2.310  48.750  1.00  0.00            
ATOM    186 6Zn9 ZnO     1      13.200  12.050  48.830  1.00  0.00            
ATOM    187 7Zn9 ZnO     1       2.570  21.510  48.670  1.00  0.00            
ATOM    188 8Zn9 ZnO     1      23.980   2.280  48.830  1.00  0.00            
ATOM    189 9Zn9 ZnO     1      23.900  12.000  48.730  1.00  0.00            
ATOM    190  O91 ZnO     1      26.970   5.280  48.820  1.00  0.00            
ATOM    191  O92 ZnO     1       5.660  24.710  48.930  1.00  0.00            
ATOM    192  O93 ZnO     1      27.180  24.700  48.830  1.00  0.00            
ATOM    193  O94 ZnO     1       5.780   5.250  48.960  1.00  0.00            
ATOM    194  O95 ZnO     1       5.720  15.010  49.020  1.00  0.00            
ATOM    195  O96 ZnO     1      16.610  24.870  49.110  1.00  0.00            
ATOM    196  O97 ZnO     1      27.000  15.150  48.980  1.00  0.00            
ATOM    197  O98 ZnO     1      16.510   5.300  48.930  1.00  0.00            
ATOM    198  O99 ZnO     1      16.300  15.080  48.950  1.00  0.00            
ATOM    199 0O10 ZnO     1       0.480   5.470  48.920  1.00  0.00            
ATOM    200 1O10 ZnO     1      11.370  24.870  48.890  1.00  0.00            
ATOM    201 2O10 ZnO     1      11.220   5.270  48.930  1.00  0.00            
ATOM    202 3O10 ZnO     1      11.270  15.110  49.010  1.00  0.00            
ATOM    203 4O10 ZnO     1       0.530  15.190  48.960  1.00  0.00            
ATOM    204 5O10 ZnO     1       0.740  24.810  48.960  1.00  0.00            
ATOM    205 6O10 ZnO     1      21.760   5.660  48.870  1.00  0.00            
ATOM    206 7O10 ZnO     1      21.900  24.880  48.870  1.00  0.00            
ATOM    207 8O10 ZnO     1      21.800  15.350  49.000  1.00  0.00            
ATOM    208 9O10 ZnO     1      27.170  28.070  48.780  1.00  0.00            
ATOM    209 0O11 ZnO     1       5.870  18.420  48.820  1.00  0.00            
ATOM    210 1O11 ZnO     1       5.850   8.690  48.810  1.00  0.00            
ATOM    211 2O11 ZnO     1      27.030  18.400  48.740  1.00  0.00            
ATOM    212 3O11 ZnO     1      16.620  28.060  48.550  1.00  0.00            
ATOM    213 4O11 ZnO     1       5.870  28.080  48.790  1.00  0.00            
ATOM    214 5O11 ZnO     1      16.480  18.380  48.650  1.00  0.00            
ATOM    215 6O11 ZnO     1      16.420   8.760  48.710  1.00  0.00            
ATOM    216 7O11 ZnO     1      27.060   8.570  48.680  1.00  0.00            
ATOM    217 8O11 ZnO     1       0.730   8.630  48.690  1.00  0.00            
ATOM    218 9O11 ZnO     1      11.230   8.570  48.830  1.00  0.00            
ATOM    219 0O12 ZnO     1      11.310  28.090  48.920  1.00  0.00            
ATOM    220 1O12 ZnO     1       0.560  27.930  49.040  1.00  0.00            
ATOM    221 2O12 ZnO     1       0.620  18.290  48.710  1.00  0.00            
ATOM    222 3O12 ZnO     1      21.710  18.380  48.730  1.00  0.00            
ATOM    223 4O12 ZnO     1      11.320  18.290  48.800  1.00  0.00            
ATOM    224 5O12 ZnO     1      21.970  28.300  48.880  1.00  0.00            
ATOM    225 6O12 ZnO     1      21.990   8.790  48.860  1.00  0.00            
ATOM    226 0Zn1 ZnO     1       7.630  24.640  48.770  1.00  0.00            
ATOM    227 1Zn1 ZnO     1       7.850   5.350  48.940  1.00  0.00            
ATOM    228 2Zn1 ZnO     1      18.550  24.970  48.850  1.00  0.00            
ATOM    229 3Zn1 ZnO     1      29.220  24.850  48.560  1.00  0.00            
ATOM    230 4Zn1 ZnO     1      18.510   5.400  48.720  1.00  0.00            
ATOM    231 5Zn1 ZnO     1      28.980  15.010  48.850  1.00  0.00            
ATOM    232 6Zn1 ZnO     1      28.930   5.330  48.750  1.00  0.00            
ATOM    233 7Zn1 ZnO     1       7.710  14.930  48.870  1.00  0.00            
ATOM    234 8Zn1 ZnO     1      18.340  15.260  48.770  1.00  0.00            
ATOM    235 7O12 ZnO     1       3.490  21.560  29.720  1.00  0.00            
ATOM    236 8O12 ZnO     1      13.910  21.270  29.710  1.00  0.00            
ATOM    237 9O12 ZnO     1      24.610  21.330  29.870  1.00  0.00            
ATOM    238 0O13 ZnO     1      14.050   2.100  29.780  1.00  0.00            
ATOM    239 1O13 ZnO     1      13.900  11.990  29.860  1.00  0.00            
ATOM    240 2O13 ZnO     1       3.330  11.710  29.800  1.00  0.00            
ATOM    241 3O13 ZnO     1      24.700  11.720  29.790  1.00  0.00            
ATOM    242 4O13 ZnO     1      24.670   2.130  29.710  1.00  0.00            
ATOM    243 5O13 ZnO     1       3.430   2.140  29.720  1.00  0.00            
ATOM    244 9Zn1 ZnO     1       2.580  18.260  48.750  1.00  0.00            
ATOM    245 0Zn1 ZnO     1      13.320  28.010  48.790  1.00  0.00            
ATOM    246 1Zn1 ZnO     1       2.570  28.160  48.850  1.00  0.00            
ATOM    247 2Zn1 ZnO     1      13.170   8.700  48.760  1.00  0.00            
ATOM    248 3Zn1 ZnO     1      23.770  18.360  48.840  1.00  0.00            
ATOM    249 4Zn1 ZnO     1      13.290  18.300  48.740  1.00  0.00            
ATOM    250 5Zn1 ZnO     1       2.750   8.650  48.800  1.00  0.00            
ATOM    251 6Zn1 ZnO     1      23.980  28.020  48.760  1.00  0.00            
ATOM    252 7Zn1 ZnO     1      23.960   8.680  48.620  1.00  0.00            
ATOM    253 8Zn1 ZnO     1      16.050  21.220  29.850  1.00  0.00            
ATOM    254 9Zn1 ZnO     1       5.490  21.490  30.000  1.00  0.00            
ATOM    255 0Zn1 ZnO     1      26.680  11.690  29.990  1.00  0.00            
ATOM    256 1Zn1 ZnO     1      26.630  21.150  29.960  1.00  0.00            
ATOM    257 2Zn1 ZnO     1      15.950  11.750  30.030  1.00  0.00            
ATOM    258 3Zn1 ZnO     1      15.950   2.250  29.880  1.00  0.00            
ATOM    259 4Zn1 ZnO     1       5.350  11.570  30.000  1.00  0.00            
ATOM    260 5Zn1 ZnO     1      26.630   2.070  29.760  1.00  0.00            
ATOM    261 6Zn1 ZnO     1       5.390   2.070  29.860  1.00  0.00            
ATOM    262 7Zn1 ZnO     1       7.760  18.450  48.740  1.00  0.00            
ATOM    263 8Zn1 ZnO     1       7.840  28.100  48.690  1.00  0.00            
ATOM    264 9Zn1 ZnO     1      29.150  28.130  48.620  1.00  0.00            
ATOM    265 0Zn1 ZnO     1      29.030  18.270  48.680  1.00  0.00            
ATOM    266 1Zn1 ZnO     1      18.440   8.890  48.830  1.00  0.00            
ATOM    267 2Zn1 ZnO     1      18.500  28.330  48.670  1.00  0.00            
ATOM    268 3Zn1 ZnO     1       7.800   8.730  48.710  1.00  0.00            
ATOM    269 4Zn1 ZnO     1      18.400  18.480  48.660  1.00  0.00            
ATOM    270 5Zn1 ZnO     1      29.010   8.810  48.690  1.00  0.00            
ATOM    271 6O13 ZnO     1      30.090  18.450  30.030  1.00  0.00            
ATOM    272 7O13 ZnO     1      19.460   8.770  30.000  1.00  0.00            
ATOM    273 8O13 ZnO     1      19.540  18.570  29.860  1.00  0.00            
ATOM    274 9O13 ZnO     1       8.670   8.950  29.750  1.00  0.00            
ATOM    275 0O14 ZnO     1       8.540  18.490  29.950  1.00  0.00            
ATOM    276 1O14 ZnO     1      19.440  28.150  29.820  1.00  0.00            
ATOM    277 2O14 ZnO     1       8.760  28.130  29.790  1.00  0.00            
ATOM    278 3O14 ZnO     1      29.930   8.700  29.960  1.00  0.00            
ATOM    279 4O14 ZnO     1      29.970  28.320  29.870  1.00  0.00            
ATOM    280 6Zn1 ZnO     1       0.200  18.440  30.050  1.00  0.00            
ATOM    281 7Zn1 ZnO     1      21.530  18.550  30.100  1.00  0.00            
ATOM    282 8Zn1 ZnO     1      10.670   8.870  30.030  1.00  0.00            
ATOM    283 9Zn1 ZnO     1      10.510  18.660  29.910  1.00  0.00            
ATOM    284 0Zn1 ZnO     1      21.490   8.900  29.960  1.00  0.00            
ATOM    285 1Zn1 ZnO     1      10.780  28.170  29.920  1.00  0.00            
ATOM    286 2Zn1 ZnO     1      21.400  28.310  29.890  1.00  0.00            
ATOM    287 3Zn1 ZnO     1       0.040   8.810  30.110  1.00  0.00            
ATOM    288 4Zn1 ZnO     1       0.110  28.280  29.900  1.00  0.00            
ATOM    289 5O14 ZnO     1      14.110   8.770  29.850  1.00  0.00            
ATOM    290 6O14 ZnO     1      24.580  18.380  30.070  1.00  0.00            
ATOM    291 7O14 ZnO     1       3.380  18.650  30.130  1.00  0.00            
ATOM    292 8O14 ZnO     1      13.990  18.290  29.880  1.00  0.00            
ATOM    293 9O14 ZnO     1      14.210  27.980  29.920  1.00  0.00            
ATOM    294 0O15 ZnO     1      24.720   8.520  30.060  1.00  0.00            
ATOM    295 1O15 ZnO     1      24.600  28.120  29.760  1.00  0.00            
ATOM    296 2O15 ZnO     1       3.370   8.580  30.070  1.00  0.00            
ATOM    297 3O15 ZnO     1       3.300  28.330  29.980  1.00  0.00            
ATOM    298 5Zn1 ZnO     1      16.230  28.190  29.950  1.00  0.00            
ATOM    299 6Zn1 ZnO     1       5.380  18.620  30.040  1.00  0.00            
ATOM    300 7Zn1 ZnO     1      26.580  18.600  30.070  1.00  0.00            
ATOM    301 8Zn1 ZnO     1      15.950  18.590  30.120  1.00  0.00            
ATOM    302 9Zn1 ZnO     1      16.060   9.000  29.830  1.00  0.00            
ATOM    303 0Zn1 ZnO     1      26.680   8.870  30.090  1.00  0.00            
ATOM    304 1Zn1 ZnO     1       5.360   8.730  30.110  1.00  0.00            
ATOM    305 2Zn1 ZnO     1       5.270  28.340  30.110  1.00  0.00            
ATOM    306 3Zn1 ZnO     1      26.630  28.160  29.860  1.00  0.00            
ATOM    307 4O15 ZnO     1       8.420  15.110  29.880  1.00  0.00            
ATOM    308 5O15 ZnO     1      19.240  24.850  29.850  1.00  0.00            
ATOM    309 6O15 ZnO     1      19.180  15.280  30.150  1.00  0.00            
ATOM    310 7O15 ZnO     1      19.240   5.420  30.120  1.00  0.00            
ATOM    311 8O15 ZnO     1      29.870  15.230  30.010  1.00  0.00            
ATOM    312 9O15 ZnO     1       8.620  24.960  29.800  1.00  0.00            
ATOM    313 0O16 ZnO     1       8.710   5.540  29.990  1.00  0.00            
ATOM    314 1O16 ZnO     1      29.850  24.840  30.010  1.00  0.00            
ATOM    315 2O16 ZnO     1      29.920   5.410  29.880  1.00  0.00            
ATOM    316 4Zn1 ZnO     1       0.010  15.330  29.940  1.00  0.00            
ATOM    317 5Zn1 ZnO     1      21.240   5.460  30.040  1.00  0.00            
ATOM    318 6Zn1 ZnO     1      21.140  15.260  30.120  1.00  0.00            
ATOM    319 7Zn1 ZnO     1      10.410  15.140  29.850  1.00  0.00            
ATOM    320 8Zn1 ZnO     1      10.620  24.980  29.940  1.00  0.00            
ATOM    321 9Zn1 ZnO     1      10.700   5.530  30.040  1.00  0.00            
ATOM    322 0Zn1 ZnO     1      21.170  25.030  29.930  1.00  0.00            
ATOM    323 1Zn1 ZnO     1      31.760  24.890  30.000  1.00  0.00            
ATOM    324 2Zn1 ZnO     1      31.890   5.380  29.990  1.00  0.00            
ATOM    325 3Zn1 ZnO     1      15.870  15.300  30.040  1.00  0.00            
ATOM    326 4Zn1 ZnO     1      16.020   5.560  30.020  1.00  0.00            
ATOM    327 5Zn1 ZnO     1      26.650  15.120  29.910  1.00  0.00            
ATOM    328 6Zn1 ZnO     1       5.330  15.050  30.020  1.00  0.00            
ATOM    329 7Zn1 ZnO     1      16.070  24.770  29.760  1.00  0.00            
ATOM    330 8Zn1 ZnO     1      26.590  24.730  30.000  1.00  0.00            
ATOM    331 9Zn1 ZnO     1       5.290  24.890  29.890  1.00  0.00            
ATOM    332 0Zn1 ZnO     1      26.630   5.510  29.830  1.00  0.00            
ATOM    333 1Zn1 ZnO     1       5.390   5.350  29.970  1.00  0.00            
ATOM    334 3O16 ZnO     1      14.050   5.480  29.960  1.00  0.00            
ATOM    335 4O16 ZnO     1      13.840  15.120  29.960  1.00  0.00            
ATOM    336 5O16 ZnO     1      24.570  14.950  30.010  1.00  0.00            
ATOM    337 6O16 ZnO     1       3.360  15.010  30.060  1.00  0.00            
ATOM    338 7O16 ZnO     1      14.120  24.690  29.900  1.00  0.00            
ATOM    339 8O16 ZnO     1      24.580   5.280  30.040  1.00  0.00            
ATOM    340 9O16 ZnO     1      24.500  24.670  29.900  1.00  0.00            
ATOM    341 0O17 ZnO     1       3.340  24.810  29.880  1.00  0.00            
ATOM    342 1O17 ZnO     1       3.460   5.270  30.000  1.00  0.00            
ATOM    343 2Zn1 ZnO     1      31.830  21.630  47.030  1.00  0.00            
ATOM    344 3Zn1 ZnO     1      10.430  12.080  47.140  1.00  0.00            
ATOM    345 4Zn1 ZnO     1      10.650  21.700  47.090  1.00  0.00            
ATOM    346 5Zn1 ZnO     1      10.490   2.170  47.130  1.00  0.00            
ATOM    347 6Zn1 ZnO     1      31.890  11.970  47.070  1.00  0.00            
ATOM    348 7Zn1 ZnO     1      31.860   2.150  47.220  1.00  0.00            
ATOM    349 8Zn1 ZnO     1      21.220  21.760  47.080  1.00  0.00            
ATOM    350 9Zn1 ZnO     1      21.130  11.970  46.940  1.00  0.00            
ATOM    351 0Zn1 ZnO     1      21.250   2.270  47.230  1.00  0.00            
ATOM    352 2O17 ZnO     1      29.840  21.580  47.000  1.00  0.00            
ATOM    353 3O17 ZnO     1       8.570  21.580  47.080  1.00  0.00            
ATOM    354 4O17 ZnO     1       8.500   2.180  47.070  1.00  0.00            
ATOM    355 5O17 ZnO     1      29.830  11.920  46.950  1.00  0.00            
ATOM    356 6O17 ZnO     1      19.240  21.670  46.930  1.00  0.00            
ATOM    357 7O17 ZnO     1       8.420  11.990  47.110  1.00  0.00            
ATOM    358 8O17 ZnO     1      29.890   2.280  47.180  1.00  0.00            
ATOM    359 9O17 ZnO     1      19.250   2.300  47.050  1.00  0.00            
ATOM    360 0O18 ZnO     1      19.110  11.850  46.980  1.00  0.00            
ATOM    361 1Zn1 ZnO     1       5.410  21.640  47.080  1.00  0.00            
ATOM    362 2Zn1 ZnO     1       5.310   2.260  47.040  1.00  0.00            
ATOM    363 3Zn1 ZnO     1      15.870  21.740  46.980  1.00  0.00            
ATOM    364 4Zn1 ZnO     1      15.900   2.150  47.080  1.00  0.00            
ATOM    365 5Zn1 ZnO     1      26.520   2.220  46.960  1.00  0.00            
ATOM    366 6Zn1 ZnO     1       5.240  11.920  47.130  1.00  0.00            
ATOM    367 7Zn1 ZnO     1      26.360  21.560  46.880  1.00  0.00            
ATOM    368 8Zn1 ZnO     1      15.800  12.070  46.970  1.00  0.00            
ATOM    369 9Zn1 ZnO     1      26.550  11.890  47.010  1.00  0.00            
ATOM    370 1O18 ZnO     1       3.380  21.680  46.830  1.00  0.00            
ATOM    371 2O18 ZnO     1      13.880  21.770  46.970  1.00  0.00            
ATOM    372 3O18 ZnO     1      13.830   2.390  46.810  1.00  0.00            
ATOM    373 4O18 ZnO     1      13.760  11.920  46.950  1.00  0.00            
ATOM    374 5O18 ZnO     1      24.430  21.620  46.970  1.00  0.00            
ATOM    375 6O18 ZnO     1       3.380   2.400  46.970  1.00  0.00            
ATOM    376 7O18 ZnO     1      24.520   2.320  46.910  1.00  0.00            
ATOM    377 8O18 ZnO     1       3.180  12.040  47.070  1.00  0.00            
ATOM    378 9O18 ZnO     1      24.500  12.030  46.830  1.00  0.00            
ATOM    379 0O19 ZnO     1       3.190  15.220  47.040  1.00  0.00            
ATOM    380 1O19 ZnO     1       3.190   5.740  47.110  1.00  0.00            
ATOM    381 2O19 ZnO     1      13.930  25.050  47.130  1.00  0.00            
ATOM    382 3O19 ZnO     1      24.490   5.580  47.000  1.00  0.00            
ATOM    383 4O19 ZnO     1       3.090  24.930  47.120  1.00  0.00            
ATOM    384 5O19 ZnO     1      13.870   5.400  46.980  1.00  0.00            
ATOM    385 6O19 ZnO     1      24.440  15.290  46.980  1.00  0.00            
ATOM    386 7O19 ZnO     1      13.660  15.200  47.040  1.00  0.00            
ATOM    387 8O19 ZnO     1      24.490  24.900  47.040  1.00  0.00            
ATOM    388 0Zn1 ZnO     1      18.550  21.660  31.670  1.00  0.00            
ATOM    389 1Zn1 ZnO     1       7.880  21.650  31.840  1.00  0.00            
ATOM    390 2Zn1 ZnO     1       7.940  11.950  31.920  1.00  0.00            
ATOM    391 3Zn1 ZnO     1      18.600  12.010  31.830  1.00  0.00            
ATOM    392 4Zn1 ZnO     1      29.230  21.720  31.700  1.00  0.00            
ATOM    393 5Zn1 ZnO     1      18.550   2.260  31.640  1.00  0.00            
ATOM    394 6Zn1 ZnO     1      29.170  11.860  31.870  1.00  0.00            
ATOM    395 7Zn1 ZnO     1       8.020   2.290  31.780  1.00  0.00            
ATOM    396 8Zn1 ZnO     1      29.310   2.140  31.650  1.00  0.00            
ATOM    397 9Zn1 ZnO     1      15.940  24.960  47.180  1.00  0.00            
ATOM    398 0Zn2 ZnO     1      26.480  24.730  47.000  1.00  0.00            
ATOM    399 1Zn2 ZnO     1       5.200   5.460  47.040  1.00  0.00            
ATOM    400 2Zn2 ZnO     1      15.810   5.330  47.040  1.00  0.00            
ATOM    401 3Zn2 ZnO     1       5.160  15.050  47.100  1.00  0.00            
ATOM    402 4Zn2 ZnO     1      26.460  15.190  47.080  1.00  0.00            
ATOM    403 5Zn2 ZnO     1       5.100  24.870  47.000  1.00  0.00            
ATOM    404 6Zn2 ZnO     1      15.770  15.240  46.950  1.00  0.00            
ATOM    405 7Zn2 ZnO     1      26.440   5.400  46.930  1.00  0.00            
ATOM    406 9O19 ZnO     1       0.760   2.390  31.720  1.00  0.00            
ATOM    407 0O20 ZnO     1      11.290  12.020  31.770  1.00  0.00            
ATOM    408 1O20 ZnO     1      22.030  12.010  31.630  1.00  0.00            
ATOM    409 2O20 ZnO     1      21.960  21.700  31.760  1.00  0.00            
ATOM    410 3O20 ZnO     1      11.300  21.680  31.720  1.00  0.00            
ATOM    411 4O20 ZnO     1       0.750  21.860  31.660  1.00  0.00            
ATOM    412 5O20 ZnO     1       0.700  12.000  31.770  1.00  0.00            
ATOM    413 6O20 ZnO     1      11.350   2.330  31.700  1.00  0.00            
ATOM    414 7O20 ZnO     1      21.880   2.360  31.730  1.00  0.00            
ATOM    415 8Zn2 ZnO     1      10.480  24.830  47.020  1.00  0.00            
ATOM    416 9Zn2 ZnO     1       0.090  24.830  47.020  1.00  0.00            
ATOM    417 0Zn2 ZnO     1      31.720  15.190  47.020  1.00  0.00            
ATOM    418 1Zn2 ZnO     1      31.720   5.330  47.030  1.00  0.00            
ATOM    419 2Zn2 ZnO     1      10.480   5.350  47.000  1.00  0.00            
ATOM    420 3Zn2 ZnO     1      10.530  15.200  47.160  1.00  0.00            
ATOM    421 4Zn2 ZnO     1      21.190   5.430  46.960  1.00  0.00            
ATOM    422 5Zn2 ZnO     1      21.070  25.000  47.080  1.00  0.00            
ATOM    423 6Zn2 ZnO     1      21.140  15.290  47.040  1.00  0.00            
ATOM    424 7Zn2 ZnO     1      15.810   8.760  46.840  1.00  0.00            
ATOM    425 8Zn2 ZnO     1      26.700  28.050  46.880  1.00  0.00            
ATOM    426 9Zn2 ZnO     1       5.210  18.450  46.890  1.00  0.00            
ATOM    427 0Zn2 ZnO     1      15.890  28.160  46.770  1.00  0.00            
ATOM    428 1Zn2 ZnO     1      26.440   8.620  46.810  1.00  0.00            
ATOM    429 2Zn2 ZnO     1       5.240   8.650  47.000  1.00  0.00            
ATOM    430 3Zn2 ZnO     1      26.300  18.330  46.890  1.00  0.00            
ATOM    431 4Zn2 ZnO     1       5.160  28.150  46.960  1.00  0.00            
ATOM    432 5Zn2 ZnO     1      15.830  18.640  46.750  1.00  0.00            
ATOM    433 8O20 ZnO     1      29.970  24.820  46.850  1.00  0.00            
ATOM    434 9O20 ZnO     1      29.790   5.390  47.040  1.00  0.00            
ATOM    435 0O21 ZnO     1      19.130   5.460  46.860  1.00  0.00            
ATOM    436 1O21 ZnO     1       8.480   5.380  47.100  1.00  0.00            
ATOM    437 2O21 ZnO     1       8.610  15.130  47.040  1.00  0.00            
ATOM    438 3O21 ZnO     1       8.550  24.790  46.960  1.00  0.00            
ATOM    439 4O21 ZnO     1      19.180  24.880  46.980  1.00  0.00            
ATOM    440 5O21 ZnO     1      29.780  15.170  46.990  1.00  0.00            
ATOM    441 6O21 ZnO     1      19.180  15.310  47.010  1.00  0.00            
ATOM    442 6Zn2 ZnO     1      10.550  28.100  47.040  1.00  0.00            
ATOM    443 7Zn2 ZnO     1      31.800  18.460  46.870  1.00  0.00            
ATOM    444 8Zn2 ZnO     1      21.150  18.520  46.860  1.00  0.00            
ATOM    445 9Zn2 ZnO     1      31.880  28.020  47.070  1.00  0.00            
ATOM    446 0Zn2 ZnO     1       0.000   8.680  46.940  1.00  0.00            
ATOM    447 1Zn2 ZnO     1      10.580   8.740  46.980  1.00  0.00            
ATOM    448 2Zn2 ZnO     1      10.680  18.570  46.950  1.00  0.00            
ATOM    449 3Zn2 ZnO     1      21.170  28.060  47.040  1.00  0.00            
ATOM    450 4Zn2 ZnO     1      21.080   8.700  47.100  1.00  0.00            
ATOM    451 7O21 ZnO     1       3.180  18.390  46.950  1.00  0.00            
ATOM    452 8O21 ZnO     1      13.900  28.170  46.890  1.00  0.00            
ATOM    453 9O21 ZnO     1      13.790   8.670  46.810  1.00  0.00            
ATOM    454 0O22 ZnO     1      24.300  18.360  46.890  1.00  0.00            
ATOM    455 1O22 ZnO     1       3.230   8.720  46.880  1.00  0.00            
ATOM    456 2O22 ZnO     1       3.200  28.150  47.010  1.00  0.00            
ATOM    457 3O22 ZnO     1      24.730  28.080  46.840  1.00  0.00            
ATOM    458 4O22 ZnO     1      24.440   8.690  46.730  1.00  0.00            
ATOM    459 5O22 ZnO     1      13.860  18.440  46.830  1.00  0.00            
ATOM    460 6O22 ZnO     1      29.890  28.040  46.820  1.00  0.00            
ATOM    461 7O22 ZnO     1      29.850  18.330  46.870  1.00  0.00            
ATOM    462 8O22 ZnO     1       8.590  28.030  46.910  1.00  0.00            
ATOM    463 9O22 ZnO     1       8.540   8.650  46.900  1.00  0.00            
ATOM    464 0O23 ZnO     1      19.210  18.550  46.830  1.00  0.00            
ATOM    465 1O23 ZnO     1      29.930   8.780  46.920  1.00  0.00            
ATOM    466 2O23 ZnO     1       8.630  18.410  46.920  1.00  0.00            
ATOM    467 3O23 ZnO     1      19.190  28.190  46.800  1.00  0.00            
ATOM    468 4O23 ZnO     1      19.140   8.730  46.830  1.00  0.00            
ATOM    469 5O23 ZnO     1      27.260  21.400  31.840  1.00  0.00            
ATOM    470 6O23 ZnO     1      16.520  21.590  31.730  1.00  0.00            
ATOM    471 7O23 ZnO     1      16.660  11.820  31.940  1.00  0.00            
ATOM    472 8O23 ZnO     1       6.010  11.790  31.870  1.00  0.00            
ATOM    473 9O23 ZnO     1      27.240  11.840  31.900  1.00  0.00            
ATOM    474 0O24 ZnO     1      16.570   2.210  31.800  1.00  0.00            
ATOM    475 1O24 ZnO     1       5.890  21.700  31.890  1.00  0.00            
ATOM    476 2O24 ZnO     1      27.270   2.070  31.680  1.00  0.00            
ATOM    477 3O24 ZnO     1       6.010   2.300  31.830  1.00  0.00            
ATOM    478 5Zn2 ZnO     1      24.010  21.460  31.810  1.00  0.00            
ATOM    479 6Zn2 ZnO     1      13.310  21.530  31.550  1.00  0.00            
ATOM    480 7Zn2 ZnO     1      13.200  11.840  31.730  1.00  0.00            
ATOM    481 8Zn2 ZnO     1       2.740  21.710  31.670  1.00  0.00            
ATOM    482 9Zn2 ZnO     1      23.980  11.850  31.660  1.00  0.00            
ATOM    483 0Zn2 ZnO     1      13.300   2.280  31.680  1.00  0.00            
ATOM    484 1Zn2 ZnO     1       2.660  11.870  31.740  1.00  0.00            
ATOM    485 2Zn2 ZnO     1      23.890   2.180  31.540  1.00  0.00            
ATOM    486 3Zn2 ZnO     1       2.780   2.160  31.650  1.00  0.00            
ATOM    487 4Zn2 ZnO     1       7.880  18.360  31.800  1.00  0.00            
ATOM    488 5Zn2 ZnO     1      18.660  18.420  31.720  1.00  0.00            
ATOM    489 6Zn2 ZnO     1      18.710   8.740  31.820  1.00  0.00            
ATOM    490 7Zn2 ZnO     1      29.320  18.550  31.930  1.00  0.00            
ATOM    491 8Zn2 ZnO     1      18.730  28.050  31.720  1.00  0.00            
ATOM    492 9Zn2 ZnO     1       8.150   8.890  31.610  1.00  0.00            
ATOM    493 0Zn2 ZnO     1       8.150  28.120  31.760  1.00  0.00            
ATOM    494 1Zn2 ZnO     1      29.320   8.680  31.850  1.00  0.00            
ATOM    495 2Zn2 ZnO     1      29.200  28.290  31.750  1.00  0.00            
ATOM    496 4O24 ZnO     1       0.690  28.110  31.820  1.00  0.00            
ATOM    497 5O24 ZnO     1      21.960   8.820  31.850  1.00  0.00            
ATOM    498 6O24 ZnO     1       0.710  18.460  31.980  1.00  0.00            
ATOM    499 7O24 ZnO     1      22.030  18.580  32.020  1.00  0.00            
ATOM    500 8O24 ZnO     1      11.280   8.800  31.960  1.00  0.00            
ATOM    501 9O24 ZnO     1      11.200  18.560  31.780  1.00  0.00            
ATOM    502 0O25 ZnO     1      11.320  28.220  31.850  1.00  0.00            
ATOM    503 1O25 ZnO     1       0.700   8.700  31.950  1.00  0.00            
ATOM    504 2O25 ZnO     1      22.010  28.170  31.790  1.00  0.00            
ATOM    505 3Zn2 ZnO     1       2.690  18.360  31.990  1.00  0.00            
ATOM    506 4Zn2 ZnO     1      23.960  18.320  31.960  1.00  0.00            
ATOM    507 5Zn2 ZnO     1      13.270   8.780  31.720  1.00  0.00            
ATOM    508 6Zn2 ZnO     1      13.160  18.480  31.640  1.00  0.00            
ATOM    509 7Zn2 ZnO     1      13.380  28.100  31.730  1.00  0.00            
ATOM    510 8Zn2 ZnO     1      23.940   8.610  31.910  1.00  0.00            
ATOM    511 9Zn2 ZnO     1      23.970  28.050  31.640  1.00  0.00            
ATOM    512 0Zn2 ZnO     1       2.740   8.740  31.920  1.00  0.00            
ATOM    513 1Zn2 ZnO     1       2.690  28.160  31.840  1.00  0.00            
ATOM    514 3O25 ZnO     1      27.280  18.390  31.920  1.00  0.00            
ATOM    515 4O25 ZnO     1      16.720   8.790  31.730  1.00  0.00            
ATOM    516 5O25 ZnO     1       5.870  18.350  32.000  1.00  0.00            
ATOM    517 6O25 ZnO     1      16.650  18.500  31.980  1.00  0.00            
ATOM    518 7O25 ZnO     1      16.770  27.990  31.840  1.00  0.00            
ATOM    519 8O25 ZnO     1       6.100   8.710  31.910  1.00  0.00            
ATOM    520 9O25 ZnO     1      27.340   8.750  31.990  1.00  0.00            
ATOM    521 0O26 ZnO     1       6.170  28.180  31.860  1.00  0.00            
ATOM    522 1O26 ZnO     1      27.240  28.020  31.740  1.00  0.00            
ATOM    523 2Zn2 ZnO     1       7.770  15.150  31.750  1.00  0.00            
ATOM    524 3Zn2 ZnO     1      18.540  15.210  31.930  1.00  0.00            
ATOM    525 4Zn2 ZnO     1      18.650   5.370  31.900  1.00  0.00            
ATOM    526 5Zn2 ZnO     1      18.670  24.810  31.690  1.00  0.00            
ATOM    527 6Zn2 ZnO     1      29.330  15.170  31.910  1.00  0.00            
ATOM    528 7Zn2 ZnO     1       7.900  24.980  31.740  1.00  0.00            
ATOM    529 8Zn2 ZnO     1       8.120   5.610  31.860  1.00  0.00            
ATOM    530 9Zn2 ZnO     1      29.160  24.970  31.830  1.00  0.00            
ATOM    531 0Zn2 ZnO     1      29.230   5.420  31.690  1.00  0.00            
ATOM    532 2O26 ZnO     1       0.650   5.470  31.840  1.00  0.00            
ATOM    533 3O26 ZnO     1      11.150  15.190  31.700  1.00  0.00            
ATOM    534 4O26 ZnO     1      11.200   5.560  31.970  1.00  0.00            
ATOM    535 5O26 ZnO     1       0.550  15.130  31.760  1.00  0.00            
ATOM    536 6O26 ZnO     1      21.830  15.190  31.960  1.00  0.00            
ATOM    537 7O26 ZnO     1      21.970   5.400  31.870  1.00  0.00            
ATOM    538 8O26 ZnO     1      11.360  24.840  31.820  1.00  0.00            
ATOM    539 9O26 ZnO     1      21.990  24.930  31.810  1.00  0.00            
ATOM    540 0O27 ZnO     1       0.580  24.910  31.780  1.00  0.00            
ATOM    541 1O27 ZnO     1      16.650   5.510  31.960  1.00  0.00            
ATOM    542 2O27 ZnO     1      16.530  15.210  31.950  1.00  0.00            
ATOM    543 3O27 ZnO     1      27.270  15.100  31.870  1.00  0.00            
ATOM    544 4O27 ZnO     1      16.590  24.790  31.780  1.00  0.00            
ATOM    545 5O27 ZnO     1       5.790  15.020  31.930  1.00  0.00            
ATOM    546 6O27 ZnO     1       5.910  25.020  31.760  1.00  0.00            
ATOM    547 7O27 ZnO     1      27.160  24.740  31.890  1.00  0.00            
ATOM    548 8O27 ZnO     1       6.090   5.480  31.780  1.00  0.00            
ATOM    549 9O27 ZnO     1      27.210   5.540  31.700  1.00  0.00            
ATOM    550 1Zn2 ZnO     1      13.180  15.150  31.840  1.00  0.00            
ATOM    551 2Zn2 ZnO     1       2.670  15.070  31.830  1.00  0.00            
ATOM    552 3Zn2 ZnO     1      23.880  15.040  31.860  1.00  0.00            
ATOM    553 4Zn2 ZnO     1      13.300  24.880  31.760  1.00  0.00            
ATOM    554 5Zn2 ZnO     1      13.170   5.490  31.830  1.00  0.00            
ATOM    555 6Zn2 ZnO     1      23.950  24.720  31.820  1.00  0.00            
ATOM    556 7Zn2 ZnO     1      23.990   5.310  31.960  1.00  0.00            
ATOM    557 8Zn2 ZnO     1       2.660  24.960  31.720  1.00  0.00            
ATOM    558 9Zn2 ZnO     1       2.640   5.400  31.840  1.00  0.00            
ATOM    559 0O28 ZnO     1      27.250   3.900  45.970  1.00  0.00            
ATOM    560 1O28 ZnO     1       5.970  23.340  46.040  1.00  0.00            
ATOM    561 2O28 ZnO     1      27.240  13.550  46.180  1.00  0.00            
ATOM    562 3O28 ZnO     1      16.550  23.440  45.940  1.00  0.00            
ATOM    563 4O28 ZnO     1      16.540   3.740  46.090  1.00  0.00            
ATOM    564 5O28 ZnO     1       5.880   3.940  45.950  1.00  0.00            
ATOM    565 6O28 ZnO     1      27.160  23.200  45.950  1.00  0.00            
ATOM    566 7O28 ZnO     1       5.870  13.540  46.110  1.00  0.00            
ATOM    567 8O28 ZnO     1      16.580  13.640  46.010  1.00  0.00            
ATOM    568 9O28 ZnO     1      11.210  23.240  46.030  1.00  0.00            
ATOM    569 0O29 ZnO     1      11.140  13.620  46.150  1.00  0.00            
ATOM    570 1O29 ZnO     1       0.680  23.220  45.960  1.00  0.00            
ATOM    571 2O29 ZnO     1      21.890  23.430  46.100  1.00  0.00            
ATOM    572 3O29 ZnO     1       0.590   3.780  46.110  1.00  0.00            
ATOM    573 4O29 ZnO     1       0.540  13.580  46.050  1.00  0.00            
ATOM    574 5O29 ZnO     1      11.110   3.720  46.040  1.00  0.00            
ATOM    575 6O29 ZnO     1      21.790   3.810  46.100  1.00  0.00            
ATOM    576 7O29 ZnO     1      21.830  13.670  45.990  1.00  0.00            
ATOM    577 0Zn2 ZnO     1      13.220  23.450  45.990  1.00  0.00            
ATOM    578 1Zn2 ZnO     1      13.130   3.970  45.860  1.00  0.00            
ATOM    579 2Zn2 ZnO     1       2.640  23.320  45.970  1.00  0.00            
ATOM    580 3Zn2 ZnO     1      23.740  23.300  46.040  1.00  0.00            
ATOM    581 4Zn2 ZnO     1       2.550  13.640  46.110  1.00  0.00            
ATOM    582 5Zn2 ZnO     1      23.850   3.920  46.040  1.00  0.00            
ATOM    583 6Zn2 ZnO     1      13.050  13.570  46.080  1.00  0.00            
ATOM    584 7Zn2 ZnO     1      23.840  13.740  45.970  1.00  0.00            
ATOM    585 8Zn2 ZnO     1       2.580   4.010  46.170  1.00  0.00            
ATOM    586 9Zn2 ZnO     1       7.970  23.120  45.960  1.00  0.00            
ATOM    587 0Zn2 ZnO     1      29.180  23.210  45.980  1.00  0.00            
ATOM    588 1Zn2 ZnO     1      18.560   3.770  45.890  1.00  0.00            
ATOM    589 2Zn2 ZnO     1       7.820   3.810  46.080  1.00  0.00            
ATOM    590 3Zn2 ZnO     1       7.820  13.530  46.090  1.00  0.00            
ATOM    591 4Zn2 ZnO     1      18.500  23.250  45.930  1.00  0.00            
ATOM    592 5Zn2 ZnO     1      29.150   3.760  46.100  1.00  0.00            
ATOM    593 6Zn2 ZnO     1      29.160  13.610  45.970  1.00  0.00            
ATOM    594 7Zn2 ZnO     1      18.580  13.570  46.110  1.00  0.00            
ATOM    595 8Zn2 ZnO     1      29.010  19.910  45.990  1.00  0.00            
ATOM    596 9Zn2 ZnO     1       7.960   0.630  45.960  1.00  0.00            
ATOM    597 0Zn3 ZnO     1       7.950  10.370  46.070  1.00  0.00            
ATOM    598 1Zn3 ZnO     1       7.940  20.050  45.950  1.00  0.00            
ATOM    599 2Zn3 ZnO     1      18.680   0.760  45.880  1.00  0.00            
ATOM    600 3Zn3 ZnO     1      29.220  10.270  45.900  1.00  0.00            
ATOM    601 4Zn3 ZnO     1      18.390  10.330  45.930  1.00  0.00            
ATOM    602 5Zn3 ZnO     1      18.580  20.190  45.870  1.00  0.00            
ATOM    603 6Zn3 ZnO     1      29.260   0.710  46.170  1.00  0.00            
ATOM    604 8O29 ZnO     1       5.890   0.640  46.030  1.00  0.00            
ATOM    605 9O29 ZnO     1      16.400  10.460  45.930  1.00  0.00            
ATOM    606 0O30 ZnO     1      27.220   0.630  46.030  1.00  0.00            
ATOM    607 1O30 ZnO     1       6.000  20.100  46.020  1.00  0.00            
ATOM    608 2O30 ZnO     1      16.730   0.590  45.960  1.00  0.00            
ATOM    609 3O30 ZnO     1       5.950  10.360  46.110  1.00  0.00            
ATOM    610 4O30 ZnO     1      27.150  10.290  45.990  1.00  0.00            
ATOM    611 5O30 ZnO     1      27.020  19.930  46.010  1.00  0.00            
ATOM    612 6O30 ZnO     1      16.570  20.250  45.890  1.00  0.00            
ATOM    613 7O30 ZnO     1       0.710  20.080  45.960  1.00  0.00            
ATOM    614 8O30 ZnO     1      11.120   0.650  46.030  1.00  0.00            
ATOM    615 9O30 ZnO     1      11.090  10.470  46.120  1.00  0.00            
ATOM    616 0O31 ZnO     1      21.790  20.170  45.960  1.00  0.00            
ATOM    617 1O31 ZnO     1       0.640  10.350  46.020  1.00  0.00            
ATOM    618 2O31 ZnO     1       0.530   0.630  46.180  1.00  0.00            
ATOM    619 3O31 ZnO     1      11.280  20.180  45.920  1.00  0.00            
ATOM    620 4O31 ZnO     1      21.850   0.650  46.120  1.00  0.00            
ATOM    621 5O31 ZnO     1      21.810  10.280  45.970  1.00  0.00            
ATOM    622 7Zn3 ZnO     1       2.710  20.060  45.910  1.00  0.00            
ATOM    623 8Zn3 ZnO     1      13.080   0.730  46.050  1.00  0.00            
ATOM    624 9Zn3 ZnO     1      13.200  20.070  45.980  1.00  0.00            
ATOM    625 0Zn3 ZnO     1      13.080  10.420  46.080  1.00  0.00            
ATOM    626 1Zn3 ZnO     1       2.590  10.400  46.080  1.00  0.00            
ATOM    627 2Zn3 ZnO     1      23.890   0.590  46.010  1.00  0.00            
ATOM    628 3Zn3 ZnO     1      23.710  20.040  46.040  1.00  0.00            
ATOM    629 4Zn3 ZnO     1       2.600   0.750  46.100  1.00  0.00            
ATOM    630 5Zn3 ZnO     1      23.810  10.400  45.970  1.00  0.00            
ATOM    631 6Zn3 ZnO     1       2.510   7.140  45.930  1.00  0.00            
ATOM    632 7Zn3 ZnO     1       2.500  16.790  46.010  1.00  0.00            
ATOM    633 8Zn3 ZnO     1      13.070  16.770  45.910  1.00  0.00            
ATOM    634 9Zn3 ZnO     1      13.290  26.540  46.030  1.00  0.00            
ATOM    635 0Zn3 ZnO     1      23.740  16.820  45.850  1.00  0.00            
ATOM    636 1Zn3 ZnO     1      23.820   7.060  45.840  1.00  0.00            
ATOM    637 2Zn3 ZnO     1      13.170   7.020  46.050  1.00  0.00            
ATOM    638 3Zn3 ZnO     1       2.670  26.540  46.050  1.00  0.00            
ATOM    639 4Zn3 ZnO     1      23.910  26.510  45.970  1.00  0.00            
ATOM    640 6O31 ZnO     1      27.340  26.360  46.030  1.00  0.00            
ATOM    641 7O31 ZnO     1       5.840  16.680  46.080  1.00  0.00            
ATOM    642 8O31 ZnO     1      16.510  26.420  45.990  1.00  0.00            
ATOM    643 9O31 ZnO     1      16.330   7.040  46.090  1.00  0.00            
ATOM    644 0O32 ZnO     1      27.200   7.020  45.960  1.00  0.00            
ATOM    645 1O32 ZnO     1       5.810  26.560  46.040  1.00  0.00            
ATOM    646 2O32 ZnO     1      16.440  16.890  46.000  1.00  0.00            
ATOM    647 3O32 ZnO     1       5.890   7.050  46.040  1.00  0.00            
ATOM    648 4O32 ZnO     1      27.090  16.720  45.970  1.00  0.00            
ATOM    649 5O32 ZnO     1      11.300  26.490  46.170  1.00  0.00            
ATOM    650 6O32 ZnO     1       0.540  16.780  46.000  1.00  0.00            
ATOM    651 7O32 ZnO     1      11.210   7.010  46.140  1.00  0.00            
ATOM    652 8O32 ZnO     1       0.470   7.020  46.060  1.00  0.00            
ATOM    653 9O32 ZnO     1      21.830  16.860  45.930  1.00  0.00            
ATOM    654 0O33 ZnO     1       0.620  26.440  46.100  1.00  0.00            
ATOM    655 1O33 ZnO     1      11.140  16.860  46.080  1.00  0.00            
ATOM    656 2O33 ZnO     1      21.950  26.500  46.120  1.00  0.00            
ATOM    657 3O33 ZnO     1      21.900   7.060  46.140  1.00  0.00            
ATOM    658 5Zn3 ZnO     1       7.820  26.460  46.070  1.00  0.00            
ATOM    659 6Zn3 ZnO     1       7.850  16.720  46.080  1.00  0.00            
ATOM    660 7Zn3 ZnO     1       7.840   6.950  45.980  1.00  0.00            
ATOM    661 8Zn3 ZnO     1      29.280  26.400  45.780  1.00  0.00            
ATOM    662 9Zn3 ZnO     1      18.350   7.070  45.950  1.00  0.00            
ATOM    663 0Zn3 ZnO     1      29.120  16.730  45.940  1.00  0.00            
ATOM    664 1Zn3 ZnO     1      18.520  26.490  46.060  1.00  0.00            
ATOM    665 2Zn3 ZnO     1      29.250   7.120  46.100  1.00  0.00            
ATOM    666 3Zn3 ZnO     1      18.400  17.000  46.000  1.00  0.00            
ATOM    667 4O33 ZnO     1      30.080   0.710  32.760  1.00  0.00            
ATOM    668 5O33 ZnO     1       8.500  20.030  32.710  1.00  0.00            
ATOM    669 6O33 ZnO     1      19.330  10.440  32.760  1.00  0.00            
ATOM    670 7O33 ZnO     1      29.960  20.100  32.760  1.00  0.00            
ATOM    671 8O33 ZnO     1      19.110  20.050  32.740  1.00  0.00            
ATOM    672 9O33 ZnO     1       8.590  10.370  32.840  1.00  0.00            
ATOM    673 0O34 ZnO     1      19.340   0.590  32.760  1.00  0.00            
ATOM    674 1O34 ZnO     1      29.990  10.300  32.780  1.00  0.00            
ATOM    675 2O34 ZnO     1       8.780   0.690  32.760  1.00  0.00            
ATOM    676 4Zn3 ZnO     1       0.130   0.700  32.800  1.00  0.00            
ATOM    677 5Zn3 ZnO     1      21.240  10.410  32.680  1.00  0.00            
ATOM    678 6Zn3 ZnO     1      21.100  20.100  32.780  1.00  0.00            
ATOM    679 7Zn3 ZnO     1      10.500  20.090  32.770  1.00  0.00            
ATOM    680 8Zn3 ZnO     1       0.020  20.280  32.680  1.00  0.00            
ATOM    681 9Zn3 ZnO     1      10.570  10.410  32.890  1.00  0.00            
ATOM    682 0Zn3 ZnO     1      10.710   0.700  32.680  1.00  0.00            
ATOM    683 1Zn3 ZnO     1      21.270   0.710  32.620  1.00  0.00            
ATOM    684 2Zn3 ZnO     1       0.070  10.390  32.780  1.00  0.00            
ATOM    685 3O34 ZnO     1      29.950   3.850  32.660  1.00  0.00            
ATOM    686 4O34 ZnO     1       8.550  13.630  32.820  1.00  0.00            
ATOM    687 5O34 ZnO     1      19.210  13.500  32.760  1.00  0.00            
ATOM    688 6O34 ZnO     1       8.650  23.320  32.700  1.00  0.00            
ATOM    689 7O34 ZnO     1      19.340  23.150  32.730  1.00  0.00            
ATOM    690 8O34 ZnO     1      29.830  13.500  32.780  1.00  0.00            
ATOM    691 9O34 ZnO     1      29.890  23.280  32.710  1.00  0.00            
ATOM    692 0O35 ZnO     1      19.340   3.770  32.780  1.00  0.00            
ATOM    693 1O35 ZnO     1       8.610   3.940  32.820  1.00  0.00            
ATOM    694 3Zn3 ZnO     1      31.900   3.960  32.760  1.00  0.00            
ATOM    695 4Zn3 ZnO     1      21.170  13.440  32.790  1.00  0.00            
ATOM    696 5Zn3 ZnO     1      10.630  23.230  32.750  1.00  0.00            
ATOM    697 6Zn3 ZnO     1      31.820  13.540  32.820  1.00  0.00            
ATOM    698 7Zn3 ZnO     1      10.530  13.590  32.770  1.00  0.00            
ATOM    699 8Zn3 ZnO     1      21.270  23.280  32.750  1.00  0.00            
ATOM    700 9Zn3 ZnO     1      21.350   3.870  32.910  1.00  0.00            
ATOM    701 0Zn3 ZnO     1      31.860  23.390  32.870  1.00  0.00            
ATOM    702 1Zn3 ZnO     1      10.620   3.800  32.750  1.00  0.00            
ATOM    703 2O35 ZnO     1       3.430   0.620  32.730  1.00  0.00            
ATOM    704 3O35 ZnO     1       3.250  20.100  32.780  1.00  0.00            
ATOM    705 4O35 ZnO     1      24.610  10.370  32.790  1.00  0.00            
ATOM    706 5O35 ZnO     1      13.890  20.070  32.680  1.00  0.00            
ATOM    707 6O35 ZnO     1      24.690  19.950  32.860  1.00  0.00            
ATOM    708 7O35 ZnO     1      13.880  10.370  32.770  1.00  0.00            
ATOM    709 8O35 ZnO     1      13.940   0.600  32.720  1.00  0.00            
ATOM    710 9O35 ZnO     1       3.350  10.360  32.810  1.00  0.00            
ATOM    711 0O36 ZnO     1      24.640   0.620  32.610  1.00  0.00            
ATOM    712 2Zn3 ZnO     1      26.580  19.900  33.030  1.00  0.00            
ATOM    713 3Zn3 ZnO     1      15.920  10.230  32.780  1.00  0.00            
ATOM    714 4Zn3 ZnO     1       5.200  20.070  32.860  1.00  0.00            
ATOM    715 5Zn3 ZnO     1      15.940  20.120  32.920  1.00  0.00            
ATOM    716 6Zn3 ZnO     1      16.020   0.570  32.780  1.00  0.00            
ATOM    717 7Zn3 ZnO     1      26.570  10.220  32.830  1.00  0.00            
ATOM    718 8Zn3 ZnO     1       5.360  10.260  32.860  1.00  0.00            
ATOM    719 9Zn3 ZnO     1      26.590   0.600  32.660  1.00  0.00            
ATOM    720 0Zn3 ZnO     1       5.340   0.690  32.820  1.00  0.00            
ATOM    721 1O36 ZnO     1      29.940  26.610  32.630  1.00  0.00            
ATOM    722 2O36 ZnO     1      29.960  16.830  32.800  1.00  0.00            
ATOM    723 3O36 ZnO     1      19.270  16.830  32.830  1.00  0.00            
ATOM    724 4O36 ZnO     1      19.220   7.040  32.830  1.00  0.00            
ATOM    725 5O36 ZnO     1       8.540  16.730  32.800  1.00  0.00            
ATOM    726 6O36 ZnO     1      19.350  26.400  32.720  1.00  0.00            
ATOM    727 7O36 ZnO     1       8.600   7.320  32.770  1.00  0.00            
ATOM    728 8O36 ZnO     1       8.700  26.590  32.780  1.00  0.00            
ATOM    729 9O36 ZnO     1      29.830   6.990  32.770  1.00  0.00            
ATOM    730 1Zn3 ZnO     1       0.050  16.810  32.720  1.00  0.00            
ATOM    731 2Zn3 ZnO     1      21.320  16.880  32.840  1.00  0.00            
ATOM    732 3Zn3 ZnO     1      10.500  16.900  32.630  1.00  0.00            
ATOM    733 4Zn3 ZnO     1      21.370   7.100  32.760  1.00  0.00            
ATOM    734 5Zn3 ZnO     1      10.610   7.240  32.860  1.00  0.00            
ATOM    735 6Zn3 ZnO     1      10.710  26.480  32.760  1.00  0.00            
ATOM    736 7Zn3 ZnO     1      21.250  26.490  32.620  1.00  0.00            
ATOM    737 8Zn3 ZnO     1       0.010  26.520  32.770  1.00  0.00            
ATOM    738 9Zn3 ZnO     1      31.810   7.140  32.800  1.00  0.00            
ATOM    739 0Zn3 ZnO     1      26.490  13.480  32.830  1.00  0.00            
ATOM    740 1Zn3 ZnO     1      15.900  13.470  32.660  1.00  0.00            
ATOM    741 2Zn3 ZnO     1      15.860  23.240  32.700  1.00  0.00            
ATOM    742 3Zn3 ZnO     1       5.250  13.330  32.820  1.00  0.00            
ATOM    743 4Zn3 ZnO     1      15.860   3.890  32.770  1.00  0.00            
ATOM    744 5Zn3 ZnO     1       5.370  23.400  32.700  1.00  0.00            
ATOM    745 6Zn3 ZnO     1      26.690  23.090  32.750  1.00  0.00            
ATOM    746 7Zn3 ZnO     1      26.740   3.760  32.550  1.00  0.00            
ATOM    747 8Zn3 ZnO     1       5.380   3.810  32.860  1.00  0.00            
ATOM    748 0O37 ZnO     1       3.370   3.730  32.750  1.00  0.00            
ATOM    749 1O37 ZnO     1      24.480  13.420  32.780  1.00  0.00            
ATOM    750 2O37 ZnO     1      13.890  23.250  32.700  1.00  0.00            
ATOM    751 3O37 ZnO     1      13.850  13.450  32.660  1.00  0.00            
ATOM    752 4O37 ZnO     1      13.890   3.830  32.700  1.00  0.00            
ATOM    753 5O37 ZnO     1       3.160  13.410  32.840  1.00  0.00            
ATOM    754 6O37 ZnO     1      24.620  23.140  32.650  1.00  0.00            
ATOM    755 7O37 ZnO     1       3.400  23.310  32.790  1.00  0.00            
ATOM    756 8O37 ZnO     1      24.680   3.590  32.790  1.00  0.00            
ATOM    757 9Zn3 ZnO     1      15.990   7.220  32.730  1.00  0.00            
ATOM    758 0Zn3 ZnO     1       5.290  16.690  32.900  1.00  0.00            
ATOM    759 1Zn3 ZnO     1      15.850  26.500  32.590  1.00  0.00            
ATOM    760 2Zn3 ZnO     1      15.850  16.830  32.870  1.00  0.00            
ATOM    761 3Zn3 ZnO     1      26.560  16.780  32.760  1.00  0.00            
ATOM    762 4Zn3 ZnO     1      26.570   7.130  32.760  1.00  0.00            
ATOM    763 5Zn3 ZnO     1      26.490  26.420  32.650  1.00  0.00            
ATOM    764 6Zn3 ZnO     1       5.370   7.080  32.850  1.00  0.00            
ATOM    765 7Zn3 ZnO     1       5.390  26.660  32.840  1.00  0.00            
ATOM    766 9O37 ZnO     1      24.540  16.690  32.830  1.00  0.00            
ATOM    767 0O38 ZnO     1       3.270  16.700  32.850  1.00  0.00            
ATOM    768 1O38 ZnO     1      13.910   7.160  32.670  1.00  0.00            
ATOM    769 2O38 ZnO     1      13.810  16.780  32.620  1.00  0.00            
ATOM    770 3O38 ZnO     1      13.920  26.480  32.750  1.00  0.00            
ATOM    771 4O38 ZnO     1      24.600   7.040  32.820  1.00  0.00            
ATOM    772 5O38 ZnO     1       3.370   7.050  32.780  1.00  0.00            
ATOM    773 6O38 ZnO     1       3.370  26.480  32.730  1.00  0.00            
ATOM    774 7O38 ZnO     1      24.520  26.430  32.640  1.00  0.00            
ATOM    775 8Zn3 ZnO     1       5.340  23.200  44.150  1.00  0.00            
ATOM    776 9Zn3 ZnO     1       5.210  13.520  44.210  1.00  0.00            
ATOM    777 0Zn3 ZnO     1      26.490  23.160  44.150  1.00  0.00            
ATOM    778 1Zn3 ZnO     1      15.830  13.630  44.180  1.00  0.00            
ATOM    779 2Zn3 ZnO     1      15.910   3.750  44.110  1.00  0.00            
ATOM    780 3Zn3 ZnO     1      15.950  23.440  44.080  1.00  0.00            
ATOM    781 4Zn3 ZnO     1      26.410  13.560  44.280  1.00  0.00            
ATOM    782 5Zn3 ZnO     1      26.530   3.850  44.100  1.00  0.00            
ATOM    783 6Zn3 ZnO     1       5.190   3.960  44.200  1.00  0.00            
ATOM    784 7Zn3 ZnO     1      21.160  23.320  44.340  1.00  0.00            
ATOM    785 8Zn3 ZnO     1      31.850  13.500  44.200  1.00  0.00            
ATOM    786 9Zn3 ZnO     1      31.880  23.300  44.140  1.00  0.00            
ATOM    787 0Zn4 ZnO     1      10.580  23.320  44.200  1.00  0.00            
ATOM    788 1Zn4 ZnO     1      10.540   3.840  44.120  1.00  0.00            
ATOM    789 2Zn4 ZnO     1      21.300   3.850  44.150  1.00  0.00            
ATOM    790 3Zn4 ZnO     1      10.530  13.600  44.240  1.00  0.00            
ATOM    791 4Zn4 ZnO     1      21.230  13.710  44.100  1.00  0.00            
ATOM    792 5Zn4 ZnO     1      31.770   3.880  44.290  1.00  0.00            
ATOM    793 8O38 ZnO     1      13.780  13.670  44.250  1.00  0.00            
ATOM    794 9O38 ZnO     1       3.280  23.140  44.140  1.00  0.00            
ATOM    795 0O39 ZnO     1      13.960  23.370  44.100  1.00  0.00            
ATOM    796 1O39 ZnO     1      24.480  23.200  44.100  1.00  0.00            
ATOM    797 2O39 ZnO     1      13.960   3.840  44.030  1.00  0.00            
ATOM    798 3O39 ZnO     1       3.220  13.570  44.280  1.00  0.00            
ATOM    799 4O39 ZnO     1      24.610   3.960  44.190  1.00  0.00            
ATOM    800 5O39 ZnO     1      24.420  13.600  44.080  1.00  0.00            
ATOM    801 6O39 ZnO     1       3.180   3.860  44.200  1.00  0.00            
ATOM    802 7O39 ZnO     1      29.900  23.280  44.130  1.00  0.00            
ATOM    803 8O39 ZnO     1      19.170  23.300  44.040  1.00  0.00            
ATOM    804 9O39 ZnO     1       8.530  13.560  44.190  1.00  0.00            
ATOM    805 0O40 ZnO     1       8.610  23.330  44.090  1.00  0.00            
ATOM    806 1O40 ZnO     1       8.520   4.000  44.210  1.00  0.00            
ATOM    807 2O40 ZnO     1      29.790  13.510  44.030  1.00  0.00            
ATOM    808 3O40 ZnO     1      19.260   3.830  44.070  1.00  0.00            
ATOM    809 4O40 ZnO     1      19.150  13.570  44.180  1.00  0.00            
ATOM    810 5O40 ZnO     1      29.810   3.700  44.190  1.00  0.00            
ATOM    811 6O40 ZnO     1       8.550  10.400  44.230  1.00  0.00            
ATOM    812 7O40 ZnO     1       8.560   0.670  44.060  1.00  0.00            
ATOM    813 8O40 ZnO     1      19.200  20.190  43.940  1.00  0.00            
ATOM    814 9O40 ZnO     1      19.330   0.840  43.990  1.00  0.00            
ATOM    815 0O41 ZnO     1      29.820  19.940  44.220  1.00  0.00            
ATOM    816 1O41 ZnO     1       8.570  20.090  44.100  1.00  0.00            
ATOM    817 2O41 ZnO     1      29.980  10.360  44.050  1.00  0.00            
ATOM    818 3O41 ZnO     1      19.120  10.370  44.020  1.00  0.00            
ATOM    819 4O41 ZnO     1      29.800   0.670  44.290  1.00  0.00            
ATOM    820 6Zn4 ZnO     1      21.120  20.070  44.130  1.00  0.00            
ATOM    821 7Zn4 ZnO     1      21.330   0.780  44.200  1.00  0.00            
ATOM    822 8Zn4 ZnO     1      10.520  20.200  44.110  1.00  0.00            
ATOM    823 9Zn4 ZnO     1      10.580   0.690  44.140  1.00  0.00            
ATOM    824 0Zn4 ZnO     1      31.880  20.070  44.130  1.00  0.00            
ATOM    825 1Zn4 ZnO     1      10.570  10.360  44.130  1.00  0.00            
ATOM    826 2Zn4 ZnO     1       0.000  10.400  44.080  1.00  0.00            
ATOM    827 3Zn4 ZnO     1      21.110  10.400  44.070  1.00  0.00            
ATOM    828 4Zn4 ZnO     1      31.860   0.630  44.270  1.00  0.00            
ATOM    829 5Zn4 ZnO     1       5.320  20.030  44.130  1.00  0.00            
ATOM    830 6Zn4 ZnO     1       5.160  10.270  44.250  1.00  0.00            
ATOM    831 7Zn4 ZnO     1      15.930  20.230  44.050  1.00  0.00            
ATOM    832 8Zn4 ZnO     1      15.620  10.430  44.070  1.00  0.00            
ATOM    833 9Zn4 ZnO     1      26.490  10.320  44.100  1.00  0.00            
ATOM    834 0Zn4 ZnO     1      15.800   0.720  44.180  1.00  0.00            
ATOM    835 1Zn4 ZnO     1      26.480  20.030  44.070  1.00  0.00            
ATOM    836 2Zn4 ZnO     1      26.550   0.510  44.090  1.00  0.00            
ATOM    837 3Zn4 ZnO     1       5.180   0.720  44.200  1.00  0.00            
ATOM    838 5O41 ZnO     1      24.440  20.020  44.190  1.00  0.00            
ATOM    839 6O41 ZnO     1      13.740  10.410  44.150  1.00  0.00            
ATOM    840 7O41 ZnO     1       3.440  20.040  44.090  1.00  0.00            
ATOM    841 8O41 ZnO     1      13.790   0.600  44.200  1.00  0.00            
ATOM    842 9O41 ZnO     1      13.890  20.160  44.080  1.00  0.00            
ATOM    843 0O42 ZnO     1       3.100  10.340  44.150  1.00  0.00            
ATOM    844 1O42 ZnO     1      24.560  10.370  44.140  1.00  0.00            
ATOM    845 2O42 ZnO     1      24.550   0.540  44.040  1.00  0.00            
ATOM    846 3O42 ZnO     1       3.180   0.620  44.120  1.00  0.00            
ATOM    847 4O42 ZnO     1       3.190  16.730  44.120  1.00  0.00            
ATOM    848 5O42 ZnO     1      13.780   7.090  44.130  1.00  0.00            
ATOM    849 6O42 ZnO     1      13.940  26.590  44.170  1.00  0.00            
ATOM    850 7O42 ZnO     1      13.950  16.780  44.190  1.00  0.00            
ATOM    851 8O42 ZnO     1      24.500  26.470  44.120  1.00  0.00            
ATOM    852 9O42 ZnO     1      24.530  16.840  44.080  1.00  0.00            
ATOM    853 0O43 ZnO     1      24.570   7.090  44.000  1.00  0.00            
ATOM    854 1O43 ZnO     1       3.210   7.050  44.060  1.00  0.00            
ATOM    855 2O43 ZnO     1       3.190  26.420  44.060  1.00  0.00            
ATOM    856 4Zn4 ZnO     1       5.180  16.660  44.130  1.00  0.00            
ATOM    857 5Zn4 ZnO     1      26.560  16.820  44.110  1.00  0.00            
ATOM    858 6Zn4 ZnO     1      15.990  26.680  44.170  1.00  0.00            
ATOM    859 7Zn4 ZnO     1      15.900  16.960  44.070  1.00  0.00            
ATOM    860 8Zn4 ZnO     1       5.220   7.070  44.210  1.00  0.00            
ATOM    861 9Zn4 ZnO     1      26.510   7.070  44.060  1.00  0.00            
ATOM    862 0Zn4 ZnO     1      26.500  26.510  44.140  1.00  0.00            
ATOM    863 1Zn4 ZnO     1      15.710   7.030  44.200  1.00  0.00            
ATOM    864 2Zn4 ZnO     1       5.190  26.540  44.230  1.00  0.00            
ATOM    865 3Zn4 ZnO     1      31.810  16.850  44.150  1.00  0.00            
ATOM    866 4Zn4 ZnO     1      10.580   7.100  44.210  1.00  0.00            
ATOM    867 5Zn4 ZnO     1      10.400  16.820  44.190  1.00  0.00            
ATOM    868 6Zn4 ZnO     1      21.130  16.760  44.080  1.00  0.00            
ATOM    869 7Zn4 ZnO     1      21.160  26.590  44.230  1.00  0.00            
ATOM    870 8Zn4 ZnO     1      10.510  26.540  44.330  1.00  0.00            
ATOM    871 9Zn4 ZnO     1      21.090   7.280  44.150  1.00  0.00            
ATOM    872 0Zn4 ZnO     1      31.900  26.480  44.120  1.00  0.00            
ATOM    873 1Zn4 ZnO     1      31.850   7.070  44.140  1.00  0.00            
ATOM    874 3O43 ZnO     1      19.120  26.550  44.220  1.00  0.00            
ATOM    875 4O43 ZnO     1       8.510  26.480  44.170  1.00  0.00            
ATOM    876 5O43 ZnO     1      29.800  16.780  44.090  1.00  0.00            
ATOM    877 6O43 ZnO     1       8.450  16.780  44.160  1.00  0.00            
ATOM    878 7O43 ZnO     1       8.580   7.070  44.200  1.00  0.00            
ATOM    879 8O43 ZnO     1      29.830   7.090  44.180  1.00  0.00            
ATOM    880 9O43 ZnO     1      19.060   7.060  44.150  1.00  0.00            
ATOM    881 0O44 ZnO     1      29.930  26.390  43.970  1.00  0.00            
ATOM    882 1O44 ZnO     1      19.140  16.790  44.160  1.00  0.00            
ATOM    883 2Zn4 ZnO     1      29.360   0.730  34.610  1.00  0.00            
ATOM    884 3Zn4 ZnO     1      18.600  20.140  34.720  1.00  0.00            
ATOM    885 4Zn4 ZnO     1      18.550  10.340  34.620  1.00  0.00            
ATOM    886 5Zn4 ZnO     1      18.680   0.590  34.670  1.00  0.00            
ATOM    887 6Zn4 ZnO     1      29.280  19.930  34.620  1.00  0.00            
ATOM    888 7Zn4 ZnO     1       7.900  20.020  34.670  1.00  0.00            
ATOM    889 8Zn4 ZnO     1       7.870  10.330  34.650  1.00  0.00            
ATOM    890 9Zn4 ZnO     1      29.310  10.410  34.620  1.00  0.00            
ATOM    891 0Zn4 ZnO     1       8.000   0.650  34.560  1.00  0.00            
ATOM    892 2O44 ZnO     1       0.720   0.630  34.700  1.00  0.00            
ATOM    893 3O44 ZnO     1      21.970  10.330  34.710  1.00  0.00            
ATOM    894 4O44 ZnO     1       0.650  20.160  34.590  1.00  0.00            
ATOM    895 5O44 ZnO     1      11.280  10.460  34.760  1.00  0.00            
ATOM    896 6O44 ZnO     1      11.140  20.070  34.580  1.00  0.00            
ATOM    897 7O44 ZnO     1      21.870  20.070  34.530  1.00  0.00            
ATOM    898 8O44 ZnO     1      11.350   0.740  34.580  1.00  0.00            
ATOM    899 9O44 ZnO     1      21.880   0.650  34.490  1.00  0.00            
ATOM    900 0O45 ZnO     1       0.730  10.300  34.720  1.00  0.00            
ATOM    901 1Zn4 ZnO     1      29.270   3.980  34.550  1.00  0.00            
ATOM    902 2Zn4 ZnO     1       7.920  13.490  34.790  1.00  0.00            
ATOM    903 3Zn4 ZnO     1      18.450  23.240  34.500  1.00  0.00            
ATOM    904 4Zn4 ZnO     1      18.550   3.850  34.680  1.00  0.00            
ATOM    905 5Zn4 ZnO     1      18.490  13.460  34.650  1.00  0.00            
ATOM    906 6Zn4 ZnO     1       8.000  23.370  34.600  1.00  0.00            
ATOM    907 7Zn4 ZnO     1      29.170  13.460  34.660  1.00  0.00            
ATOM    908 8Zn4 ZnO     1      29.260  23.230  34.590  1.00  0.00            
ATOM    909 9Zn4 ZnO     1       7.920   3.790  34.710  1.00  0.00            
ATOM    910 1O45 ZnO     1      27.350   0.690  34.520  1.00  0.00            
ATOM    911 2O45 ZnO     1       5.950  20.040  34.670  1.00  0.00            
ATOM    912 3O45 ZnO     1      16.530  10.310  34.670  1.00  0.00            
ATOM    913 4O45 ZnO     1      16.590   0.650  34.670  1.00  0.00            
ATOM    914 5O45 ZnO     1      27.310  20.080  34.760  1.00  0.00            
ATOM    915 6O45 ZnO     1       5.990   0.570  34.660  1.00  0.00            
ATOM    916 7O45 ZnO     1      16.600  20.120  34.780  1.00  0.00            
ATOM    917 8O45 ZnO     1      27.310  10.520  34.690  1.00  0.00            
ATOM    918 9O45 ZnO     1       5.910  10.360  34.780  1.00  0.00            
ATOM    919 0Zn4 ZnO     1       2.690   0.580  34.590  1.00  0.00            
ATOM    920 1Zn4 ZnO     1      13.150  20.110  34.580  1.00  0.00            
ATOM    921 2Zn4 ZnO     1      13.230  10.480  34.580  1.00  0.00            
ATOM    922 3Zn4 ZnO     1       2.700  19.960  34.680  1.00  0.00            
ATOM    923 4Zn4 ZnO     1      13.360   0.630  34.680  1.00  0.00            
ATOM    924 5Zn4 ZnO     1      23.890  20.020  34.630  1.00  0.00            
ATOM    925 6Zn4 ZnO     1      23.930  10.350  34.680  1.00  0.00            
ATOM    926 7Zn4 ZnO     1       2.690  10.390  34.750  1.00  0.00            
ATOM    927 8Zn4 ZnO     1      23.890   0.560  34.490  1.00  0.00            
ATOM    928 0O46 ZnO     1       0.710   3.910  34.520  1.00  0.00            
ATOM    929 1O46 ZnO     1      11.360  13.500  34.610  1.00  0.00            
ATOM    930 2O46 ZnO     1      21.770  13.600  34.690  1.00  0.00            
ATOM    931 3O46 ZnO     1      21.930  23.350  34.650  1.00  0.00            
ATOM    932 4O46 ZnO     1      11.210  23.260  34.670  1.00  0.00            
ATOM    933 5O46 ZnO     1       0.710  13.530  34.760  1.00  0.00            
ATOM    934 6O46 ZnO     1      11.350   3.960  34.580  1.00  0.00            
ATOM    935 7O46 ZnO     1      22.060   3.820  34.770  1.00  0.00            
ATOM    936 8O46 ZnO     1       0.770  23.330  34.650  1.00  0.00            
ATOM    937 9Zn4 ZnO     1      18.500   7.130  34.670  1.00  0.00            
ATOM    938 0Zn4 ZnO     1       7.840  16.570  34.630  1.00  0.00            
ATOM    939 1Zn4 ZnO     1      18.580  26.550  34.550  1.00  0.00            
ATOM    940 2Zn4 ZnO     1      18.530  16.910  34.660  1.00  0.00            
ATOM    941 3Zn4 ZnO     1      29.240  16.690  34.700  1.00  0.00            
ATOM    942 4Zn4 ZnO     1       7.980   7.110  34.700  1.00  0.00            
ATOM    943 5Zn4 ZnO     1       8.120  26.550  34.720  1.00  0.00            
ATOM    944 6Zn4 ZnO     1      29.300  26.590  34.530  1.00  0.00            
ATOM    945 7Zn4 ZnO     1      29.140   7.140  34.660  1.00  0.00            
ATOM    946 9O46 ZnO     1      27.270   3.940  34.480  1.00  0.00            
ATOM    947 0O47 ZnO     1       5.900  13.540  34.710  1.00  0.00            
ATOM    948 1O47 ZnO     1      27.160  13.590  34.730  1.00  0.00            
ATOM    949 2O47 ZnO     1      16.610   3.980  34.620  1.00  0.00            
ATOM    950 3O47 ZnO     1      16.530  23.290  34.570  1.00  0.00            
ATOM    951 4O47 ZnO     1      16.500  13.490  34.640  1.00  0.00            
ATOM    952 5O47 ZnO     1       5.950  23.210  34.620  1.00  0.00            
ATOM    953 6O47 ZnO     1       5.890   3.890  34.830  1.00  0.00            
ATOM    954 7O47 ZnO     1      27.210  23.210  34.660  1.00  0.00            
ATOM    955 8Zn4 ZnO     1       2.650   3.840  34.540  1.00  0.00            
ATOM    956 9Zn4 ZnO     1      13.220  23.370  34.550  1.00  0.00            
ATOM    957 0Zn4 ZnO     1      13.340  13.600  34.460  1.00  0.00            
ATOM    958 1Zn4 ZnO     1      23.810  13.490  34.680  1.00  0.00            
ATOM    959 2Zn4 ZnO     1      13.330   3.970  34.620  1.00  0.00            
ATOM    960 3Zn4 ZnO     1       2.580  13.620  34.760  1.00  0.00            
ATOM    961 4Zn4 ZnO     1      23.920  23.360  34.580  1.00  0.00            
ATOM    962 5Zn4 ZnO     1       2.730  23.200  34.670  1.00  0.00            
ATOM    963 6Zn4 ZnO     1      23.990   3.790  34.670  1.00  0.00            
ATOM    964 8O47 ZnO     1       0.700  26.460  34.640  1.00  0.00            
ATOM    965 9O47 ZnO     1       0.640   6.930  34.630  1.00  0.00            
ATOM    966 0O48 ZnO     1       0.620  16.790  34.590  1.00  0.00            
ATOM    967 1O48 ZnO     1      11.290  16.830  34.480  1.00  0.00            
ATOM    968 2O48 ZnO     1      21.900  16.810  34.760  1.00  0.00            
ATOM    969 3O48 ZnO     1      11.300   7.150  34.750  1.00  0.00            
ATOM    970 4O48 ZnO     1      21.910   7.040  34.680  1.00  0.00            
ATOM    971 5O48 ZnO     1      11.210  26.560  34.590  1.00  0.00            
ATOM    972 6O48 ZnO     1      21.870  26.470  34.550  1.00  0.00            
ATOM    973 7O48 ZnO     1      16.520   7.170  34.620  1.00  0.00            
ATOM    974 8O48 ZnO     1      16.520  16.830  34.740  1.00  0.00            
ATOM    975 9O48 ZnO     1       5.910  16.740  34.830  1.00  0.00            
ATOM    976 0O49 ZnO     1      27.220  16.810  34.640  1.00  0.00            
ATOM    977 1O49 ZnO     1      16.580  26.520  34.470  1.00  0.00            
ATOM    978 2O49 ZnO     1      27.190   7.070  34.700  1.00  0.00            
ATOM    979 3O49 ZnO     1       5.940   7.100  34.800  1.00  0.00            
ATOM    980 4O49 ZnO     1       6.130  26.450  34.710  1.00  0.00            
ATOM    981 5O49 ZnO     1      27.260  26.540  34.500  1.00  0.00            
ATOM    982 7Zn4 ZnO     1       2.710  16.740  34.660  1.00  0.00            
ATOM    983 8Zn4 ZnO     1      13.350   7.270  34.600  1.00  0.00            
ATOM    984 9Zn4 ZnO     1      13.240  16.950  34.500  1.00  0.00            
ATOM    985 0Zn4 ZnO     1      23.840  16.740  34.720  1.00  0.00            
ATOM    986 1Zn4 ZnO     1      13.210  26.550  34.640  1.00  0.00            
ATOM    987 2Zn4 ZnO     1      23.870   7.090  34.720  1.00  0.00            
ATOM    988 3Zn4 ZnO     1      23.870  26.450  34.560  1.00  0.00            
ATOM    989 4Zn4 ZnO     1       2.680   7.060  34.690  1.00  0.00            
ATOM    990 5Zn4 ZnO     1       2.700  26.360  34.590  1.00  0.00            
ATOM    991 6O49 ZnO     1      16.420   2.140  43.050  1.00  0.00            
ATOM    992 7O49 ZnO     1      16.590  21.830  43.090  1.00  0.00            
ATOM    993 8O49 ZnO     1       5.930  11.940  43.280  1.00  0.00            
ATOM    994 9O49 ZnO     1       6.040  21.650  43.180  1.00  0.00            
ATOM    995 0O50 ZnO     1      16.390  12.060  43.130  1.00  0.00            
ATOM    996 1O50 ZnO     1      27.330  21.620  43.140  1.00  0.00            
ATOM    997 2O50 ZnO     1      27.070  11.940  43.240  1.00  0.00            
ATOM    998 3O50 ZnO     1       5.960   2.370  43.260  1.00  0.00            
ATOM    999 4O50 ZnO     1      27.170   2.250  43.150  1.00  0.00            
ATOM   1000 6Zn4 ZnO     1      29.300  21.610  43.160  1.00  0.00            
ATOM   1001 7Zn4 ZnO     1      18.500   2.310  43.010  1.00  0.00            
ATOM   1002 8Zn4 ZnO     1      29.030  11.930  43.170  1.00  0.00            
ATOM   1003 9Zn4 ZnO     1      18.560  21.770  42.980  1.00  0.00            
ATOM   1004 0Zn5 ZnO     1       7.950  21.700  43.110  1.00  0.00            
ATOM   1005 1Zn5 ZnO     1       7.940  11.950  43.120  1.00  0.00            
ATOM   1006 2Zn5 ZnO     1      18.400  11.990  43.160  1.00  0.00            
ATOM   1007 3Zn5 ZnO     1       7.930   2.250  43.170  1.00  0.00            
ATOM   1008 4Zn5 ZnO     1      29.160   2.260  43.100  1.00  0.00            
ATOM   1009 5O50 ZnO     1       0.680  12.010  43.110  1.00  0.00            
ATOM   1010 6O50 ZnO     1       0.540  21.640  43.130  1.00  0.00            
ATOM   1011 7O50 ZnO     1      11.320   2.300  43.160  1.00  0.00            
ATOM   1012 8O50 ZnO     1      21.910   2.340  43.080  1.00  0.00            
ATOM   1013 9O50 ZnO     1      11.230  21.730  43.130  1.00  0.00            
ATOM   1014 0O51 ZnO     1      11.200  11.990  43.140  1.00  0.00            
ATOM   1015 1O51 ZnO     1      21.880  21.760  43.270  1.00  0.00            
ATOM   1016 2O51 ZnO     1       0.500   2.270  43.350  1.00  0.00            
ATOM   1017 3O51 ZnO     1      21.810  12.020  43.180  1.00  0.00            
ATOM   1018 5Zn5 ZnO     1       2.650  11.970  43.220  1.00  0.00            
ATOM   1019 6Zn5 ZnO     1      13.380   2.240  43.050  1.00  0.00            
ATOM   1020 7Zn5 ZnO     1      13.290  21.750  43.140  1.00  0.00            
ATOM   1021 8Zn5 ZnO     1       2.550  21.550  43.120  1.00  0.00            
ATOM   1022 9Zn5 ZnO     1      23.870  21.670  43.200  1.00  0.00            
ATOM   1023 0Zn5 ZnO     1      13.200  12.090  43.120  1.00  0.00            
ATOM   1024 1Zn5 ZnO     1      23.770  11.990  43.210  1.00  0.00            
ATOM   1025 2Zn5 ZnO     1      24.010   2.280  43.260  1.00  0.00            
ATOM   1026 3Zn5 ZnO     1       2.500   2.270  43.230  1.00  0.00            
ATOM   1027 4Zn5 ZnO     1       2.590  15.160  43.190  1.00  0.00            
ATOM   1028 5Zn5 ZnO     1      13.280   5.430  43.130  1.00  0.00            
ATOM   1029 6Zn5 ZnO     1      13.180  15.230  43.160  1.00  0.00            
ATOM   1030 7Zn5 ZnO     1      13.230  24.990  43.080  1.00  0.00            
ATOM   1031 8Zn5 ZnO     1      23.930  15.250  43.000  1.00  0.00            
ATOM   1032 9Zn5 ZnO     1      23.900  24.860  43.190  1.00  0.00            
ATOM   1033 0Zn5 ZnO     1      23.860   5.450  43.190  1.00  0.00            
ATOM   1034 1Zn5 ZnO     1       2.650  24.720  43.110  1.00  0.00            
ATOM   1035 2Zn5 ZnO     1       2.510   5.430  43.130  1.00  0.00            
ATOM   1036 4O51 ZnO     1      16.560  25.070  43.100  1.00  0.00            
ATOM   1037 5O51 ZnO     1      16.560   5.480  43.150  1.00  0.00            
ATOM   1038 6O51 ZnO     1       5.900  24.920  43.210  1.00  0.00            
ATOM   1039 7O51 ZnO     1      16.530  15.230  43.110  1.00  0.00            
ATOM   1040 8O51 ZnO     1      27.150  15.160  43.260  1.00  0.00            
ATOM   1041 9O51 ZnO     1       5.930  15.040  43.100  1.00  0.00            
ATOM   1042 0O52 ZnO     1      27.270   5.470  43.090  1.00  0.00            
ATOM   1043 1O52 ZnO     1      27.190  24.860  43.190  1.00  0.00            
ATOM   1044 2O52 ZnO     1       5.870   5.500  43.180  1.00  0.00            
ATOM   1045 3O52 ZnO     1      21.840   5.530  43.340  1.00  0.00            
ATOM   1046 4O52 ZnO     1      11.230   5.520  43.260  1.00  0.00            
ATOM   1047 5O52 ZnO     1      21.850  24.900  43.240  1.00  0.00            
ATOM   1048 6O52 ZnO     1      11.160  24.970  43.180  1.00  0.00            
ATOM   1049 7O52 ZnO     1      11.190  15.200  43.220  1.00  0.00            
ATOM   1050 8O52 ZnO     1       0.530  15.100  43.220  1.00  0.00            
ATOM   1051 9O52 ZnO     1       0.650  24.880  43.140  1.00  0.00            
ATOM   1052 0O53 ZnO     1      21.990  15.290  43.170  1.00  0.00            
ATOM   1053 1O53 ZnO     1       0.520   5.430  43.180  1.00  0.00            
ATOM   1054 3Zn5 ZnO     1      18.550  24.940  43.200  1.00  0.00            
ATOM   1055 4Zn5 ZnO     1       7.870  15.230  43.180  1.00  0.00            
ATOM   1056 5Zn5 ZnO     1       7.830  24.890  43.160  1.00  0.00            
ATOM   1057 6Zn5 ZnO     1      29.140  15.100  43.110  1.00  0.00            
ATOM   1058 7Zn5 ZnO     1       7.860   5.500  43.170  1.00  0.00            
ATOM   1059 8Zn5 ZnO     1      18.530  15.160  43.230  1.00  0.00            
ATOM   1060 9Zn5 ZnO     1      18.550   5.470  43.210  1.00  0.00            
ATOM   1061 0Zn5 ZnO     1      29.120  24.800  43.110  1.00  0.00            
ATOM   1062 1Zn5 ZnO     1      29.290   5.440  43.170  1.00  0.00            
ATOM   1063 2O53 ZnO     1       5.940  18.370  43.300  1.00  0.00            
ATOM   1064 3O53 ZnO     1      27.250  18.440  43.140  1.00  0.00            
ATOM   1065 4O53 ZnO     1      16.600  28.190  43.200  1.00  0.00            
ATOM   1066 5O53 ZnO     1      16.570  18.540  43.180  1.00  0.00            
ATOM   1067 6O53 ZnO     1       5.890   8.700  43.340  1.00  0.00            
ATOM   1068 7O53 ZnO     1      16.410   8.650  43.250  1.00  0.00            
ATOM   1069 8O53 ZnO     1       5.900  28.110  43.260  1.00  0.00            
ATOM   1070 9O53 ZnO     1      27.150   8.720  43.180  1.00  0.00            
ATOM   1071 0O54 ZnO     1      27.240  28.090  43.170  1.00  0.00            
ATOM   1072 1O54 ZnO     1      11.160  28.060  43.260  1.00  0.00            
ATOM   1073 2O54 ZnO     1      11.140  18.430  43.260  1.00  0.00            
ATOM   1074 3O54 ZnO     1       0.680  18.410  43.140  1.00  0.00            
ATOM   1075 4O54 ZnO     1      21.830  28.160  43.210  1.00  0.00            
ATOM   1076 5O54 ZnO     1      11.230   8.790  43.190  1.00  0.00            
ATOM   1077 6O54 ZnO     1      21.900   8.790  43.080  1.00  0.00            
ATOM   1078 7O54 ZnO     1      21.750  18.450  43.270  1.00  0.00            
ATOM   1079 8O54 ZnO     1       0.630  28.130  43.160  1.00  0.00            
ATOM   1080 9O54 ZnO     1       0.630   8.710  43.280  1.00  0.00            
ATOM   1081 2Zn5 ZnO     1       2.720  18.420  43.240  1.00  0.00            
ATOM   1082 3Zn5 ZnO     1      23.750  18.530  43.160  1.00  0.00            
ATOM   1083 4Zn5 ZnO     1      13.180  18.450  43.240  1.00  0.00            
ATOM   1084 5Zn5 ZnO     1      13.220   8.680  43.270  1.00  0.00            
ATOM   1085 6Zn5 ZnO     1      13.210  28.120  43.130  1.00  0.00            
ATOM   1086 7Zn5 ZnO     1      23.770  28.040  43.050  1.00  0.00            
ATOM   1087 8Zn5 ZnO     1       2.560   8.690  43.260  1.00  0.00            
ATOM   1088 9Zn5 ZnO     1      23.900   8.800  43.050  1.00  0.00            
ATOM   1089 0Zn5 ZnO     1       2.560  28.060  43.180  1.00  0.00            
ATOM   1090 1Zn5 ZnO     1      29.290  18.390  43.120  1.00  0.00            
ATOM   1091 2Zn5 ZnO     1       7.880  18.490  43.230  1.00  0.00            
ATOM   1092 3Zn5 ZnO     1      18.620  28.230  43.110  1.00  0.00            
ATOM   1093 4Zn5 ZnO     1      18.420   8.670  43.220  1.00  0.00            
ATOM   1094 5Zn5 ZnO     1      18.580  18.510  43.190  1.00  0.00            
ATOM   1095 6Zn5 ZnO     1       7.890  28.110  43.180  1.00  0.00            
ATOM   1096 7Zn5 ZnO     1       7.980   8.700  43.320  1.00  0.00            
ATOM   1097 8Zn5 ZnO     1      29.200   8.690  43.170  1.00  0.00            
ATOM   1098 9Zn5 ZnO     1      29.240  28.120  43.240  1.00  0.00            
ATOM   1099 0O55 ZnO     1      29.990   2.400  35.620  1.00  0.00            
ATOM   1100 1O55 ZnO     1       8.640  11.850  35.700  1.00  0.00            
ATOM   1101 2O55 ZnO     1      19.280   2.330  35.670  1.00  0.00            
ATOM   1102 3O55 ZnO     1      19.190  11.940  35.750  1.00  0.00            
ATOM   1103 4O55 ZnO     1       8.580  21.690  35.720  1.00  0.00            
ATOM   1104 5O55 ZnO     1      29.980  21.620  35.640  1.00  0.00            
ATOM   1105 6O55 ZnO     1      19.320  21.750  35.580  1.00  0.00            
ATOM   1106 7O55 ZnO     1       8.620   2.180  35.590  1.00  0.00            
ATOM   1107 8O55 ZnO     1      29.950  11.940  35.720  1.00  0.00            
ATOM   1108 0Zn5 ZnO     1       0.040   2.250  35.540  1.00  0.00            
ATOM   1109 1Zn5 ZnO     1      21.180  11.910  35.610  1.00  0.00            
ATOM   1110 2Zn5 ZnO     1      10.620  12.050  35.660  1.00  0.00            
ATOM   1111 3Zn5 ZnO     1      10.670  21.650  35.690  1.00  0.00            
ATOM   1112 4Zn5 ZnO     1      21.350  21.700  35.620  1.00  0.00            
ATOM   1113 5Zn5 ZnO     1      21.290   2.260  35.610  1.00  0.00            
ATOM   1114 6Zn5 ZnO     1      10.580   2.280  35.530  1.00  0.00            
ATOM   1115 7Zn5 ZnO     1       0.140  21.770  35.660  1.00  0.00            
ATOM   1116 8Zn5 ZnO     1      31.900  11.920  35.680  1.00  0.00            
ATOM   1117 9O55 ZnO     1      29.950  28.170  35.570  1.00  0.00            
ATOM   1118 0O56 ZnO     1       8.520  18.290  35.550  1.00  0.00            
ATOM   1119 1O56 ZnO     1      19.250   8.790  35.670  1.00  0.00            
ATOM   1120 2O56 ZnO     1      29.920  18.390  35.570  1.00  0.00            
ATOM   1121 3O56 ZnO     1      19.320  28.040  35.630  1.00  0.00            
ATOM   1122 4O56 ZnO     1      19.240  18.460  35.660  1.00  0.00            
ATOM   1123 5O56 ZnO     1       8.650   8.700  35.620  1.00  0.00            
ATOM   1124 6O56 ZnO     1       8.700  28.250  35.610  1.00  0.00            
ATOM   1125 7O56 ZnO     1      29.950   8.780  35.540  1.00  0.00            
ATOM   1126 9Zn5 ZnO     1       0.050  28.080  35.640  1.00  0.00            
ATOM   1127 0Zn5 ZnO     1      10.550  18.370  35.420  1.00  0.00            
ATOM   1128 1Zn5 ZnO     1       0.030  18.420  35.490  1.00  0.00            
ATOM   1129 2Zn5 ZnO     1      21.220  18.510  35.660  1.00  0.00            
ATOM   1130 3Zn5 ZnO     1      21.260   8.620  35.630  1.00  0.00            
ATOM   1131 4Zn5 ZnO     1      10.620   8.810  35.680  1.00  0.00            
ATOM   1132 5Zn5 ZnO     1      10.700  28.250  35.540  1.00  0.00            
ATOM   1133 6Zn5 ZnO     1      21.300  28.090  35.480  1.00  0.00            
ATOM   1134 7Zn5 ZnO     1       0.020   8.580  35.600  1.00  0.00            
ATOM   1135 8O56 ZnO     1      29.940   5.560  35.510  1.00  0.00            
ATOM   1136 9O56 ZnO     1      19.130  24.830  35.380  1.00  0.00            
ATOM   1137 0O57 ZnO     1      19.290   5.490  35.630  1.00  0.00            
ATOM   1138 1O57 ZnO     1      29.870  15.030  35.590  1.00  0.00            
ATOM   1139 2O57 ZnO     1       8.680  15.120  35.670  1.00  0.00            
ATOM   1140 3O57 ZnO     1      19.030  15.220  35.590  1.00  0.00            
ATOM   1141 4O57 ZnO     1       8.680  24.930  35.650  1.00  0.00            
ATOM   1142 5O57 ZnO     1       8.600   5.380  35.620  1.00  0.00            
ATOM   1143 6O57 ZnO     1      29.850  24.890  35.510  1.00  0.00            
ATOM   1144 8Zn5 ZnO     1      15.970  11.950  35.710  1.00  0.00            
ATOM   1145 9Zn5 ZnO     1      26.430  12.030  35.690  1.00  0.00            
ATOM   1146 0Zn5 ZnO     1      15.770  21.760  35.660  1.00  0.00            
ATOM   1147 1Zn5 ZnO     1      15.970   2.330  35.470  1.00  0.00            
ATOM   1148 2Zn5 ZnO     1       5.100  11.930  35.700  1.00  0.00            
ATOM   1149 3Zn5 ZnO     1      26.480  21.670  35.740  1.00  0.00            
ATOM   1150 4Zn5 ZnO     1       5.390  21.580  35.700  1.00  0.00            
ATOM   1151 5Zn5 ZnO     1      26.640   2.300  35.560  1.00  0.00            
ATOM   1152 6Zn5 ZnO     1       5.310   2.190  35.620  1.00  0.00            
ATOM   1153 7O57 ZnO     1       3.280   2.210  35.590  1.00  0.00            
ATOM   1154 8O57 ZnO     1      13.710  21.660  35.680  1.00  0.00            
ATOM   1155 9O57 ZnO     1      24.490  21.650  35.600  1.00  0.00            
ATOM   1156 0O58 ZnO     1      13.990   2.380  35.560  1.00  0.00            
ATOM   1157 1O58 ZnO     1      14.010  12.040  35.550  1.00  0.00            
ATOM   1158 2O58 ZnO     1      24.490  11.840  35.650  1.00  0.00            
ATOM   1159 3O58 ZnO     1       3.300  21.610  35.600  1.00  0.00            
ATOM   1160 4O58 ZnO     1       3.190  11.980  35.800  1.00  0.00            
ATOM   1161 5O58 ZnO     1      24.640   2.060  35.540  1.00  0.00            
ATOM   1162 7Zn5 ZnO     1       0.010   5.390  35.730  1.00  0.00            
ATOM   1163 8Zn5 ZnO     1      21.070  15.200  35.590  1.00  0.00            
ATOM   1164 9Zn5 ZnO     1      31.790  15.110  35.610  1.00  0.00            
ATOM   1165 0Zn5 ZnO     1      10.680  15.180  35.550  1.00  0.00            
ATOM   1166 1Zn5 ZnO     1      10.650  24.940  35.620  1.00  0.00            
ATOM   1167 2Zn5 ZnO     1      21.090  24.910  35.580  1.00  0.00            
ATOM   1168 3Zn5 ZnO     1      10.590   5.500  35.610  1.00  0.00            
ATOM   1169 4Zn5 ZnO     1      21.260   5.420  35.730  1.00  0.00            
ATOM   1170 5Zn5 ZnO     1      31.840  24.900  35.590  1.00  0.00            
ATOM   1171 6Zn5 ZnO     1      15.830  18.470  35.600  1.00  0.00            
ATOM   1172 7Zn5 ZnO     1       5.230  18.440  35.720  1.00  0.00            
ATOM   1173 8Zn5 ZnO     1      15.890   8.740  35.580  1.00  0.00            
ATOM   1174 9Zn5 ZnO     1      15.870  28.020  35.520  1.00  0.00            
ATOM   1175 0Zn5 ZnO     1      26.560  18.330  35.660  1.00  0.00            
ATOM   1176 1Zn5 ZnO     1       5.300   8.710  35.790  1.00  0.00            
ATOM   1177 2Zn5 ZnO     1      26.600   8.760  35.540  1.00  0.00            
ATOM   1178 3Zn5 ZnO     1       5.290  28.060  35.600  1.00  0.00            
ATOM   1179 4Zn5 ZnO     1      26.560  28.180  35.500  1.00  0.00            
ATOM   1180 6O58 ZnO     1       3.340  28.050  35.510  1.00  0.00            
ATOM   1181 7O58 ZnO     1       3.290  18.340  35.610  1.00  0.00            
ATOM   1182 8O58 ZnO     1      13.880  18.480  35.600  1.00  0.00            
ATOM   1183 9O58 ZnO     1      13.940  28.030  35.660  1.00  0.00            
ATOM   1184 0O59 ZnO     1      24.530  18.290  35.540  1.00  0.00            
ATOM   1185 1O59 ZnO     1      13.990   8.870  35.580  1.00  0.00            
ATOM   1186 2O59 ZnO     1      24.610   8.680  35.640  1.00  0.00            
ATOM   1187 3O59 ZnO     1       3.260   8.720  35.590  1.00  0.00            
ATOM   1188 4O59 ZnO     1      24.580  28.060  35.480  1.00  0.00            
ATOM   1189 5Zn5 ZnO     1      15.910  15.190  35.580  1.00  0.00            
ATOM   1190 6Zn5 ZnO     1      26.580  15.180  35.600  1.00  0.00            
ATOM   1191 7Zn5 ZnO     1       5.240  15.150  35.770  1.00  0.00            
ATOM   1192 8Zn5 ZnO     1      16.040   5.530  35.630  1.00  0.00            
ATOM   1193 9Zn5 ZnO     1      15.990  24.940  35.470  1.00  0.00            
ATOM   1194 0Zn6 ZnO     1       5.380  24.890  35.640  1.00  0.00            
ATOM   1195 1Zn6 ZnO     1      26.680  24.920  35.620  1.00  0.00            
ATOM   1196 2Zn6 ZnO     1      26.470   5.420  35.540  1.00  0.00            
ATOM   1197 3Zn6 ZnO     1       5.300   5.480  35.750  1.00  0.00            
ATOM   1198 5O59 ZnO     1       3.330   5.410  35.500  1.00  0.00            
ATOM   1199 6O59 ZnO     1      13.910  15.270  35.460  1.00  0.00            
ATOM   1200 7O59 ZnO     1       3.310  15.200  35.670  1.00  0.00            
ATOM   1201 8O59 ZnO     1      13.930  25.020  35.550  1.00  0.00            
ATOM   1202 9O59 ZnO     1      14.050   5.600  35.510  1.00  0.00            
ATOM   1203 0O60 ZnO     1      24.570  15.120  35.640  1.00  0.00            
ATOM   1204 1O60 ZnO     1      24.650  24.930  35.570  1.00  0.00            
ATOM   1205 2O60 ZnO     1       3.390  24.860  35.700  1.00  0.00            
ATOM   1206 3O60 ZnO     1      24.490   5.420  35.670  1.00  0.00            
ATOM   1207 4O60 ZnO     1      29.910   2.070  41.180  1.00  0.00            
ATOM   1208 5O60 ZnO     1      19.340   2.310  41.180  1.00  0.00            
ATOM   1209 6O60 ZnO     1       8.560  11.890  41.200  1.00  0.00            
ATOM   1210 7O60 ZnO     1      29.970  21.610  41.270  1.00  0.00            
ATOM   1211 8O60 ZnO     1      19.170  11.970  41.370  1.00  0.00            
ATOM   1212 9O60 ZnO     1       8.580  21.590  41.260  1.00  0.00            
ATOM   1213 0O61 ZnO     1      19.360  21.720  41.170  1.00  0.00            
ATOM   1214 1O61 ZnO     1      29.700  11.900  41.340  1.00  0.00            
ATOM   1215 2O61 ZnO     1       8.600   2.290  41.240  1.00  0.00            
ATOM   1216 4Zn6 ZnO     1      10.570  11.910  41.300  1.00  0.00            
ATOM   1217 5Zn6 ZnO     1      21.360  21.770  41.410  1.00  0.00            
ATOM   1218 6Zn6 ZnO     1      21.310   2.190  41.190  1.00  0.00            
ATOM   1219 7Zn6 ZnO     1      10.610  21.680  41.180  1.00  0.00            
ATOM   1220 8Zn6 ZnO     1      21.220  12.030  41.300  1.00  0.00            
ATOM   1221 9Zn6 ZnO     1      10.610   2.280  41.250  1.00  0.00            
ATOM   1222 0Zn6 ZnO     1      31.760  11.970  41.290  1.00  0.00            
ATOM   1223 1Zn6 ZnO     1       0.000  21.550  41.210  1.00  0.00            
ATOM   1224 2Zn6 ZnO     1      31.860   2.200  41.460  1.00  0.00            
ATOM   1225 3Zn6 ZnO     1      15.830  21.820  41.200  1.00  0.00            
ATOM   1226 4Zn6 ZnO     1      16.020   2.250  41.020  1.00  0.00            
ATOM   1227 5Zn6 ZnO     1       5.410  21.550  41.300  1.00  0.00            
ATOM   1228 6Zn6 ZnO     1       5.260  11.900  41.400  1.00  0.00            
ATOM   1229 7Zn6 ZnO     1      26.630  21.600  41.310  1.00  0.00            
ATOM   1230 8Zn6 ZnO     1      15.800  12.000  41.230  1.00  0.00            
ATOM   1231 9Zn6 ZnO     1      26.430  11.870  41.340  1.00  0.00            
ATOM   1232 0Zn6 ZnO     1       5.260   2.290  41.310  1.00  0.00            
ATOM   1233 1Zn6 ZnO     1      26.610   2.190  41.330  1.00  0.00            
ATOM   1234 3O61 ZnO     1      13.980   2.300  41.120  1.00  0.00            
ATOM   1235 4O61 ZnO     1      24.620  21.700  41.380  1.00  0.00            
ATOM   1236 5O61 ZnO     1       3.290  11.930  41.360  1.00  0.00            
ATOM   1237 6O61 ZnO     1       3.380  21.540  41.290  1.00  0.00            
ATOM   1238 7O61 ZnO     1      13.820  12.030  41.230  1.00  0.00            
ATOM   1239 8O61 ZnO     1      13.870  21.730  41.250  1.00  0.00            
ATOM   1240 9O61 ZnO     1      24.340  12.010  41.360  1.00  0.00            
ATOM   1241 0O62 ZnO     1       3.290   2.230  41.470  1.00  0.00            
ATOM   1242 1O62 ZnO     1      24.670   2.150  41.340  1.00  0.00            
ATOM   1243 2O62 ZnO     1      13.910  24.980  41.210  1.00  0.00            
ATOM   1244 3O62 ZnO     1      13.940   5.460  41.340  1.00  0.00            
ATOM   1245 4O62 ZnO     1      24.650  24.900  41.340  1.00  0.00            
ATOM   1246 5O62 ZnO     1       3.210  15.080  41.330  1.00  0.00            
ATOM   1247 6O62 ZnO     1      24.590  15.140  41.070  1.00  0.00            
ATOM   1248 7O62 ZnO     1      13.880  15.230  41.320  1.00  0.00            
ATOM   1249 8O62 ZnO     1      24.550   5.500  41.310  1.00  0.00            
ATOM   1250 9O62 ZnO     1       3.280  24.810  41.330  1.00  0.00            
ATOM   1251 0O63 ZnO     1       3.170   5.450  41.310  1.00  0.00            
ATOM   1252 2Zn6 ZnO     1      15.920  24.990  41.250  1.00  0.00            
ATOM   1253 3Zn6 ZnO     1      26.560  15.150  41.300  1.00  0.00            
ATOM   1254 4Zn6 ZnO     1      15.880   5.490  41.190  1.00  0.00            
ATOM   1255 5Zn6 ZnO     1      15.890  15.150  41.240  1.00  0.00            
ATOM   1256 6Zn6 ZnO     1       5.130  15.120  41.370  1.00  0.00            
ATOM   1257 7Zn6 ZnO     1      26.640  24.870  41.200  1.00  0.00            
ATOM   1258 8Zn6 ZnO     1       5.280  24.840  41.340  1.00  0.00            
ATOM   1259 9Zn6 ZnO     1      26.580   5.430  41.270  1.00  0.00            
ATOM   1260 0Zn6 ZnO     1       5.240   5.450  41.320  1.00  0.00            
ATOM   1261 1Zn6 ZnO     1      31.900  15.150  41.260  1.00  0.00            
ATOM   1262 2Zn6 ZnO     1      10.710   5.470  41.360  1.00  0.00            
ATOM   1263 3Zn6 ZnO     1      21.220  15.220  41.230  1.00  0.00            
ATOM   1264 4Zn6 ZnO     1      10.600  24.910  41.330  1.00  0.00            
ATOM   1265 5Zn6 ZnO     1      21.140  24.940  41.380  1.00  0.00            
ATOM   1266 6Zn6 ZnO     1      10.590  15.210  41.280  1.00  0.00            
ATOM   1267 7Zn6 ZnO     1      21.260   5.450  41.390  1.00  0.00            
ATOM   1268 8Zn6 ZnO     1       0.060  24.860  41.250  1.00  0.00            
ATOM   1269 9Zn6 ZnO     1      31.890   5.410  41.290  1.00  0.00            
ATOM   1270 1O63 ZnO     1      19.210  24.860  41.250  1.00  0.00            
ATOM   1271 2O63 ZnO     1       8.620  24.950  41.310  1.00  0.00            
ATOM   1272 3O63 ZnO     1       8.580  15.170  41.420  1.00  0.00            
ATOM   1273 4O63 ZnO     1      19.300  15.270  41.310  1.00  0.00            
ATOM   1274 5O63 ZnO     1       8.720   5.490  41.460  1.00  0.00            
ATOM   1275 6O63 ZnO     1      29.850  15.190  41.240  1.00  0.00            
ATOM   1276 7O63 ZnO     1      19.300   5.500  41.340  1.00  0.00            
ATOM   1277 8O63 ZnO     1      29.970  24.790  41.270  1.00  0.00            
ATOM   1278 9O63 ZnO     1      29.900   5.400  41.320  1.00  0.00            
ATOM   1279 0Zn6 ZnO     1      26.420  18.360  41.290  1.00  0.00            
ATOM   1280 1Zn6 ZnO     1      16.020  28.270  41.280  1.00  0.00            
ATOM   1281 2Zn6 ZnO     1       5.280  18.310  41.370  1.00  0.00            
ATOM   1282 3Zn6 ZnO     1      15.820  18.590  41.310  1.00  0.00            
ATOM   1283 4Zn6 ZnO     1      15.880   8.700  41.340  1.00  0.00            
ATOM   1284 5Zn6 ZnO     1      26.490   8.680  41.230  1.00  0.00            
ATOM   1285 6Zn6 ZnO     1       5.210   8.590  41.410  1.00  0.00            
ATOM   1286 7Zn6 ZnO     1      26.600  28.060  41.310  1.00  0.00            
ATOM   1287 8Zn6 ZnO     1       5.320  28.170  41.320  1.00  0.00            
ATOM   1288 9Zn6 ZnO     1      10.670  18.430  41.310  1.00  0.00            
ATOM   1289 0Zn6 ZnO     1      10.560  28.150  41.340  1.00  0.00            
ATOM   1290 1Zn6 ZnO     1      21.150  18.460  41.290  1.00  0.00            
ATOM   1291 2Zn6 ZnO     1      10.600   8.580  41.340  1.00  0.00            
ATOM   1292 3Zn6 ZnO     1      21.150   8.820  41.290  1.00  0.00            
ATOM   1293 4Zn6 ZnO     1       0.140  18.310  41.250  1.00  0.00            
ATOM   1294 5Zn6 ZnO     1      21.340  28.060  41.320  1.00  0.00            
ATOM   1295 6Zn6 ZnO     1      31.740   8.650  41.400  1.00  0.00            
ATOM   1296 7Zn6 ZnO     1       0.020  28.020  41.260  1.00  0.00            
ATOM   1297 0O64 ZnO     1      19.300  28.090  41.190  1.00  0.00            
ATOM   1298 1O64 ZnO     1      30.050  18.440  41.250  1.00  0.00            
ATOM   1299 2O64 ZnO     1       8.600   8.690  41.450  1.00  0.00            
ATOM   1300 3O64 ZnO     1      19.100   8.840  41.340  1.00  0.00            
ATOM   1301 4O64 ZnO     1       8.550  28.190  41.280  1.00  0.00            
ATOM   1302 5O64 ZnO     1       8.620  18.440  41.270  1.00  0.00            
ATOM   1303 6O64 ZnO     1      19.120  18.420  41.210  1.00  0.00            
ATOM   1304 7O64 ZnO     1      29.910  28.010  41.420  1.00  0.00            
ATOM   1305 8O64 ZnO     1      29.770   8.530  41.280  1.00  0.00            
ATOM   1306 9O64 ZnO     1      14.030  28.220  41.340  1.00  0.00            
ATOM   1307 0O65 ZnO     1       3.260  18.290  41.260  1.00  0.00            
ATOM   1308 1O65 ZnO     1      13.860  18.360  41.290  1.00  0.00            
ATOM   1309 2O65 ZnO     1      24.420  18.440  41.320  1.00  0.00            
ATOM   1310 3O65 ZnO     1      13.820   8.640  41.360  1.00  0.00            
ATOM   1311 4O65 ZnO     1      24.530   8.810  41.180  1.00  0.00            
ATOM   1312 5O65 ZnO     1      24.660  28.110  41.230  1.00  0.00            
ATOM   1313 6O65 ZnO     1       3.230   8.690  41.370  1.00  0.00            
ATOM   1314 7O65 ZnO     1       3.270  28.020  41.180  1.00  0.00            
ATOM   1315 8Zn6 ZnO     1      29.370   2.240  37.470  1.00  0.00            
ATOM   1316 9Zn6 ZnO     1      18.600  11.970  37.710  1.00  0.00            
ATOM   1317 0Zn6 ZnO     1       7.980  21.570  37.630  1.00  0.00            
ATOM   1318 1Zn6 ZnO     1      18.710  21.820  37.470  1.00  0.00            
ATOM   1319 2Zn6 ZnO     1      18.630   2.240  37.530  1.00  0.00            
ATOM   1320 3Zn6 ZnO     1       7.880  11.820  37.540  1.00  0.00            
ATOM   1321 4Zn6 ZnO     1      29.190  21.560  37.420  1.00  0.00            
ATOM   1322 5Zn6 ZnO     1      29.160  11.860  37.510  1.00  0.00            
ATOM   1323 6Zn6 ZnO     1       7.940   2.230  37.470  1.00  0.00            
ATOM   1324 8O65 ZnO     1      11.260  11.960  37.580  1.00  0.00            
ATOM   1325 9O65 ZnO     1      11.180  21.660  37.640  1.00  0.00            
ATOM   1326 0O66 ZnO     1      21.900  21.600  37.600  1.00  0.00            
ATOM   1327 1O66 ZnO     1      21.920  11.860  37.460  1.00  0.00            
ATOM   1328 2O66 ZnO     1      11.380   2.310  37.390  1.00  0.00            
ATOM   1329 3O66 ZnO     1      22.030   2.130  37.430  1.00  0.00            
ATOM   1330 4O66 ZnO     1       0.860  21.530  37.480  1.00  0.00            
ATOM   1331 5O66 ZnO     1       0.590   2.240  37.540  1.00  0.00            
ATOM   1332 6O66 ZnO     1       0.540  11.890  37.620  1.00  0.00            
ATOM   1333 7Zn6 ZnO     1      18.540   8.710  37.520  1.00  0.00            
ATOM   1334 8Zn6 ZnO     1      29.230  18.300  37.430  1.00  0.00            
ATOM   1335 9Zn6 ZnO     1      18.520  28.110  37.420  1.00  0.00            
ATOM   1336 0Zn6 ZnO     1      18.550  18.500  37.560  1.00  0.00            
ATOM   1337 1Zn6 ZnO     1       7.990  18.360  37.420  1.00  0.00            
ATOM   1338 2Zn6 ZnO     1       8.020   8.660  37.530  1.00  0.00            
ATOM   1339 3Zn6 ZnO     1       7.940  28.100  37.480  1.00  0.00            
ATOM   1340 4Zn6 ZnO     1      29.230   8.680  37.450  1.00  0.00            
ATOM   1341 5Zn6 ZnO     1      29.220  28.110  37.480  1.00  0.00            
ATOM   1342 7O66 ZnO     1       0.670  28.120  37.480  1.00  0.00            
ATOM   1343 8O66 ZnO     1       0.720  18.470  37.360  1.00  0.00            
ATOM   1344 9O66 ZnO     1      21.910   8.530  37.500  1.00  0.00            
ATOM   1345 0O67 ZnO     1      11.290  18.390  37.300  1.00  0.00            
ATOM   1346 1O67 ZnO     1      11.240   8.730  37.590  1.00  0.00            
ATOM   1347 2O67 ZnO     1      21.950  18.420  37.510  1.00  0.00            
ATOM   1348 3O67 ZnO     1      11.320  28.100  37.500  1.00  0.00            
ATOM   1349 4O67 ZnO     1      21.950  28.150  37.310  1.00  0.00            
ATOM   1350 5O67 ZnO     1       0.680   8.620  37.560  1.00  0.00            
ATOM   1351 6O67 ZnO     1      27.360   2.180  37.490  1.00  0.00            
ATOM   1352 7O67 ZnO     1      16.640   2.230  37.340  1.00  0.00            
ATOM   1353 8O67 ZnO     1      16.700  21.690  37.430  1.00  0.00            
ATOM   1354 9O67 ZnO     1       5.940  21.660  37.590  1.00  0.00            
ATOM   1355 0O68 ZnO     1      27.170  11.870  37.480  1.00  0.00            
ATOM   1356 1O68 ZnO     1      27.140  21.710  37.570  1.00  0.00            
ATOM   1357 2O68 ZnO     1      16.600  12.080  37.550  1.00  0.00            
ATOM   1358 3O68 ZnO     1       5.940   2.250  37.450  1.00  0.00            
ATOM   1359 4O68 ZnO     1       5.830  11.850  37.620  1.00  0.00            
ATOM   1360 6Zn6 ZnO     1       2.560   2.250  37.400  1.00  0.00            
ATOM   1361 7Zn6 ZnO     1      23.830  11.920  37.490  1.00  0.00            
ATOM   1362 8Zn6 ZnO     1      13.170  21.720  37.570  1.00  0.00            
ATOM   1363 9Zn6 ZnO     1      13.320  12.030  37.470  1.00  0.00            
ATOM   1364 0Zn6 ZnO     1      23.950  21.660  37.420  1.00  0.00            
ATOM   1365 1Zn6 ZnO     1      13.380   2.380  37.380  1.00  0.00            
ATOM   1366 2Zn6 ZnO     1       2.800  21.620  37.570  1.00  0.00            
ATOM   1367 3Zn6 ZnO     1       2.610  11.940  37.740  1.00  0.00            
ATOM   1368 4Zn6 ZnO     1      23.930   2.060  37.470  1.00  0.00            
ATOM   1369 5Zn6 ZnO     1       8.090  15.200  37.590  1.00  0.00            
ATOM   1370 6Zn6 ZnO     1      29.070  15.170  37.470  1.00  0.00            
ATOM   1371 7Zn6 ZnO     1      18.420  15.320  37.540  1.00  0.00            
ATOM   1372 8Zn6 ZnO     1      18.550   5.550  37.520  1.00  0.00            
ATOM   1373 9Zn6 ZnO     1      18.620  24.970  37.360  1.00  0.00            
ATOM   1374 0Zn6 ZnO     1       8.000  24.870  37.470  1.00  0.00            
ATOM   1375 1Zn6 ZnO     1       8.110   5.530  37.540  1.00  0.00            
ATOM   1376 2Zn6 ZnO     1      29.280  24.700  37.440  1.00  0.00            
ATOM   1377 3Zn6 ZnO     1      29.170   5.420  37.360  1.00  0.00            
ATOM   1378 5O68 ZnO     1       0.640   5.470  37.580  1.00  0.00            
ATOM   1379 6O68 ZnO     1       0.600  15.160  37.500  1.00  0.00            
ATOM   1380 7O68 ZnO     1      11.330  24.900  37.410  1.00  0.00            
ATOM   1381 8O68 ZnO     1      11.280  15.180  37.430  1.00  0.00            
ATOM   1382 9O68 ZnO     1      11.280   5.500  37.480  1.00  0.00            
ATOM   1383 0O69 ZnO     1      21.890  15.200  37.350  1.00  0.00            
ATOM   1384 1O69 ZnO     1      21.940  24.970  37.400  1.00  0.00            
ATOM   1385 2O69 ZnO     1      21.940   5.430  37.570  1.00  0.00            
ATOM   1386 3O69 ZnO     1       0.610  24.830  37.490  1.00  0.00            
ATOM   1387 4O69 ZnO     1      16.530  28.000  37.310  1.00  0.00            
ATOM   1388 5O69 ZnO     1      27.180  18.450  37.510  1.00  0.00            
ATOM   1389 6O69 ZnO     1      16.540  18.460  37.450  1.00  0.00            
ATOM   1390 7O69 ZnO     1       5.890  18.320  37.600  1.00  0.00            
ATOM   1391 8O69 ZnO     1      16.500   8.660  37.490  1.00  0.00            
ATOM   1392 9O69 ZnO     1       6.090   8.690  37.700  1.00  0.00            
ATOM   1393 0O70 ZnO     1       5.950  28.100  37.490  1.00  0.00            
ATOM   1394 1O70 ZnO     1      27.300   8.740  37.390  1.00  0.00            
ATOM   1395 2O70 ZnO     1      27.220  28.120  37.410  1.00  0.00            
ATOM   1396 4Zn6 ZnO     1       2.680  18.400  37.490  1.00  0.00            
ATOM   1397 5Zn6 ZnO     1      13.250   8.770  37.500  1.00  0.00            
ATOM   1398 6Zn6 ZnO     1      13.280  18.420  37.470  1.00  0.00            
ATOM   1399 7Zn6 ZnO     1      23.980  18.530  37.380  1.00  0.00            
ATOM   1400 8Zn6 ZnO     1      13.220  28.020  37.510  1.00  0.00            
ATOM   1401 9Zn6 ZnO     1      23.950   8.700  37.550  1.00  0.00            
ATOM   1402 0Zn7 ZnO     1      24.020  28.110  37.350  1.00  0.00            
ATOM   1403 1Zn7 ZnO     1       2.630   8.740  37.480  1.00  0.00            
ATOM   1404 2Zn7 ZnO     1       2.640  28.000  37.440  1.00  0.00            
ATOM   1405 3O70 ZnO     1      27.040  15.140  37.590  1.00  0.00            
ATOM   1406 4O70 ZnO     1      16.540   5.590  37.490  1.00  0.00            
ATOM   1407 5O70 ZnO     1       6.090  15.060  37.570  1.00  0.00            
ATOM   1408 6O70 ZnO     1      16.640  24.880  37.340  1.00  0.00            
ATOM   1409 7O70 ZnO     1      16.460  15.290  37.560  1.00  0.00            
ATOM   1410 8O70 ZnO     1       5.970  24.890  37.520  1.00  0.00            
ATOM   1411 9O70 ZnO     1      27.140   5.370  37.380  1.00  0.00            
ATOM   1412 0O71 ZnO     1      27.250  24.830  37.590  1.00  0.00            
ATOM   1413 1O71 ZnO     1       6.030   5.470  37.610  1.00  0.00            
ATOM   1414 3Zn7 ZnO     1      13.350  15.180  37.350  1.00  0.00            
ATOM   1415 4Zn7 ZnO     1      13.360   5.430  37.490  1.00  0.00            
ATOM   1416 5Zn7 ZnO     1       2.580  15.190  37.400  1.00  0.00            
ATOM   1417 6Zn7 ZnO     1      13.380  24.900  37.470  1.00  0.00            
ATOM   1418 7Zn7 ZnO     1      23.820  15.120  37.490  1.00  0.00            
ATOM   1419 8Zn7 ZnO     1      23.980  24.930  37.400  1.00  0.00            
ATOM   1420 9Zn7 ZnO     1      23.920   5.550  37.600  1.00  0.00            
ATOM   1421 0Zn7 ZnO     1       2.600  24.860  37.540  1.00  0.00            
ATOM   1422 1Zn7 ZnO     1       2.660   5.450  37.400  1.00  0.00            
ATOM   1423 2Zn7 ZnO     1      18.720   3.930  40.320  1.00  0.00            
ATOM   1424 3Zn7 ZnO     1      18.570  23.250  40.260  1.00  0.00            
ATOM   1425 4Zn7 ZnO     1       7.930  23.320  40.310  1.00  0.00            
ATOM   1426 5Zn7 ZnO     1       7.880  13.530  40.380  1.00  0.00            
ATOM   1427 6Zn7 ZnO     1      18.620  13.590  40.400  1.00  0.00            
ATOM   1428 7Zn7 ZnO     1      29.120  13.560  40.270  1.00  0.00            
ATOM   1429 8Zn7 ZnO     1      29.230  23.230  40.260  1.00  0.00            
ATOM   1430 9Zn7 ZnO     1       7.900   3.970  40.350  1.00  0.00            
ATOM   1431 0Zn7 ZnO     1      29.230   3.830  40.410  1.00  0.00            
ATOM   1432 2O71 ZnO     1       0.600   3.810  40.330  1.00  0.00            
ATOM   1433 3O71 ZnO     1      11.320  23.300  40.310  1.00  0.00            
ATOM   1434 4O71 ZnO     1      11.180  13.570  40.420  1.00  0.00            
ATOM   1435 5O71 ZnO     1      21.960   3.840  40.330  1.00  0.00            
ATOM   1436 6O71 ZnO     1      21.940  23.390  40.350  1.00  0.00            
ATOM   1437 7O71 ZnO     1       0.720  23.230  40.340  1.00  0.00            
ATOM   1438 8O71 ZnO     1      11.310   3.940  40.300  1.00  0.00            
ATOM   1439 9O71 ZnO     1       0.400  13.520  40.250  1.00  0.00            
ATOM   1440 0O72 ZnO     1      21.770  13.590  40.190  1.00  0.00            
ATOM   1441 1Zn7 ZnO     1      18.580  20.130  40.290  1.00  0.00            
ATOM   1442 2Zn7 ZnO     1      18.730   0.620  40.270  1.00  0.00            
ATOM   1443 3Zn7 ZnO     1      18.470  10.450  40.320  1.00  0.00            
ATOM   1444 4Zn7 ZnO     1      29.300  20.010  40.320  1.00  0.00            
ATOM   1445 5Zn7 ZnO     1       7.970  19.990  40.280  1.00  0.00            
ATOM   1446 6Zn7 ZnO     1       7.900  10.200  40.450  1.00  0.00            
ATOM   1447 7Zn7 ZnO     1       7.880   0.710  40.320  1.00  0.00            
ATOM   1448 8Zn7 ZnO     1      29.180  10.230  40.340  1.00  0.00            
ATOM   1449 9Zn7 ZnO     1      29.210   0.420  40.390  1.00  0.00            
ATOM   1450 1O72 ZnO     1       0.630   0.580  40.440  1.00  0.00            
ATOM   1451 2O72 ZnO     1       0.760  19.950  40.240  1.00  0.00            
ATOM   1452 3O72 ZnO     1      11.340  10.320  40.410  1.00  0.00            
ATOM   1453 4O72 ZnO     1      11.290   0.690  40.280  1.00  0.00            
ATOM   1454 5O72 ZnO     1      11.280  20.030  40.310  1.00  0.00            
ATOM   1455 6O72 ZnO     1      21.910   0.640  40.240  1.00  0.00            
ATOM   1456 7O72 ZnO     1      21.930  20.170  40.490  1.00  0.00            
ATOM   1457 8O72 ZnO     1      21.800  10.380  40.270  1.00  0.00            
ATOM   1458 9O72 ZnO     1       0.600  10.260  40.540  1.00  0.00            
ATOM   1459 0O73 ZnO     1       5.870  13.570  40.440  1.00  0.00            
ATOM   1460 1O73 ZnO     1      16.600  23.370  40.170  1.00  0.00            
ATOM   1461 2O73 ZnO     1      16.740   3.910  40.230  1.00  0.00            
ATOM   1462 3O73 ZnO     1      27.140  13.450  40.440  1.00  0.00            
ATOM   1463 4O73 ZnO     1      16.640  13.510  40.270  1.00  0.00            
ATOM   1464 5O73 ZnO     1       6.030  23.240  40.400  1.00  0.00            
ATOM   1465 6O73 ZnO     1      27.260  23.210  40.350  1.00  0.00            
ATOM   1466 7O73 ZnO     1      27.320   3.800  40.340  1.00  0.00            
ATOM   1467 8O73 ZnO     1       5.910   3.980  40.360  1.00  0.00            
ATOM   1468 9O73 ZnO     1      16.530  20.180  40.340  1.00  0.00            
ATOM   1469 0O74 ZnO     1       5.980  19.870  40.320  1.00  0.00            
ATOM   1470 1O74 ZnO     1      27.290  20.000  40.330  1.00  0.00            
ATOM   1471 2O74 ZnO     1      16.710   0.650  40.220  1.00  0.00            
ATOM   1472 3O74 ZnO     1      27.190  10.320  40.340  1.00  0.00            
ATOM   1473 4O74 ZnO     1       5.940  10.200  40.470  1.00  0.00            
ATOM   1474 5O74 ZnO     1      16.390  10.410  40.290  1.00  0.00            
ATOM   1475 6O74 ZnO     1       5.860   0.670  40.270  1.00  0.00            
ATOM   1476 7O74 ZnO     1      27.240   0.620  40.420  1.00  0.00            
ATOM   1477 0Zn7 ZnO     1      13.310  23.360  40.270  1.00  0.00            
ATOM   1478 1Zn7 ZnO     1      13.370   3.900  40.270  1.00  0.00            
ATOM   1479 2Zn7 ZnO     1       2.420  13.500  40.340  1.00  0.00            
ATOM   1480 3Zn7 ZnO     1      13.240  13.650  40.270  1.00  0.00            
ATOM   1481 4Zn7 ZnO     1      23.800  13.660  40.340  1.00  0.00            
ATOM   1482 5Zn7 ZnO     1      23.940  23.350  40.360  1.00  0.00            
ATOM   1483 6Zn7 ZnO     1       2.730  23.200  40.310  1.00  0.00            
ATOM   1484 7Zn7 ZnO     1      23.920   3.850  40.390  1.00  0.00            
ATOM   1485 8Zn7 ZnO     1       2.590   3.730  40.370  1.00  0.00            
ATOM   1486 9Zn7 ZnO     1      13.330   0.710  40.200  1.00  0.00            
ATOM   1487 0Zn7 ZnO     1      13.290  20.030  40.230  1.00  0.00            
ATOM   1488 1Zn7 ZnO     1       2.760  19.970  40.250  1.00  0.00            
ATOM   1489 2Zn7 ZnO     1      23.940  20.140  40.390  1.00  0.00            
ATOM   1490 3Zn7 ZnO     1      13.290  10.330  40.340  1.00  0.00            
ATOM   1491 4Zn7 ZnO     1      23.720  10.370  40.280  1.00  0.00            
ATOM   1492 5Zn7 ZnO     1       2.620  10.300  40.470  1.00  0.00            
ATOM   1493 6Zn7 ZnO     1      23.870   0.650  40.290  1.00  0.00            
ATOM   1494 7Zn7 ZnO     1       2.630   0.600  40.340  1.00  0.00            
ATOM   1495 8O74 ZnO     1      11.250  26.580  40.440  1.00  0.00            
ATOM   1496 9O74 ZnO     1       0.600  16.710  40.230  1.00  0.00            
ATOM   1497 0O75 ZnO     1      21.960  26.450  40.340  1.00  0.00            
ATOM   1498 1O75 ZnO     1      11.220  16.870  40.280  1.00  0.00            
ATOM   1499 2O75 ZnO     1      21.880  16.920  40.330  1.00  0.00            
ATOM   1500 3O75 ZnO     1      21.860   7.180  40.450  1.00  0.00            
ATOM   1501 4O75 ZnO     1      11.300   7.070  40.290  1.00  0.00            
ATOM   1502 5O75 ZnO     1       0.720  26.460  40.240  1.00  0.00            
ATOM   1503 6O75 ZnO     1       0.570   7.060  40.420  1.00  0.00            
ATOM   1504 8Zn7 ZnO     1      18.560  26.490  40.240  1.00  0.00            
ATOM   1505 9Zn7 ZnO     1      18.550  16.710  40.260  1.00  0.00            
ATOM   1506 0Zn7 ZnO     1       7.960  16.790  40.320  1.00  0.00            
ATOM   1507 1Zn7 ZnO     1      29.280  16.800  40.320  1.00  0.00            
ATOM   1508 2Zn7 ZnO     1      18.550   7.170  40.370  1.00  0.00            
ATOM   1509 3Zn7 ZnO     1       7.980   7.110  40.440  1.00  0.00            
ATOM   1510 4Zn7 ZnO     1       7.910  26.590  40.340  1.00  0.00            
ATOM   1511 5Zn7 ZnO     1      29.280  26.450  40.280  1.00  0.00            
ATOM   1512 6Zn7 ZnO     1      29.220   6.980  40.270  1.00  0.00            
ATOM   1513 7O75 ZnO     1      16.570  26.650  40.300  1.00  0.00            
ATOM   1514 8O75 ZnO     1      16.600  16.910  40.370  1.00  0.00            
ATOM   1515 9O75 ZnO     1       6.030  16.680  40.380  1.00  0.00            
ATOM   1516 0O76 ZnO     1      27.310  16.810  40.430  1.00  0.00            
ATOM   1517 1O76 ZnO     1      16.540   7.120  40.330  1.00  0.00            
ATOM   1518 2O76 ZnO     1       5.860  26.440  40.350  1.00  0.00            
ATOM   1519 3O76 ZnO     1      27.210   7.090  40.260  1.00  0.00            
ATOM   1520 4O76 ZnO     1       5.980   7.110  40.470  1.00  0.00            
ATOM   1521 5O76 ZnO     1      27.350  26.510  40.290  1.00  0.00            
ATOM   1522 7Zn7 ZnO     1      13.320  26.610  40.310  1.00  0.00            
ATOM   1523 8Zn7 ZnO     1       2.570  16.720  40.200  1.00  0.00            
ATOM   1524 9Zn7 ZnO     1      13.380   7.120  40.380  1.00  0.00            
ATOM   1525 0Zn7 ZnO     1      13.180  16.730  40.210  1.00  0.00            
ATOM   1526 1Zn7 ZnO     1      23.930  16.800  40.240  1.00  0.00            
ATOM   1527 2Zn7 ZnO     1      23.880   7.010  40.330  1.00  0.00            
ATOM   1528 3Zn7 ZnO     1      23.950  26.520  40.260  1.00  0.00            
ATOM   1529 4Zn7 ZnO     1       2.700  26.460  40.250  1.00  0.00            
ATOM   1530 5Zn7 ZnO     1       2.610   7.070  40.340  1.00  0.00            
ATOM   1531 6O76 ZnO     1      29.950   0.660  38.400  1.00  0.00            
ATOM   1532 7O76 ZnO     1      19.270   0.600  38.430  1.00  0.00            
ATOM   1533 8O76 ZnO     1      19.260  20.150  38.480  1.00  0.00            
ATOM   1534 9O76 ZnO     1      29.790  19.930  38.330  1.00  0.00            
ATOM   1535 0O77 ZnO     1       8.670  10.250  38.570  1.00  0.00            
ATOM   1536 1O77 ZnO     1      19.300  10.290  38.550  1.00  0.00            
ATOM   1537 2O77 ZnO     1       8.670  19.930  38.410  1.00  0.00            
ATOM   1538 3O77 ZnO     1       8.660   0.650  38.410  1.00  0.00            
ATOM   1539 4O77 ZnO     1      29.950  10.280  38.450  1.00  0.00            
ATOM   1540 6Zn7 ZnO     1       0.060   0.570  38.580  1.00  0.00            
ATOM   1541 7Zn7 ZnO     1      10.610  19.890  38.460  1.00  0.00            
ATOM   1542 8Zn7 ZnO     1      21.310  10.260  38.370  1.00  0.00            
ATOM   1543 9Zn7 ZnO     1      31.880  20.020  38.380  1.00  0.00            
ATOM   1544 0Zn7 ZnO     1      21.280  19.990  38.560  1.00  0.00            
ATOM   1545 1Zn7 ZnO     1      10.700  10.350  38.540  1.00  0.00            
ATOM   1546 2Zn7 ZnO     1      10.680   0.700  38.360  1.00  0.00            
ATOM   1547 3Zn7 ZnO     1      21.160   0.490  38.370  1.00  0.00            
ATOM   1548 4Zn7 ZnO     1      31.890  10.280  38.610  1.00  0.00            
ATOM   1549 5O77 ZnO     1      29.800   3.900  38.540  1.00  0.00            
ATOM   1550 6O77 ZnO     1      19.320   3.910  38.380  1.00  0.00            
ATOM   1551 7O77 ZnO     1       8.640  23.320  38.530  1.00  0.00            
ATOM   1552 8O77 ZnO     1      19.290  13.730  38.460  1.00  0.00            
ATOM   1553 9O77 ZnO     1       8.480  13.450  38.500  1.00  0.00            
ATOM   1554 0O78 ZnO     1      19.350  23.410  38.390  1.00  0.00            
ATOM   1555 1O78 ZnO     1      29.770  13.580  38.400  1.00  0.00            
ATOM   1556 2O78 ZnO     1      29.980  23.130  38.380  1.00  0.00            
ATOM   1557 3O78 ZnO     1       8.560   3.840  38.460  1.00  0.00            
ATOM   1558 5Zn7 ZnO     1      31.900   3.750  38.410  1.00  0.00            
ATOM   1559 6Zn7 ZnO     1      10.540  13.600  38.550  1.00  0.00            
ATOM   1560 7Zn7 ZnO     1      10.600  23.440  38.450  1.00  0.00            
ATOM   1561 8Zn7 ZnO     1      21.340  23.360  38.450  1.00  0.00            
ATOM   1562 9Zn7 ZnO     1      21.250  13.510  38.400  1.00  0.00            
ATOM   1563 0Zn7 ZnO     1      21.400   3.740  38.460  1.00  0.00            
ATOM   1564 1Zn7 ZnO     1      31.790  13.600  38.380  1.00  0.00            
ATOM   1565 2Zn7 ZnO     1      10.580   3.840  38.360  1.00  0.00            
ATOM   1566 3Zn7 ZnO     1       0.020  23.150  38.420  1.00  0.00            
ATOM   1567 4O78 ZnO     1      19.260  16.880  38.380  1.00  0.00            
ATOM   1568 5O78 ZnO     1       8.610  16.850  38.450  1.00  0.00            
ATOM   1569 6O78 ZnO     1      29.850  26.470  38.360  1.00  0.00            
ATOM   1570 7O78 ZnO     1      19.300  26.520  38.420  1.00  0.00            
ATOM   1571 8O78 ZnO     1      19.150   7.130  38.490  1.00  0.00            
ATOM   1572 9O78 ZnO     1      29.830  16.590  38.440  1.00  0.00            
ATOM   1573 0O79 ZnO     1       8.700   7.080  38.610  1.00  0.00            
ATOM   1574 1O79 ZnO     1       8.600  26.530  38.510  1.00  0.00            
ATOM   1575 2O79 ZnO     1      29.800   6.980  38.380  1.00  0.00            
ATOM   1576 4Zn7 ZnO     1      10.660  16.800  38.310  1.00  0.00            
ATOM   1577 5Zn7 ZnO     1      31.880  16.830  38.330  1.00  0.00            
ATOM   1578 6Zn7 ZnO     1      21.270  26.550  38.350  1.00  0.00            
ATOM   1579 7Zn7 ZnO     1      10.600   7.120  38.450  1.00  0.00            
ATOM   1580 8Zn7 ZnO     1      21.130   6.990  38.590  1.00  0.00            
ATOM   1581 9Zn7 ZnO     1      21.210  16.730  38.400  1.00  0.00            
ATOM   1582 0Zn7 ZnO     1      10.630  26.570  38.460  1.00  0.00            
ATOM   1583 1Zn7 ZnO     1      31.860  26.490  38.400  1.00  0.00            
ATOM   1584 2Zn7 ZnO     1      31.870   7.060  38.530  1.00  0.00            
ATOM   1585 3Zn7 ZnO     1      15.850  10.350  38.290  1.00  0.00            
ATOM   1586 4Zn7 ZnO     1       5.340  19.990  38.500  1.00  0.00            
ATOM   1587 5Zn7 ZnO     1      15.970  20.170  38.440  1.00  0.00            
ATOM   1588 6Zn7 ZnO     1      26.580  20.080  38.470  1.00  0.00            
ATOM   1589 7Zn7 ZnO     1      15.920   0.520  38.290  1.00  0.00            
ATOM   1590 8Zn7 ZnO     1      26.530  10.330  38.460  1.00  0.00            
ATOM   1591 9Zn7 ZnO     1       5.230  10.280  38.600  1.00  0.00            
ATOM   1592 0Zn8 ZnO     1       5.330   0.670  38.380  1.00  0.00            
ATOM   1593 1Zn8 ZnO     1      26.640   0.640  38.440  1.00  0.00            
ATOM   1594 3O79 ZnO     1       3.230   0.620  38.430  1.00  0.00            
ATOM   1595 4O79 ZnO     1      13.920   0.640  38.370  1.00  0.00            
ATOM   1596 5O79 ZnO     1       3.420  20.010  38.470  1.00  0.00            
ATOM   1597 6O79 ZnO     1      24.540  10.280  38.580  1.00  0.00            
ATOM   1598 7O79 ZnO     1      13.840  10.370  38.450  1.00  0.00            
ATOM   1599 8O79 ZnO     1      24.690  20.080  38.480  1.00  0.00            
ATOM   1600 9O79 ZnO     1      13.970  20.020  38.490  1.00  0.00            
ATOM   1601 0O80 ZnO     1       3.180  10.270  38.580  1.00  0.00            
ATOM   1602 1O80 ZnO     1      24.720   0.450  38.500  1.00  0.00            
ATOM   1603 2Zn8 ZnO     1      16.000  23.300  38.320  1.00  0.00            
ATOM   1604 3Zn8 ZnO     1      15.820  13.690  38.450  1.00  0.00            
ATOM   1605 4Zn8 ZnO     1       5.250  13.540  38.560  1.00  0.00            
ATOM   1606 5Zn8 ZnO     1      16.030   3.850  38.320  1.00  0.00            
ATOM   1607 6Zn8 ZnO     1      26.550  13.490  38.580  1.00  0.00            
ATOM   1608 7Zn8 ZnO     1       5.350  23.280  38.480  1.00  0.00            
ATOM   1609 8Zn8 ZnO     1      26.590  23.300  38.550  1.00  0.00            
ATOM   1610 9Zn8 ZnO     1      26.570   3.830  38.500  1.00  0.00            
ATOM   1611 0Zn8 ZnO     1       5.270   3.850  38.470  1.00  0.00            
ATOM   1612 2O80 ZnO     1      13.970  23.390  38.350  1.00  0.00            
ATOM   1613 3O80 ZnO     1       3.290   3.770  38.440  1.00  0.00            
ATOM   1614 4O80 ZnO     1      24.460  13.540  38.480  1.00  0.00            
ATOM   1615 5O80 ZnO     1       3.240  13.560  38.460  1.00  0.00            
ATOM   1616 6O80 ZnO     1      14.020   3.910  38.430  1.00  0.00            
ATOM   1617 7O80 ZnO     1      13.870  13.710  38.500  1.00  0.00            
ATOM   1618 8O80 ZnO     1      24.530  23.390  38.450  1.00  0.00            
ATOM   1619 9O80 ZnO     1      24.540   3.770  38.500  1.00  0.00            
ATOM   1620 0O81 ZnO     1       3.370  23.230  38.550  1.00  0.00            
ATOM   1621 1Zn8 ZnO     1       5.360  16.600  38.470  1.00  0.00            
ATOM   1622 2Zn8 ZnO     1      26.640  16.840  38.490  1.00  0.00            
ATOM   1623 3Zn8 ZnO     1      15.860  16.940  38.580  1.00  0.00            
ATOM   1624 4Zn8 ZnO     1      16.010  26.390  38.370  1.00  0.00            
ATOM   1625 5Zn8 ZnO     1      15.790   7.170  38.470  1.00  0.00            
ATOM   1626 6Zn8 ZnO     1      26.690   7.070  38.300  1.00  0.00            
ATOM   1627 7Zn8 ZnO     1       5.350  26.460  38.440  1.00  0.00            
ATOM   1628 8Zn8 ZnO     1       5.360   7.080  38.590  1.00  0.00            
ATOM   1629 9Zn8 ZnO     1      26.580  26.530  38.390  1.00  0.00            
ATOM   1630 1O81 ZnO     1       3.370  16.750  38.380  1.00  0.00            
ATOM   1631 2O81 ZnO     1      13.870   7.220  38.470  1.00  0.00            
ATOM   1632 3O81 ZnO     1      13.900  16.760  38.360  1.00  0.00            
ATOM   1633 4O81 ZnO     1      14.050  26.470  38.390  1.00  0.00            
ATOM   1634 5O81 ZnO     1      24.530  16.820  38.370  1.00  0.00            
ATOM   1635 6O81 ZnO     1      24.700   7.070  38.510  1.00  0.00            
ATOM   1636 7O81 ZnO     1      24.620  26.500  38.360  1.00  0.00            
ATOM   1637 8O81 ZnO     1       3.390  26.420  38.390  1.00  0.00            
ATOM   1638 9O81 ZnO     1       3.340   7.140  38.430  1.00  0.00            
ATOM   1639 0O82 ZnO     1       3.220  19.950  49.650  1.00  0.00            
ATOM   1640 1O82 ZnO     1      24.570  20.070  49.620  1.00  0.00            
ATOM   1641 2O82 ZnO     1      13.900   0.730  49.410  1.00  0.00            
ATOM   1642 3O82 ZnO     1       3.390  10.450  49.620  1.00  0.00            
ATOM   1643 4O82 ZnO     1      13.940  20.070  49.400  1.00  0.00            
ATOM   1644 5O82 ZnO     1      24.680   0.600  49.620  1.00  0.00            
ATOM   1645 6O82 ZnO     1       3.420   0.630  49.570  1.00  0.00            
ATOM   1646 7O82 ZnO     1      13.800  10.330  49.530  1.00  0.00            
ATOM   1647 8O82 ZnO     1      24.570  10.380  49.500  1.00  0.00            
ATOM   1648 0Zn8 ZnO     1       5.220   6.920  49.650  1.00  0.00            
ATOM   1649 1Zn8 ZnO     1      26.660  16.840  49.850  1.00  0.00            
ATOM   1650 2Zn8 ZnO     1      16.130  26.690  49.890  1.00  0.00            
ATOM   1651 3Zn8 ZnO     1       5.480  26.490  49.910  1.00  0.00            
ATOM   1652 4Zn8 ZnO     1      16.160   7.020  49.720  1.00  0.00            
ATOM   1653 5Zn8 ZnO     1       5.410  16.820  49.850  1.00  0.00            
ATOM   1654 6Zn8 ZnO     1      26.710  26.380  49.760  1.00  0.00            
ATOM   1655 7Zn8 ZnO     1      26.660   6.990  49.700  1.00  0.00            
ATOM   1656 8Zn8 ZnO     1      16.010  16.810  49.860  1.00  0.00            
ATOM   1657 9O82 ZnO     1       5.920  13.340  29.340  1.00  0.00            
ATOM   1658 0O83 ZnO     1      16.510  22.990  29.050  1.00  0.00            
ATOM   1659 1O83 ZnO     1      27.170  13.420  29.400  1.00  0.00            
ATOM   1660 2O83 ZnO     1      27.190  22.950  29.310  1.00  0.00            
ATOM   1661 3O83 ZnO     1       6.030  23.220  29.220  1.00  0.00            
ATOM   1662 4O83 ZnO     1      16.480  13.520  29.310  1.00  0.00            
ATOM   1663 5O83 ZnO     1      16.530   3.980  29.140  1.00  0.00            
ATOM   1664 6O83 ZnO     1       6.220   3.710  29.120  1.00  0.00            
ATOM   1665 7O83 ZnO     1      27.400   3.750  29.280  1.00  0.00            
ATOM   1666 9Zn8 ZnO     1      13.500   3.880  28.920  1.00  0.00            
ATOM   1667 0Zn8 ZnO     1      13.380  23.000  29.040  1.00  0.00            
ATOM   1668 1Zn8 ZnO     1      23.910  22.970  29.120  1.00  0.00            
ATOM   1669 2Zn8 ZnO     1       2.640  13.380  29.090  1.00  0.00            
ATOM   1670 3Zn8 ZnO     1      13.330  13.510  28.880  1.00  0.00            
ATOM   1671 4Zn8 ZnO     1      23.910  13.400  29.020  1.00  0.00            
ATOM   1672 5Zn8 ZnO     1       2.660  23.160  29.020  1.00  0.00            
ATOM   1673 6Zn8 ZnO     1      24.070   3.860  28.780  1.00  0.00            
ATOM   1674 7Zn8 ZnO     1       2.720   3.720  28.940  1.00  0.00            
ATOM   1675 8Zn8 ZnO     1      10.370  26.410  49.480  1.00  0.00            
ATOM   1676 9Zn8 ZnO     1      31.620  26.310  49.670  1.00  0.00            
ATOM   1677 0Zn8 ZnO     1      10.230  16.740  49.440  1.00  0.00            
ATOM   1678 1Zn8 ZnO     1      31.490   7.120  49.120  1.00  0.00            
ATOM   1679 2Zn8 ZnO     1      31.370  16.830  49.320  1.00  0.00            
ATOM   1680 3Zn8 ZnO     1      10.290   6.920  49.500  1.00  0.00            
ATOM   1681 4Zn8 ZnO     1      20.900   7.250  49.550  1.00  0.00            
ATOM   1682 5Zn8 ZnO     1      21.240  26.560  49.800  1.00  0.00            
ATOM   1683 6Zn8 ZnO     1      20.790  16.950  49.620  1.00  0.00            
ATOM   1684 8O83 ZnO     1       8.490  26.410  49.300  1.00  0.00            
ATOM   1685 9O83 ZnO     1      29.500  16.700  49.580  1.00  0.00            
ATOM   1686 0O84 ZnO     1      19.040   7.070  49.480  1.00  0.00            
ATOM   1687 1O84 ZnO     1      29.730  26.430  49.390  1.00  0.00            
ATOM   1688 2O84 ZnO     1      19.270  26.650  49.500  1.00  0.00            
ATOM   1689 3O84 ZnO     1       8.330  16.720  49.440  1.00  0.00            
ATOM   1690 4O84 ZnO     1       8.420   7.070  49.620  1.00  0.00            
ATOM   1691 5O84 ZnO     1      29.580   7.000  49.410  1.00  0.00            
ATOM   1692 6O84 ZnO     1      18.910  16.890  49.540  1.00  0.00            
ATOM   1693 7Zn8 ZnO     1      18.600   7.100  29.270  1.00  0.00            
ATOM   1694 8Zn8 ZnO     1      18.560  16.940  29.240  1.00  0.00            
ATOM   1695 9Zn8 ZnO     1       7.700  16.810  29.150  1.00  0.00            
ATOM   1696 0Zn8 ZnO     1      18.700  26.490  28.950  1.00  0.00            
ATOM   1697 1Zn8 ZnO     1      29.080  16.900  29.370  1.00  0.00            
ATOM   1698 2Zn8 ZnO     1       7.760  26.580  29.110  1.00  0.00            
ATOM   1699 3Zn8 ZnO     1       7.820   7.210  29.150  1.00  0.00            
ATOM   1700 4Zn8 ZnO     1      29.250   7.020  29.180  1.00  0.00            
ATOM   1701 5Zn8 ZnO     1      29.210  26.570  29.440  1.00  0.00            
ATOM   1702 7O84 ZnO     1      22.070   7.130  29.470  1.00  0.00            
ATOM   1703 8O84 ZnO     1      11.450   7.180  29.470  1.00  0.00            
ATOM   1704 9O84 ZnO     1      22.080  16.840  29.580  1.00  0.00            
ATOM   1705 0O85 ZnO     1      11.110  16.830  29.330  1.00  0.00            
ATOM   1706 1O85 ZnO     1       1.040  16.850  29.310  1.00  0.00            
ATOM   1707 2O85 ZnO     1      11.590  26.520  29.200  1.00  0.00            
ATOM   1708 3O85 ZnO     1      21.990  26.670  29.310  1.00  0.00            
ATOM   1709 4O85 ZnO     1       0.670   7.150  29.400  1.00  0.00            
ATOM   1710 5O85 ZnO     1       0.780  26.450  29.240  1.00  0.00            
ATOM   1711 6O85 ZnO     1      16.800  26.480  29.190  1.00  0.00            
ATOM   1712 7O85 ZnO     1      16.670  16.930  29.340  1.00  0.00            
ATOM   1713 8O85 ZnO     1       5.780  16.820  29.480  1.00  0.00            
ATOM   1714 9O85 ZnO     1      27.190  16.880  29.390  1.00  0.00            
ATOM   1715 0O86 ZnO     1      16.710   7.260  29.230  1.00  0.00            
ATOM   1716 1O86 ZnO     1      27.320   7.180  29.220  1.00  0.00            
ATOM   1717 2O86 ZnO     1       5.890   7.100  29.200  1.00  0.00            
ATOM   1718 3O86 ZnO     1       5.780  26.640  29.330  1.00  0.00            
ATOM   1719 4O86 ZnO     1      27.280  26.380  29.230  1.00  0.00            
ATOM   1720 6Zn8 ZnO     1      13.390   7.150  29.220  1.00  0.00            
ATOM   1721 7Zn8 ZnO     1      12.950  16.810  29.270  1.00  0.00            
ATOM   1722 8Zn8 ZnO     1       2.940  16.840  29.500  1.00  0.00            
ATOM   1723 9Zn8 ZnO     1      23.980  16.720  29.430  1.00  0.00            
ATOM   1724 0Zn8 ZnO     1      13.500  26.350  29.160  1.00  0.00            
ATOM   1725 1Zn8 ZnO     1      23.950   6.970  29.120  1.00  0.00            
ATOM   1726 2Zn8 ZnO     1      23.870  26.370  29.140  1.00  0.00            
ATOM   1727 3Zn8 ZnO     1       2.660  26.520  29.230  1.00  0.00            
ATOM   1728 4Zn8 ZnO     1       2.620   6.880  29.500  1.00  0.00            
ATOM   1729 5O86 ZnO     1       6.600   3.460  51.440  1.00  0.00            
ATOM   1730 6O86 ZnO     1      27.810  13.230  51.320  1.00  0.00            
ATOM   1731 7O86 ZnO     1      27.820   3.600  51.400  1.00  0.00            
ATOM   1732 8O86 ZnO     1      17.320  22.940  51.350  1.00  0.00            
ATOM   1733 9O86 ZnO     1      17.460  13.430  51.470  1.00  0.00            
ATOM   1734 0O87 ZnO     1      28.120  22.850  51.330  1.00  0.00            
ATOM   1735 1O87 ZnO     1      17.390   3.720  51.550  1.00  0.00            
ATOM   1736 2O87 ZnO     1       6.720  22.740  51.390  1.00  0.00            
ATOM   1737 3O87 ZnO     1       6.620  13.140  51.530  1.00  0.00            
ATOM   1738 4O87 ZnO     1      11.830   3.540  51.560  1.00  0.00            
ATOM   1739 5O87 ZnO     1      22.880  23.220  51.360  1.00  0.00            
ATOM   1740 6O87 ZnO     1      12.080  13.630  51.500  1.00  0.00            
ATOM   1741 7O87 ZnO     1      12.110  23.420  51.480  1.00  0.00            
ATOM   1742 8O87 ZnO     1       1.390   3.670  51.320  1.00  0.00            
ATOM   1743 9O87 ZnO     1       1.320  22.790  51.290  1.00  0.00            
ATOM   1744 0O88 ZnO     1      22.710   3.940  51.510  1.00  0.00            
ATOM   1745 1O88 ZnO     1       1.210  13.360  51.330  1.00  0.00            
ATOM   1746 2O88 ZnO     1      22.590  13.250  51.300  1.00  0.00            
ATOM   1747 3O88 ZnO     1      12.270   0.660  51.350  1.00  0.00            
ATOM   1748 4O88 ZnO     1       1.250  20.000  51.340  1.00  0.00            
ATOM   1749 5O88 ZnO     1       1.480   0.550  51.480  1.00  0.00            
ATOM   1750 6O88 ZnO     1      11.590  10.730  51.400  1.00  0.00            
ATOM   1751 7O88 ZnO     1       1.400  10.060  51.330  1.00  0.00            
ATOM   1752 8O88 ZnO     1      12.170  19.620  51.320  1.00  0.00            
ATOM   1753 9O88 ZnO     1      22.720  19.430  51.180  1.00  0.00            
ATOM   1754 0O89 ZnO     1      22.730   1.280  51.650  1.00  0.00            
ATOM   1755 1O89 ZnO     1      22.680  10.560  51.190  1.00  0.00            
ATOM   1756 2O89 ZnO     1      20.220  20.350  27.250  1.00  0.00            
ATOM   1757 3O89 ZnO     1       9.620  10.680  27.320  1.00  0.00            
ATOM   1758 4O89 ZnO     1      31.020  19.970  27.330  1.00  0.00            
ATOM   1759 5O89 ZnO     1      20.060   0.880  27.260  1.00  0.00            
ATOM   1760 6O89 ZnO     1       9.540  20.430  27.210  1.00  0.00            
ATOM   1761 7O89 ZnO     1       9.530   0.630  27.390  1.00  0.00            
ATOM   1762 8O89 ZnO     1      20.270   9.860  27.400  1.00  0.00            
ATOM   1763 9O89 ZnO     1      30.830  10.410  27.440  1.00  0.00            
ATOM   1764 0O90 ZnO     1      30.920   0.850  27.210  1.00  0.00            
ATOM   1765 1O90 ZnO     1      14.900   0.260  27.400  1.00  0.00            
ATOM   1766 2O90 ZnO     1      14.810  19.580  27.250  1.00  0.00            
ATOM   1767 3O90 ZnO     1       4.240  19.900  27.370  1.00  0.00            
ATOM   1768 4O90 ZnO     1      25.410  19.480  27.410  1.00  0.00            
ATOM   1769 5O90 ZnO     1      14.760  10.400  27.390  1.00  0.00            
ATOM   1770 6O90 ZnO     1       4.280   9.850  27.470  1.00  0.00            
ATOM   1771 7O90 ZnO     1      25.440   9.940  27.320  1.00  0.00            
ATOM   1772 8O90 ZnO     1      25.450   0.540  27.320  1.00  0.00            
ATOM   1773 9O90 ZnO     1       4.470   0.420  27.400  1.00  0.00            
ATOM   1774 0O91 ZnO     1       6.100  19.810  51.430  1.00  0.00            
ATOM   1775 1O91 ZnO     1      17.040  10.390  51.340  1.00  0.00            
ATOM   1776 2O91 ZnO     1      27.540   0.740  51.410  1.00  0.00            
ATOM   1777 3O91 ZnO     1      27.560  19.930  51.340  1.00  0.00            
ATOM   1778 4O91 ZnO     1       6.090  10.520  51.600  1.00  0.00            
ATOM   1779 5O91 ZnO     1      16.380  28.620  51.280  1.00  0.00            
ATOM   1780 6O91 ZnO     1       6.640   0.610  51.380  1.00  0.00            
ATOM   1781 7O91 ZnO     1      16.800  19.960  51.320  1.00  0.00            
ATOM   1782 8O91 ZnO     1      27.670  10.220  51.380  1.00  0.00            
ATOM   1783 9O91 ZnO     1      30.080  23.660  27.360  1.00  0.00            
ATOM   1784 0O92 ZnO     1       9.180  23.120  27.420  1.00  0.00            
ATOM   1785 1O92 ZnO     1       8.870  13.690  27.270  1.00  0.00            
ATOM   1786 2O92 ZnO     1      19.460  14.030  27.660  1.00  0.00            
ATOM   1787 3O92 ZnO     1      19.730  23.140  27.370  1.00  0.00            
ATOM   1788 4O92 ZnO     1      19.440   3.990  27.330  1.00  0.00            
ATOM   1789 5O92 ZnO     1       9.230   3.870  27.670  1.00  0.00            
ATOM   1790 6O92 ZnO     1      30.190  13.690  27.540  1.00  0.00            
ATOM   1791 7O92 ZnO     1      30.500   3.820  27.360  1.00  0.00            
ATOM   1792  H1  ZnO     1       6.700   2.530  51.740  1.00  0.00            
ATOM   1793  H2  ZnO     1      27.680   2.740  51.860  1.00  0.00            
ATOM   1794  H3  ZnO     1      28.050  22.030  51.850  1.00  0.00            
ATOM   1795  H4  ZnO     1       6.480  23.240  52.200  1.00  0.00            
ATOM   1796  H5  ZnO     1      17.350   4.520  52.110  1.00  0.00            
ATOM   1797  H6  ZnO     1      17.570  12.580  51.940  1.00  0.00            
ATOM   1798  H7  ZnO     1      27.890  12.300  51.610  1.00  0.00            
ATOM   1799  H8  ZnO     1      17.380  22.050  51.750  1.00  0.00            
ATOM   1800  H9  ZnO     1       6.560  12.170  51.690  1.00  0.00            
ATOM   1801  H10 ZnO     1      11.720   2.700  52.060  1.00  0.00            
ATOM   1802  H11 ZnO     1      22.890  24.060  51.870  1.00  0.00            
ATOM   1803  H12 ZnO     1      22.700   3.000  51.790  1.00  0.00            
ATOM   1804  H13 ZnO     1       1.400  12.430  51.590  1.00  0.00            
ATOM   1805  H14 ZnO     1       1.430   2.740  51.630  1.00  0.00            
ATOM   1806  H15 ZnO     1      11.890  22.680  52.080  1.00  0.00            
ATOM   1807  H16 ZnO     1       1.520  21.840  51.400  1.00  0.00            
ATOM   1808  H17 ZnO     1      22.640  12.290  51.460  1.00  0.00            
ATOM   1809  H18 ZnO     1      12.160  12.780  51.990  1.00  0.00            
ATOM   1810  H19 ZnO     1      13.120   0.470  50.900  1.00  0.00            
ATOM   1811  H20 ZnO     1      12.540  10.510  51.270  1.00  0.00            
ATOM   1812  H21 ZnO     1      23.440   0.610  51.740  1.00  0.00            
ATOM   1813  H22 ZnO     1       2.270  10.280  50.930  1.00  0.00            
ATOM   1814  H23 ZnO     1       2.390   0.680  51.130  1.00  0.00            
ATOM   1815  H24 ZnO     1      13.040  19.820  50.930  1.00  0.00            
ATOM   1816  H25 ZnO     1       2.120  19.870  50.920  1.00  0.00            
ATOM   1817  H26 ZnO     1      23.570  19.740  50.800  1.00  0.00            
ATOM   1818  H27 ZnO     1      23.520  10.560  50.680  1.00  0.00            
ATOM   1819  H28 ZnO     1      20.490   8.900  27.460  1.00  0.00            
ATOM   1820  H29 ZnO     1      20.210  21.180  26.740  1.00  0.00            
ATOM   1821  H30 ZnO     1       9.470  19.720  26.540  1.00  0.00            
ATOM   1822  H31 ZnO     1       9.640  11.530  26.830  1.00  0.00            
ATOM   1823  H32 ZnO     1      30.870  20.430  26.480  1.00  0.00            
ATOM   1824  H33 ZnO     1      30.640  10.790  26.550  1.00  0.00            
ATOM   1825  H34 ZnO     1       9.660   1.490  26.940  1.00  0.00            
ATOM   1826  H35 ZnO     1      20.110   0.210  26.550  1.00  0.00            
ATOM   1827  H36 ZnO     1      30.820   1.560  26.540  1.00  0.00            
ATOM   1828  H37 ZnO     1      14.580  19.330  26.330  1.00  0.00            
ATOM   1829  H38 ZnO     1       4.280  19.070  26.860  1.00  0.00            
ATOM   1830  H39 ZnO     1      14.600   9.840  26.600  1.00  0.00            
ATOM   1831  H40 ZnO     1      25.190  19.010  26.580  1.00  0.00            
ATOM   1832  H41 ZnO     1      25.360   9.130  26.770  1.00  0.00            
ATOM   1833  H42 ZnO     1       4.400   8.910  27.210  1.00  0.00            
ATOM   1834  H43 ZnO     1      25.180   1.090  26.550  1.00  0.00            
ATOM   1835  H44 ZnO     1      15.200  28.450  27.150  1.00  0.00            
ATOM   1836  H45 ZnO     1       4.350   0.130  26.470  1.00  0.00            
ATOM   1837  H46 ZnO     1       6.240  20.680  51.860  1.00  0.00            
ATOM   1838  H47 ZnO     1       5.630  10.080  52.340  1.00  0.00            
ATOM   1839  H48 ZnO     1      16.230  19.700  52.080  1.00  0.00            
ATOM   1840  H49 ZnO     1      26.990  20.010  52.130  1.00  0.00            
ATOM   1841  H50 ZnO     1      17.070   9.520  51.790  1.00  0.00            
ATOM   1842  H51 ZnO     1      16.170   0.010  52.100  1.00  0.00            
ATOM   1843  H52 ZnO     1      27.100   0.250  52.140  1.00  0.00            
ATOM   1844  H53 ZnO     1       6.620  28.930  51.990  1.00  0.00            
ATOM   1845  H54 ZnO     1      27.210   9.900  52.190  1.00  0.00            
ATOM   1846  H55 ZnO     1       8.660  14.560  26.870  1.00  0.00            
ATOM   1847  H56 ZnO     1      29.560  13.790  26.800  1.00  0.00            
ATOM   1848  H57 ZnO     1      19.040  13.700  26.830  1.00  0.00            
ATOM   1849  H58 ZnO     1       8.570   4.120  26.990  1.00  0.00            
ATOM   1850  H59 ZnO     1      19.450  23.960  26.910  1.00  0.00            
ATOM   1851  H60 ZnO     1       9.360  22.170  27.270  1.00  0.00            
ATOM   1852  H61 ZnO     1      19.430   3.060  27.010  1.00  0.00            
ATOM   1853  H62 ZnO     1      29.550  24.240  26.770  1.00  0.00            
ATOM   1854  H63 ZnO     1      30.000   4.370  26.720  1.00  0.00            
ATOM   1855  H64 ZnO     1       2.820  23.000  50.580  1.00  0.00            
ATOM   1856  H65 ZnO     1      24.150   3.870  50.550  1.00  0.00            
ATOM   1857  H66 ZnO     1      13.590  23.320  50.630  1.00  0.00            
ATOM   1858  H67 ZnO     1      24.260  23.280  50.560  1.00  0.00            
ATOM   1859  H68 ZnO     1       2.840   3.950  50.540  1.00  0.00            
ATOM   1860  H69 ZnO     1      24.020  13.600  50.390  1.00  0.00            
ATOM   1861  H70 ZnO     1      13.640   3.640  50.640  1.00  0.00            
ATOM   1862  H71 ZnO     1       2.660  13.720  50.610  1.00  0.00            
ATOM   1863  H72 ZnO     1      13.530  13.660  50.640  1.00  0.00            
ATOM   1864  H73 ZnO     1       8.260  23.430  50.730  1.00  0.00            
ATOM   1865  H74 ZnO     1       8.090  13.660  50.890  1.00  0.00            
ATOM   1866  H75 ZnO     1      18.910   4.060  50.630  1.00  0.00            
ATOM   1867  H76 ZnO     1      29.380  23.410  50.360  1.00  0.00            
ATOM   1868  H77 ZnO     1       8.300   3.930  50.670  1.00  0.00            
ATOM   1869  H78 ZnO     1      29.540   3.970  50.690  1.00  0.00            
ATOM   1870  H79 ZnO     1      19.080  23.380  50.620  1.00  0.00            
ATOM   1871  H80 ZnO     1      29.330  13.530  50.450  1.00  0.00            
ATOM   1872  H81 ZnO     1      18.890  13.800  50.570  1.00  0.00            
ATOM   1873  H82 ZnO     1       8.320   0.270  50.690  1.00  0.00            
ATOM   1874  H83 ZnO     1      29.430   0.400  50.640  1.00  0.00            
ATOM   1875  H84 ZnO     1       8.390  19.760  50.640  1.00  0.00            
ATOM   1876  H85 ZnO     1      29.590  10.000  50.570  1.00  0.00            
ATOM   1877  H86 ZnO     1      29.440  19.570  50.570  1.00  0.00            
ATOM   1878  H87 ZnO     1      19.040   0.340  50.730  1.00  0.00            
ATOM   1879  H88 ZnO     1       8.280  10.170  50.620  1.00  0.00            
ATOM   1880  H89 ZnO     1      18.900  10.270  50.840  1.00  0.00            
ATOM   1881  H90 ZnO     1      18.890  19.840  50.660  1.00  0.00            
ATOM   1882  H91 ZnO     1      21.740  10.430  28.180  1.00  0.00            
ATOM   1883  H92 ZnO     1       0.330  20.060  28.410  1.00  0.00            
ATOM   1884  H93 ZnO     1      21.440  20.060  28.200  1.00  0.00            
ATOM   1885  H94 ZnO     1      11.020  20.140  28.070  1.00  0.00            
ATOM   1886  H95 ZnO     1       0.360  10.290  28.220  1.00  0.00            
ATOM   1887  H96 ZnO     1      10.950  10.550  28.400  1.00  0.00            
ATOM   1888  H97 ZnO     1      11.110   0.710  28.150  1.00  0.00            
ATOM   1889  H98 ZnO     1      21.670   0.710  28.060  1.00  0.00            
ATOM   1890  H99 ZnO     1       0.400   0.750  28.130  1.00  0.00            
ATOM   1891 0H10 ZnO     1      27.350  19.810  28.130  1.00  0.00            
ATOM   1892 1H10 ZnO     1      16.520  19.610  28.020  1.00  0.00            
ATOM   1893 2H10 ZnO     1       5.700  10.170  28.150  1.00  0.00            
ATOM   1894 3H10 ZnO     1      16.530  10.530  28.030  1.00  0.00            
ATOM   1895 4H10 ZnO     1      27.090  10.300  28.090  1.00  0.00            
ATOM   1896 5H10 ZnO     1       5.770  19.950  28.080  1.00  0.00            
ATOM   1897 6H10 ZnO     1      16.430   0.770  28.200  1.00  0.00            
ATOM   1898 7H10 ZnO     1       6.020   0.510  28.280  1.00  0.00            
ATOM   1899 8H10 ZnO     1      27.050   0.440  28.040  1.00  0.00            
ATOM   1900 9H10 ZnO     1       2.840  17.230  50.850  1.00  0.00            
ATOM   1901 0H11 ZnO     1      24.050  17.280  50.900  1.00  0.00            
ATOM   1902 1H11 ZnO     1       2.650   7.600  50.910  1.00  0.00            
ATOM   1903 2H11 ZnO     1      13.540   7.260  50.620  1.00  0.00            
ATOM   1904 3H11 ZnO     1      13.150  17.060  50.730  1.00  0.00            
ATOM   1905 4H11 ZnO     1      13.490  26.860  50.980  1.00  0.00            
ATOM   1906 5H11 ZnO     1      24.030   7.600  50.720  1.00  0.00            
ATOM   1907 6H11 ZnO     1       2.750  26.840  50.700  1.00  0.00            
ATOM   1908 7H11 ZnO     1      24.060  26.790  50.690  1.00  0.00            
ATOM   1909 8H11 ZnO     1      21.260  23.400  28.180  1.00  0.00            
ATOM   1910 9H11 ZnO     1      10.700  13.870  27.900  1.00  0.00            
ATOM   1911 0H12 ZnO     1      31.890  13.850  28.020  1.00  0.00            
ATOM   1912 1H12 ZnO     1      21.250  14.140  28.090  1.00  0.00            
ATOM   1913 2H12 ZnO     1      10.770  23.510  28.110  1.00  0.00            
ATOM   1914 3H12 ZnO     1      10.730   4.250  28.170  1.00  0.00            
ATOM   1915 4H12 ZnO     1      21.300   4.260  28.070  1.00  0.00            
ATOM   1916 5H12 ZnO     1      31.800  23.630  27.960  1.00  0.00            
ATOM   1917 6H12 ZnO     1       0.090   4.300  28.060  1.00  0.00            
ATOM   1918  CL   CL     2       7.940  16.990  26.700  1.00  0.00            
ATOM   1919  CL   CL     3       6.180  26.780  52.140  1.00  0.00            
ATOM   1920  CL   CL     4      16.740   7.390  52.070  1.00  0.00            
ATOM   1921  CL   CL     5      22.400  26.540  51.940  1.00  0.00            
ATOM   1922  CL   CL     6      24.380   6.550  26.670  1.00  0.00            
ATOM   1923  CL   CL     7      19.090  26.340  26.580  1.00  0.00            
TER
ENDMDL
