# Supplementary material for: Ab Initio Derived Classical Force Field for Molecular Dynamics Simulations of ZnO Surfaces in Biological Environment
Source: J Phys Chem A. 2023 Jun 14;127(25):5446–57. doi: 10.1021/acs.jpca.3c00424 (PMC10316393; doi:10.1021/acs.jpca.3c00424)
Supplement: Supplementary file 2 — jp3c00424_si_002.zip [file jp3c00424_si_002.zip › ZnO_FF/pdb-files/1-210-small-NB.pdb]

TITLE     Generated by flesh-out from output.pdb
REMARK    THIS IS A SIMULATION BOX
CRYST1   11.374   10.646   36.180  90.00  90.00  90.00 P 1           1
MODEL        1
ATOM      1  ZnA H20O    1       4.580   6.680  12.030  1.00  0.00            
ATOM      2  ZnA H20O    1       7.110   9.090  12.340  1.00  0.00            
ATOM      3  ZnA H20O    1       9.680   3.700  23.830  1.00  0.00            
ATOM      4  OB  H20O    1       6.670   7.130  12.370  1.00  0.00            
ATOM      5  OB  H20O    1       4.690   4.590  12.330  1.00  0.00            
ATOM      6  OB  H20O    1       5.020   9.800  12.400  1.00  0.00            
ATOM      7  OB  H20O    1       7.750   4.240  23.750  1.00  0.00            
ATOM      8  OB  H20O    1       9.490   1.600  23.760  1.00  0.00            
ATOM      9  ZnA H20O    1       1.820   6.500  24.070  1.00  0.00            
ATOM     10  ZnA H20O    1       4.840   1.220  12.200  1.00  0.00            
ATOM     11  ZnA H20O    1       6.860   3.730  12.020  1.00  0.00            
ATOM     12  ZnA H20O    1       7.580   6.270  24.090  1.00  0.00            
ATOM     13  ZnA H20O    1       7.500   1.000  24.070  1.00  0.00            
ATOM     14  OB  H20O    1       3.820   6.990  23.750  1.00  0.00            
ATOM     15  ZnA H20O    1       9.370   8.910  23.890  1.00  0.00            
ATOM     16  ZnA H20O    1       1.220   3.860  12.200  1.00  0.00            
ATOM     17  OB  H20O    1       1.900   4.520  23.820  1.00  0.00            
ATOM     18  OB  H20O    1       1.050   1.720  12.150  1.00  0.00            
ATOM     19  OB  H20O    1       2.130   9.820  23.860  1.00  0.00            
ATOM     20  OB  H20O    1      10.490   9.720  12.550  1.00  0.00            
ATOM     21  ZnA H20O    1       3.950   3.780  13.940  1.00  0.00            
ATOM     22  OA  H20O    1      10.310   4.380  22.140  1.00  0.00            
ATOM     23  OA  H20O    1       3.870   1.690  13.830  1.00  0.00            
ATOM     24  OA  H20O    1       3.840   7.110  13.880  1.00  0.00            
ATOM     25  OA  H20O    1       7.660   9.730  14.040  1.00  0.00            
ATOM     26  ZnA H20O    1       3.770   9.080  13.880  1.00  0.00            
ATOM     27  ZnA H20O    1       6.540   3.780  22.160  1.00  0.00            
ATOM     28  OA  H20O    1       1.080   7.120  22.320  1.00  0.00            
ATOM     29  ZnA H20O    1       7.560   6.340  14.030  1.00  0.00            
ATOM     30  ZnA H20O    1      10.510   1.020  22.070  1.00  0.00            
ATOM     31  OA  H20O    1       6.780   6.980  22.210  1.00  0.00            
ATOM     32  OA  H20O    1       7.630   4.240  13.780  1.00  0.00            
ATOM     33  OA  H20O    1      10.370   9.710  22.340  1.00  0.00            
ATOM     34  OA  H20O    1       6.680   1.780  22.150  1.00  0.00            
ATOM     35  ZnA H20O    1       4.850   6.350  22.170  1.00  0.00            
ATOM     36  ZnA H20O    1       0.850   3.770  22.150  1.00  0.00            
ATOM     37  OA  H20O    1       1.980   4.380  14.020  1.00  0.00            
ATOM     38  ZnA H20O    1       2.010   1.200  13.950  1.00  0.00            
ATOM     39  ZnA H20O    1       0.830   9.010  22.230  1.00  0.00            
ATOM     40  ZnA H20O    1      10.450   6.410  22.230  1.00  0.00            
ATOM     41  ZnA H20O    1       7.740   1.190  13.870  1.00  0.00            
ATOM     42  ZnA H20O    1       9.540   8.830  14.010  1.00  0.00            
ATOM     43  ZnA H20O    1       6.710   8.990  22.270  1.00  0.00            
ATOM     44  OA  H20O    1       4.690   4.450  22.320  1.00  0.00            
ATOM     45  OA  H20O    1       0.940   1.750  22.270  1.00  0.00            
ATOM     46  OA  H20O    1       1.960   9.750  13.900  1.00  0.00            
ATOM     47  OA  H20O    1       9.620   1.950  13.930  1.00  0.00            
ATOM     48  OA  H20O    1       4.850   9.800  22.230  1.00  0.00            
ATOM     49  ZnA H20O    1       9.570   3.950  13.710  1.00  0.00            
ATOM     50  ZnA H20O    1       2.000   6.330  13.870  1.00  0.00            
ATOM     51  OA  H20O    1       9.400   6.860  13.850  1.00  0.00            
ATOM     52  ZnA H20O    1       4.750   1.220  22.230  1.00  0.00            
ATOM     53  OA  H20O    1       4.790   4.470  15.540  1.00  0.00            
ATOM     54  ZnA H20O    1       4.750   6.420  15.540  1.00  0.00            
ATOM     55  ZnA H20O    1       9.560   3.770  20.510  1.00  0.00            
ATOM     56  ZnA H20O    1       6.510   9.100  15.550  1.00  0.00            
ATOM     57  OA  H20O    1       4.710   9.760  15.680  1.00  0.00            
ATOM     58  OA  H20O    1       6.610   7.040  15.630  1.00  0.00            
ATOM     59  ZnA H20O    1       4.680   1.030  15.520  1.00  0.00            
ATOM     60  OA  H20O    1       7.630   4.500  20.560  1.00  0.00            
ATOM     61  OA  H20O    1       9.500   1.800  20.490  1.00  0.00            
ATOM     62  ZnA H20O    1       6.870   3.710  15.540  1.00  0.00            
ATOM     63  ZnA H20O    1       7.760   6.480  20.560  1.00  0.00            
ATOM     64  ZnA H20O    1       2.010   6.500  20.560  1.00  0.00            
ATOM     65  ZnA H20O    1       7.620   1.020  20.650  1.00  0.00            
ATOM     66  ZnA H20O    1       9.460   9.190  20.550  1.00  0.00            
ATOM     67  OA  H20O    1       9.730   7.230  20.530  1.00  0.00            
ATOM     68  OA  H20O    1       3.870   7.090  20.580  1.00  0.00            
ATOM     69  OA  H20O    1       6.690   1.660  15.560  1.00  0.00            
ATOM     70  OA  H20O    1       1.860   4.430  20.520  1.00  0.00            
ATOM     71  OA  H20O    1       0.970   1.720  15.580  1.00  0.00            
ATOM     72  ZnA H20O    1       0.930   3.680  15.640  1.00  0.00            
ATOM     73  OA  H20O    1       7.520   9.650  20.430  1.00  0.00            
ATOM     74  OA  H20O    1       2.000   9.740  20.610  1.00  0.00            
ATOM     75  OA  H20O    1      10.540   9.610  15.630  1.00  0.00            
ATOM     76  ZnA H20O    1       3.830   9.000  20.660  1.00  0.00            
ATOM     77  ZnA H20O    1       3.780   3.850  20.510  1.00  0.00            
ATOM     78  ZnA H20O    1      10.310   1.040  15.540  1.00  0.00            
ATOM     79  ZnA H20O    1       2.000   1.030  20.410  1.00  0.00            
ATOM     80  ZnA H20O    1       1.040   9.160  15.690  1.00  0.00            
ATOM     81  OA  H20O    1      10.390   4.390  15.510  1.00  0.00            
ATOM     82  OA  H20O    1       1.120   7.050  15.690  1.00  0.00            
ATOM     83  OA  H20O    1       3.870   1.770  20.580  1.00  0.00            
ATOM     84  ZnA H20O    1      10.560   6.350  15.700  1.00  0.00            
ATOM     85  ZnA H20O    1       3.860   3.850  17.200  1.00  0.00            
ATOM     86  ZnA H20O    1       6.680   3.800  18.930  1.00  0.00            
ATOM     87  OA  H20O    1       3.870   7.180  17.200  1.00  0.00            
ATOM     88  ZnA H20O    1       7.600   6.350  17.320  1.00  0.00            
ATOM     89  OA  H20O    1       6.760   7.080  18.850  1.00  0.00            
ATOM     90  OA  H20O    1       7.560   4.400  17.220  1.00  0.00            
ATOM     91  OA  H20O    1      10.450   4.420  18.850  1.00  0.00            
ATOM     92  OA  H20O    1       7.590   9.820  17.230  1.00  0.00            
ATOM     93  OA  H20O    1       3.910   1.790  17.170  1.00  0.00            
ATOM     94  ZnA H20O    1       3.820   9.140  17.260  1.00  0.00            
ATOM     95  ZnA H20O    1       4.830   6.410  18.820  1.00  0.00            
ATOM     96  OA  H20O    1       6.710   1.830  18.950  1.00  0.00            
ATOM     97  ZnA H20O    1      10.450   1.290  18.890  1.00  0.00            
ATOM     98  OA  H20O    1       1.080   7.060  18.960  1.00  0.00            
ATOM     99  ZnA H20O    1       7.590   1.170  17.300  1.00  0.00            
ATOM    100  ZnA H20O    1      10.610   6.460  18.980  1.00  0.00            
ATOM    101  OA  H20O    1      10.550   9.770  18.860  1.00  0.00            
ATOM    102  ZnA H20O    1       0.970   3.810  18.930  1.00  0.00            
ATOM    103  ZnA H20O    1       6.710   9.020  18.720  1.00  0.00            
ATOM    104  OA  H20O    1       2.010   4.410  17.300  1.00  0.00            
ATOM    105  OA  H20O    1       4.830   4.450  18.920  1.00  0.00            
ATOM    106  ZnA H20O    1       2.010   1.290  17.200  1.00  0.00            
ATOM    107  ZnA H20O    1       0.960   9.120  18.940  1.00  0.00            
ATOM    108  ZnA H20O    1       9.510   9.140  17.250  1.00  0.00            
ATOM    109  OA  H20O    1       4.800   9.740  18.920  1.00  0.00            
ATOM    110  OA  H20O    1       9.470   1.710  17.220  1.00  0.00            
ATOM    111  ZnA H20O    1       9.450   3.770  17.230  1.00  0.00            
ATOM    112  OA  H20O    1       1.010   1.790  18.900  1.00  0.00            
ATOM    113  OA  H20O    1       1.940   9.820  17.360  1.00  0.00            
ATOM    114  ZnA H20O    1       2.010   6.350  17.380  1.00  0.00            
ATOM    115  ZnA H20O    1       4.850   1.110  18.820  1.00  0.00            
ATOM    116  OA  H20O    1       9.560   6.970  17.300  1.00  0.00            
ATOM    117  OC  H20O    1       6.660   1.790  12.250  1.00  0.00            
ATOM    118  OC  H20O    1       9.360   6.970  23.790  1.00  0.00            
ATOM    119  OC  H20O    1       7.600   9.670  23.850  1.00  0.00            
ATOM    120  ZnB H20O    1       3.950   9.120  23.750  1.00  0.00            
ATOM    121  ZnB H20O    1      10.360   1.190  12.370  1.00  0.00            
ATOM    122  ZnB H20O    1       3.770   3.940  24.100  1.00  0.00            
ATOM    123  OC  H20O    1      10.780   4.420  12.240  1.00  0.00            
ATOM    124  ZnB H20O    1       1.750   1.110  24.090  1.00  0.00            
ATOM    125  ZnB H20O    1       1.070   9.010  12.350  1.00  0.00            
ATOM    126  OC  H20O    1       3.570   1.880  23.910  1.00  0.00            
ATOM    127  ZnB H20O    1      10.610   6.390  12.240  1.00  0.00            
ATOM    128  OC  H20O    1       1.090   7.070  12.230  1.00  0.00            
ATOM    129  OH  H20O    1       4.020   8.130  10.640  1.00  0.00            
ATOM    130  OH  H20O    1       8.470   9.220  10.910  1.00  0.00            
ATOM    131  OH  H20O    1      11.090   4.290  25.100  1.00  0.00            
ATOM    132  OH  H20O    1       1.500   7.850  25.480  1.00  0.00            
ATOM    133  OH  H20O    1       3.710   1.770  10.590  1.00  0.00            
ATOM    134  OH  H20O    1       7.220   5.060  10.760  1.00  0.00            
ATOM    135  OH  H20O    1       6.060   6.450  25.200  1.00  0.00            
ATOM    136  OH  H20O    1       7.160   1.870  25.660  1.00  0.00            
ATOM    137  OH  H20O    1      10.280   9.450  25.600  1.00  0.00            
ATOM    138  OH  H20O    1       2.600   4.050  10.850  1.00  0.00            
ATOM    139  HA  H20O    1       4.490   7.900   9.800  1.00  0.00            
ATOM    140  HA  H20O    1       8.230   9.820  10.120  1.00  0.00            
ATOM    141  HA  H20O    1      11.140   3.760  25.950  1.00  0.00            
ATOM    142  HA  H20O    1       0.580   7.750  25.830  1.00  0.00            
ATOM    143  HA  H20O    1       3.290   2.670  10.670  1.00  0.00            
ATOM    144  HA  H20O    1       8.060   4.880  10.310  1.00  0.00            
ATOM    145  HA  H20O    1       6.170   7.080  25.940  1.00  0.00            
ATOM    146  HA  H20O    1       6.410   2.410  25.570  1.00  0.00            
ATOM    147  HA  H20O    1       9.610   9.340  26.350  1.00  0.00            
ATOM    148  HA  H20O    1       2.410   4.890  10.320  1.00  0.00            
ATOM    149  HA  H20O    1       7.030   6.510  11.620  1.00  0.00            
ATOM    150  HA  H20O    1       3.950   4.200  11.740  1.00  0.00            
ATOM    151  HA  H20O    1       4.680   9.360  11.570  1.00  0.00            
ATOM    152  HA  H20O    1       7.390   3.740  24.480  1.00  0.00            
ATOM    153  HA  H20O    1      10.190   1.370  24.410  1.00  0.00            
ATOM    154  HA  H20O    1       4.370   6.780  24.510  1.00  0.00            
ATOM    155  HA  H20O    1       1.140   4.360  24.550  1.00  0.00            
ATOM    156  HA  H20O    1       1.360   1.230  11.390  1.00  0.00            
ATOM    157  HA  H20O    1       1.790   9.260  24.670  1.00  0.00            
ATOM    158  HA  H20O    1       9.920   9.470  11.710  1.00  0.00            
ATOM    159  OW  SOL     2       2.300   6.280   1.130  1.00  0.00            
ATOM    160  HW1 SOL     2       1.370   6.260   1.500  1.00  0.00            
ATOM    161  HW2 SOL     2       2.310   5.890   0.210  1.00  0.00            
ATOM    162  OW  SOL     3       0.190   3.680   6.470  1.00  0.00            
ATOM    163  HW1 SOL     3      -0.630   4.110   6.860  1.00  0.00            
ATOM    164  HW2 SOL     3      -0.090   2.950   5.840  1.00  0.00            
ATOM    165  OW  SOL     4       7.680  11.440  10.230  1.00  0.00            
ATOM    166  HW1 SOL     4       6.900  11.610  10.830  1.00  0.00            
ATOM    167  HW2 SOL     4       8.020  12.310   9.870  1.00  0.00            
ATOM    168  OW  SOL     5       6.850  10.120   6.650  1.00  0.00            
ATOM    169  HW1 SOL     5       7.540   9.960   7.350  1.00  0.00            
ATOM    170  HW2 SOL     5       6.120  10.690   7.030  1.00  0.00            
ATOM    171  OW  SOL     6       2.400  10.910   8.860  1.00  0.00            
ATOM    172  HW1 SOL     6       2.540  10.070   9.380  1.00  0.00            
ATOM    173  HW2 SOL     6       1.850  11.550   9.410  1.00  0.00            
ATOM    174  OW  SOL     7       1.220   6.430   5.630  1.00  0.00            
ATOM    175  HW1 SOL     7       0.770   5.550   5.800  1.00  0.00            
ATOM    176  HW2 SOL     7       1.210   6.970   6.470  1.00  0.00            
ATOM    177  OW  SOL     8       6.130  13.650   7.260  1.00  0.00            
ATOM    178  HW1 SOL     8       5.640  12.780   7.350  1.00  0.00            
ATOM    179  HW2 SOL     8       5.900  14.080   6.390  1.00  0.00            
ATOM    180  OW  SOL     9       8.090   0.040   5.020  1.00  0.00            
ATOM    181  HW1 SOL     9       8.490   0.950   4.930  1.00  0.00            
ATOM    182  HW2 SOL     9       7.090   0.120   5.080  1.00  0.00            
ATOM    183  OW  SOL    10       5.980   7.290   2.700  1.00  0.00            
ATOM    184  HW1 SOL    10       6.220   7.980   2.020  1.00  0.00            
ATOM    185  HW2 SOL    10       5.200   7.620   3.240  1.00  0.00            
ATOM    186  OW  SOL    11      10.410   7.010   4.290  1.00  0.00            
ATOM    187  HW1 SOL    11      10.670   6.970   5.250  1.00  0.00            
ATOM    188  HW2 SOL    11       9.560   6.500   4.150  1.00  0.00            
ATOM    189  OW  SOL    12       0.760   8.110   7.890  1.00  0.00            
ATOM    190  HW1 SOL    12       1.750   7.990   7.980  1.00  0.00            
ATOM    191  HW2 SOL    12       0.520   9.060   8.100  1.00  0.00            
ATOM    192  OW  SOL    13       8.650   3.480   1.950  1.00  0.00            
ATOM    193  HW1 SOL    13       9.240   4.110   1.460  1.00  0.00            
ATOM    194  HW2 SOL    13       8.840   2.540   1.660  1.00  0.00            
ATOM    195  OW  SOL    14       3.820   7.000   4.800  1.00  0.00            
ATOM    196  HW1 SOL    14       4.270   6.100   4.770  1.00  0.00            
ATOM    197  HW2 SOL    14       2.880   6.890   5.130  1.00  0.00            
ATOM    198  OW  SOL    15       6.140   1.220   1.170  1.00  0.00            
ATOM    199  HW1 SOL    15       7.120   1.000   1.240  1.00  0.00            
ATOM    200  HW2 SOL    15       5.830   1.050   0.240  1.00  0.00            
ATOM    201  OW  SOL    16       9.220   5.030   8.990  1.00  0.00            
ATOM    202  HW1 SOL    16       8.970   4.940   8.030  1.00  0.00            
ATOM    203  HW2 SOL    16       9.700   4.210   9.300  1.00  0.00            
ATOM    204  OW  SOL    17       5.390   0.640   5.120  1.00  0.00            
ATOM    205  HW1 SOL    17       4.580   0.650   5.700  1.00  0.00            
ATOM    206  HW2 SOL    17       5.420   1.470   4.570  1.00  0.00            
ATOM    207  OW  SOL    18      14.340  11.880   0.410  1.00  0.00            
ATOM    208  HW1 SOL    18      14.660  11.120   0.980  1.00  0.00            
ATOM    209  HW2 SOL    18      13.420  12.150   0.710  1.00  0.00            
ATOM    210  OW  SOL    19       9.350   2.360   4.800  1.00  0.00            
ATOM    211  HW1 SOL    19       8.870   2.770   4.020  1.00  0.00            
ATOM    212  HW2 SOL    19      10.340   2.340   4.610  1.00  0.00            
ATOM    213  OW  SOL    20      10.320   5.490   0.160  1.00  0.00            
ATOM    214  HW1 SOL    20       9.910   6.310  -0.230  1.00  0.00            
ATOM    215  HW2 SOL    20      10.960   5.750   0.890  1.00  0.00            
ATOM    216  OW  SOL    21       8.660   4.540   6.420  1.00  0.00            
ATOM    217  HW1 SOL    21       8.340   5.260   5.800  1.00  0.00            
ATOM    218  HW2 SOL    21       8.900   3.730   5.890  1.00  0.00            
ATOM    219  OW  SOL    22      10.170   0.390   7.530  1.00  0.00            
ATOM    220  HW1 SOL    22       9.450   0.440   6.840  1.00  0.00            
ATOM    221  HW2 SOL    22       9.930  -0.300   8.220  1.00  0.00            
ATOM    222  OW  SOL    23       5.270   2.560   3.280  1.00  0.00            
ATOM    223  HW1 SOL    23       5.540   1.970   2.530  1.00  0.00            
ATOM    224  HW2 SOL    23       5.270   3.510   2.970  1.00  0.00            
ATOM    225  OW  SOL    24       5.660   5.370   8.650  1.00  0.00            
ATOM    226  HW1 SOL    24       5.780   6.030   7.910  1.00  0.00            
ATOM    227  HW2 SOL    24       6.120   5.710   9.480  1.00  0.00            
ATOM    228  OW  SOL    25      12.090   5.250   2.750  1.00  0.00            
ATOM    229  HW1 SOL    25      12.220   4.410   3.290  1.00  0.00            
ATOM    230  HW2 SOL    25      11.800   5.990   3.350  1.00  0.00            
ATOM    231  OW  SOL    26       3.070   0.630   6.180  1.00  0.00            
ATOM    232  HW1 SOL    26       2.960   1.570   6.510  1.00  0.00            
ATOM    233  HW2 SOL    26       3.020   0.000   6.950  1.00  0.00            
ATOM    234  OW  SOL    27      10.230   7.660   9.660  1.00  0.00            
ATOM    235  HW1 SOL    27      10.380   7.870  10.620  1.00  0.00            
ATOM    236  HW2 SOL    27       9.930   6.710   9.570  1.00  0.00            
ATOM    237  OW  SOL    28      10.680  13.330   8.490  1.00  0.00            
ATOM    238  HW1 SOL    28      10.750  12.490   7.940  1.00  0.00            
ATOM    239  HW2 SOL    28      11.300  14.020   8.130  1.00  0.00            
ATOM    240  OW  SOL    29       0.080  13.260   2.000  1.00  0.00            
ATOM    241  HW1 SOL    29      -0.850  13.470   1.690  1.00  0.00            
ATOM    242  HW2 SOL    29       0.180  12.270   2.130  1.00  0.00            
ATOM    243  OW  SOL    30       8.150   5.720   3.250  1.00  0.00            
ATOM    244  HW1 SOL    30       8.220   4.830   2.790  1.00  0.00            
ATOM    245  HW2 SOL    30       7.210   6.060   3.170  1.00  0.00            
ATOM    246  OW  SOL    31       4.730   5.000   1.910  1.00  0.00            
ATOM    247  HW1 SOL    31       5.340   5.800   1.950  1.00  0.00            
ATOM    248  HW2 SOL    31       3.780   5.310   1.980  1.00  0.00            
ATOM    249  OW  SOL    32      13.020   8.550   3.090  1.00  0.00            
ATOM    250  HW1 SOL    32      12.160   8.240   3.510  1.00  0.00            
ATOM    251  HW2 SOL    32      12.980   8.410   2.100  1.00  0.00            
ATOM    252  OW  SOL    33       9.030   0.860   1.330  1.00  0.00            
ATOM    253  HW1 SOL    33       9.540   0.870   0.470  1.00  0.00            
ATOM    254  HW2 SOL    33       9.590   0.440   2.040  1.00  0.00            
ATOM    255  OW  SOL    34       2.630   3.260   7.200  1.00  0.00            
ATOM    256  HW1 SOL    34       1.840   3.770   6.860  1.00  0.00            
ATOM    257  HW2 SOL    34       2.540   3.110   8.180  1.00  0.00            
ATOM    258  OW  SOL    35       9.160   9.100   2.910  1.00  0.00            
ATOM    259  HW1 SOL    35       9.790   9.480   2.230  1.00  0.00            
ATOM    260  HW2 SOL    35       9.560   8.270   3.300  1.00  0.00            
ATOM    261  OW  SOL    36       0.750   3.450   0.330  1.00  0.00            
ATOM    262  HW1 SOL    36      -0.170   3.170   0.040  1.00  0.00            
ATOM    263  HW2 SOL    36       1.060   4.220  -0.230  1.00  0.00            
ATOM    264  OW  SOL    37       5.940   7.450   6.520  1.00  0.00            
ATOM    265  HW1 SOL    37       6.440   8.300   6.330  1.00  0.00            
ATOM    266  HW2 SOL    37       5.060   7.470   6.040  1.00  0.00            
ATOM    267  OW  SOL    38      10.830   9.840   0.870  1.00  0.00            
ATOM    268  HW1 SOL    38      10.600  10.370   0.050  1.00  0.00            
ATOM    269  HW2 SOL    38      11.640   9.280   0.680  1.00  0.00            
ATOM    270  OW  SOL    39       0.790  12.400   6.530  1.00  0.00            
ATOM    271  HW1 SOL    39       0.780  11.930   7.410  1.00  0.00            
ATOM    272  HW2 SOL    39       1.610  12.120   6.020  1.00  0.00            
ATOM    273  OW  SOL    40       4.280   4.240   5.200  1.00  0.00            
ATOM    274  HW1 SOL    40       4.580   3.520   4.580  1.00  0.00            
ATOM    275  HW2 SOL    40       3.890   3.840   6.030  1.00  0.00            
ATOM    276  OW  SOL    41       0.390  10.770   3.000  1.00  0.00            
ATOM    277  HW1 SOL    41       1.380  10.660   2.910  1.00  0.00            
ATOM    278  HW2 SOL    41      -0.010   9.910   3.320  1.00  0.00            
ATOM    279  OW  SOL    42       2.250   2.750  28.580  1.00  0.00            
ATOM    280  HW1 SOL    42       2.600   2.580  29.500  1.00  0.00            
ATOM    281  HW2 SOL    42       1.370   2.300  28.460  1.00  0.00            
ATOM    282  OW  SOL    43       7.680  11.440  28.850  1.00  0.00            
ATOM    283  HW1 SOL    43       6.900  11.610  29.450  1.00  0.00            
ATOM    284  HW2 SOL    43       8.020  12.310  28.490  1.00  0.00            
ATOM    285  OW  SOL    44       8.500   7.980  36.850  1.00  0.00            
ATOM    286  HW1 SOL    44       8.460   8.740  37.500  1.00  0.00            
ATOM    287  HW2 SOL    44       8.720   8.340  35.940  1.00  0.00            
ATOM    288  OW  SOL    45       4.380   3.920  33.610  1.00  0.00            
ATOM    289  HW1 SOL    45       5.200   3.360  33.700  1.00  0.00            
ATOM    290  HW2 SOL    45       3.570   3.340  33.650  1.00  0.00            
ATOM    291  OW  SOL    46       2.400  10.910  27.480  1.00  0.00            
ATOM    292  HW1 SOL    46       2.540  10.070  28.000  1.00  0.00            
ATOM    293  HW2 SOL    46       1.850  11.550  28.030  1.00  0.00            
ATOM    294  OW  SOL    47       1.130   7.370  34.590  1.00  0.00            
ATOM    295  HW1 SOL    47       2.010   7.240  35.040  1.00  0.00            
ATOM    296  HW2 SOL    47       1.000   8.340  34.370  1.00  0.00            
ATOM    297  OW  SOL    48       1.970   9.760  31.260  1.00  0.00            
ATOM    298  HW1 SOL    48       2.860   9.310  31.120  1.00  0.00            
ATOM    299  HW2 SOL    48       1.240   9.110  31.070  1.00  0.00            
ATOM    300  OW  SOL    49       8.070   6.050  33.270  1.00  0.00            
ATOM    301  HW1 SOL    49       7.600   6.020  34.160  1.00  0.00            
ATOM    302  HW2 SOL    49       7.560   5.500  32.610  1.00  0.00            
ATOM    303  OW  SOL    50       9.730   8.900  34.340  1.00  0.00            
ATOM    304  HW1 SOL    50      10.190   8.060  34.050  1.00  0.00            
ATOM    305  HW2 SOL    50       9.170   9.240  33.590  1.00  0.00            
ATOM    306  OW  SOL    51       9.910   4.100  31.040  1.00  0.00            
ATOM    307  HW1 SOL    51       9.140   4.440  31.580  1.00  0.00            
ATOM    308  HW2 SOL    51       9.570   3.590  30.250  1.00  0.00            
ATOM    309  OW  SOL    52       2.020   2.850  33.600  1.00  0.00            
ATOM    310  HW1 SOL    52       1.220   3.450  33.470  1.00  0.00            
ATOM    311  HW2 SOL    52       1.920   2.360  34.460  1.00  0.00            
ATOM    312  OW  SOL    53       7.810   2.640  36.110  1.00  0.00            
ATOM    313  HW1 SOL    53       8.480   2.030  36.540  1.00  0.00            
ATOM    314  HW2 SOL    53       7.080   2.830  36.760  1.00  0.00            
ATOM    315  OW  SOL    54       9.220   5.030  27.610  1.00  0.00            
ATOM    316  HW1 SOL    54       8.970   4.940  26.650  1.00  0.00            
ATOM    317  HW2 SOL    54       9.700   4.210  27.920  1.00  0.00            
ATOM    318  OW  SOL    55       0.780   5.560  32.480  1.00  0.00            
ATOM    319  HW1 SOL    55       1.700   5.550  32.070  1.00  0.00            
ATOM    320  HW2 SOL    55       0.720   6.300  33.150  1.00  0.00            
ATOM    321  OW  SOL    56       5.610   2.220  30.090  1.00  0.00            
ATOM    322  HW1 SOL    56       5.990   1.380  30.460  1.00  0.00            
ATOM    323  HW2 SOL    56       4.730   2.410  30.530  1.00  0.00            
ATOM    324  OW  SOL    57       9.150   0.890  32.640  1.00  0.00            
ATOM    325  HW1 SOL    57       9.400   0.690  31.690  1.00  0.00            
ATOM    326  HW2 SOL    57       9.870   1.450  33.060  1.00  0.00            
ATOM    327  OW  SOL    58       4.100   8.130  31.130  1.00  0.00            
ATOM    328  HW1 SOL    58       4.960   8.250  31.630  1.00  0.00            
ATOM    329  HW2 SOL    58       3.680   7.260  31.400  1.00  0.00            
ATOM    330  OW  SOL    59       4.020   7.510  34.600  1.00  0.00            
ATOM    331  HW1 SOL    59       4.700   8.060  34.130  1.00  0.00            
ATOM    332  HW2 SOL    59       4.420   6.630  34.870  1.00  0.00            
ATOM    333  OW  SOL    60       5.730   8.700  28.910  1.00  0.00            
ATOM    334  HW1 SOL    60       6.170   9.590  28.820  1.00  0.00            
ATOM    335  HW2 SOL    60       5.100   8.700  29.680  1.00  0.00            
ATOM    336  OW  SOL    61       3.070   2.130  30.930  1.00  0.00            
ATOM    337  HW1 SOL    61       2.840   2.500  31.830  1.00  0.00            
ATOM    338  HW2 SOL    61       2.770   1.180  30.870  1.00  0.00            
ATOM    339  OW  SOL    62       0.370  13.100  31.440  1.00  0.00            
ATOM    340  HW1 SOL    62       0.900  12.610  32.120  1.00  0.00            
ATOM    341  HW2 SOL    62       0.590  14.080  31.490  1.00  0.00            
ATOM    342  OW  SOL    63       7.320   6.340  29.260  1.00  0.00            
ATOM    343  HW1 SOL    63       7.910   6.080  28.500  1.00  0.00            
ATOM    344  HW2 SOL    63       7.040   7.300  29.150  1.00  0.00            
ATOM    345  OW  SOL    64      10.230   7.660  28.280  1.00  0.00            
ATOM    346  HW1 SOL    64      10.380   7.870  29.240  1.00  0.00            
ATOM    347  HW2 SOL    64       9.930   6.710  28.190  1.00  0.00            
ATOM    348  OW  SOL    65       3.500   8.980  36.660  1.00  0.00            
ATOM    349  HW1 SOL    65       4.260   9.420  37.140  1.00  0.00            
ATOM    350  HW2 SOL    65       3.850   8.510  35.840  1.00  0.00            
ATOM    351  OW  SOL    66       3.190   8.100  28.110  1.00  0.00            
ATOM    352  HW1 SOL    66       4.120   8.460  28.160  1.00  0.00            
ATOM    353  HW2 SOL    66       3.130   7.250  28.630  1.00  0.00            
ATOM    354  OW  SOL    67       3.390   5.090  28.680  1.00  0.00            
ATOM    355  HW1 SOL    67       2.870   4.260  28.510  1.00  0.00            
ATOM    356  HW2 SOL    67       4.160   5.140  28.040  1.00  0.00            
ATOM    357  OW  SOL    68      10.020   7.960  31.000  1.00  0.00            
ATOM    358  HW1 SOL    68      10.430   7.640  31.860  1.00  0.00            
ATOM    359  HW2 SOL    68       9.060   7.690  30.970  1.00  0.00            
ATOM    360  OW  SOL    69       0.400   5.440  29.760  1.00  0.00            
ATOM    361  HW1 SOL    69       1.250   5.110  29.350  1.00  0.00            
ATOM    362  HW2 SOL    69       0.530   5.590  30.740  1.00  0.00            
ATOM    363  OW  SOL    70      13.690   9.500  35.220  1.00  0.00            
ATOM    364  HW1 SOL    70      14.080  10.390  35.420  1.00  0.00            
ATOM    365  HW2 SOL    70      13.790   9.300  34.250  1.00  0.00            
ATOM    366  OW  SOL    71       6.710   4.640  31.310  1.00  0.00            
ATOM    367  HW1 SOL    71       6.370   3.750  31.010  1.00  0.00            
ATOM    368  HW2 SOL    71       6.970   5.180  30.510  1.00  0.00            
ATOM    369  OW  SOL    72       1.590  11.370  33.280  1.00  0.00            
ATOM    370  HW1 SOL    72       1.810  10.760  34.040  1.00  0.00            
ATOM    371  HW2 SOL    72       1.690  10.880  32.420  1.00  0.00            
ATOM    372  OW  SOL    73       6.720   2.030  33.510  1.00  0.00            
ATOM    373  HW1 SOL    73       7.620   1.870  33.110  1.00  0.00            
ATOM    374  HW2 SOL    73       6.800   2.080  34.500  1.00  0.00            
ATOM    375  OW  SOL    74       6.130   8.420  32.930  1.00  0.00            
ATOM    376  HW1 SOL    74       6.690   9.230  32.760  1.00  0.00            
ATOM    377  HW2 SOL    74       6.720   7.620  32.960  1.00  0.00            
ATOM    378  OW  SOL    75       7.160   5.650  35.700  1.00  0.00            
ATOM    379  HW1 SOL    75       7.350   6.300  36.440  1.00  0.00            
ATOM    380  HW2 SOL    75       7.760   4.850  35.790  1.00  0.00            
ATOM    381  OW  SOL    76       3.170   5.470  31.420  1.00  0.00            
ATOM    382  HW1 SOL    76       3.550   4.880  32.140  1.00  0.00            
ATOM    383  HW2 SOL    76       3.570   5.210  30.540  1.00  0.00            
ATOM    384  OW  SOL    77      10.010   0.340  30.160  1.00  0.00            
ATOM    385  HW1 SOL    77       9.380  -0.380  29.850  1.00  0.00            
ATOM    386  HW2 SOL    77      10.940  -0.020  30.160  1.00  0.00            
TER
ENDMDL
