# Supplementary material for: Ab Initio Derived Classical Force Field for Molecular Dynamics Simulations of ZnO Surfaces in Biological Environment
Source: J Phys Chem A. 2023 Jun 14;127(25):5446–57. doi: 10.1021/acs.jpca.3c00424 (PMC10316393; doi:10.1021/acs.jpca.3c00424)
Supplement: Supplementary file 2 — jp3c00424_si_002.zip [file jp3c00424_si_002.zip › ZnO_FF/pdb-files/1-210-input-AIMD.pdb]

REMARK    THIS IS A SIMULATION BOX
CRYST1   11.374   10.646   36.180  90.00  90.00  90.00 P 1           1
MODEL        
HETATM    1  Zn  UNL     1       3.784   9.180  13.956  1.00  0.00           
HETATM    2  Zn  UNL     1       3.826   3.825  13.972  1.00  0.00           
HETATM    3  Zn  UNL     1       3.824   9.142  17.260  1.00  0.00           
HETATM    4  Zn  UNL     1       3.826   3.819  17.258  1.00  0.00           
HETATM    5  Zn  UNL     1       3.775   9.173  20.562  1.00  0.00           
HETATM    6  Zn  UNL     1       3.775   3.851  20.565  1.00  0.00           
HETATM    7  Zn  UNL     1       3.769   9.168  23.829  1.00  0.00           
HETATM    8  Zn  UNL     1       3.772   3.832  23.828  1.00  0.00           
HETATM    9  Zn  UNL     1       9.524   9.146  13.971  1.00  0.00           
HETATM   10  Zn  UNL     1       9.521   3.823  13.971  1.00  0.00           
HETATM   11  Zn  UNL     1       9.513   9.141  17.257  1.00  0.00           
HETATM   12  Zn  UNL     1       9.513   3.818  17.256  1.00  0.00           
HETATM   13  Zn  UNL     1       9.464   9.178  20.562  1.00  0.00           
HETATM   14  Zn  UNL     1       9.464   3.854  20.562  1.00  0.00           
HETATM   15  Zn  UNL     1       9.372   9.153  23.827  1.00  0.00           
HETATM   16  Zn  UNL     1       9.371   3.827  23.826  1.00  0.00           
HETATM   17  Zn  UNL     1       4.774   6.516  12.354  1.00  0.00           
HETATM   18  Zn  UNL     1       4.774   1.193  12.355  1.00  0.00           
HETATM   19  Zn  UNL     1       4.761   6.517  15.615  1.00  0.00           
HETATM   20  Zn  UNL     1       4.761   1.193  15.620  1.00  0.00           
HETATM   21  Zn  UNL     1       4.760   6.514  18.880  1.00  0.00           
HETATM   22  Zn  UNL     1       4.761   1.190  18.883  1.00  0.00           
HETATM   23  Zn  UNL     1       4.758   6.522  22.235  1.00  0.00           
HETATM   24  Zn  UNL     1       4.759   1.199  22.236  1.00  0.00           
HETATM   25  Zn  UNL     1      10.459   6.506  12.352  1.00  0.00           
HETATM   26  Zn  UNL     1      10.456   1.174  12.352  1.00  0.00           
HETATM   27  Zn  UNL     1      10.450   6.514  15.620  1.00  0.00           
HETATM   28  Zn  UNL     1      10.450   1.191  15.621  1.00  0.00           
HETATM   29  Zn  UNL     1      10.476   6.480  18.920  1.00  0.00           
HETATM   30  Zn  UNL     1      10.477   1.157  18.919  1.00  0.00           
HETATM   31  Zn  UNL     1      10.443   6.515  22.225  1.00  0.00           
HETATM   32  Zn  UNL     1      10.443   1.192  22.225  1.00  0.00           
HETATM   33  Zn  UNL     1       0.918   9.158  12.352  1.00  0.00           
HETATM   34  Zn  UNL     1       0.918   3.838  12.352  1.00  0.00           
HETATM   35  Zn  UNL     1       0.931   9.174  15.615  1.00  0.00           
HETATM   36  Zn  UNL     1       0.930   3.851  15.614  1.00  0.00           
HETATM   37  Zn  UNL     1       0.984   9.140  18.922  1.00  0.00           
HETATM   38  Zn  UNL     1       0.983   3.815  18.923  1.00  0.00           
HETATM   39  Zn  UNL     1       0.986   9.144  22.207  1.00  0.00           
HETATM   40  Zn  UNL     1       0.985   3.821  22.207  1.00  0.00           
HETATM   41  Zn  UNL     1       6.600   9.178  12.353  1.00  0.00           
HETATM   42  Zn  UNL     1       6.600   3.855  12.352  1.00  0.00           
HETATM   43  Zn  UNL     1       6.621   9.176  15.619  1.00  0.00           
HETATM   44  Zn  UNL     1       6.621   3.854  15.616  1.00  0.00           
HETATM   45  Zn  UNL     1       6.672   9.144  18.925  1.00  0.00           
HETATM   46  Zn  UNL     1       6.672   3.821  18.921  1.00  0.00           
HETATM   47  Zn  UNL     1       6.591   9.229  22.210  1.00  0.00           
HETATM   48  Zn  UNL     1       6.591   3.906  22.209  1.00  0.00           
HETATM   49  Zn  UNL     1       1.940   6.485  13.967  1.00  0.00           
HETATM   50  Zn  UNL     1       1.908   1.195  13.952  1.00  0.00           
HETATM   51  Zn  UNL     1       1.996   6.427  17.291  1.00  0.00           
HETATM   52  Zn  UNL     1       2.027   1.155  17.261  1.00  0.00           
HETATM   53  Zn  UNL     1       1.912   6.517  20.569  1.00  0.00           
HETATM   54  Zn  UNL     1       1.912   1.193  20.563  1.00  0.00           
HETATM   55  Zn  UNL     1       2.001   6.483  23.825  1.00  0.00           
HETATM   56  Zn  UNL     1       2.001   1.158  23.829  1.00  0.00           
HETATM   57  Zn  UNL     1       7.602   6.515  13.936  1.00  0.00           
HETATM   58  Zn  UNL     1       7.597   1.190  13.935  1.00  0.00           
HETATM   59  Zn  UNL     1       7.598   6.514  17.329  1.00  0.00           
HETATM   60  Zn  UNL     1       7.596   1.190  17.331  1.00  0.00           
HETATM   61  Zn  UNL     1       7.598   6.518  20.582  1.00  0.00           
HETATM   62  Zn  UNL     1       7.598   1.195  20.583  1.00  0.00           
HETATM   63  Zn  UNL     1       7.606   6.509  23.827  1.00  0.00           
HETATM   64  Zn  UNL     1       7.606   1.185  23.827  1.00  0.00           
HETATM   65  O   UNL     1       4.765   9.929  12.347  1.00  0.00           
HETATM   66  O   UNL     1       4.766   4.602  12.349  1.00  0.00           
HETATM   67  O   UNL     1       4.738   9.813  15.628  1.00  0.00           
HETATM   68  O   UNL     1       4.740   4.490  15.632  1.00  0.00           
HETATM   69  O   UNL     1       4.751   9.802  18.909  1.00  0.00           
HETATM   70  O   UNL     1       4.750   4.478  18.909  1.00  0.00           
HETATM   71  O   UNL     1       4.726   9.887  22.239  1.00  0.00           
HETATM   72  O   UNL     1       4.726   4.564  22.240  1.00  0.00           
HETATM   73  O   UNL     1      10.477   9.907  12.350  1.00  0.00           
HETATM   74  O   UNL     1      10.476   4.586  12.351  1.00  0.00           
HETATM   75  O   UNL     1      10.441   9.812  15.636  1.00  0.00           
HETATM   76  O   UNL     1      10.441   4.489  15.635  1.00  0.00           
HETATM   77  O   UNL     1      10.453   9.794  18.908  1.00  0.00           
HETATM   78  O   UNL     1      10.454   4.471  18.907  1.00  0.00           
HETATM   79  O   UNL     1      10.451   9.816  22.247  1.00  0.00           
HETATM   80  O   UNL     1      10.450   4.492  22.249  1.00  0.00           
HETATM   81  O   UNL     1       3.791   7.194  13.945  1.00  0.00           
HETATM   82  O   UNL     1       3.787   1.840  13.955  1.00  0.00           
HETATM   83  O   UNL     1       3.849   7.142  17.259  1.00  0.00           
HETATM   84  O   UNL     1       3.867   1.828  17.261  1.00  0.00           
HETATM   85  O   UNL     1       3.813   7.147  20.543  1.00  0.00           
HETATM   86  O   UNL     1       3.816   1.824  20.545  1.00  0.00           
HETATM   87  O   UNL     1       3.783   7.272  23.835  1.00  0.00           
HETATM   88  O   UNL     1       3.784   1.940  23.837  1.00  0.00           
HETATM   89  O   UNL     1       9.476   7.156  13.958  1.00  0.00           
HETATM   90  O   UNL     1       9.474   1.834  13.956  1.00  0.00           
HETATM   91  O   UNL     1       9.491   7.135  17.284  1.00  0.00           
HETATM   92  O   UNL     1       9.492   1.812  17.284  1.00  0.00           
HETATM   93  O   UNL     1       9.485   7.144  20.539  1.00  0.00           
HETATM   94  O   UNL     1       9.486   1.821  20.538  1.00  0.00           
HETATM   95  O   UNL     1       9.434   7.251  23.828  1.00  0.00           
HETATM   96  O   UNL     1       9.431   1.923  23.828  1.00  0.00           
HETATM   97  O   UNL     1       0.912   7.244  12.356  1.00  0.00           
HETATM   98  O   UNL     1       0.902   1.925  12.351  1.00  0.00           
HETATM   99  O   UNL     1       0.999   7.137  15.661  1.00  0.00           
HETATM  100  O   UNL     1       0.980   1.818  15.649  1.00  0.00           
HETATM  101  O   UNL     1       1.005   7.131  18.899  1.00  0.00           
HETATM  102  O   UNL     1       1.013   1.806  18.893  1.00  0.00           
HETATM  103  O   UNL     1       0.952   7.150  22.247  1.00  0.00           
HETATM  104  O   UNL     1       0.953   1.827  22.250  1.00  0.00           
HETATM  105  O   UNL     1       6.608   7.264  12.346  1.00  0.00           
HETATM  106  O   UNL     1       6.606   1.942  12.346  1.00  0.00           
HETATM  107  O   UNL     1       6.657   7.142  15.644  1.00  0.00           
HETATM  108  O   UNL     1       6.658   1.820  15.644  1.00  0.00           
HETATM  109  O   UNL     1       6.640   7.143  18.940  1.00  0.00           
HETATM  110  O   UNL     1       6.642   1.820  18.943  1.00  0.00           
HETATM  111  O   UNL     1       6.628   7.237  22.242  1.00  0.00           
HETATM  112  O   UNL     1       6.628   1.914  22.243  1.00  0.00           
HETATM  113  O   UNL     1       1.905   9.833  13.941  1.00  0.00           
HETATM  114  O   UNL     1       1.925   4.493  13.944  1.00  0.00           
HETATM  115  O   UNL     1       1.921   9.795  17.270  1.00  0.00           
HETATM  116  O   UNL     1       1.917   4.437  17.274  1.00  0.00           
HETATM  117  O   UNL     1       1.905   9.812  20.547  1.00  0.00           
HETATM  118  O   UNL     1       1.905   4.490  20.547  1.00  0.00           
HETATM  119  O   UNL     1       1.946   9.903  23.832  1.00  0.00           
HETATM  120  O   UNL     1       1.956   4.580  23.829  1.00  0.00           
HETATM  121  O   UNL     1       7.618   9.819  13.940  1.00  0.00           
HETATM  122  O   UNL     1       7.613   4.496  13.940  1.00  0.00           
HETATM  123  O   UNL     1       7.597   9.800  17.277  1.00  0.00           
HETATM  124  O   UNL     1       7.598   4.477  17.276  1.00  0.00           
HETATM  125  O   UNL     1       7.584   9.822  20.554  1.00  0.00           
HETATM  126  O   UNL     1       7.584   4.498  20.553  1.00  0.00           
HETATM  127  O   UNL     1       7.584   9.935  23.832  1.00  0.00           
HETATM  128  O   UNL     1       7.585   4.614  23.832  1.00  0.00           
ATOM    129  OW  SOL     2       2.300   6.280   1.130  1.00  0.00            
ATOM    130  HW1 SOL     2       1.370   6.260   1.500  1.00  0.00            
ATOM    131  HW2 SOL     2       2.310   5.890   0.210  1.00  0.00            
ATOM    132  OW  SOL     3       2.250   2.750   9.961  1.00  0.00            
ATOM    133  HW1 SOL     3       2.600   2.580  10.881  1.00  0.00            
ATOM    134  HW2 SOL     3       1.370   2.300   9.841  1.00  0.00            
ATOM    135  OW  SOL     4       0.190   3.680   6.470  1.00  0.00            
ATOM    136  HW1 SOL     4      -0.630   4.110   6.860  1.00  0.00            
ATOM    137  HW2 SOL     4      -0.090   2.950   5.840  1.00  0.00            
ATOM    138  OW  SOL     5       7.680  11.441  10.231  1.00  0.00            
ATOM    139  HW1 SOL     5       6.900  11.611  10.831  1.00  0.00            
ATOM    140  HW2 SOL     5       8.020  12.311   9.871  1.00  0.00            
ATOM    141  OW  SOL     6       6.850  10.121   6.650  1.00  0.00            
ATOM    142  HW1 SOL     6       7.540   9.961   7.350  1.00  0.00            
ATOM    143  HW2 SOL     6       6.120  10.691   7.030  1.00  0.00            
ATOM    144  OW  SOL     7       2.400  10.911   8.860  1.00  0.00            
ATOM    145  HW1 SOL     7       2.540  10.071   9.380  1.00  0.00            
ATOM    146  HW2 SOL     7       1.850  11.551   9.410  1.00  0.00            
ATOM    147  OW  SOL     8       1.220   6.430   5.630  1.00  0.00            
ATOM    148  HW1 SOL     8       0.770   5.550   5.800  1.00  0.00            
ATOM    149  HW2 SOL     8       1.210   6.970   6.470  1.00  0.00            
ATOM    150  OW  SOL     9       6.130  13.651   7.260  1.00  0.00            
ATOM    151  HW1 SOL     9       5.640  12.781   7.350  1.00  0.00            
ATOM    152  HW2 SOL     9       5.900  14.081   6.390  1.00  0.00            
ATOM    153  OW  SOL    10       8.090   0.040   5.020  1.00  0.00            
ATOM    154  HW1 SOL    10       8.490   0.950   4.930  1.00  0.00            
ATOM    155  HW2 SOL    10       7.090   0.120   5.080  1.00  0.00            
ATOM    156  OW  SOL    11       5.980   7.290   2.700  1.00  0.00            
ATOM    157  HW1 SOL    11       6.220   7.980   2.020  1.00  0.00            
ATOM    158  HW2 SOL    11       5.200   7.620   3.240  1.00  0.00            
ATOM    159  OW  SOL    12      10.411   7.010   4.290  1.00  0.00            
ATOM    160  HW1 SOL    12      10.671   6.970   5.250  1.00  0.00            
ATOM    161  HW2 SOL    12       9.561   6.500   4.150  1.00  0.00            
ATOM    162  OW  SOL    13       0.760   8.110   7.890  1.00  0.00            
ATOM    163  HW1 SOL    13       1.750   7.990   7.980  1.00  0.00            
ATOM    164  HW2 SOL    13       0.520   9.060   8.100  1.00  0.00            
ATOM    165  OW  SOL    14       8.650   3.480   1.950  1.00  0.00            
ATOM    166  HW1 SOL    14       9.240   4.110   1.460  1.00  0.00            
ATOM    167  HW2 SOL    14       8.840   2.540   1.660  1.00  0.00            
ATOM    168  OW  SOL    15       3.820   7.000   4.800  1.00  0.00            
ATOM    169  HW1 SOL    15       4.270   6.100   4.770  1.00  0.00            
ATOM    170  HW2 SOL    15       2.880   6.890   5.130  1.00  0.00            
ATOM    171  OW  SOL    16       6.140   1.220   1.170  1.00  0.00            
ATOM    172  HW1 SOL    16       7.120   1.000   1.240  1.00  0.00            
ATOM    173  HW2 SOL    16       5.830   1.050   0.240  1.00  0.00            
ATOM    174  OW  SOL    17       9.220   5.030   8.990  1.00  0.00            
ATOM    175  HW1 SOL    17       8.970   4.940   8.030  1.00  0.00            
ATOM    176  HW2 SOL    17       9.700   4.210   9.300  1.00  0.00            
ATOM    177  OW  SOL    18       5.390   0.640   5.120  1.00  0.00            
ATOM    178  HW1 SOL    18       4.580   0.650   5.700  1.00  0.00            
ATOM    179  HW2 SOL    18       5.420   1.470   4.570  1.00  0.00            
ATOM    180  OW  SOL    19      14.341  11.881   0.410  1.00  0.00            
ATOM    181  HW1 SOL    19      14.661  11.121   0.980  1.00  0.00            
ATOM    182  HW2 SOL    19      13.421  12.151   0.710  1.00  0.00            
ATOM    183  OW  SOL    20       9.351   2.360   4.800  1.00  0.00            
ATOM    184  HW1 SOL    20       8.871   2.770   4.020  1.00  0.00            
ATOM    185  HW2 SOL    20      10.341   2.340   4.610  1.00  0.00            
ATOM    186  OW  SOL    21      10.321   5.490   0.160  1.00  0.00            
ATOM    187  HW1 SOL    21       9.911   6.310  -0.230  1.00  0.00            
ATOM    188  HW2 SOL    21      10.961   5.750   0.890  1.00  0.00            
ATOM    189  OW  SOL    22       8.660   4.540   6.420  1.00  0.00            
ATOM    190  HW1 SOL    22       8.340   5.260   5.800  1.00  0.00            
ATOM    191  HW2 SOL    22       8.900   3.730   5.890  1.00  0.00            
ATOM    192  OW  SOL    23      10.171   0.390   7.530  1.00  0.00            
ATOM    193  HW1 SOL    23       9.451   0.440   6.840  1.00  0.00            
ATOM    194  HW2 SOL    23       9.931  -0.300   8.220  1.00  0.00            
ATOM    195  OW  SOL    24       5.270   2.560   3.280  1.00  0.00            
ATOM    196  HW1 SOL    24       5.540   1.970   2.530  1.00  0.00            
ATOM    197  HW2 SOL    24       5.270   3.510   2.970  1.00  0.00            
ATOM    198  OW  SOL    25       5.660   5.370   8.650  1.00  0.00            
ATOM    199  HW1 SOL    25       5.780   6.030   7.910  1.00  0.00            
ATOM    200  HW2 SOL    25       6.120   5.710   9.480  1.00  0.00            
ATOM    201  OW  SOL    26       5.730   8.700  10.291  1.00  0.00            
ATOM    202  HW1 SOL    26       6.170   9.590  10.201  1.00  0.00            
ATOM    203  HW2 SOL    26       5.100   8.700  11.061  1.00  0.00            
ATOM    204  OW  SOL    27      12.091   5.250   2.750  1.00  0.00            
ATOM    205  HW1 SOL    27      12.221   4.410   3.290  1.00  0.00            
ATOM    206  HW2 SOL    27      11.801   5.990   3.350  1.00  0.00            
ATOM    207  OW  SOL    28       7.320   6.340  10.641  1.00  0.00            
ATOM    208  HW1 SOL    28       7.910   6.080   9.881  1.00  0.00            
ATOM    209  HW2 SOL    28       7.040   7.300  10.531  1.00  0.00            
ATOM    210  OW  SOL    29       3.070   0.630   6.180  1.00  0.00            
ATOM    211  HW1 SOL    29       2.960   1.570   6.510  1.00  0.00            
ATOM    212  HW2 SOL    29       3.020   0.000   6.950  1.00  0.00            
ATOM    213  OW  SOL    30      10.231   7.660   9.661  1.00  0.00            
ATOM    214  HW1 SOL    30      10.381   7.870  10.621  1.00  0.00            
ATOM    215  HW2 SOL    30       9.931   6.710   9.571  1.00  0.00            
ATOM    216  OW  SOL    31      10.681  13.331   8.490  1.00  0.00            
ATOM    217  HW1 SOL    31      10.751  12.491   7.940  1.00  0.00            
ATOM    218  HW2 SOL    31      11.301  14.021   8.130  1.00  0.00            
ATOM    219  OW  SOL    32       3.190   8.100   9.491  1.00  0.00            
ATOM    220  HW1 SOL    32       4.120   8.460   9.541  1.00  0.00            
ATOM    221  HW2 SOL    32       3.130   7.250  10.011  1.00  0.00            
ATOM    222  OW  SOL    33       3.390   5.090  10.061  1.00  0.00            
ATOM    223  HW1 SOL    33       2.870   4.260   9.891  1.00  0.00            
ATOM    224  HW2 SOL    33       4.160   5.140   9.421  1.00  0.00            
ATOM    225  OW  SOL    34       0.080  13.261   2.000  1.00  0.00            
ATOM    226  HW1 SOL    34      -0.850  13.471   1.690  1.00  0.00            
ATOM    227  HW2 SOL    34       0.180  12.271   2.130  1.00  0.00            
ATOM    228  OW  SOL    35       8.150   5.720   3.250  1.00  0.00            
ATOM    229  HW1 SOL    35       8.220   4.830   2.790  1.00  0.00            
ATOM    230  HW2 SOL    35       7.210   6.060   3.170  1.00  0.00            
ATOM    231  OW  SOL    36       4.730   5.000   1.910  1.00  0.00            
ATOM    232  HW1 SOL    36       5.340   5.800   1.950  1.00  0.00            
ATOM    233  HW2 SOL    36       3.780   5.310   1.980  1.00  0.00            
ATOM    234  OW  SOL    37      13.021   8.550   3.090  1.00  0.00            
ATOM    235  HW1 SOL    37      12.161   8.240   3.510  1.00  0.00            
ATOM    236  HW2 SOL    37      12.981   8.410   2.100  1.00  0.00            
ATOM    237  OW  SOL    38       9.030   0.860   1.330  1.00  0.00            
ATOM    238  HW1 SOL    38       9.540   0.870   0.470  1.00  0.00            
ATOM    239  HW2 SOL    38       9.590   0.440   2.040  1.00  0.00            
ATOM    240  OW  SOL    39       2.630   3.260   7.200  1.00  0.00            
ATOM    241  HW1 SOL    39       1.840   3.770   6.860  1.00  0.00            
ATOM    242  HW2 SOL    39       2.540   3.110   8.180  1.00  0.00            
ATOM    243  OW  SOL    40       9.160   9.100   2.910  1.00  0.00            
ATOM    244  HW1 SOL    40       9.790   9.480   2.230  1.00  0.00            
ATOM    245  HW2 SOL    40       9.560   8.270   3.300  1.00  0.00            
ATOM    246  OW  SOL    41       0.750   3.450   0.330  1.00  0.00            
ATOM    247  HW1 SOL    41      -0.170   3.170   0.040  1.00  0.00            
ATOM    248  HW2 SOL    41       1.060   4.220  -0.230  1.00  0.00            
ATOM    249  OW  SOL    42       5.940   7.450   6.520  1.00  0.00            
ATOM    250  HW1 SOL    42       6.440   8.300   6.330  1.00  0.00            
ATOM    251  HW2 SOL    42       5.060   7.470   6.040  1.00  0.00            
ATOM    252  OW  SOL    43       8.590   9.561   8.610  1.00  0.00            
ATOM    253  HW1 SOL    43       9.130   8.871   9.090  1.00  0.00            
ATOM    254  HW2 SOL    43       8.270  10.251   9.270  1.00  0.00            
ATOM    255  OW  SOL    44      10.831   9.841   0.870  1.00  0.00            
ATOM    256  HW1 SOL    44      10.601  10.371   0.050  1.00  0.00            
ATOM    257  HW2 SOL    44      11.641   9.281   0.680  1.00  0.00            
ATOM    258  OW  SOL    45       0.790  12.401   6.530  1.00  0.00            
ATOM    259  HW1 SOL    45       0.780  11.931   7.410  1.00  0.00            
ATOM    260  HW2 SOL    45       1.610  12.121   6.020  1.00  0.00            
ATOM    261  OW  SOL    46       4.280   4.240   5.200  1.00  0.00            
ATOM    262  HW1 SOL    46       4.580   3.520   4.580  1.00  0.00            
ATOM    263  HW2 SOL    46       3.890   3.840   6.030  1.00  0.00            
ATOM    264  OW  SOL    47       0.390  10.771   3.000  1.00  0.00            
ATOM    265  HW1 SOL    47       1.380  10.661   2.910  1.00  0.00            
ATOM    266  HW2 SOL    47      -0.010   9.911   3.320  1.00  0.00            
ATOM    267  OW  SOL    48       2.250   2.750  28.581  1.00  0.00            
ATOM    268  HW1 SOL    48       2.600   2.580  29.501  1.00  0.00            
ATOM    269  HW2 SOL    48       1.370   2.300  28.461  1.00  0.00            
ATOM    270  OW  SOL    49       0.190   3.680  25.091  1.00  0.00            
ATOM    271  HW1 SOL    49      -0.630   4.110  25.481  1.00  0.00            
ATOM    272  HW2 SOL    49      -0.090   2.950  24.461  1.00  0.00            
ATOM    273  OW  SOL    50       7.680  11.441  28.851  1.00  0.00            
ATOM    274  HW1 SOL    50       6.900  11.611  29.451  1.00  0.00            
ATOM    275  HW2 SOL    50       8.020  12.311  28.491  1.00  0.00            
ATOM    276  OW  SOL    51       8.500   7.980  36.851  1.00  0.00            
ATOM    277  HW1 SOL    51       8.460   8.740  37.501  1.00  0.00            
ATOM    278  HW2 SOL    51       8.720   8.340  35.941  1.00  0.00            
ATOM    279  OW  SOL    52       4.380   3.920  33.611  1.00  0.00            
ATOM    280  HW1 SOL    52       5.200   3.360  33.701  1.00  0.00            
ATOM    281  HW2 SOL    52       3.570   3.340  33.651  1.00  0.00            
ATOM    282  OW  SOL    53       2.400  10.911  27.481  1.00  0.00            
ATOM    283  HW1 SOL    53       2.540  10.071  28.001  1.00  0.00            
ATOM    284  HW2 SOL    53       1.850  11.551  28.031  1.00  0.00            
ATOM    285  OW  SOL    54       1.130   7.370  34.591  1.00  0.00            
ATOM    286  HW1 SOL    54       2.010   7.240  35.041  1.00  0.00            
ATOM    287  HW2 SOL    54       1.000   8.340  34.371  1.00  0.00            
ATOM    288  OW  SOL    55       6.130  13.651  25.881  1.00  0.00            
ATOM    289  HW1 SOL    55       5.640  12.781  25.971  1.00  0.00            
ATOM    290  HW2 SOL    55       5.900  14.081  25.011  1.00  0.00            
ATOM    291  OW  SOL    56       1.970   9.761  31.261  1.00  0.00            
ATOM    292  HW1 SOL    56       2.860   9.311  31.121  1.00  0.00            
ATOM    293  HW2 SOL    56       1.240   9.111  31.071  1.00  0.00            
ATOM    294  OW  SOL    57       8.070   6.050  33.271  1.00  0.00            
ATOM    295  HW1 SOL    57       7.600   6.020  34.161  1.00  0.00            
ATOM    296  HW2 SOL    57       7.560   5.500  32.611  1.00  0.00            
ATOM    297  OW  SOL    58       9.731   8.900  34.341  1.00  0.00            
ATOM    298  HW1 SOL    58      10.191   8.060  34.051  1.00  0.00            
ATOM    299  HW2 SOL    58       9.171   9.240  33.591  1.00  0.00            
ATOM    300  OW  SOL    59       9.911   4.100  31.041  1.00  0.00            
ATOM    301  HW1 SOL    59       9.141   4.440  31.581  1.00  0.00            
ATOM    302  HW2 SOL    59       9.571   3.590  30.251  1.00  0.00            
ATOM    303  OW  SOL    60       0.760   8.110  26.511  1.00  0.00            
ATOM    304  HW1 SOL    60       1.750   7.990  26.601  1.00  0.00            
ATOM    305  HW2 SOL    60       0.520   9.060  26.721  1.00  0.00            
ATOM    306  OW  SOL    61       2.020   2.850  33.601  1.00  0.00            
ATOM    307  HW1 SOL    61       1.220   3.450  33.471  1.00  0.00            
ATOM    308  HW2 SOL    61       1.920   2.360  34.461  1.00  0.00            
ATOM    309  OW  SOL    62       7.810   2.640  36.111  1.00  0.00            
ATOM    310  HW1 SOL    62       8.480   2.030  36.541  1.00  0.00            
ATOM    311  HW2 SOL    62       7.080   2.830  36.761  1.00  0.00            
ATOM    312  OW  SOL    63       9.220   5.030  27.611  1.00  0.00            
ATOM    313  HW1 SOL    63       8.970   4.940  26.651  1.00  0.00            
ATOM    314  HW2 SOL    63       9.700   4.210  27.921  1.00  0.00            
ATOM    315  OW  SOL    64       0.780   5.560  32.481  1.00  0.00            
ATOM    316  HW1 SOL    64       1.700   5.550  32.071  1.00  0.00            
ATOM    317  HW2 SOL    64       0.720   6.300  33.151  1.00  0.00            
ATOM    318  OW  SOL    65       5.610   2.220  30.091  1.00  0.00            
ATOM    319  HW1 SOL    65       5.990   1.380  30.461  1.00  0.00            
ATOM    320  HW2 SOL    65       4.730   2.410  30.531  1.00  0.00            
ATOM    321  OW  SOL    66      10.171   0.390  26.151  1.00  0.00            
ATOM    322  HW1 SOL    66       9.451   0.440  25.461  1.00  0.00            
ATOM    323  HW2 SOL    66       9.931  -0.300  26.841  1.00  0.00            
ATOM    324  OW  SOL    67       9.150   0.890  32.641  1.00  0.00            
ATOM    325  HW1 SOL    67       9.400   0.690  31.691  1.00  0.00            
ATOM    326  HW2 SOL    67       9.870   1.450  33.061  1.00  0.00            
ATOM    327  OW  SOL    68       4.100   8.130  31.131  1.00  0.00            
ATOM    328  HW1 SOL    68       4.960   8.250  31.631  1.00  0.00            
ATOM    329  HW2 SOL    68       3.680   7.260  31.401  1.00  0.00            
ATOM    330  OW  SOL    69       5.660   5.370  27.271  1.00  0.00            
ATOM    331  HW1 SOL    69       5.780   6.030  26.531  1.00  0.00            
ATOM    332  HW2 SOL    69       6.120   5.710  28.101  1.00  0.00            
ATOM    333  OW  SOL    70       4.020   7.510  34.601  1.00  0.00            
ATOM    334  HW1 SOL    70       4.700   8.060  34.131  1.00  0.00            
ATOM    335  HW2 SOL    70       4.420   6.630  34.871  1.00  0.00            
ATOM    336  OW  SOL    71       5.730   8.700  28.911  1.00  0.00            
ATOM    337  HW1 SOL    71       6.170   9.590  28.821  1.00  0.00            
ATOM    338  HW2 SOL    71       5.100   8.700  29.681  1.00  0.00            
ATOM    339  OW  SOL    72       3.070   2.130  30.931  1.00  0.00            
ATOM    340  HW1 SOL    72       2.840   2.500  31.831  1.00  0.00            
ATOM    341  HW2 SOL    72       2.770   1.180  30.871  1.00  0.00            
ATOM    342  OW  SOL    73       0.370  13.101  31.441  1.00  0.00            
ATOM    343  HW1 SOL    73       0.900  12.611  32.121  1.00  0.00            
ATOM    344  HW2 SOL    73       0.590  14.081  31.491  1.00  0.00            
ATOM    345  OW  SOL    74       7.320   6.340  29.261  1.00  0.00            
ATOM    346  HW1 SOL    74       7.910   6.080  28.501  1.00  0.00            
ATOM    347  HW2 SOL    74       7.040   7.300  29.151  1.00  0.00            
ATOM    348  OW  SOL    75      10.231   7.660  28.281  1.00  0.00            
ATOM    349  HW1 SOL    75      10.381   7.870  29.241  1.00  0.00            
ATOM    350  HW2 SOL    75       9.931   6.710  28.191  1.00  0.00            
ATOM    351  OW  SOL    76       3.500   8.980  36.661  1.00  0.00            
ATOM    352  HW1 SOL    76       4.260   9.420  37.141  1.00  0.00            
ATOM    353  HW2 SOL    76       3.850   8.510  35.841  1.00  0.00            
ATOM    354  OW  SOL    77      10.681  13.331  27.111  1.00  0.00            
ATOM    355  HW1 SOL    77      10.751  12.491  26.561  1.00  0.00            
ATOM    356  HW2 SOL    77      11.301  14.021  26.751  1.00  0.00            
ATOM    357  OW  SOL    78       3.190   8.100  28.111  1.00  0.00            
ATOM    358  HW1 SOL    78       4.120   8.460  28.161  1.00  0.00            
ATOM    359  HW2 SOL    78       3.130   7.250  28.631  1.00  0.00            
ATOM    360  OW  SOL    79       3.390   5.090  28.681  1.00  0.00            
ATOM    361  HW1 SOL    79       2.870   4.260  28.511  1.00  0.00            
ATOM    362  HW2 SOL    79       4.160   5.140  28.041  1.00  0.00            
ATOM    363  OW  SOL    80      10.021   7.960  31.001  1.00  0.00            
ATOM    364  HW1 SOL    80      10.431   7.640  31.861  1.00  0.00            
ATOM    365  HW2 SOL    80       9.061   7.690  30.971  1.00  0.00            
ATOM    366  OW  SOL    81       0.400   5.440  29.761  1.00  0.00            
ATOM    367  HW1 SOL    81       1.250   5.110  29.351  1.00  0.00            
ATOM    368  HW2 SOL    81       0.530   5.590  30.741  1.00  0.00            
ATOM    369  OW  SOL    82      13.691   9.501  35.221  1.00  0.00            
ATOM    370  HW1 SOL    82      14.081  10.391  35.421  1.00  0.00            
ATOM    371  HW2 SOL    82      13.791   9.301  34.251  1.00  0.00            
ATOM    372  OW  SOL    83       6.710   4.640  31.311  1.00  0.00            
ATOM    373  HW1 SOL    83       6.370   3.750  31.011  1.00  0.00            
ATOM    374  HW2 SOL    83       6.970   5.180  30.511  1.00  0.00            
ATOM    375  OW  SOL    84       1.590  11.371  33.281  1.00  0.00            
ATOM    376  HW1 SOL    84       1.810  10.761  34.041  1.00  0.00            
ATOM    377  HW2 SOL    84       1.690  10.881  32.421  1.00  0.00            
ATOM    378  OW  SOL    85       2.630   3.260  25.821  1.00  0.00            
ATOM    379  HW1 SOL    85       1.840   3.770  25.481  1.00  0.00            
ATOM    380  HW2 SOL    85       2.540   3.110  26.801  1.00  0.00            
ATOM    381  OW  SOL    86       6.720   2.030  33.511  1.00  0.00            
ATOM    382  HW1 SOL    86       7.620   1.870  33.111  1.00  0.00            
ATOM    383  HW2 SOL    86       6.800   2.080  34.501  1.00  0.00            
ATOM    384  OW  SOL    87       6.130   8.420  32.931  1.00  0.00            
ATOM    385  HW1 SOL    87       6.690   9.230  32.761  1.00  0.00            
ATOM    386  HW2 SOL    87       6.720   7.620  32.961  1.00  0.00            
ATOM    387  OW  SOL    88       7.160   5.650  35.701  1.00  0.00            
ATOM    388  HW1 SOL    88       7.350   6.300  36.441  1.00  0.00            
ATOM    389  HW2 SOL    88       7.760   4.850  35.791  1.00  0.00            
ATOM    390  OW  SOL    89       8.590   9.561  27.231  1.00  0.00            
ATOM    391  HW1 SOL    89       9.130   8.871  27.711  1.00  0.00            
ATOM    392  HW2 SOL    89       8.270  10.251  27.891  1.00  0.00            
ATOM    393  OW  SOL    90       3.170   5.470  31.421  1.00  0.00            
ATOM    394  HW1 SOL    90       3.550   4.880  32.141  1.00  0.00            
ATOM    395  HW2 SOL    90       3.570   5.210  30.541  1.00  0.00            
ATOM    396  OW  SOL    91      10.011   0.340  30.161  1.00  0.00            
ATOM    397  HW1 SOL    91       9.381  -0.380  29.851  1.00  0.00            
ATOM    398  HW2 SOL    91      10.941  -0.020  30.161  1.00  0.00            
TER
ENDMDL
