# Supplementary material for: Ab Initio Derived Classical Force Field for Molecular Dynamics Simulations of ZnO Surfaces in Biological Environment
Source: J Phys Chem A. 2023 Jun 14;127(25):5446–57. doi: 10.1021/acs.jpca.3c00424 (PMC10316393; doi:10.1021/acs.jpca.3c00424)
Supplement: Supplementary file 2 — jp3c00424_si_002.zip [file jp3c00424_si_002.zip › ZnO_FF/pdb-files/10-10-small-BOND.pdb]

TITLE     Generated by flesh-out from 62000-modify-correct.pdb
REMARK    THIS IS A SIMULATION BOX
CRYST1   10.619   10.063   36.180  90.00  90.00  90.00 P 1           1
MODEL        1
ATOM      1  OD  H24O    1       3.550   4.880  25.640  1.00  0.00            
ATOM      2  OD  H24O    1       9.330   1.650  25.860  1.00  0.00            
ATOM      3  OD  H24O    1       6.470   2.430  12.250  1.00  0.00            
ATOM      4  OD  H24O    1       2.090   2.460  12.590  1.00  0.00            
ATOM      5  ZnA H24O    1       3.700   5.580  23.790  1.00  0.00            
ATOM      6  ZnA H24O    1       8.990   2.220  24.020  1.00  0.00            
ATOM      7  ZnA H24O    1       1.070   8.840  14.190  1.00  0.00            
ATOM      8  ZnA H24O    1       6.350   8.770  14.010  1.00  0.00            
ATOM      9  ZnA H24O    1       0.930   5.490  14.360  1.00  0.00            
ATOM     10  ZnA H24O    1       6.180   5.500  14.110  1.00  0.00            
ATOM     11  ZnA H24O    1       8.970   8.850  23.580  1.00  0.00            
ATOM     12  ZnA H24O    1       3.510   9.000  23.980  1.00  0.00            
ATOM     13  OB  H24O    1       1.440   5.670  23.800  1.00  0.00            
ATOM     14  OB  H24O    1       6.770   2.330  23.510  1.00  0.00            
ATOM     15  OB  H24O    1       9.530   8.880  14.180  1.00  0.00            
ATOM     16  OB  H24O    1       4.230   8.690  14.310  1.00  0.00            
ATOM     17  OB  H24O    1       4.160   5.450  14.430  1.00  0.00            
ATOM     18  OB  H24O    1       9.390   5.610  14.340  1.00  0.00            
ATOM     19  OB  H24O    1       6.890   9.010  23.630  1.00  0.00            
ATOM     20  OB  H24O    1       1.460   9.030  23.770  1.00  0.00            
ATOM     21  ZnA H24O    1       5.970   2.230  14.120  1.00  0.00            
ATOM     22  ZnA H24O    1       0.820   2.310  14.190  1.00  0.00            
ATOM     23  ZnA H24O    1       8.720   5.440  24.090  1.00  0.00            
ATOM     24  ZnA H24O    1       3.540   2.220  23.840  1.00  0.00            
ATOM     25  OA  H24O    1       1.550   7.250  15.300  1.00  0.00            
ATOM     26  OA  H24O    1       6.750   7.210  15.170  1.00  0.00            
ATOM     27  OA  H24O    1       4.140   7.290  22.990  1.00  0.00            
ATOM     28  OA  H24O    1       9.480   0.590  22.900  1.00  0.00            
ATOM     29  ZnA H24O    1       3.410   6.990  15.370  1.00  0.00            
ATOM     30  ZnA H24O    1       8.710   7.390  15.200  1.00  0.00            
ATOM     31  OA  H24O    1       9.370   7.200  22.770  1.00  0.00            
ATOM     32  OA  H24O    1       4.200   0.540  22.980  1.00  0.00            
ATOM     33  ZnA H24O    1       0.750   7.330  22.820  1.00  0.00            
ATOM     34  ZnA H24O    1       6.160   0.540  22.800  1.00  0.00            
ATOM     35  OA  H24O    1       6.730   0.420  15.120  1.00  0.00            
ATOM     36  OA  H24O    1       1.440   0.480  15.160  1.00  0.00            
ATOM     37  OA  H24O    1       1.550   3.760  15.330  1.00  0.00            
ATOM     38  OA  H24O    1       6.750   3.900  15.140  1.00  0.00            
ATOM     39  OA  H24O    1       9.470   3.810  22.860  1.00  0.00            
ATOM     40  OA  H24O    1       4.010   3.880  22.750  1.00  0.00            
ATOM     41  ZnA H24O    1       6.320   7.240  22.910  1.00  0.00            
ATOM     42  ZnA H24O    1       0.930   0.670  22.740  1.00  0.00            
ATOM     43  ZnA H24O    1       8.720   0.590  14.950  1.00  0.00            
ATOM     44  ZnA H24O    1       3.490   0.300  15.190  1.00  0.00            
ATOM     45  ZnA H24O    1       8.720   3.730  15.210  1.00  0.00            
ATOM     46  ZnA H24O    1       3.530   3.650  15.380  1.00  0.00            
ATOM     47  ZnA H24O    1       5.990   4.050  22.660  1.00  0.00            
ATOM     48  ZnA H24O    1       0.850   3.800  23.160  1.00  0.00            
ATOM     49  ZnA H24O    1       0.850   7.320  17.210  1.00  0.00            
ATOM     50  ZnA H24O    1       6.150   7.270  17.120  1.00  0.00            
ATOM     51  ZnA H24O    1       3.490   7.340  21.060  1.00  0.00            
ATOM     52  ZnA H24O    1       8.710   0.720  20.900  1.00  0.00            
ATOM     53  OA  H24O    1       4.270   7.340  17.220  1.00  0.00            
ATOM     54  OA  H24O    1       9.500   7.480  17.070  1.00  0.00            
ATOM     55  OA  H24O    1       1.460   7.340  20.990  1.00  0.00            
ATOM     56  OA  H24O    1       6.730   0.600  20.930  1.00  0.00            
ATOM     57  ZnA H24O    1       8.810   7.420  20.920  1.00  0.00            
ATOM     58  ZnA H24O    1       3.500   0.500  20.970  1.00  0.00            
ATOM     59  ZnA H24O    1       6.200   0.460  17.050  1.00  0.00            
ATOM     60  ZnA H24O    1       0.750   0.540  17.150  1.00  0.00            
ATOM     61  ZnA H24O    1       0.890   4.060  17.310  1.00  0.00            
ATOM     62  ZnA H24O    1       6.160   4.050  17.040  1.00  0.00            
ATOM     63  ZnA H24O    1       8.790   4.010  20.900  1.00  0.00            
ATOM     64  ZnA H24O    1       3.390   3.750  20.960  1.00  0.00            
ATOM     65  OA  H24O    1       6.770   7.310  20.900  1.00  0.00            
ATOM     66  OA  H24O    1       1.550   0.610  20.910  1.00  0.00            
ATOM     67  OA  H24O    1       9.410   0.580  16.990  1.00  0.00            
ATOM     68  OA  H24O    1       4.260   0.560  17.050  1.00  0.00            
ATOM     69  OA  H24O    1       9.430   4.100  17.100  1.00  0.00            
ATOM     70  OA  H24O    1       4.100   3.930  17.300  1.00  0.00            
ATOM     71  OA  H24O    1       6.730   3.820  20.790  1.00  0.00            
ATOM     72  OA  H24O    1       1.400   3.870  21.030  1.00  0.00            
ATOM     73  OA  H24O    1       6.740   8.900  18.130  1.00  0.00            
ATOM     74  OA  H24O    1       1.570   9.000  18.120  1.00  0.00            
ATOM     75  OA  H24O    1       9.380   9.160  19.970  1.00  0.00            
ATOM     76  OA  H24O    1       4.160   8.890  20.030  1.00  0.00            
ATOM     77  OA  H24O    1       1.540   5.670  18.110  1.00  0.00            
ATOM     78  OA  H24O    1       6.800   5.550  18.090  1.00  0.00            
ATOM     79  OA  H24O    1       4.040   5.630  20.060  1.00  0.00            
ATOM     80  OA  H24O    1       9.430   5.680  19.980  1.00  0.00            
ATOM     81  ZnA H24O    1       8.730   9.190  18.140  1.00  0.00            
ATOM     82  ZnA H24O    1       3.540   9.090  18.070  1.00  0.00            
ATOM     83  ZnA H24O    1       6.140   8.960  20.050  1.00  0.00            
ATOM     84  ZnA H24O    1       0.900   9.010  20.060  1.00  0.00            
ATOM     85  ZnA H24O    1       3.500   5.790  18.210  1.00  0.00            
ATOM     86  ZnA H24O    1       8.810   5.830  17.930  1.00  0.00            
ATOM     87  OA  H24O    1       9.370   2.310  19.920  1.00  0.00            
ATOM     88  ZnA H24O    1       0.740   5.500  19.990  1.00  0.00            
ATOM     89  OA  H24O    1       4.210   2.120  19.980  1.00  0.00            
ATOM     90  OA  H24O    1       6.800   2.190  17.890  1.00  0.00            
ATOM     91  ZnA H24O    1       6.180   2.230  19.800  1.00  0.00            
ATOM     92  OA  H24O    1       1.420   2.180  18.090  1.00  0.00            
ATOM     93  ZnA H24O    1       6.060   5.730  19.910  1.00  0.00            
ATOM     94  ZnA H24O    1       8.840   2.290  17.960  1.00  0.00            
ATOM     95  ZnA H24O    1       0.740   2.310  19.980  1.00  0.00            
ATOM     96  ZnA H24O    1       3.500   2.220  17.950  1.00  0.00            
ATOM     97  OC  H24O    1       9.580   2.200  14.290  1.00  0.00            
ATOM     98  OC  H24O    1       4.050   2.070  14.320  1.00  0.00            
ATOM     99  OC  H24O    1       6.780   5.490  23.760  1.00  0.00            
ATOM    100  OC  H24O    1       1.570   2.210  23.780  1.00  0.00            
ATOM    101  OH  H24O    1       2.250   8.690  12.600  1.00  0.00            
ATOM    102  OH  H24O    1       6.590   8.480  12.140  1.00  0.00            
ATOM    103  OH  H24O    1       1.300   5.710  12.340  1.00  0.00            
ATOM    104  OH  H24O    1       6.510   5.730  12.170  1.00  0.00            
ATOM    105  OH  H24O    1      -1.240   9.280  25.580  1.00  0.00            
ATOM    106  OH  H24O    1       3.690   9.000  25.960  1.00  0.00            
ATOM    107  OH  H24O    1       9.610   5.420  25.700  1.00  0.00            
ATOM    108  OH  H24O    1       4.770   2.720  25.330  1.00  0.00            
ATOM    109  HA  H24O    1       4.200   5.500  26.120  1.00  0.00            
ATOM    110  HA  H24O    1       4.150   4.050  25.500  1.00  0.00            
ATOM    111  HA  H24O    1      10.050   2.130  26.390  1.00  0.00            
ATOM    112  HA  H24O    1       9.410   0.650  25.810  1.00  0.00            
ATOM    113  HA  H24O    1       5.830   2.660  11.520  1.00  0.00            
ATOM    114  HA  H24O    1       7.410   2.210  11.910  1.00  0.00            
ATOM    115  HA  H24O    1       2.040   1.660  11.990  1.00  0.00            
ATOM    116  HA  H24O    1       2.960   2.370  13.210  1.00  0.00            
ATOM    117  HA  H24O    1       2.170   7.750  12.330  1.00  0.00            
ATOM    118  HA  H24O    1       6.600   7.470  12.030  1.00  0.00            
ATOM    119  HA  H24O    1       0.820   5.100  11.790  1.00  0.00            
ATOM    120  HA  H24O    1       5.680   5.290  11.820  1.00  0.00            
ATOM    121  HA  H24O    1      -1.680   8.820  26.350  1.00  0.00            
ATOM    122  HA  H24O    1       3.070   9.780  26.100  1.00  0.00            
ATOM    123  HA  H24O    1       8.940   5.210  26.430  1.00  0.00            
ATOM    124  HA  H24O    1       4.480   2.300  26.150  1.00  0.00            
ATOM    125  HA  H24O    1      12.040   5.800  24.770  1.00  0.00            
ATOM    126  HA  H24O    1       6.310   2.330  24.360  1.00  0.00            
ATOM    127  HA  H24O    1       9.220   8.930  13.210  1.00  0.00            
ATOM    128  HA  H24O    1       3.610   8.700  13.490  1.00  0.00            
ATOM    129  HA  H24O    1       3.850   5.350  13.450  1.00  0.00            
ATOM    130  HA  H24O    1       8.960   5.480  13.420  1.00  0.00            
ATOM    131  HA  H24O    1       6.700   9.090  24.570  1.00  0.00            
ATOM    132  HA  H24O    1       0.970   9.030  24.640  1.00  0.00            
ATOM    133  OW  SOL     2       2.300   6.280   1.130  1.00  0.00            
ATOM    134  HW1 SOL     2       1.370   6.260   1.500  1.00  0.00            
ATOM    135  HW2 SOL     2       2.310   5.890   0.210  1.00  0.00            
ATOM    136  OW  SOL     3       2.250   2.750   9.960  1.00  0.00            
ATOM    137  HW1 SOL     3       2.600   2.580  10.880  1.00  0.00            
ATOM    138  HW2 SOL     3       1.370   2.300   9.840  1.00  0.00            
ATOM    139  OW  SOL     4       0.190   3.680   6.470  1.00  0.00            
ATOM    140  HW1 SOL     4      -0.630   4.110   6.860  1.00  0.00            
ATOM    141  HW2 SOL     4      -0.090   2.950   5.840  1.00  0.00            
ATOM    142  OW  SOL     5       6.850  10.120   6.650  1.00  0.00            
ATOM    143  HW1 SOL     5       7.540   9.960   7.350  1.00  0.00            
ATOM    144  HW2 SOL     5       6.120  10.690   7.030  1.00  0.00            
ATOM    145  OW  SOL     6       1.220   6.430   5.630  1.00  0.00            
ATOM    146  HW1 SOL     6       0.770   5.550   5.800  1.00  0.00            
ATOM    147  HW2 SOL     6       1.210   6.970   6.470  1.00  0.00            
ATOM    148  OW  SOL     7       8.090   0.040   5.020  1.00  0.00            
ATOM    149  HW1 SOL     7       8.490   0.950   4.930  1.00  0.00            
ATOM    150  HW2 SOL     7       7.090   0.120   5.080  1.00  0.00            
ATOM    151  OW  SOL     8       5.980   7.290   2.700  1.00  0.00            
ATOM    152  HW1 SOL     8       6.220   7.980   2.020  1.00  0.00            
ATOM    153  HW2 SOL     8       5.200   7.620   3.240  1.00  0.00            
ATOM    154  OW  SOL     9       0.760   8.110   7.890  1.00  0.00            
ATOM    155  HW1 SOL     9       1.750   7.990   7.980  1.00  0.00            
ATOM    156  HW2 SOL     9       0.520   9.060   8.100  1.00  0.00            
ATOM    157  OW  SOL    10       8.650   3.480   1.950  1.00  0.00            
ATOM    158  HW1 SOL    10       9.240   4.110   1.460  1.00  0.00            
ATOM    159  HW2 SOL    10       8.840   2.540   1.660  1.00  0.00            
ATOM    160  OW  SOL    11       5.500   1.960   8.850  1.00  0.00            
ATOM    161  HW1 SOL    11       5.450   1.910   9.850  1.00  0.00            
ATOM    162  HW2 SOL    11       5.520   2.920   8.560  1.00  0.00            
ATOM    163  OW  SOL    12       3.820   7.000   4.800  1.00  0.00            
ATOM    164  HW1 SOL    12       4.270   6.100   4.770  1.00  0.00            
ATOM    165  HW2 SOL    12       2.880   6.890   5.130  1.00  0.00            
ATOM    166  OW  SOL    13       6.140   1.220   1.170  1.00  0.00            
ATOM    167  HW1 SOL    13       7.120   1.000   1.240  1.00  0.00            
ATOM    168  HW2 SOL    13       5.830   1.050   0.240  1.00  0.00            
ATOM    169  OW  SOL    14       9.220   5.030   8.990  1.00  0.00            
ATOM    170  HW1 SOL    14       8.970   4.940   8.030  1.00  0.00            
ATOM    171  HW2 SOL    14       9.700   4.210   9.300  1.00  0.00            
ATOM    172  OW  SOL    15       5.390   0.640   5.120  1.00  0.00            
ATOM    173  HW1 SOL    15       4.580   0.650   5.700  1.00  0.00            
ATOM    174  HW2 SOL    15       5.420   1.470   4.570  1.00  0.00            
ATOM    175  OW  SOL    16       2.970   0.350   1.710  1.00  0.00            
ATOM    176  HW1 SOL    16       3.460   1.190   1.500  1.00  0.00            
ATOM    177  HW2 SOL    16       3.590  -0.300   2.160  1.00  0.00            
ATOM    178  OW  SOL    17       9.350   2.360   4.800  1.00  0.00            
ATOM    179  HW1 SOL    17       8.870   2.770   4.020  1.00  0.00            
ATOM    180  HW2 SOL    17      10.340   2.340   4.610  1.00  0.00            
ATOM    181  OW  SOL    18      10.170   0.390   7.530  1.00  0.00            
ATOM    182  HW1 SOL    18       9.450   0.440   6.840  1.00  0.00            
ATOM    183  HW2 SOL    18       9.930  -0.300   8.220  1.00  0.00            
ATOM    184  OW  SOL    19       5.270   2.560   3.280  1.00  0.00            
ATOM    185  HW1 SOL    19       5.540   1.970   2.530  1.00  0.00            
ATOM    186  HW2 SOL    19       5.270   3.510   2.970  1.00  0.00            
ATOM    187  OW  SOL    20       5.660   5.370   8.650  1.00  0.00            
ATOM    188  HW1 SOL    20       5.780   6.030   7.910  1.00  0.00            
ATOM    189  HW2 SOL    20       6.120   5.710   9.480  1.00  0.00            
ATOM    190  OW  SOL    21       5.730   8.700  10.290  1.00  0.00            
ATOM    191  HW1 SOL    21       6.170   9.590  10.200  1.00  0.00            
ATOM    192  HW2 SOL    21       5.100   8.700  11.060  1.00  0.00            
ATOM    193  OW  SOL    22      12.090   5.250   2.750  1.00  0.00            
ATOM    194  HW1 SOL    22      12.220   4.410   3.290  1.00  0.00            
ATOM    195  HW2 SOL    22      11.800   5.990   3.350  1.00  0.00            
ATOM    196  OW  SOL    23       7.320   6.340  10.640  1.00  0.00            
ATOM    197  HW1 SOL    23       7.910   6.080   9.880  1.00  0.00            
ATOM    198  HW2 SOL    23       7.040   7.300  10.530  1.00  0.00            
ATOM    199  OW  SOL    24       3.070   0.630   6.180  1.00  0.00            
ATOM    200  HW1 SOL    24       2.960   1.570   6.510  1.00  0.00            
ATOM    201  HW2 SOL    24       3.020   0.000   6.950  1.00  0.00            
ATOM    202  OW  SOL    25      10.230   7.660   9.660  1.00  0.00            
ATOM    203  HW1 SOL    25      10.380   7.870  10.620  1.00  0.00            
ATOM    204  HW2 SOL    25       9.930   6.710   9.570  1.00  0.00            
ATOM    205  OW  SOL    26      10.680  13.330   8.490  1.00  0.00            
ATOM    206  HW1 SOL    26      10.750  12.490   7.940  1.00  0.00            
ATOM    207  HW2 SOL    26      11.300  14.020   8.130  1.00  0.00            
ATOM    208  OW  SOL    27       3.190   8.100   9.490  1.00  0.00            
ATOM    209  HW1 SOL    27       4.120   8.460   9.540  1.00  0.00            
ATOM    210  HW2 SOL    27       3.130   7.250  10.010  1.00  0.00            
ATOM    211  OW  SOL    28       3.390   5.090  10.060  1.00  0.00            
ATOM    212  HW1 SOL    28       2.870   4.260   9.890  1.00  0.00            
ATOM    213  HW2 SOL    28       4.160   5.140   9.420  1.00  0.00            
ATOM    214  OW  SOL    29       8.150   5.720   3.250  1.00  0.00            
ATOM    215  HW1 SOL    29       8.220   4.830   2.790  1.00  0.00            
ATOM    216  HW2 SOL    29       7.210   6.060   3.170  1.00  0.00            
ATOM    217  OW  SOL    30       4.730   5.000   1.910  1.00  0.00            
ATOM    218  HW1 SOL    30       5.340   5.800   1.950  1.00  0.00            
ATOM    219  HW2 SOL    30       3.780   5.310   1.980  1.00  0.00            
ATOM    220  OW  SOL    31      13.020   8.550   3.090  1.00  0.00            
ATOM    221  HW1 SOL    31      12.160   8.240   3.510  1.00  0.00            
ATOM    222  HW2 SOL    31      12.980   8.410   2.100  1.00  0.00            
ATOM    223  OW  SOL    32       9.030   0.860   1.330  1.00  0.00            
ATOM    224  HW1 SOL    32       9.540   0.870   0.470  1.00  0.00            
ATOM    225  HW2 SOL    32       9.590   0.440   2.040  1.00  0.00            
ATOM    226  OW  SOL    33       2.630   3.260   7.200  1.00  0.00            
ATOM    227  HW1 SOL    33       1.840   3.770   6.860  1.00  0.00            
ATOM    228  HW2 SOL    33       2.540   3.110   8.180  1.00  0.00            
ATOM    229  OW  SOL    34       0.750   3.450   0.330  1.00  0.00            
ATOM    230  HW1 SOL    34      -0.170   3.170   0.040  1.00  0.00            
ATOM    231  HW2 SOL    34       1.060   4.220  -0.230  1.00  0.00            
ATOM    232  OW  SOL    35       0.720   1.660   3.180  1.00  0.00            
ATOM    233  HW1 SOL    35       0.550   2.490   2.640  1.00  0.00            
ATOM    234  HW2 SOL    35       1.620   1.290   2.960  1.00  0.00            
ATOM    235  OW  SOL    36      12.250   3.250   4.490  1.00  0.00            
ATOM    236  HW1 SOL    36      12.900   2.510   4.380  1.00  0.00            
ATOM    237  HW2 SOL    36      12.450   3.750   5.330  1.00  0.00            
ATOM    238  OW  SOL    37       5.940   7.450   6.520  1.00  0.00            
ATOM    239  HW1 SOL    37       6.440   8.300   6.330  1.00  0.00            
ATOM    240  HW2 SOL    37       5.060   7.470   6.040  1.00  0.00            
ATOM    241  OW  SOL    38       4.280   4.240   5.200  1.00  0.00            
ATOM    242  HW1 SOL    38       4.580   3.520   4.580  1.00  0.00            
ATOM    243  HW2 SOL    38       3.890   3.840   6.030  1.00  0.00            
ATOM    244  OW  SOL    39      10.010   0.340  11.540  1.00  0.00            
ATOM    245  HW1 SOL    39       9.380  -0.380  11.230  1.00  0.00            
ATOM    246  HW2 SOL    39      10.940  -0.020  11.540  1.00  0.00            
ATOM    247  OW  SOL    40       2.250   2.750  28.580  1.00  0.00            
ATOM    248  HW1 SOL    40       2.600   2.580  29.500  1.00  0.00            
ATOM    249  HW2 SOL    40       1.370   2.300  28.460  1.00  0.00            
ATOM    250  OW  SOL    41       7.680  11.440  28.850  1.00  0.00            
ATOM    251  HW1 SOL    41       6.900  11.610  29.450  1.00  0.00            
ATOM    252  HW2 SOL    41       8.020  12.310  28.490  1.00  0.00            
ATOM    253  OW  SOL    42       8.500   7.980  36.850  1.00  0.00            
ATOM    254  HW1 SOL    42       8.460   8.740  37.500  1.00  0.00            
ATOM    255  HW2 SOL    42       8.720   8.340  35.940  1.00  0.00            
ATOM    256  OW  SOL    43       4.380   3.920  33.610  1.00  0.00            
ATOM    257  HW1 SOL    43       5.200   3.360  33.700  1.00  0.00            
ATOM    258  HW2 SOL    43       3.570   3.340  33.650  1.00  0.00            
ATOM    259  OW  SOL    44       1.130   7.370  34.590  1.00  0.00            
ATOM    260  HW1 SOL    44       2.010   7.240  35.040  1.00  0.00            
ATOM    261  HW2 SOL    44       1.000   8.340  34.370  1.00  0.00            
ATOM    262  OW  SOL    45       1.970   9.760  31.260  1.00  0.00            
ATOM    263  HW1 SOL    45       2.860   9.310  31.120  1.00  0.00            
ATOM    264  HW2 SOL    45       1.240   9.110  31.070  1.00  0.00            
ATOM    265  OW  SOL    46       3.170   2.510  36.630  1.00  0.00            
ATOM    266  HW1 SOL    46       3.880   3.220  36.690  1.00  0.00            
ATOM    267  HW2 SOL    46       2.290   2.900  36.910  1.00  0.00            
ATOM    268  OW  SOL    47       8.070   6.050  33.270  1.00  0.00            
ATOM    269  HW1 SOL    47       7.600   6.020  34.160  1.00  0.00            
ATOM    270  HW2 SOL    47       7.560   5.500  32.610  1.00  0.00            
ATOM    271  OW  SOL    48       9.730   8.900  34.340  1.00  0.00            
ATOM    272  HW1 SOL    48      10.190   8.060  34.050  1.00  0.00            
ATOM    273  HW2 SOL    48       9.170   9.240  33.590  1.00  0.00            
ATOM    274  OW  SOL    49       9.910   4.100  31.040  1.00  0.00            
ATOM    275  HW1 SOL    49       9.140   4.440  31.580  1.00  0.00            
ATOM    276  HW2 SOL    49       9.570   3.590  30.250  1.00  0.00            
ATOM    277  OW  SOL    50       0.760   8.110  26.510  1.00  0.00            
ATOM    278  HW1 SOL    50       1.750   7.990  26.600  1.00  0.00            
ATOM    279  HW2 SOL    50       0.520   9.060  26.720  1.00  0.00            
ATOM    280  OW  SOL    51       5.500   1.960  27.470  1.00  0.00            
ATOM    281  HW1 SOL    51       5.450   1.910  28.470  1.00  0.00            
ATOM    282  HW2 SOL    51       5.520   2.920  27.180  1.00  0.00            
ATOM    283  OW  SOL    52       2.020   2.850  33.600  1.00  0.00            
ATOM    284  HW1 SOL    52       1.220   3.450  33.470  1.00  0.00            
ATOM    285  HW2 SOL    52       1.920   2.360  34.460  1.00  0.00            
ATOM    286  OW  SOL    53       7.810   2.640  36.110  1.00  0.00            
ATOM    287  HW1 SOL    53       8.480   2.030  36.540  1.00  0.00            
ATOM    288  HW2 SOL    53       7.080   2.830  36.760  1.00  0.00            
ATOM    289  OW  SOL    54       0.780   5.560  32.480  1.00  0.00            
ATOM    290  HW1 SOL    54       1.700   5.550  32.070  1.00  0.00            
ATOM    291  HW2 SOL    54       0.720   6.300  33.150  1.00  0.00            
ATOM    292  OW  SOL    55       5.610   2.220  30.090  1.00  0.00            
ATOM    293  HW1 SOL    55       5.990   1.380  30.460  1.00  0.00            
ATOM    294  HW2 SOL    55       4.730   2.410  30.530  1.00  0.00            
ATOM    295  OW  SOL    56       9.150   0.890  32.640  1.00  0.00            
ATOM    296  HW1 SOL    56       9.400   0.690  31.690  1.00  0.00            
ATOM    297  HW2 SOL    56       9.870   1.450  33.060  1.00  0.00            
ATOM    298  OW  SOL    57       4.100   8.130  31.130  1.00  0.00            
ATOM    299  HW1 SOL    57       4.960   8.250  31.630  1.00  0.00            
ATOM    300  HW2 SOL    57       3.680   7.260  31.400  1.00  0.00            
ATOM    301  OW  SOL    58       5.660   5.370  27.270  1.00  0.00            
ATOM    302  HW1 SOL    58       5.780   6.030  26.530  1.00  0.00            
ATOM    303  HW2 SOL    58       6.120   5.710  28.100  1.00  0.00            
ATOM    304  OW  SOL    59       4.020   7.510  34.600  1.00  0.00            
ATOM    305  HW1 SOL    59       4.700   8.060  34.130  1.00  0.00            
ATOM    306  HW2 SOL    59       4.420   6.630  34.870  1.00  0.00            
ATOM    307  OW  SOL    60       5.730   8.700  28.910  1.00  0.00            
ATOM    308  HW1 SOL    60       6.170   9.590  28.820  1.00  0.00            
ATOM    309  HW2 SOL    60       5.100   8.700  29.680  1.00  0.00            
ATOM    310  OW  SOL    61       3.070   2.130  30.930  1.00  0.00            
ATOM    311  HW1 SOL    61       2.840   2.500  31.830  1.00  0.00            
ATOM    312  HW2 SOL    61       2.770   1.180  30.870  1.00  0.00            
ATOM    313  OW  SOL    62       7.320   6.340  29.260  1.00  0.00            
ATOM    314  HW1 SOL    62       7.910   6.080  28.500  1.00  0.00            
ATOM    315  HW2 SOL    62       7.040   7.300  29.150  1.00  0.00            
ATOM    316  OW  SOL    63      10.230   7.660  28.280  1.00  0.00            
ATOM    317  HW1 SOL    63      10.380   7.870  29.240  1.00  0.00            
ATOM    318  HW2 SOL    63       9.930   6.710  28.190  1.00  0.00            
ATOM    319  OW  SOL    64       3.500   8.980  36.660  1.00  0.00            
ATOM    320  HW1 SOL    64       4.260   9.420  37.140  1.00  0.00            
ATOM    321  HW2 SOL    64       3.850   8.510  35.840  1.00  0.00            
ATOM    322  OW  SOL    65       3.190   8.100  28.110  1.00  0.00            
ATOM    323  HW1 SOL    65       4.120   8.460  28.160  1.00  0.00            
ATOM    324  HW2 SOL    65       3.130   7.250  28.630  1.00  0.00            
ATOM    325  OW  SOL    66       3.390   5.090  28.680  1.00  0.00            
ATOM    326  HW1 SOL    66       2.870   4.260  28.510  1.00  0.00            
ATOM    327  HW2 SOL    66       4.160   5.140  28.040  1.00  0.00            
ATOM    328  OW  SOL    67      10.020   7.960  31.000  1.00  0.00            
ATOM    329  HW1 SOL    67      10.430   7.640  31.860  1.00  0.00            
ATOM    330  HW2 SOL    67       9.060   7.690  30.970  1.00  0.00            
ATOM    331  OW  SOL    68       0.400   5.440  29.760  1.00  0.00            
ATOM    332  HW1 SOL    68       1.250   5.110  29.350  1.00  0.00            
ATOM    333  HW2 SOL    68       0.530   5.590  30.740  1.00  0.00            
ATOM    334  OW  SOL    69       6.710   4.640  31.310  1.00  0.00            
ATOM    335  HW1 SOL    69       6.370   3.750  31.010  1.00  0.00            
ATOM    336  HW2 SOL    69       6.970   5.180  30.510  1.00  0.00            
ATOM    337  OW  SOL    70       2.630   3.260  25.820  1.00  0.00            
ATOM    338  HW1 SOL    70       1.840   3.770  25.480  1.00  0.00            
ATOM    339  HW2 SOL    70       2.540   3.110  26.800  1.00  0.00            
ATOM    340  OW  SOL    71       1.050  10.130  35.880  1.00  0.00            
ATOM    341  HW1 SOL    71       0.280   9.800  36.420  1.00  0.00            
ATOM    342  HW2 SOL    71       1.900   9.830  36.300  1.00  0.00            
ATOM    343  OW  SOL    72       6.720   2.030  33.510  1.00  0.00            
ATOM    344  HW1 SOL    72       7.620   1.870  33.110  1.00  0.00            
ATOM    345  HW2 SOL    72       6.800   2.080  34.500  1.00  0.00            
ATOM    346  OW  SOL    73       6.130   8.420  32.930  1.00  0.00            
ATOM    347  HW1 SOL    73       6.690   9.230  32.760  1.00  0.00            
ATOM    348  HW2 SOL    73       6.720   7.620  32.960  1.00  0.00            
ATOM    349  OW  SOL    74       7.160   5.650  35.700  1.00  0.00            
ATOM    350  HW1 SOL    74       7.350   6.300  36.440  1.00  0.00            
ATOM    351  HW2 SOL    74       7.760   4.850  35.790  1.00  0.00            
ATOM    352  OW  SOL    75       3.170   5.470  31.420  1.00  0.00            
ATOM    353  HW1 SOL    75       3.550   4.880  32.140  1.00  0.00            
ATOM    354  HW2 SOL    75       3.570   5.210  30.540  1.00  0.00            
ATOM    355  OW  SOL    76      10.010   0.340  30.160  1.00  0.00            
ATOM    356  HW1 SOL    76       9.380  -0.380  29.850  1.00  0.00            
ATOM    357  HW2 SOL    76      10.940  -0.020  30.160  1.00  0.00            
TER
ENDMDL
