# Supplementary material for: Ab Initio Derived Classical Force Field for Molecular Dynamics Simulations of ZnO Surfaces in Biological Environment
Source: J Phys Chem A. 2023 Jun 14;127(25):5446–57. doi: 10.1021/acs.jpca.3c00424 (PMC10316393; doi:10.1021/acs.jpca.3c00424)
Supplement: Supplementary file 2 — jp3c00424_si_002.zip [file jp3c00424_si_002.zip › ZnO_FF/pdb-files/1-210-large-NB.pdb]

TITLE     fleshed out from conf.pdb
REMARK    THIS IS A SIMULATION BOX
CRYST1   34.122   31.938   80.000  90.00  90.00  90.00 P 1           1
MODEL        1
ATOM      1  Zn1 H180    1      32.210  24.940  52.290  1.00  0.00            
ATOM      2  Zn2 H180    1       9.460   3.650  52.290  1.00  0.00            
ATOM      3  Zn3 H180    1      20.830  24.940  52.290  1.00  0.00            
ATOM      4  Zn4 H180    1       9.460  24.940  52.290  1.00  0.00            
ATOM      5  Zn5 H180    1      20.830  14.300  52.290  1.00  0.00            
ATOM      6  Zn6 H180    1      32.210   3.650  52.290  1.00  0.00            
ATOM      7  Zn7 H180    1      20.830   3.650  52.290  1.00  0.00            
ATOM      8  Zn8 H180    1      32.210  14.300  52.290  1.00  0.00            
ATOM      9  Zn9 H180    1       9.460  14.300  52.290  1.00  0.00            
ATOM     10 0Zn1 H180    1       4.760  16.950  27.710  1.00  0.00            
ATOM     11 1Zn1 H180    1      27.500  16.950  27.710  1.00  0.00            
ATOM     12 2Zn1 H180    1      27.500   6.300  27.710  1.00  0.00            
ATOM     13 3Zn1 H180    1      27.500  27.600  27.710  1.00  0.00            
ATOM     14 4Zn1 H180    1      16.130  16.950  27.710  1.00  0.00            
ATOM     15 5Zn1 H180    1      16.130  27.600  27.710  1.00  0.00            
ATOM     16 6Zn1 H180    1      16.130   6.300  27.710  1.00  0.00            
ATOM     17 7Zn1 H180    1       4.760  27.600  27.710  1.00  0.00            
ATOM     18 8Zn1 H180    1       4.760   6.300  27.710  1.00  0.00            
ATOM     19 9Zn1 H180    1      29.390   8.910  27.710  1.00  0.00            
ATOM     20 0Zn2 H180    1      29.390  19.560  27.710  1.00  0.00            
ATOM     21 1Zn2 H180    1       6.640  19.560  27.710  1.00  0.00            
ATOM     22 2Zn2 H180    1      29.390  30.200  27.710  1.00  0.00            
ATOM     23 3Zn2 H180    1      18.010  30.200  27.710  1.00  0.00            
ATOM     24 4Zn2 H180    1       6.640  30.200  27.710  1.00  0.00            
ATOM     25 5Zn2 H180    1      18.010  19.560  27.710  1.00  0.00            
ATOM     26 6Zn2 H180    1      18.010   8.910  27.710  1.00  0.00            
ATOM     27 7Zn2 H180    1       6.640   8.910  27.710  1.00  0.00            
ATOM     28  O1  H180    1      29.390   6.960  27.710  1.00  0.00            
ATOM     29  O2  H180    1       6.640  17.600  27.710  1.00  0.00            
ATOM     30  O3  H180    1      29.390  17.600  27.710  1.00  0.00            
ATOM     31  O4  H180    1      29.390  28.250  27.710  1.00  0.00            
ATOM     32  O5  H180    1      18.010   6.960  27.710  1.00  0.00            
ATOM     33  O6  H180    1       6.640  28.250  27.710  1.00  0.00            
ATOM     34  O7  H180    1      18.010  28.250  27.710  1.00  0.00            
ATOM     35  O8  H180    1      18.010  17.600  27.710  1.00  0.00            
ATOM     36  O9  H180    1       6.640   6.960  27.710  1.00  0.00            
ATOM     37 8Zn2 H180    1      13.310  27.600  52.290  1.00  0.00            
ATOM     38 9Zn2 H180    1      24.680  27.600  52.290  1.00  0.00            
ATOM     39 0Zn3 H180    1      13.310   6.300  52.290  1.00  0.00            
ATOM     40 1Zn3 H180    1      24.680   6.300  52.290  1.00  0.00            
ATOM     41 2Zn3 H180    1      13.310  16.950  52.290  1.00  0.00            
ATOM     42 3Zn3 H180    1       1.930   6.300  52.290  1.00  0.00            
ATOM     43 4Zn3 H180    1       1.930  27.600  52.290  1.00  0.00            
ATOM     44 5Zn3 H180    1      24.680  16.950  52.290  1.00  0.00            
ATOM     45 6Zn3 H180    1       1.930  16.950  52.290  1.00  0.00            
ATOM     46  O10 H180    1      32.210  22.990  52.290  1.00  0.00            
ATOM     47  O11 H180    1      20.830  12.340  52.290  1.00  0.00            
ATOM     48  O12 H180    1       9.460  22.990  52.290  1.00  0.00            
ATOM     49  O13 H180    1      32.210  12.340  52.290  1.00  0.00            
ATOM     50  O14 H180    1      20.830  22.990  52.290  1.00  0.00            
ATOM     51  O15 H180    1      32.210   1.690  52.290  1.00  0.00            
ATOM     52  O16 H180    1       9.460  12.340  52.290  1.00  0.00            
ATOM     53  O17 H180    1       9.460   1.690  52.290  1.00  0.00            
ATOM     54  O18 H180    1      20.830   1.690  52.290  1.00  0.00            
ATOM     55  O19 H180    1      27.500  14.950  27.710  1.00  0.00            
ATOM     56  O20 H180    1      27.500   4.310  27.710  1.00  0.00            
ATOM     57  O21 H180    1      16.130  14.950  27.710  1.00  0.00            
ATOM     58  O22 H180    1      16.130  25.600  27.710  1.00  0.00            
ATOM     59  O23 H180    1      27.500  25.600  27.710  1.00  0.00            
ATOM     60  O24 H180    1       4.760  25.600  27.710  1.00  0.00            
ATOM     61  O25 H180    1      16.130   4.310  27.710  1.00  0.00            
ATOM     62  O26 H180    1       4.760  14.950  27.710  1.00  0.00            
ATOM     63  O27 H180    1       4.760   4.310  27.710  1.00  0.00            
ATOM     64  O28 H180    1      30.330  25.600  52.290  1.00  0.00            
ATOM     65  O29 H180    1       7.580   4.310  52.290  1.00  0.00            
ATOM     66  O30 H180    1      18.950  25.600  52.290  1.00  0.00            
ATOM     67  O31 H180    1      18.950  14.950  52.290  1.00  0.00            
ATOM     68  O32 H180    1      18.950   4.310  52.290  1.00  0.00            
ATOM     69  O33 H180    1      30.330   4.310  52.290  1.00  0.00            
ATOM     70  O34 H180    1       7.580  25.600  52.290  1.00  0.00            
ATOM     71  O35 H180    1       7.580  14.950  52.290  1.00  0.00            
ATOM     72  O36 H180    1      30.330  14.950  52.290  1.00  0.00            
ATOM     73  O37 H180    1      27.500   9.570  27.710  1.00  0.00            
ATOM     74  O38 H180    1      27.500  20.210  27.710  1.00  0.00            
ATOM     75  O39 H180    1       4.760  20.210  27.710  1.00  0.00            
ATOM     76  O40 H180    1      27.500  30.860  27.710  1.00  0.00            
ATOM     77  O41 H180    1      16.130  30.860  27.710  1.00  0.00            
ATOM     78  O42 H180    1      16.130  20.210  27.710  1.00  0.00            
ATOM     79  O43 H180    1      16.130   9.570  27.710  1.00  0.00            
ATOM     80  O44 H180    1       4.760  30.860  27.710  1.00  0.00            
ATOM     81  O45 H180    1       4.760   9.570  27.710  1.00  0.00            
ATOM     82  O46 H180    1      15.190  28.250  52.290  1.00  0.00            
ATOM     83  O47 H180    1      15.190   6.960  52.290  1.00  0.00            
ATOM     84  O48 H180    1      15.190  17.600  52.290  1.00  0.00            
ATOM     85  O49 H180    1      26.560  28.250  52.290  1.00  0.00            
ATOM     86  O50 H180    1       3.820  28.250  52.290  1.00  0.00            
ATOM     87  O51 H180    1       3.820   6.960  52.290  1.00  0.00            
ATOM     88  O52 H180    1      26.560   6.960  52.290  1.00  0.00            
ATOM     89  O53 H180    1       3.820  17.600  52.290  1.00  0.00            
ATOM     90  O54 H180    1      26.560  17.600  52.290  1.00  0.00            
ATOM     91 7Zn3 H180    1       4.760  11.690  27.710  1.00  0.00            
ATOM     92 8Zn3 H180    1      27.500  11.690  27.710  1.00  0.00            
ATOM     93 9Zn3 H180    1      27.500  22.340  27.710  1.00  0.00            
ATOM     94 0Zn4 H180    1      16.130  11.690  27.710  1.00  0.00            
ATOM     95 1Zn4 H180    1       4.760  22.340  27.710  1.00  0.00            
ATOM     96 2Zn4 H180    1      16.130  22.340  27.710  1.00  0.00            
ATOM     97 3Zn4 H180    1      16.130   1.040  27.710  1.00  0.00            
ATOM     98 4Zn4 H180    1      27.500   1.040  27.710  1.00  0.00            
ATOM     99 5Zn4 H180    1       4.760   1.040  27.710  1.00  0.00            
ATOM    100 6Zn4 H180    1       7.580   6.300  52.290  1.00  0.00            
ATOM    101 7Zn4 H180    1      30.330  27.600  52.290  1.00  0.00            
ATOM    102 8Zn4 H180    1      18.950  27.600  52.290  1.00  0.00            
ATOM    103 9Zn4 H180    1      30.330   6.300  52.290  1.00  0.00            
ATOM    104 0Zn5 H180    1      18.950  16.950  52.290  1.00  0.00            
ATOM    105 1Zn5 H180    1       7.580  27.600  52.290  1.00  0.00            
ATOM    106 2Zn5 H180    1      18.950   6.300  52.290  1.00  0.00            
ATOM    107 3Zn5 H180    1      30.330  16.950  52.290  1.00  0.00            
ATOM    108 4Zn5 H180    1       7.580  16.950  52.290  1.00  0.00            
ATOM    109 5Zn5 H180    1      18.950  22.340  52.290  1.00  0.00            
ATOM    110 6Zn5 H180    1      18.950  11.690  52.290  1.00  0.00            
ATOM    111 7Zn5 H180    1       7.580   1.040  52.290  1.00  0.00            
ATOM    112 8Zn5 H180    1       7.580  22.340  52.290  1.00  0.00            
ATOM    113 9Zn5 H180    1      30.330  22.340  52.290  1.00  0.00            
ATOM    114 0Zn6 H180    1      30.330   1.040  52.290  1.00  0.00            
ATOM    115 1Zn6 H180    1      30.330  11.690  52.290  1.00  0.00            
ATOM    116 2Zn6 H180    1       7.580  11.690  52.290  1.00  0.00            
ATOM    117 3Zn6 H180    1      18.950   1.040  52.290  1.00  0.00            
ATOM    118 4Zn6 H180    1       6.640  14.300  27.710  1.00  0.00            
ATOM    119 5Zn6 H180    1      29.390  14.300  27.710  1.00  0.00            
ATOM    120 6Zn6 H180    1      29.390   3.650  27.710  1.00  0.00            
ATOM    121 7Zn6 H180    1      29.390  24.940  27.710  1.00  0.00            
ATOM    122 8Zn6 H180    1      18.010  14.300  27.710  1.00  0.00            
ATOM    123 9Zn6 H180    1      18.010  24.940  27.710  1.00  0.00            
ATOM    124 0Zn7 H180    1       6.640  24.940  27.710  1.00  0.00            
ATOM    125 1Zn7 H180    1      18.010   3.650  27.710  1.00  0.00            
ATOM    126 2Zn7 H180    1       6.640   3.650  27.710  1.00  0.00            
ATOM    127  O55 H180    1      13.310  14.950  52.290  1.00  0.00            
ATOM    128  O56 H180    1      13.310  25.600  52.290  1.00  0.00            
ATOM    129  O57 H180    1      13.310   4.310  52.290  1.00  0.00            
ATOM    130  O58 H180    1      24.680  25.600  52.290  1.00  0.00            
ATOM    131  O59 H180    1      24.680   4.310  52.290  1.00  0.00            
ATOM    132  O60 H180    1       1.930   4.310  52.290  1.00  0.00            
ATOM    133  O61 H180    1      24.680  14.950  52.290  1.00  0.00            
ATOM    134  O62 H180    1       1.930  25.600  52.290  1.00  0.00            
ATOM    135  O63 H180    1       1.930  14.950  52.290  1.00  0.00            
ATOM    136 3Zn7 H180    1      32.210  30.200  52.290  1.00  0.00            
ATOM    137 4Zn7 H180    1       9.460  30.200  52.290  1.00  0.00            
ATOM    138 5Zn7 H180    1       9.460   8.910  52.290  1.00  0.00            
ATOM    139 6Zn7 H180    1      32.210   8.910  52.290  1.00  0.00            
ATOM    140 7Zn7 H180    1      20.830  30.200  52.290  1.00  0.00            
ATOM    141 8Zn7 H180    1      20.830   8.910  52.290  1.00  0.00            
ATOM    142 9Zn7 H180    1       9.460  19.560  52.290  1.00  0.00            
ATOM    143 0Zn8 H180    1      32.210  19.560  52.290  1.00  0.00            
ATOM    144 1Zn8 H180    1      20.830  19.560  52.290  1.00  0.00            
ATOM    145 2Zn8 H180    1       1.000  14.300  27.710  1.00  0.00            
ATOM    146 3Zn8 H180    1      12.370  14.300  27.710  1.00  0.00            
ATOM    147 4Zn8 H180    1      12.370   3.650  27.710  1.00  0.00            
ATOM    148 5Zn8 H180    1      23.740  14.300  27.710  1.00  0.00            
ATOM    149 6Zn8 H180    1      23.740  24.940  27.710  1.00  0.00            
ATOM    150 7Zn8 H180    1      23.740   3.650  27.710  1.00  0.00            
ATOM    151 8Zn8 H180    1      12.370  24.940  27.710  1.00  0.00            
ATOM    152 9Zn8 H180    1       1.000   3.650  27.710  1.00  0.00            
ATOM    153 0Zn9 H180    1       1.000  24.940  27.710  1.00  0.00            
ATOM    154  O64 H180    1       1.000  12.340  27.710  1.00  0.00            
ATOM    155  O65 H180    1      12.370  12.340  27.710  1.00  0.00            
ATOM    156  O66 H180    1      23.740  12.340  27.710  1.00  0.00            
ATOM    157  O67 H180    1      23.740  22.990  27.710  1.00  0.00            
ATOM    158  O68 H180    1      12.370   1.690  27.710  1.00  0.00            
ATOM    159  O69 H180    1      12.370  22.990  27.710  1.00  0.00            
ATOM    160  O70 H180    1      23.740   1.690  27.710  1.00  0.00            
ATOM    161  O71 H180    1       1.000  22.990  27.710  1.00  0.00            
ATOM    162  O72 H180    1       1.000   1.690  27.710  1.00  0.00            
ATOM    163  O73 H180    1      10.400   9.570  27.710  1.00  0.00            
ATOM    164  O74 H180    1      33.150   9.570  27.710  1.00  0.00            
ATOM    165  O75 H180    1      33.150  30.860  27.710  1.00  0.00            
ATOM    166  O76 H180    1      33.150  20.210  27.710  1.00  0.00            
ATOM    167  O77 H180    1      10.400  30.860  27.710  1.00  0.00            
ATOM    168  O78 H180    1      21.770  30.860  27.710  1.00  0.00            
ATOM    169  O79 H180    1      21.770   9.570  27.710  1.00  0.00            
ATOM    170  O80 H180    1      10.400  20.210  27.710  1.00  0.00            
ATOM    171  O81 H180    1      21.770  20.210  27.710  1.00  0.00            
ATOM    172 1Zn9 H180    1      12.370  30.200  50.660  1.00  0.00            
ATOM    173 2Zn9 H180    1      12.370  19.560  50.660  1.00  0.00            
ATOM    174 3Zn9 H180    1       1.000  30.200  50.660  1.00  0.00            
ATOM    175 4Zn9 H180    1      12.370   8.910  50.660  1.00  0.00            
ATOM    176 5Zn9 H180    1      23.740   8.910  50.660  1.00  0.00            
ATOM    177 6Zn9 H180    1      23.740  30.200  50.660  1.00  0.00            
ATOM    178 7Zn9 H180    1       1.000   8.910  50.660  1.00  0.00            
ATOM    179 8Zn9 H180    1      23.740  19.560  50.660  1.00  0.00            
ATOM    180 9Zn9 H180    1       1.000  19.560  50.660  1.00  0.00            
ATOM    181  O82 H180    1      12.370   6.960  50.660  1.00  0.00            
ATOM    182  O83 H180    1      23.740  28.250  50.660  1.00  0.00            
ATOM    183  O84 H180    1      12.370  28.250  50.660  1.00  0.00            
ATOM    184  O85 H180    1      23.740   6.960  50.660  1.00  0.00            
ATOM    185  O86 H180    1      12.370  17.600  50.660  1.00  0.00            
ATOM    186  O87 H180    1       1.000  28.250  50.660  1.00  0.00            
ATOM    187  O88 H180    1       1.000   6.960  50.660  1.00  0.00            
ATOM    188  O89 H180    1      23.740  17.600  50.660  1.00  0.00            
ATOM    189  O90 H180    1       1.000  17.600  50.660  1.00  0.00            
ATOM    190 0Zn1 H180    1      33.150   1.040  50.660  1.00  0.00            
ATOM    191 1Zn1 H180    1      33.150  11.690  50.660  1.00  0.00            
ATOM    192 2Zn1 H180    1      33.150  22.340  50.660  1.00  0.00            
ATOM    193 3Zn1 H180    1      10.400   1.040  50.660  1.00  0.00            
ATOM    194 4Zn1 H180    1      21.770  22.340  50.660  1.00  0.00            
ATOM    195 5Zn1 H180    1      10.400  11.690  50.660  1.00  0.00            
ATOM    196 6Zn1 H180    1      21.770  11.690  50.660  1.00  0.00            
ATOM    197 7Zn1 H180    1      21.770   1.040  50.660  1.00  0.00            
ATOM    198 8Zn1 H180    1      10.400  22.340  50.660  1.00  0.00            
ATOM    199  O91 H180    1      33.150   9.570  50.660  1.00  0.00            
ATOM    200  O92 H180    1      33.150  30.860  50.660  1.00  0.00            
ATOM    201  O93 H180    1      10.400  30.860  50.660  1.00  0.00            
ATOM    202  O94 H180    1      33.150  20.210  50.660  1.00  0.00            
ATOM    203  O95 H180    1      10.400   9.570  50.660  1.00  0.00            
ATOM    204  O96 H180    1      21.770  20.210  50.660  1.00  0.00            
ATOM    205  O97 H180    1      21.770   9.570  50.660  1.00  0.00            
ATOM    206  O98 H180    1      10.400  20.210  50.660  1.00  0.00            
ATOM    207  O99 H180    1      21.770  30.860  50.660  1.00  0.00            
ATOM    208 0O10 H180    1      10.400   4.310  50.660  1.00  0.00            
ATOM    209 1O10 H180    1      33.150  25.600  50.660  1.00  0.00            
ATOM    210 2O10 H180    1      33.150   4.310  50.660  1.00  0.00            
ATOM    211 3O10 H180    1      10.400  25.600  50.660  1.00  0.00            
ATOM    212 4O10 H180    1      33.150  14.950  50.660  1.00  0.00            
ATOM    213 5O10 H180    1      21.770   4.310  50.660  1.00  0.00            
ATOM    214 6O10 H180    1      21.770  25.600  50.660  1.00  0.00            
ATOM    215 7O10 H180    1      21.770  14.950  50.660  1.00  0.00            
ATOM    216 8O10 H180    1      10.400  14.950  50.660  1.00  0.00            
ATOM    217 9O10 H180    1      12.370  12.340  50.660  1.00  0.00            
ATOM    218 0O11 H180    1      12.370   1.690  50.660  1.00  0.00            
ATOM    219 1O11 H180    1       1.000  22.990  50.660  1.00  0.00            
ATOM    220 2O11 H180    1      12.370  22.990  50.660  1.00  0.00            
ATOM    221 3O11 H180    1      23.740   1.690  50.660  1.00  0.00            
ATOM    222 4O11 H180    1      23.740  12.340  50.660  1.00  0.00            
ATOM    223 5O11 H180    1       1.000  12.340  50.660  1.00  0.00            
ATOM    224 6O11 H180    1      23.740  22.990  50.660  1.00  0.00            
ATOM    225 7O11 H180    1       1.000   1.690  50.660  1.00  0.00            
ATOM    226 9Zn1 H180    1       3.820  14.300  29.340  1.00  0.00            
ATOM    227 0Zn1 H180    1      26.560  14.300  29.340  1.00  0.00            
ATOM    228 1Zn1 H180    1      26.560   3.650  29.340  1.00  0.00            
ATOM    229 2Zn1 H180    1      15.190  14.300  29.340  1.00  0.00            
ATOM    230 3Zn1 H180    1      26.560  24.940  29.340  1.00  0.00            
ATOM    231 4Zn1 H180    1      15.190  24.940  29.340  1.00  0.00            
ATOM    232 5Zn1 H180    1      15.190   3.650  29.340  1.00  0.00            
ATOM    233 6Zn1 H180    1       3.820  24.940  29.340  1.00  0.00            
ATOM    234 7Zn1 H180    1       3.820   3.650  29.340  1.00  0.00            
ATOM    235 8Zn1 H180    1      12.370   3.650  50.660  1.00  0.00            
ATOM    236 9Zn1 H180    1      12.370  24.940  50.660  1.00  0.00            
ATOM    237 0Zn1 H180    1      23.740   3.650  50.660  1.00  0.00            
ATOM    238 1Zn1 H180    1       1.000  24.940  50.660  1.00  0.00            
ATOM    239 2Zn1 H180    1      12.370  14.300  50.660  1.00  0.00            
ATOM    240 3Zn1 H180    1      23.740  24.940  50.660  1.00  0.00            
ATOM    241 4Zn1 H180    1      23.740  14.300  50.660  1.00  0.00            
ATOM    242 5Zn1 H180    1       1.000   3.650  50.660  1.00  0.00            
ATOM    243 6Zn1 H180    1       1.000  14.300  50.660  1.00  0.00            
ATOM    244 8O11 H180    1       3.820  12.340  29.340  1.00  0.00            
ATOM    245 9O11 H180    1      26.560  12.340  29.340  1.00  0.00            
ATOM    246 0O12 H180    1      15.190  12.340  29.340  1.00  0.00            
ATOM    247 1O12 H180    1      26.560  22.990  29.340  1.00  0.00            
ATOM    248 2O12 H180    1      15.190  22.990  29.340  1.00  0.00            
ATOM    249 3O12 H180    1       3.820  22.990  29.340  1.00  0.00            
ATOM    250 4O12 H180    1      15.190   1.690  29.340  1.00  0.00            
ATOM    251 5O12 H180    1      26.560   1.690  29.340  1.00  0.00            
ATOM    252 6O12 H180    1       3.820   1.690  29.340  1.00  0.00            
ATOM    253 7Zn1 H180    1       6.640   3.650  50.660  1.00  0.00            
ATOM    254 8Zn1 H180    1      18.010  24.940  50.660  1.00  0.00            
ATOM    255 9Zn1 H180    1      29.390  24.940  50.660  1.00  0.00            
ATOM    256 0Zn1 H180    1      18.010  14.300  50.660  1.00  0.00            
ATOM    257 1Zn1 H180    1      29.390   3.650  50.660  1.00  0.00            
ATOM    258 2Zn1 H180    1      18.010   3.650  50.660  1.00  0.00            
ATOM    259 3Zn1 H180    1       6.640  24.940  50.660  1.00  0.00            
ATOM    260 4Zn1 H180    1       6.640  14.300  50.660  1.00  0.00            
ATOM    261 5Zn1 H180    1      29.390  14.300  50.660  1.00  0.00            
ATOM    262 7O12 H180    1       3.820  17.600  29.340  1.00  0.00            
ATOM    263 8O12 H180    1      26.560   6.960  29.340  1.00  0.00            
ATOM    264 9O12 H180    1      26.560  17.600  29.340  1.00  0.00            
ATOM    265 0O13 H180    1      15.190   6.960  29.340  1.00  0.00            
ATOM    266 1O13 H180    1      15.190  17.600  29.340  1.00  0.00            
ATOM    267 2O13 H180    1      26.560  28.250  29.340  1.00  0.00            
ATOM    268 3O13 H180    1      15.190  28.250  29.340  1.00  0.00            
ATOM    269 4O13 H180    1       3.820  28.250  29.340  1.00  0.00            
ATOM    270 5O13 H180    1       3.820   6.960  29.340  1.00  0.00            
ATOM    271 6O13 H180    1       6.640   6.960  50.660  1.00  0.00            
ATOM    272 7O13 H180    1      29.390  28.250  50.660  1.00  0.00            
ATOM    273 8O13 H180    1      18.010  28.250  50.660  1.00  0.00            
ATOM    274 9O13 H180    1       6.640  28.250  50.660  1.00  0.00            
ATOM    275 0O14 H180    1      18.010  17.600  50.660  1.00  0.00            
ATOM    276 1O14 H180    1      29.390   6.960  50.660  1.00  0.00            
ATOM    277 2O14 H180    1      18.010   6.960  50.660  1.00  0.00            
ATOM    278 3O14 H180    1       6.640  17.600  50.660  1.00  0.00            
ATOM    279 4O14 H180    1      29.390  17.600  50.660  1.00  0.00            
ATOM    280 6Zn1 H180    1       4.760   6.300  50.660  1.00  0.00            
ATOM    281 7Zn1 H180    1      16.130  27.600  50.660  1.00  0.00            
ATOM    282 8Zn1 H180    1      27.500  27.600  50.660  1.00  0.00            
ATOM    283 9Zn1 H180    1       4.760  27.600  50.660  1.00  0.00            
ATOM    284 0Zn1 H180    1      16.130  16.950  50.660  1.00  0.00            
ATOM    285 1Zn1 H180    1      16.130   6.300  50.660  1.00  0.00            
ATOM    286 2Zn1 H180    1      27.500   6.300  50.660  1.00  0.00            
ATOM    287 3Zn1 H180    1       4.760  16.950  50.660  1.00  0.00            
ATOM    288 4Zn1 H180    1      27.500  16.950  50.660  1.00  0.00            
ATOM    289 5O14 H180    1      30.330   9.570  29.340  1.00  0.00            
ATOM    290 6O14 H180    1      30.330  20.210  29.340  1.00  0.00            
ATOM    291 7O14 H180    1      30.330  30.860  29.340  1.00  0.00            
ATOM    292 8O14 H180    1       7.580  20.210  29.340  1.00  0.00            
ATOM    293 9O14 H180    1      18.950  30.860  29.340  1.00  0.00            
ATOM    294 0O15 H180    1      18.950  20.210  29.340  1.00  0.00            
ATOM    295 1O15 H180    1      18.950   9.570  29.340  1.00  0.00            
ATOM    296 2O15 H180    1       7.580  30.860  29.340  1.00  0.00            
ATOM    297 3O15 H180    1       7.580   9.570  29.340  1.00  0.00            
ATOM    298 4O15 H180    1       6.640   1.690  50.660  1.00  0.00            
ATOM    299 5O15 H180    1      18.010  12.340  50.660  1.00  0.00            
ATOM    300 6O15 H180    1      18.010  22.990  50.660  1.00  0.00            
ATOM    301 7O15 H180    1       6.640  22.990  50.660  1.00  0.00            
ATOM    302 8O15 H180    1      29.390  22.990  50.660  1.00  0.00            
ATOM    303 9O15 H180    1       6.640  12.340  50.660  1.00  0.00            
ATOM    304 0O16 H180    1      29.390  12.340  50.660  1.00  0.00            
ATOM    305 1O16 H180    1      29.390   1.690  50.660  1.00  0.00            
ATOM    306 2O16 H180    1      18.010   1.690  50.660  1.00  0.00            
ATOM    307 5Zn1 H180    1       3.820  19.560  29.340  1.00  0.00            
ATOM    308 6Zn1 H180    1      26.560   8.910  29.340  1.00  0.00            
ATOM    309 7Zn1 H180    1      15.190   8.910  29.340  1.00  0.00            
ATOM    310 8Zn1 H180    1      26.560  19.560  29.340  1.00  0.00            
ATOM    311 9Zn1 H180    1      15.190  30.200  29.340  1.00  0.00            
ATOM    312 0Zn1 H180    1      26.560  30.200  29.340  1.00  0.00            
ATOM    313 1Zn1 H180    1       3.820  30.200  29.340  1.00  0.00            
ATOM    314 2Zn1 H180    1      15.190  19.560  29.340  1.00  0.00            
ATOM    315 3Zn1 H180    1       3.820   8.910  29.340  1.00  0.00            
ATOM    316 4Zn1 H180    1       7.580  16.950  29.340  1.00  0.00            
ATOM    317 5Zn1 H180    1      30.330   6.300  29.340  1.00  0.00            
ATOM    318 6Zn1 H180    1       7.580   6.300  29.340  1.00  0.00            
ATOM    319 7Zn1 H180    1      30.330  16.950  29.340  1.00  0.00            
ATOM    320 8Zn1 H180    1      30.330  27.600  29.340  1.00  0.00            
ATOM    321 9Zn1 H180    1      18.950  16.950  29.340  1.00  0.00            
ATOM    322 0Zn1 H180    1       7.580  27.600  29.340  1.00  0.00            
ATOM    323 1Zn1 H180    1      18.950  27.600  29.340  1.00  0.00            
ATOM    324 2Zn1 H180    1      18.950   6.300  29.340  1.00  0.00            
ATOM    325 3O16 H180    1       7.580  14.950  29.340  1.00  0.00            
ATOM    326 4O16 H180    1      30.330   4.310  29.340  1.00  0.00            
ATOM    327 5O16 H180    1      30.330  14.950  29.340  1.00  0.00            
ATOM    328 6O16 H180    1      30.330  25.600  29.340  1.00  0.00            
ATOM    329 7O16 H180    1      18.950  14.950  29.340  1.00  0.00            
ATOM    330 8O16 H180    1       7.580  25.600  29.340  1.00  0.00            
ATOM    331 9O16 H180    1      18.950  25.600  29.340  1.00  0.00            
ATOM    332 0O17 H180    1      18.950   4.310  29.340  1.00  0.00            
ATOM    333 1O17 H180    1       7.580   4.310  29.340  1.00  0.00            
ATOM    334 3Zn1 H180    1      10.400   6.300  50.660  1.00  0.00            
ATOM    335 4Zn1 H180    1      33.150   6.300  50.660  1.00  0.00            
ATOM    336 5Zn1 H180    1      33.150  27.600  50.660  1.00  0.00            
ATOM    337 6Zn1 H180    1      21.770  27.600  50.660  1.00  0.00            
ATOM    338 7Zn1 H180    1      10.400  27.600  50.660  1.00  0.00            
ATOM    339 8Zn1 H180    1      21.770   6.300  50.660  1.00  0.00            
ATOM    340 9Zn1 H180    1      21.770  16.950  50.660  1.00  0.00            
ATOM    341 0Zn1 H180    1      33.150  16.950  50.660  1.00  0.00            
ATOM    342 1Zn1 H180    1      10.400  16.950  50.660  1.00  0.00            
ATOM    343 2O17 H180    1       1.930  14.950  29.340  1.00  0.00            
ATOM    344 3O17 H180    1      13.310  14.950  29.340  1.00  0.00            
ATOM    345 4O17 H180    1      13.310   4.310  29.340  1.00  0.00            
ATOM    346 5O17 H180    1      24.680   4.310  29.340  1.00  0.00            
ATOM    347 6O17 H180    1      24.680  14.950  29.340  1.00  0.00            
ATOM    348 7O17 H180    1      24.680  25.600  29.340  1.00  0.00            
ATOM    349 8O17 H180    1      13.310  25.600  29.340  1.00  0.00            
ATOM    350 9O17 H180    1       1.930  25.600  29.340  1.00  0.00            
ATOM    351 0O18 H180    1       1.930   4.310  29.340  1.00  0.00            
ATOM    352 2Zn1 H180    1       1.930  11.690  29.340  1.00  0.00            
ATOM    353 3Zn1 H180    1      13.310  11.690  29.340  1.00  0.00            
ATOM    354 4Zn1 H180    1      24.680  11.690  29.340  1.00  0.00            
ATOM    355 5Zn1 H180    1      24.680  22.340  29.340  1.00  0.00            
ATOM    356 6Zn1 H180    1      24.680   1.040  29.340  1.00  0.00            
ATOM    357 7Zn1 H180    1      13.310  22.340  29.340  1.00  0.00            
ATOM    358 8Zn1 H180    1      13.310   1.040  29.340  1.00  0.00            
ATOM    359 9Zn1 H180    1       1.930  22.340  29.340  1.00  0.00            
ATOM    360 0Zn1 H180    1       1.930   1.040  29.340  1.00  0.00            
ATOM    361 1O18 H180    1       4.760  30.860  50.660  1.00  0.00            
ATOM    362 2O18 H180    1      16.130  30.860  50.660  1.00  0.00            
ATOM    363 3O18 H180    1      16.130   9.570  50.660  1.00  0.00            
ATOM    364 4O18 H180    1      16.130  20.210  50.660  1.00  0.00            
ATOM    365 5O18 H180    1       4.760   9.570  50.660  1.00  0.00            
ATOM    366 6O18 H180    1       4.760  20.210  50.660  1.00  0.00            
ATOM    367 7O18 H180    1      27.500  30.860  50.660  1.00  0.00            
ATOM    368 8O18 H180    1      27.500   9.570  50.660  1.00  0.00            
ATOM    369 9O18 H180    1      27.500  20.210  50.660  1.00  0.00            
ATOM    370 1Zn1 H180    1       6.640  30.200  50.660  1.00  0.00            
ATOM    371 2Zn1 H180    1       6.640   8.910  50.660  1.00  0.00            
ATOM    372 3Zn1 H180    1      18.010   8.910  50.660  1.00  0.00            
ATOM    373 4Zn1 H180    1      18.010  19.560  50.660  1.00  0.00            
ATOM    374 5Zn1 H180    1       6.640  19.560  50.660  1.00  0.00            
ATOM    375 6Zn1 H180    1      29.390  30.200  50.660  1.00  0.00            
ATOM    376 7Zn1 H180    1      18.010  30.200  50.660  1.00  0.00            
ATOM    377 8Zn1 H180    1      29.390   8.910  50.660  1.00  0.00            
ATOM    378 9Zn1 H180    1      29.390  19.560  50.660  1.00  0.00            
ATOM    379 0O19 H180    1      16.130  25.600  50.660  1.00  0.00            
ATOM    380 1O19 H180    1       4.760   4.310  50.660  1.00  0.00            
ATOM    381 2O19 H180    1      16.130  14.950  50.660  1.00  0.00            
ATOM    382 3O19 H180    1      27.500  25.600  50.660  1.00  0.00            
ATOM    383 4O19 H180    1       4.760  25.600  50.660  1.00  0.00            
ATOM    384 5O19 H180    1      16.130   4.310  50.660  1.00  0.00            
ATOM    385 6O19 H180    1       4.760  14.950  50.660  1.00  0.00            
ATOM    386 7O19 H180    1      27.500   4.310  50.660  1.00  0.00            
ATOM    387 8O19 H180    1      27.500  14.950  50.660  1.00  0.00            
ATOM    388 0Zn1 H180    1       7.580  11.690  29.340  1.00  0.00            
ATOM    389 1Zn1 H180    1      30.330  11.690  29.340  1.00  0.00            
ATOM    390 2Zn1 H180    1      30.330  22.340  29.340  1.00  0.00            
ATOM    391 3Zn1 H180    1       7.580  22.340  29.340  1.00  0.00            
ATOM    392 4Zn1 H180    1      30.330   1.040  29.340  1.00  0.00            
ATOM    393 5Zn1 H180    1      18.950  22.340  29.340  1.00  0.00            
ATOM    394 6Zn1 H180    1      18.950  11.690  29.340  1.00  0.00            
ATOM    395 7Zn1 H180    1      18.950   1.040  29.340  1.00  0.00            
ATOM    396 8Zn1 H180    1       7.580   1.040  29.340  1.00  0.00            
ATOM    397 9Zn1 H180    1      32.210   8.910  29.340  1.00  0.00            
ATOM    398 0Zn2 H180    1       9.460   8.910  29.340  1.00  0.00            
ATOM    399 1Zn2 H180    1      32.210  19.560  29.340  1.00  0.00            
ATOM    400 2Zn2 H180    1      32.210  30.200  29.340  1.00  0.00            
ATOM    401 3Zn2 H180    1       9.460  19.560  29.340  1.00  0.00            
ATOM    402 4Zn2 H180    1      20.830  30.200  29.340  1.00  0.00            
ATOM    403 5Zn2 H180    1       9.460  30.200  29.340  1.00  0.00            
ATOM    404 6Zn2 H180    1      20.830  19.560  29.340  1.00  0.00            
ATOM    405 7Zn2 H180    1      20.830   8.910  29.340  1.00  0.00            
ATOM    406 8Zn2 H180    1       4.760  22.340  50.660  1.00  0.00            
ATOM    407 9Zn2 H180    1       4.760   1.040  50.660  1.00  0.00            
ATOM    408 0Zn2 H180    1      16.130  11.690  50.660  1.00  0.00            
ATOM    409 1Zn2 H180    1      16.130  22.340  50.660  1.00  0.00            
ATOM    410 2Zn2 H180    1       4.760  11.690  50.660  1.00  0.00            
ATOM    411 3Zn2 H180    1      27.500  11.690  50.660  1.00  0.00            
ATOM    412 4Zn2 H180    1      16.130   1.040  50.660  1.00  0.00            
ATOM    413 5Zn2 H180    1      27.500   1.040  50.660  1.00  0.00            
ATOM    414 6Zn2 H180    1      27.500  22.340  50.660  1.00  0.00            
ATOM    415 9O19 H180    1      13.310   9.570  29.340  1.00  0.00            
ATOM    416 0O20 H180    1      24.680   9.570  29.340  1.00  0.00            
ATOM    417 1O20 H180    1       1.930  20.210  29.340  1.00  0.00            
ATOM    418 2O20 H180    1      24.680  20.210  29.340  1.00  0.00            
ATOM    419 3O20 H180    1      13.310  20.210  29.340  1.00  0.00            
ATOM    420 4O20 H180    1      24.680  30.860  29.340  1.00  0.00            
ATOM    421 5O20 H180    1      13.310  30.860  29.340  1.00  0.00            
ATOM    422 6O20 H180    1       1.930  30.860  29.340  1.00  0.00            
ATOM    423 7O20 H180    1       1.930   9.570  29.340  1.00  0.00            
ATOM    424 8O20 H180    1       9.460  12.340  29.340  1.00  0.00            
ATOM    425 9O20 H180    1      32.210  12.340  29.340  1.00  0.00            
ATOM    426 0O21 H180    1      32.210   1.690  29.340  1.00  0.00            
ATOM    427 1O21 H180    1      32.210  22.990  29.340  1.00  0.00            
ATOM    428 2O21 H180    1      20.830  12.340  29.340  1.00  0.00            
ATOM    429 3O21 H180    1       9.460  22.990  29.340  1.00  0.00            
ATOM    430 4O21 H180    1      20.830  22.990  29.340  1.00  0.00            
ATOM    431 5O21 H180    1      20.830   1.690  29.340  1.00  0.00            
ATOM    432 6O21 H180    1       9.460   1.690  29.340  1.00  0.00            
ATOM    433 7Zn2 H180    1       9.460  14.300  29.340  1.00  0.00            
ATOM    434 8Zn2 H180    1      32.210   3.650  29.340  1.00  0.00            
ATOM    435 9Zn2 H180    1      32.210  14.300  29.340  1.00  0.00            
ATOM    436 0Zn2 H180    1      32.210  24.940  29.340  1.00  0.00            
ATOM    437 1Zn2 H180    1       9.460   3.650  29.340  1.00  0.00            
ATOM    438 2Zn2 H180    1      20.830  14.300  29.340  1.00  0.00            
ATOM    439 3Zn2 H180    1       9.460  24.940  29.340  1.00  0.00            
ATOM    440 4Zn2 H180    1      20.830  24.940  29.340  1.00  0.00            
ATOM    441 5Zn2 H180    1      20.830   3.650  29.340  1.00  0.00            
ATOM    442 6Zn2 H180    1       1.930  16.950  29.340  1.00  0.00            
ATOM    443 7Zn2 H180    1      13.310   6.300  29.340  1.00  0.00            
ATOM    444 8Zn2 H180    1      13.310  16.950  29.340  1.00  0.00            
ATOM    445 9Zn2 H180    1      24.680   6.300  29.340  1.00  0.00            
ATOM    446 0Zn2 H180    1      24.680  16.950  29.340  1.00  0.00            
ATOM    447 1Zn2 H180    1      13.310  27.600  29.340  1.00  0.00            
ATOM    448 2Zn2 H180    1      24.680  27.600  29.340  1.00  0.00            
ATOM    449 3Zn2 H180    1       1.930  27.600  29.340  1.00  0.00            
ATOM    450 4Zn2 H180    1       1.930   6.300  29.340  1.00  0.00            
ATOM    451 7O21 H180    1       9.460   6.960  29.340  1.00  0.00            
ATOM    452 8O21 H180    1       9.460  17.600  29.340  1.00  0.00            
ATOM    453 9O21 H180    1      32.210  17.600  29.340  1.00  0.00            
ATOM    454 0O22 H180    1      32.210   6.960  29.340  1.00  0.00            
ATOM    455 1O22 H180    1      32.210  28.250  29.340  1.00  0.00            
ATOM    456 2O22 H180    1       9.460  28.250  29.340  1.00  0.00            
ATOM    457 3O22 H180    1      20.830  28.250  29.340  1.00  0.00            
ATOM    458 4O22 H180    1      20.830   6.960  29.340  1.00  0.00            
ATOM    459 5O22 H180    1      20.830  17.600  29.340  1.00  0.00            
ATOM    460 6O22 H180    1      13.310  30.860  49.010  1.00  0.00            
ATOM    461 7O22 H180    1      13.310   9.570  49.010  1.00  0.00            
ATOM    462 8O22 H180    1       1.930  30.860  49.010  1.00  0.00            
ATOM    463 9O22 H180    1      13.310  20.210  49.010  1.00  0.00            
ATOM    464 0O23 H180    1       1.930   9.570  49.010  1.00  0.00            
ATOM    465 1O23 H180    1      24.680  30.860  49.010  1.00  0.00            
ATOM    466 2O23 H180    1      24.680   9.570  49.010  1.00  0.00            
ATOM    467 3O23 H180    1      24.680  20.210  49.010  1.00  0.00            
ATOM    468 4O23 H180    1       1.930  20.210  49.010  1.00  0.00            
ATOM    469 5Zn2 H180    1      13.310   6.300  49.010  1.00  0.00            
ATOM    470 6Zn2 H180    1      13.310  16.950  49.010  1.00  0.00            
ATOM    471 7Zn2 H180    1      13.310  27.600  49.010  1.00  0.00            
ATOM    472 8Zn2 H180    1      24.680   6.300  49.010  1.00  0.00            
ATOM    473 9Zn2 H180    1       1.930  27.600  49.010  1.00  0.00            
ATOM    474 0Zn2 H180    1       1.930   6.300  49.010  1.00  0.00            
ATOM    475 1Zn2 H180    1      24.680  27.600  49.010  1.00  0.00            
ATOM    476 2Zn2 H180    1      24.680  16.950  49.010  1.00  0.00            
ATOM    477 3Zn2 H180    1       1.930  16.950  49.010  1.00  0.00            
ATOM    478 5O23 H180    1      32.210  12.340  49.010  1.00  0.00            
ATOM    479 6O23 H180    1      32.210   1.690  49.010  1.00  0.00            
ATOM    480 7O23 H180    1       9.460   1.690  49.010  1.00  0.00            
ATOM    481 8O23 H180    1      32.210  22.990  49.010  1.00  0.00            
ATOM    482 9O23 H180    1      20.830  12.340  49.010  1.00  0.00            
ATOM    483 0O24 H180    1       9.460  22.990  49.010  1.00  0.00            
ATOM    484 1O24 H180    1      20.830  22.990  49.010  1.00  0.00            
ATOM    485 2O24 H180    1       9.460  12.340  49.010  1.00  0.00            
ATOM    486 3O24 H180    1      20.830   1.690  49.010  1.00  0.00            
ATOM    487 4Zn2 H180    1      13.310   1.040  49.010  1.00  0.00            
ATOM    488 5Zn2 H180    1      13.310  11.690  49.010  1.00  0.00            
ATOM    489 6Zn2 H180    1      13.310  22.340  49.010  1.00  0.00            
ATOM    490 7Zn2 H180    1      24.680  11.690  49.010  1.00  0.00            
ATOM    491 8Zn2 H180    1      24.680   1.040  49.010  1.00  0.00            
ATOM    492 9Zn2 H180    1       1.930  22.340  49.010  1.00  0.00            
ATOM    493 0Zn2 H180    1       1.930   1.040  49.010  1.00  0.00            
ATOM    494 1Zn2 H180    1       1.930  11.690  49.010  1.00  0.00            
ATOM    495 2Zn2 H180    1      24.680  22.340  49.010  1.00  0.00            
ATOM    496 3Zn2 H180    1      32.210   3.650  49.010  1.00  0.00            
ATOM    497 4Zn2 H180    1      20.830  14.300  49.010  1.00  0.00            
ATOM    498 5Zn2 H180    1      32.210  24.940  49.010  1.00  0.00            
ATOM    499 6Zn2 H180    1       9.460  24.940  49.010  1.00  0.00            
ATOM    500 7Zn2 H180    1       9.460   3.650  49.010  1.00  0.00            
ATOM    501 8Zn2 H180    1      20.830   3.650  49.010  1.00  0.00            
ATOM    502 9Zn2 H180    1      32.210  14.300  49.010  1.00  0.00            
ATOM    503 0Zn2 H180    1      20.830  24.940  49.010  1.00  0.00            
ATOM    504 1Zn2 H180    1       9.460  14.300  49.010  1.00  0.00            
ATOM    505 2Zn2 H180    1      32.210  30.200  49.010  1.00  0.00            
ATOM    506 3Zn2 H180    1      32.210   8.910  49.010  1.00  0.00            
ATOM    507 4Zn2 H180    1      20.830  19.560  49.010  1.00  0.00            
ATOM    508 5Zn2 H180    1       9.460  30.200  49.010  1.00  0.00            
ATOM    509 6Zn2 H180    1      20.830   8.910  49.010  1.00  0.00            
ATOM    510 7Zn2 H180    1       9.460   8.910  49.010  1.00  0.00            
ATOM    511 8Zn2 H180    1       9.460  19.560  49.010  1.00  0.00            
ATOM    512 9Zn2 H180    1      20.830  30.200  49.010  1.00  0.00            
ATOM    513 0Zn2 H180    1      32.210  19.560  49.010  1.00  0.00            
ATOM    514 4O24 H180    1       7.580   4.310  49.010  1.00  0.00            
ATOM    515 5O24 H180    1      30.330  25.600  49.010  1.00  0.00            
ATOM    516 6O24 H180    1      18.950  25.600  49.010  1.00  0.00            
ATOM    517 7O24 H180    1      18.950  14.950  49.010  1.00  0.00            
ATOM    518 8O24 H180    1       7.580  25.600  49.010  1.00  0.00            
ATOM    519 9O24 H180    1      18.950   4.310  49.010  1.00  0.00            
ATOM    520 0O25 H180    1       7.580  14.950  49.010  1.00  0.00            
ATOM    521 1O25 H180    1      30.330   4.310  49.010  1.00  0.00            
ATOM    522 2O25 H180    1      30.330  14.950  49.010  1.00  0.00            
ATOM    523 3O25 H180    1      15.190   6.960  49.010  1.00  0.00            
ATOM    524 4O25 H180    1      15.190  17.600  49.010  1.00  0.00            
ATOM    525 5O25 H180    1       3.820  28.250  49.010  1.00  0.00            
ATOM    526 6O25 H180    1      26.560  28.250  49.010  1.00  0.00            
ATOM    527 7O25 H180    1      15.190  28.250  49.010  1.00  0.00            
ATOM    528 8O25 H180    1       3.820   6.960  49.010  1.00  0.00            
ATOM    529 9O25 H180    1       3.820  17.600  49.010  1.00  0.00            
ATOM    530 0O26 H180    1      26.560   6.960  49.010  1.00  0.00            
ATOM    531 1O26 H180    1      26.560  17.600  49.010  1.00  0.00            
ATOM    532 2O26 H180    1      13.310  14.950  49.010  1.00  0.00            
ATOM    533 3O26 H180    1      13.310   4.310  49.010  1.00  0.00            
ATOM    534 4O26 H180    1      13.310  25.600  49.010  1.00  0.00            
ATOM    535 5O26 H180    1      24.680  25.600  49.010  1.00  0.00            
ATOM    536 6O26 H180    1       1.930  25.600  49.010  1.00  0.00            
ATOM    537 7O26 H180    1      24.680   4.310  49.010  1.00  0.00            
ATOM    538 8O26 H180    1      24.680  14.950  49.010  1.00  0.00            
ATOM    539 9O26 H180    1       1.930   4.310  49.010  1.00  0.00            
ATOM    540 0O27 H180    1       1.930  14.950  49.010  1.00  0.00            
ATOM    541 1O27 H180    1       4.760  14.950  30.990  1.00  0.00            
ATOM    542 2O27 H180    1      27.500   4.310  30.990  1.00  0.00            
ATOM    543 3O27 H180    1       4.760   4.310  30.990  1.00  0.00            
ATOM    544 4O27 H180    1      27.500  14.950  30.990  1.00  0.00            
ATOM    545 5O27 H180    1      16.130  14.950  30.990  1.00  0.00            
ATOM    546 6O27 H180    1      27.500  25.600  30.990  1.00  0.00            
ATOM    547 7O27 H180    1      16.130  25.600  30.990  1.00  0.00            
ATOM    548 8O27 H180    1       4.760  25.600  30.990  1.00  0.00            
ATOM    549 9O27 H180    1      16.130   4.310  30.990  1.00  0.00            
ATOM    550 1Zn2 H180    1       7.580   6.300  49.010  1.00  0.00            
ATOM    551 2Zn2 H180    1      18.950  27.600  49.010  1.00  0.00            
ATOM    552 3Zn2 H180    1      30.330  27.600  49.010  1.00  0.00            
ATOM    553 4Zn2 H180    1      18.950  16.950  49.010  1.00  0.00            
ATOM    554 5Zn2 H180    1       7.580  27.600  49.010  1.00  0.00            
ATOM    555 6Zn2 H180    1      30.330   6.300  49.010  1.00  0.00            
ATOM    556 7Zn2 H180    1      18.950   6.300  49.010  1.00  0.00            
ATOM    557 8Zn2 H180    1       7.580  16.950  49.010  1.00  0.00            
ATOM    558 9Zn2 H180    1      30.330  16.950  49.010  1.00  0.00            
ATOM    559 0Zn2 H180    1      15.190   8.910  49.010  1.00  0.00            
ATOM    560 1Zn2 H180    1      15.190  19.560  49.010  1.00  0.00            
ATOM    561 2Zn2 H180    1       3.820  30.200  49.010  1.00  0.00            
ATOM    562 3Zn2 H180    1      26.560  30.200  49.010  1.00  0.00            
ATOM    563 4Zn2 H180    1      15.190  30.200  49.010  1.00  0.00            
ATOM    564 5Zn2 H180    1       3.820  19.560  49.010  1.00  0.00            
ATOM    565 6Zn2 H180    1       3.820   8.910  49.010  1.00  0.00            
ATOM    566 7Zn2 H180    1      26.560   8.910  49.010  1.00  0.00            
ATOM    567 8Zn2 H180    1      26.560  19.560  49.010  1.00  0.00            
ATOM    568 9Zn2 H180    1       7.580   1.040  49.010  1.00  0.00            
ATOM    569 0Zn2 H180    1      18.950  11.690  49.010  1.00  0.00            
ATOM    570 1Zn2 H180    1       7.580  11.690  49.010  1.00  0.00            
ATOM    571 2Zn2 H180    1      18.950  22.340  49.010  1.00  0.00            
ATOM    572 3Zn2 H180    1      30.330  11.690  49.010  1.00  0.00            
ATOM    573 4Zn2 H180    1       7.580  22.340  49.010  1.00  0.00            
ATOM    574 5Zn2 H180    1      30.330  22.340  49.010  1.00  0.00            
ATOM    575 6Zn2 H180    1      30.330   1.040  49.010  1.00  0.00            
ATOM    576 7Zn2 H180    1      18.950   1.040  49.010  1.00  0.00            
ATOM    577 8Zn2 H180    1       4.760  16.950  30.990  1.00  0.00            
ATOM    578 9Zn2 H180    1      27.500   6.300  30.990  1.00  0.00            
ATOM    579 0Zn3 H180    1      27.500  16.950  30.990  1.00  0.00            
ATOM    580 1Zn3 H180    1      27.500  27.600  30.990  1.00  0.00            
ATOM    581 2Zn3 H180    1      16.130  27.600  30.990  1.00  0.00            
ATOM    582 3Zn3 H180    1      16.130   6.300  30.990  1.00  0.00            
ATOM    583 4Zn3 H180    1       4.760  27.600  30.990  1.00  0.00            
ATOM    584 5Zn3 H180    1      16.130  16.950  30.990  1.00  0.00            
ATOM    585 6Zn3 H180    1       4.760   6.300  30.990  1.00  0.00            
ATOM    586 7Zn3 H180    1      29.390   8.910  30.990  1.00  0.00            
ATOM    587 8Zn3 H180    1      29.390  19.560  30.990  1.00  0.00            
ATOM    588 9Zn3 H180    1       6.640  19.560  30.990  1.00  0.00            
ATOM    589 0Zn3 H180    1      29.390  30.200  30.990  1.00  0.00            
ATOM    590 1Zn3 H180    1      18.010  30.200  30.990  1.00  0.00            
ATOM    591 2Zn3 H180    1       6.640  30.200  30.990  1.00  0.00            
ATOM    592 3Zn3 H180    1      18.010  19.560  30.990  1.00  0.00            
ATOM    593 4Zn3 H180    1      18.010   8.910  30.990  1.00  0.00            
ATOM    594 5Zn3 H180    1       6.640   8.910  30.990  1.00  0.00            
ATOM    595 0O28 H180    1      27.500   9.570  30.990  1.00  0.00            
ATOM    596 1O28 H180    1      27.500  20.210  30.990  1.00  0.00            
ATOM    597 2O28 H180    1       4.760  20.210  30.990  1.00  0.00            
ATOM    598 3O28 H180    1      27.500  30.860  30.990  1.00  0.00            
ATOM    599 4O28 H180    1      16.130  30.860  30.990  1.00  0.00            
ATOM    600 5O28 H180    1       4.760  30.860  30.990  1.00  0.00            
ATOM    601 6O28 H180    1      16.130   9.570  30.990  1.00  0.00            
ATOM    602 7O28 H180    1      16.130  20.210  30.990  1.00  0.00            
ATOM    603 8O28 H180    1       4.760   9.570  30.990  1.00  0.00            
ATOM    604 6Zn3 H180    1      27.500  11.690  30.990  1.00  0.00            
ATOM    605 7Zn3 H180    1       4.760  11.690  30.990  1.00  0.00            
ATOM    606 8Zn3 H180    1      27.500  22.340  30.990  1.00  0.00            
ATOM    607 9Zn3 H180    1      16.130  11.690  30.990  1.00  0.00            
ATOM    608 0Zn3 H180    1       4.760  22.340  30.990  1.00  0.00            
ATOM    609 1Zn3 H180    1      16.130  22.340  30.990  1.00  0.00            
ATOM    610 2Zn3 H180    1      16.130   1.040  30.990  1.00  0.00            
ATOM    611 3Zn3 H180    1       4.760   1.040  30.990  1.00  0.00            
ATOM    612 4Zn3 H180    1      27.500   1.040  30.990  1.00  0.00            
ATOM    613 9O28 H180    1      32.210  28.250  49.010  1.00  0.00            
ATOM    614 0O29 H180    1       9.460   6.960  49.010  1.00  0.00            
ATOM    615 1O29 H180    1      32.210   6.960  49.010  1.00  0.00            
ATOM    616 2O29 H180    1      20.830  17.600  49.010  1.00  0.00            
ATOM    617 3O29 H180    1       9.460  28.250  49.010  1.00  0.00            
ATOM    618 4O29 H180    1       9.460  17.600  49.010  1.00  0.00            
ATOM    619 5O29 H180    1      20.830   6.960  49.010  1.00  0.00            
ATOM    620 6O29 H180    1      20.830  28.250  49.010  1.00  0.00            
ATOM    621 7O29 H180    1      32.210  17.600  49.010  1.00  0.00            
ATOM    622 8O29 H180    1       6.640  17.600  30.990  1.00  0.00            
ATOM    623 9O29 H180    1      29.390   6.960  30.990  1.00  0.00            
ATOM    624 0O30 H180    1      29.390  17.600  30.990  1.00  0.00            
ATOM    625 1O30 H180    1      29.390  28.250  30.990  1.00  0.00            
ATOM    626 2O30 H180    1       6.640  28.250  30.990  1.00  0.00            
ATOM    627 3O30 H180    1      18.010  28.250  30.990  1.00  0.00            
ATOM    628 4O30 H180    1      18.010  17.600  30.990  1.00  0.00            
ATOM    629 5O30 H180    1      18.010   6.960  30.990  1.00  0.00            
ATOM    630 6O30 H180    1       6.640   6.960  30.990  1.00  0.00            
ATOM    631 5Zn3 H180    1       6.640  14.300  30.990  1.00  0.00            
ATOM    632 6Zn3 H180    1      29.390   3.650  30.990  1.00  0.00            
ATOM    633 7Zn3 H180    1      29.390  14.300  30.990  1.00  0.00            
ATOM    634 8Zn3 H180    1      29.390  24.940  30.990  1.00  0.00            
ATOM    635 9Zn3 H180    1       6.640  24.940  30.990  1.00  0.00            
ATOM    636 0Zn3 H180    1      18.010  14.300  30.990  1.00  0.00            
ATOM    637 1Zn3 H180    1      18.010  24.940  30.990  1.00  0.00            
ATOM    638 2Zn3 H180    1       6.640   3.650  30.990  1.00  0.00            
ATOM    639 3Zn3 H180    1      18.010   3.650  30.990  1.00  0.00            
ATOM    640 7O30 H180    1       7.580  30.860  49.010  1.00  0.00            
ATOM    641 8O30 H180    1      18.950  20.210  49.010  1.00  0.00            
ATOM    642 9O30 H180    1       7.580   9.570  49.010  1.00  0.00            
ATOM    643 0O31 H180    1      18.950   9.570  49.010  1.00  0.00            
ATOM    644 1O31 H180    1      30.330  30.860  49.010  1.00  0.00            
ATOM    645 2O31 H180    1       7.580  20.210  49.010  1.00  0.00            
ATOM    646 3O31 H180    1      18.950  30.860  49.010  1.00  0.00            
ATOM    647 4O31 H180    1      30.330   9.570  49.010  1.00  0.00            
ATOM    648 5O31 H180    1      30.330  20.210  49.010  1.00  0.00            
ATOM    649 6O31 H180    1      15.190  12.340  49.010  1.00  0.00            
ATOM    650 7O31 H180    1       3.820  22.990  49.010  1.00  0.00            
ATOM    651 8O31 H180    1      15.190  22.990  49.010  1.00  0.00            
ATOM    652 9O31 H180    1      15.190   1.690  49.010  1.00  0.00            
ATOM    653 0O32 H180    1       3.820   1.690  49.010  1.00  0.00            
ATOM    654 1O32 H180    1      26.560  12.340  49.010  1.00  0.00            
ATOM    655 2O32 H180    1       3.820  12.340  49.010  1.00  0.00            
ATOM    656 3O32 H180    1      26.560  22.990  49.010  1.00  0.00            
ATOM    657 4O32 H180    1      26.560   1.690  49.010  1.00  0.00            
ATOM    658 4Zn3 H180    1      15.190   3.650  49.010  1.00  0.00            
ATOM    659 5Zn3 H180    1      15.190  14.300  49.010  1.00  0.00            
ATOM    660 6Zn3 H180    1       3.820   3.650  49.010  1.00  0.00            
ATOM    661 7Zn3 H180    1      15.190  24.940  49.010  1.00  0.00            
ATOM    662 8Zn3 H180    1       3.820  14.300  49.010  1.00  0.00            
ATOM    663 9Zn3 H180    1       3.820  24.940  49.010  1.00  0.00            
ATOM    664 0Zn3 H180    1      26.560  24.940  49.010  1.00  0.00            
ATOM    665 1Zn3 H180    1      26.560   3.650  49.010  1.00  0.00            
ATOM    666 2Zn3 H180    1      26.560  14.300  49.010  1.00  0.00            
ATOM    667 5O32 H180    1       6.640  12.340  30.990  1.00  0.00            
ATOM    668 6O32 H180    1      29.390  12.340  30.990  1.00  0.00            
ATOM    669 7O32 H180    1       6.640  22.990  30.990  1.00  0.00            
ATOM    670 8O32 H180    1      29.390  22.990  30.990  1.00  0.00            
ATOM    671 9O32 H180    1      18.010  12.340  30.990  1.00  0.00            
ATOM    672 0O33 H180    1      29.390   1.690  30.990  1.00  0.00            
ATOM    673 1O33 H180    1      18.010  22.990  30.990  1.00  0.00            
ATOM    674 2O33 H180    1      18.010   1.690  30.990  1.00  0.00            
ATOM    675 3O33 H180    1       6.640   1.690  30.990  1.00  0.00            
ATOM    676 4O33 H180    1       1.000  12.340  30.990  1.00  0.00            
ATOM    677 5O33 H180    1      12.370  12.340  30.990  1.00  0.00            
ATOM    678 6O33 H180    1      23.740  12.340  30.990  1.00  0.00            
ATOM    679 7O33 H180    1      23.740  22.990  30.990  1.00  0.00            
ATOM    680 8O33 H180    1      23.740   1.690  30.990  1.00  0.00            
ATOM    681 9O33 H180    1      12.370  22.990  30.990  1.00  0.00            
ATOM    682 0O34 H180    1      12.370   1.690  30.990  1.00  0.00            
ATOM    683 1O34 H180    1       1.000  22.990  30.990  1.00  0.00            
ATOM    684 2O34 H180    1       1.000   1.690  30.990  1.00  0.00            
ATOM    685 3Zn3 H180    1       1.000  14.300  30.990  1.00  0.00            
ATOM    686 4Zn3 H180    1      12.370  14.300  30.990  1.00  0.00            
ATOM    687 5Zn3 H180    1       1.000   3.650  30.990  1.00  0.00            
ATOM    688 6Zn3 H180    1      23.740   3.650  30.990  1.00  0.00            
ATOM    689 7Zn3 H180    1      23.740  14.300  30.990  1.00  0.00            
ATOM    690 8Zn3 H180    1      23.740  24.940  30.990  1.00  0.00            
ATOM    691 9Zn3 H180    1      12.370  24.940  30.990  1.00  0.00            
ATOM    692 0Zn3 H180    1      12.370   3.650  30.990  1.00  0.00            
ATOM    693 1Zn3 H180    1       1.000  24.940  30.990  1.00  0.00            
ATOM    694 3O34 H180    1      10.400   9.570  30.990  1.00  0.00            
ATOM    695 4O34 H180    1      33.150   9.570  30.990  1.00  0.00            
ATOM    696 5O34 H180    1      33.150  30.860  30.990  1.00  0.00            
ATOM    697 6O34 H180    1      33.150  20.210  30.990  1.00  0.00            
ATOM    698 7O34 H180    1      21.770  30.860  30.990  1.00  0.00            
ATOM    699 8O34 H180    1      10.400  30.860  30.990  1.00  0.00            
ATOM    700 9O34 H180    1      10.400  20.210  30.990  1.00  0.00            
ATOM    701 0O35 H180    1      21.770   9.570  30.990  1.00  0.00            
ATOM    702 1O35 H180    1      21.770  20.210  30.990  1.00  0.00            
ATOM    703 2Zn3 H180    1      10.400  11.690  30.990  1.00  0.00            
ATOM    704 3Zn3 H180    1      33.150  11.690  30.990  1.00  0.00            
ATOM    705 4Zn3 H180    1      33.150   1.040  30.990  1.00  0.00            
ATOM    706 5Zn3 H180    1      33.150  22.340  30.990  1.00  0.00            
ATOM    707 6Zn3 H180    1      21.770  22.340  30.990  1.00  0.00            
ATOM    708 7Zn3 H180    1      21.770  11.690  30.990  1.00  0.00            
ATOM    709 8Zn3 H180    1      10.400  22.340  30.990  1.00  0.00            
ATOM    710 9Zn3 H180    1      21.770   1.040  30.990  1.00  0.00            
ATOM    711 0Zn3 H180    1      10.400   1.040  30.990  1.00  0.00            
ATOM    712 2O35 H180    1      13.310   9.570  52.290  1.00  0.00            
ATOM    713 3O35 H180    1       1.930  30.860  52.290  1.00  0.00            
ATOM    714 4O35 H180    1      13.310  30.860  52.290  1.00  0.00            
ATOM    715 5O35 H180    1      13.310  20.210  52.290  1.00  0.00            
ATOM    716 6O35 H180    1      24.680  30.860  52.290  1.00  0.00            
ATOM    717 7O35 H180    1       1.930   9.570  52.290  1.00  0.00            
ATOM    718 8O35 H180    1      24.680   9.570  52.290  1.00  0.00            
ATOM    719 9O35 H180    1       1.930  20.210  52.290  1.00  0.00            
ATOM    720 0O36 H180    1      24.680  20.210  52.290  1.00  0.00            
ATOM    721 1Zn3 H180    1      12.370   8.910  30.990  1.00  0.00            
ATOM    722 2Zn3 H180    1       1.000   8.910  30.990  1.00  0.00            
ATOM    723 3Zn3 H180    1      12.370  30.200  30.990  1.00  0.00            
ATOM    724 4Zn3 H180    1      23.740   8.910  30.990  1.00  0.00            
ATOM    725 5Zn3 H180    1      23.740  30.200  30.990  1.00  0.00            
ATOM    726 6Zn3 H180    1      23.740  19.560  30.990  1.00  0.00            
ATOM    727 7Zn3 H180    1       1.000  30.200  30.990  1.00  0.00            
ATOM    728 8Zn3 H180    1      12.370  19.560  30.990  1.00  0.00            
ATOM    729 9Zn3 H180    1       1.000  19.560  30.990  1.00  0.00            
ATOM    730 1O36 H180    1      10.400  14.950  30.990  1.00  0.00            
ATOM    731 2O36 H180    1      33.150   4.310  30.990  1.00  0.00            
ATOM    732 3O36 H180    1      33.150  14.950  30.990  1.00  0.00            
ATOM    733 4O36 H180    1      10.400   4.310  30.990  1.00  0.00            
ATOM    734 5O36 H180    1      33.150  25.600  30.990  1.00  0.00            
ATOM    735 6O36 H180    1      10.400  25.600  30.990  1.00  0.00            
ATOM    736 7O36 H180    1      21.770  14.950  30.990  1.00  0.00            
ATOM    737 8O36 H180    1      21.770  25.600  30.990  1.00  0.00            
ATOM    738 9O36 H180    1      21.770   4.310  30.990  1.00  0.00            
ATOM    739 0O37 H180    1       1.000   6.960  30.990  1.00  0.00            
ATOM    740 1O37 H180    1      12.370   6.960  30.990  1.00  0.00            
ATOM    741 2O37 H180    1       1.000  17.600  30.990  1.00  0.00            
ATOM    742 3O37 H180    1      12.370  17.600  30.990  1.00  0.00            
ATOM    743 4O37 H180    1      23.740   6.960  30.990  1.00  0.00            
ATOM    744 5O37 H180    1      12.370  28.250  30.990  1.00  0.00            
ATOM    745 6O37 H180    1      23.740  17.600  30.990  1.00  0.00            
ATOM    746 7O37 H180    1      23.740  28.250  30.990  1.00  0.00            
ATOM    747 8O37 H180    1       1.000  28.250  30.990  1.00  0.00            
ATOM    748 0Zn3 H180    1      10.400   6.300  30.990  1.00  0.00            
ATOM    749 1Zn3 H180    1      33.150   6.300  30.990  1.00  0.00            
ATOM    750 2Zn3 H180    1      10.400  16.950  30.990  1.00  0.00            
ATOM    751 3Zn3 H180    1      33.150  16.950  30.990  1.00  0.00            
ATOM    752 4Zn3 H180    1      33.150  27.600  30.990  1.00  0.00            
ATOM    753 5Zn3 H180    1      21.770  27.600  30.990  1.00  0.00            
ATOM    754 6Zn3 H180    1      21.770  16.950  30.990  1.00  0.00            
ATOM    755 7Zn3 H180    1      10.400  27.600  30.990  1.00  0.00            
ATOM    756 8Zn3 H180    1      21.770   6.300  30.990  1.00  0.00            
ATOM    757 9Zn3 H180    1      12.370   8.910  47.380  1.00  0.00            
ATOM    758 0Zn3 H180    1       1.000  30.200  47.380  1.00  0.00            
ATOM    759 1Zn3 H180    1      12.370  30.200  47.380  1.00  0.00            
ATOM    760 2Zn3 H180    1      12.370  19.560  47.380  1.00  0.00            
ATOM    761 3Zn3 H180    1      23.740  19.560  47.380  1.00  0.00            
ATOM    762 4Zn3 H180    1       1.000   8.910  47.380  1.00  0.00            
ATOM    763 5Zn3 H180    1      23.740  30.200  47.380  1.00  0.00            
ATOM    764 6Zn3 H180    1      23.740   8.910  47.380  1.00  0.00            
ATOM    765 7Zn3 H180    1       1.000  19.560  47.380  1.00  0.00            
ATOM    766 9O37 H180    1      12.370  17.600  47.380  1.00  0.00            
ATOM    767 0O38 H180    1      12.370   6.960  47.380  1.00  0.00            
ATOM    768 1O38 H180    1      12.370  28.250  47.380  1.00  0.00            
ATOM    769 2O38 H180    1      23.740   6.960  47.380  1.00  0.00            
ATOM    770 3O38 H180    1      23.740  17.600  47.380  1.00  0.00            
ATOM    771 4O38 H180    1      23.740  28.250  47.380  1.00  0.00            
ATOM    772 5O38 H180    1       1.000  28.250  47.380  1.00  0.00            
ATOM    773 6O38 H180    1       1.000   6.960  47.380  1.00  0.00            
ATOM    774 7O38 H180    1       1.000  17.600  47.380  1.00  0.00            
ATOM    775 8O38 H180    1      33.150   9.570  47.380  1.00  0.00            
ATOM    776 9O38 H180    1      33.150  30.860  47.380  1.00  0.00            
ATOM    777 0O39 H180    1      10.400  30.860  47.380  1.00  0.00            
ATOM    778 1O39 H180    1      21.770  20.210  47.380  1.00  0.00            
ATOM    779 2O39 H180    1      10.400  20.210  47.380  1.00  0.00            
ATOM    780 3O39 H180    1      33.150  20.210  47.380  1.00  0.00            
ATOM    781 4O39 H180    1      21.770   9.570  47.380  1.00  0.00            
ATOM    782 5O39 H180    1      10.400   9.570  47.380  1.00  0.00            
ATOM    783 6O39 H180    1      21.770  30.860  47.380  1.00  0.00            
ATOM    784 8Zn3 H180    1      33.150  11.690  47.380  1.00  0.00            
ATOM    785 9Zn3 H180    1      10.400   1.040  47.380  1.00  0.00            
ATOM    786 0Zn3 H180    1      33.150  22.340  47.380  1.00  0.00            
ATOM    787 1Zn3 H180    1      33.150   1.040  47.380  1.00  0.00            
ATOM    788 2Zn3 H180    1      10.400  22.340  47.380  1.00  0.00            
ATOM    789 3Zn3 H180    1      10.400  11.690  47.380  1.00  0.00            
ATOM    790 4Zn3 H180    1      21.770  11.690  47.380  1.00  0.00            
ATOM    791 5Zn3 H180    1      21.770  22.340  47.380  1.00  0.00            
ATOM    792 6Zn3 H180    1      21.770   1.040  47.380  1.00  0.00            
ATOM    793 7O39 H180    1      12.370   1.690  47.380  1.00  0.00            
ATOM    794 8O39 H180    1       1.000  22.990  47.380  1.00  0.00            
ATOM    795 9O39 H180    1      12.370  12.340  47.380  1.00  0.00            
ATOM    796 0O40 H180    1      12.370  22.990  47.380  1.00  0.00            
ATOM    797 1O40 H180    1      23.740  12.340  47.380  1.00  0.00            
ATOM    798 2O40 H180    1       1.000  12.340  47.380  1.00  0.00            
ATOM    799 3O40 H180    1      23.740  22.990  47.380  1.00  0.00            
ATOM    800 4O40 H180    1      23.740   1.690  47.380  1.00  0.00            
ATOM    801 5O40 H180    1       1.000   1.690  47.380  1.00  0.00            
ATOM    802 6O40 H180    1      33.150   4.310  47.380  1.00  0.00            
ATOM    803 7O40 H180    1      33.150  25.600  47.380  1.00  0.00            
ATOM    804 8O40 H180    1      10.400   4.310  47.380  1.00  0.00            
ATOM    805 9O40 H180    1      33.150  14.950  47.380  1.00  0.00            
ATOM    806 0O41 H180    1      10.400  14.950  47.380  1.00  0.00            
ATOM    807 1O41 H180    1      10.400  25.600  47.380  1.00  0.00            
ATOM    808 2O41 H180    1      21.770  14.950  47.380  1.00  0.00            
ATOM    809 3O41 H180    1      21.770   4.310  47.380  1.00  0.00            
ATOM    810 4O41 H180    1      21.770  25.600  47.380  1.00  0.00            
ATOM    811 7Zn3 H180    1       1.000  24.940  47.380  1.00  0.00            
ATOM    812 8Zn3 H180    1      12.370   3.650  47.380  1.00  0.00            
ATOM    813 9Zn3 H180    1      12.370  14.300  47.380  1.00  0.00            
ATOM    814 0Zn4 H180    1      12.370  24.940  47.380  1.00  0.00            
ATOM    815 1Zn4 H180    1       1.000   3.650  47.380  1.00  0.00            
ATOM    816 2Zn4 H180    1      23.740  14.300  47.380  1.00  0.00            
ATOM    817 3Zn4 H180    1      23.740   3.650  47.380  1.00  0.00            
ATOM    818 4Zn4 H180    1      23.740  24.940  47.380  1.00  0.00            
ATOM    819 5Zn4 H180    1       1.000  14.300  47.380  1.00  0.00            
ATOM    820 6Zn4 H180    1      10.400   6.300  47.380  1.00  0.00            
ATOM    821 7Zn4 H180    1      33.150   6.300  47.380  1.00  0.00            
ATOM    822 8Zn4 H180    1      33.150  27.600  47.380  1.00  0.00            
ATOM    823 9Zn4 H180    1      33.150  16.950  47.380  1.00  0.00            
ATOM    824 0Zn4 H180    1      10.400  16.950  47.380  1.00  0.00            
ATOM    825 1Zn4 H180    1      21.770  16.950  47.380  1.00  0.00            
ATOM    826 2Zn4 H180    1      10.400  27.600  47.380  1.00  0.00            
ATOM    827 3Zn4 H180    1      21.770   6.300  47.380  1.00  0.00            
ATOM    828 4Zn4 H180    1      21.770  27.600  47.380  1.00  0.00            
ATOM    829 5Zn4 H180    1       6.640   3.650  47.380  1.00  0.00            
ATOM    830 6Zn4 H180    1      18.010  14.300  47.380  1.00  0.00            
ATOM    831 7Zn4 H180    1       6.640  24.940  47.380  1.00  0.00            
ATOM    832 8Zn4 H180    1      18.010  24.940  47.380  1.00  0.00            
ATOM    833 9Zn4 H180    1       6.640  14.300  47.380  1.00  0.00            
ATOM    834 0Zn4 H180    1      29.390  24.940  47.380  1.00  0.00            
ATOM    835 1Zn4 H180    1      18.010   3.650  47.380  1.00  0.00            
ATOM    836 2Zn4 H180    1      29.390   3.650  47.380  1.00  0.00            
ATOM    837 3Zn4 H180    1      29.390  14.300  47.380  1.00  0.00            
ATOM    838 4Zn4 H180    1      16.130  16.950  47.380  1.00  0.00            
ATOM    839 5Zn4 H180    1       4.760  27.600  47.380  1.00  0.00            
ATOM    840 6Zn4 H180    1      16.130   6.300  47.380  1.00  0.00            
ATOM    841 7Zn4 H180    1       4.760   6.300  47.380  1.00  0.00            
ATOM    842 8Zn4 H180    1      27.500  27.600  47.380  1.00  0.00            
ATOM    843 9Zn4 H180    1      16.130  27.600  47.380  1.00  0.00            
ATOM    844 0Zn4 H180    1       4.760  16.950  47.380  1.00  0.00            
ATOM    845 1Zn4 H180    1      27.500   6.300  47.380  1.00  0.00            
ATOM    846 2Zn4 H180    1      27.500  16.950  47.380  1.00  0.00            
ATOM    847 5O41 H180    1       6.640   6.960  47.380  1.00  0.00            
ATOM    848 6O41 H180    1       6.640  28.250  47.380  1.00  0.00            
ATOM    849 7O41 H180    1      29.390  28.250  47.380  1.00  0.00            
ATOM    850 8O41 H180    1      18.010  17.600  47.380  1.00  0.00            
ATOM    851 9O41 H180    1       6.640  17.600  47.380  1.00  0.00            
ATOM    852 0O42 H180    1      18.010   6.960  47.380  1.00  0.00            
ATOM    853 1O42 H180    1      18.010  28.250  47.380  1.00  0.00            
ATOM    854 2O42 H180    1      29.390   6.960  47.380  1.00  0.00            
ATOM    855 3O42 H180    1      29.390  17.600  47.380  1.00  0.00            
ATOM    856 4O42 H180    1       6.640   1.690  47.380  1.00  0.00            
ATOM    857 5O42 H180    1       6.640  22.990  47.380  1.00  0.00            
ATOM    858 6O42 H180    1      18.010  12.340  47.380  1.00  0.00            
ATOM    859 7O42 H180    1       6.640  12.340  47.380  1.00  0.00            
ATOM    860 8O42 H180    1      18.010  22.990  47.380  1.00  0.00            
ATOM    861 9O42 H180    1      29.390  12.340  47.380  1.00  0.00            
ATOM    862 0O43 H180    1      29.390  22.990  47.380  1.00  0.00            
ATOM    863 1O43 H180    1      29.390   1.690  47.380  1.00  0.00            
ATOM    864 2O43 H180    1      18.010   1.690  47.380  1.00  0.00            
ATOM    865 3O43 H180    1       4.760  30.860  47.380  1.00  0.00            
ATOM    866 4O43 H180    1      16.130   9.570  47.380  1.00  0.00            
ATOM    867 5O43 H180    1       4.760  20.210  47.380  1.00  0.00            
ATOM    868 6O43 H180    1      16.130  30.860  47.380  1.00  0.00            
ATOM    869 7O43 H180    1      27.500  30.860  47.380  1.00  0.00            
ATOM    870 8O43 H180    1      16.130  20.210  47.380  1.00  0.00            
ATOM    871 9O43 H180    1       4.760   9.570  47.380  1.00  0.00            
ATOM    872 0O44 H180    1      27.500   9.570  47.380  1.00  0.00            
ATOM    873 1O44 H180    1      27.500  20.210  47.380  1.00  0.00            
ATOM    874 3Zn4 H180    1       6.640  30.200  47.380  1.00  0.00            
ATOM    875 4Zn4 H180    1      18.010   8.910  47.380  1.00  0.00            
ATOM    876 5Zn4 H180    1      29.390  30.200  47.380  1.00  0.00            
ATOM    877 6Zn4 H180    1       6.640   8.910  47.380  1.00  0.00            
ATOM    878 7Zn4 H180    1      18.010  19.560  47.380  1.00  0.00            
ATOM    879 8Zn4 H180    1       6.640  19.560  47.380  1.00  0.00            
ATOM    880 9Zn4 H180    1      18.010  30.200  47.380  1.00  0.00            
ATOM    881 0Zn4 H180    1      29.390   8.910  47.380  1.00  0.00            
ATOM    882 1Zn4 H180    1      29.390  19.560  47.380  1.00  0.00            
ATOM    883 2Zn4 H180    1       3.820  14.300  32.620  1.00  0.00            
ATOM    884 3Zn4 H180    1       3.820   3.650  32.620  1.00  0.00            
ATOM    885 4Zn4 H180    1      26.560   3.650  32.620  1.00  0.00            
ATOM    886 5Zn4 H180    1      26.560  14.300  32.620  1.00  0.00            
ATOM    887 6Zn4 H180    1      15.190  14.300  32.620  1.00  0.00            
ATOM    888 7Zn4 H180    1       3.820  24.940  32.620  1.00  0.00            
ATOM    889 8Zn4 H180    1      26.560  24.940  32.620  1.00  0.00            
ATOM    890 9Zn4 H180    1      15.190  24.940  32.620  1.00  0.00            
ATOM    891 0Zn4 H180    1      15.190   3.650  32.620  1.00  0.00            
ATOM    892 2O44 H180    1       3.820  12.340  32.620  1.00  0.00            
ATOM    893 3O44 H180    1      26.560  12.340  32.620  1.00  0.00            
ATOM    894 4O44 H180    1      26.560  22.990  32.620  1.00  0.00            
ATOM    895 5O44 H180    1      15.190  12.340  32.620  1.00  0.00            
ATOM    896 6O44 H180    1      15.190  22.990  32.620  1.00  0.00            
ATOM    897 7O44 H180    1       3.820  22.990  32.620  1.00  0.00            
ATOM    898 8O44 H180    1      26.560   1.690  32.620  1.00  0.00            
ATOM    899 9O44 H180    1       3.820   1.690  32.620  1.00  0.00            
ATOM    900 0O45 H180    1      15.190   1.690  32.620  1.00  0.00            
ATOM    901 1O45 H180    1      16.130   4.310  47.380  1.00  0.00            
ATOM    902 2O45 H180    1      16.130  14.950  47.380  1.00  0.00            
ATOM    903 3O45 H180    1       4.760  25.600  47.380  1.00  0.00            
ATOM    904 4O45 H180    1       4.760  14.950  47.380  1.00  0.00            
ATOM    905 5O45 H180    1       4.760   4.310  47.380  1.00  0.00            
ATOM    906 6O45 H180    1      16.130  25.600  47.380  1.00  0.00            
ATOM    907 7O45 H180    1      27.500  25.600  47.380  1.00  0.00            
ATOM    908 8O45 H180    1      27.500   4.310  47.380  1.00  0.00            
ATOM    909 9O45 H180    1      27.500  14.950  47.380  1.00  0.00            
ATOM    910 1Zn4 H180    1      16.130  11.690  47.380  1.00  0.00            
ATOM    911 2Zn4 H180    1      16.130  22.340  47.380  1.00  0.00            
ATOM    912 3Zn4 H180    1       4.760  22.340  47.380  1.00  0.00            
ATOM    913 4Zn4 H180    1       4.760   1.040  47.380  1.00  0.00            
ATOM    914 5Zn4 H180    1       4.760  11.690  47.380  1.00  0.00            
ATOM    915 6Zn4 H180    1      27.500  11.690  47.380  1.00  0.00            
ATOM    916 7Zn4 H180    1      27.500  22.340  47.380  1.00  0.00            
ATOM    917 8Zn4 H180    1      27.500   1.040  47.380  1.00  0.00            
ATOM    918 9Zn4 H180    1      16.130   1.040  47.380  1.00  0.00            
ATOM    919 0O46 H180    1       3.820   6.960  32.620  1.00  0.00            
ATOM    920 1O46 H180    1       3.820  17.600  32.620  1.00  0.00            
ATOM    921 2O46 H180    1      26.560   6.960  32.620  1.00  0.00            
ATOM    922 3O46 H180    1      26.560  17.600  32.620  1.00  0.00            
ATOM    923 4O46 H180    1      26.560  28.250  32.620  1.00  0.00            
ATOM    924 5O46 H180    1      15.190  17.600  32.620  1.00  0.00            
ATOM    925 6O46 H180    1      15.190  28.250  32.620  1.00  0.00            
ATOM    926 7O46 H180    1       3.820  28.250  32.620  1.00  0.00            
ATOM    927 8O46 H180    1      15.190   6.960  32.620  1.00  0.00            
ATOM    928 0Zn4 H180    1      26.560   8.910  32.620  1.00  0.00            
ATOM    929 1Zn4 H180    1      26.560  30.200  32.620  1.00  0.00            
ATOM    930 2Zn4 H180    1      26.560  19.560  32.620  1.00  0.00            
ATOM    931 3Zn4 H180    1       3.820  30.200  32.620  1.00  0.00            
ATOM    932 4Zn4 H180    1      15.190  30.200  32.620  1.00  0.00            
ATOM    933 5Zn4 H180    1       3.820  19.560  32.620  1.00  0.00            
ATOM    934 6Zn4 H180    1      15.190  19.560  32.620  1.00  0.00            
ATOM    935 7Zn4 H180    1      15.190   8.910  32.620  1.00  0.00            
ATOM    936 8Zn4 H180    1       3.820   8.910  32.620  1.00  0.00            
ATOM    937 9O46 H180    1       7.580   9.570  32.620  1.00  0.00            
ATOM    938 0O47 H180    1      30.330  20.210  32.620  1.00  0.00            
ATOM    939 1O47 H180    1      30.330  30.860  32.620  1.00  0.00            
ATOM    940 2O47 H180    1      30.330   9.570  32.620  1.00  0.00            
ATOM    941 3O47 H180    1       7.580  20.210  32.620  1.00  0.00            
ATOM    942 4O47 H180    1       7.580  30.860  32.620  1.00  0.00            
ATOM    943 5O47 H180    1      18.950  30.860  32.620  1.00  0.00            
ATOM    944 6O47 H180    1      18.950  20.210  32.620  1.00  0.00            
ATOM    945 7O47 H180    1      18.950   9.570  32.620  1.00  0.00            
ATOM    946 9Zn4 H180    1       7.580  16.950  32.620  1.00  0.00            
ATOM    947 0Zn4 H180    1      30.330   6.300  32.620  1.00  0.00            
ATOM    948 1Zn4 H180    1      30.330  16.950  32.620  1.00  0.00            
ATOM    949 2Zn4 H180    1      30.330  27.600  32.620  1.00  0.00            
ATOM    950 3Zn4 H180    1       7.580   6.300  32.620  1.00  0.00            
ATOM    951 4Zn4 H180    1       7.580  27.600  32.620  1.00  0.00            
ATOM    952 5Zn4 H180    1      18.950  16.950  32.620  1.00  0.00            
ATOM    953 6Zn4 H180    1      18.950  27.600  32.620  1.00  0.00            
ATOM    954 7Zn4 H180    1      18.950   6.300  32.620  1.00  0.00            
ATOM    955 8O47 H180    1       7.580  14.950  32.620  1.00  0.00            
ATOM    956 9O47 H180    1      30.330   4.310  32.620  1.00  0.00            
ATOM    957 0O48 H180    1      30.330  14.950  32.620  1.00  0.00            
ATOM    958 1O48 H180    1       7.580   4.310  32.620  1.00  0.00            
ATOM    959 2O48 H180    1      30.330  25.600  32.620  1.00  0.00            
ATOM    960 3O48 H180    1      18.950  14.950  32.620  1.00  0.00            
ATOM    961 4O48 H180    1       7.580  25.600  32.620  1.00  0.00            
ATOM    962 5O48 H180    1      18.950   4.310  32.620  1.00  0.00            
ATOM    963 6O48 H180    1      18.950  25.600  32.620  1.00  0.00            
ATOM    964 8Zn4 H180    1       7.580  11.690  32.620  1.00  0.00            
ATOM    965 9Zn4 H180    1      30.330  11.690  32.620  1.00  0.00            
ATOM    966 0Zn4 H180    1      30.330  22.340  32.620  1.00  0.00            
ATOM    967 1Zn4 H180    1       7.580  22.340  32.620  1.00  0.00            
ATOM    968 2Zn4 H180    1      30.330   1.040  32.620  1.00  0.00            
ATOM    969 3Zn4 H180    1      18.950  11.690  32.620  1.00  0.00            
ATOM    970 4Zn4 H180    1      18.950  22.340  32.620  1.00  0.00            
ATOM    971 5Zn4 H180    1      18.950   1.040  32.620  1.00  0.00            
ATOM    972 6Zn4 H180    1       7.580   1.040  32.620  1.00  0.00            
ATOM    973 7Zn4 H180    1       1.930  11.690  32.620  1.00  0.00            
ATOM    974 8Zn4 H180    1      13.310  11.690  32.620  1.00  0.00            
ATOM    975 9Zn4 H180    1      24.680  11.690  32.620  1.00  0.00            
ATOM    976 0Zn4 H180    1      24.680  22.340  32.620  1.00  0.00            
ATOM    977 1Zn4 H180    1      13.310  22.340  32.620  1.00  0.00            
ATOM    978 2Zn4 H180    1      24.680   1.040  32.620  1.00  0.00            
ATOM    979 3Zn4 H180    1       1.930   1.040  32.620  1.00  0.00            
ATOM    980 4Zn4 H180    1      13.310   1.040  32.620  1.00  0.00            
ATOM    981 5Zn4 H180    1       1.930  22.340  32.620  1.00  0.00            
ATOM    982 7O48 H180    1       1.930  14.950  32.620  1.00  0.00            
ATOM    983 8O48 H180    1       1.930   4.310  32.620  1.00  0.00            
ATOM    984 9O48 H180    1      24.680   4.310  32.620  1.00  0.00            
ATOM    985 0O49 H180    1      13.310  14.950  32.620  1.00  0.00            
ATOM    986 1O49 H180    1      24.680  14.950  32.620  1.00  0.00            
ATOM    987 2O49 H180    1      13.310   4.310  32.620  1.00  0.00            
ATOM    988 3O49 H180    1      24.680  25.600  32.620  1.00  0.00            
ATOM    989 4O49 H180    1      13.310  25.600  32.620  1.00  0.00            
ATOM    990 5O49 H180    1       1.930  25.600  32.620  1.00  0.00            
ATOM    991 6Zn4 H180    1       9.460   8.910  32.620  1.00  0.00            
ATOM    992 7Zn4 H180    1      32.210   8.910  32.620  1.00  0.00            
ATOM    993 8Zn4 H180    1      32.210  19.560  32.620  1.00  0.00            
ATOM    994 9Zn4 H180    1      32.210  30.200  32.620  1.00  0.00            
ATOM    995 0Zn5 H180    1      20.830  30.200  32.620  1.00  0.00            
ATOM    996 1Zn5 H180    1       9.460  30.200  32.620  1.00  0.00            
ATOM    997 2Zn5 H180    1       9.460  19.560  32.620  1.00  0.00            
ATOM    998 3Zn5 H180    1      20.830  19.560  32.620  1.00  0.00            
ATOM    999 4Zn5 H180    1      20.830   8.910  32.620  1.00  0.00            
ATOM   1000 6O49 H180    1       1.930   9.570  32.620  1.00  0.00            
ATOM   1001 7O49 H180    1      24.680   9.570  32.620  1.00  0.00            
ATOM   1002 8O49 H180    1      24.680  30.860  32.620  1.00  0.00            
ATOM   1003 9O49 H180    1      13.310  30.860  32.620  1.00  0.00            
ATOM   1004 0O50 H180    1      24.680  20.210  32.620  1.00  0.00            
ATOM   1005 1O50 H180    1      13.310  20.210  32.620  1.00  0.00            
ATOM   1006 2O50 H180    1      13.310   9.570  32.620  1.00  0.00            
ATOM   1007 3O50 H180    1       1.930  30.860  32.620  1.00  0.00            
ATOM   1008 4O50 H180    1       1.930  20.210  32.620  1.00  0.00            
ATOM   1009 5O50 H180    1       9.460  12.340  32.620  1.00  0.00            
ATOM   1010 6O50 H180    1      32.210   1.690  32.620  1.00  0.00            
ATOM   1011 7O50 H180    1      32.210  12.340  32.620  1.00  0.00            
ATOM   1012 8O50 H180    1      32.210  22.990  32.620  1.00  0.00            
ATOM   1013 9O50 H180    1       9.460  22.990  32.620  1.00  0.00            
ATOM   1014 0O51 H180    1      20.830  12.340  32.620  1.00  0.00            
ATOM   1015 1O51 H180    1      20.830  22.990  32.620  1.00  0.00            
ATOM   1016 2O51 H180    1       9.460   1.690  32.620  1.00  0.00            
ATOM   1017 3O51 H180    1      20.830   1.690  32.620  1.00  0.00            
ATOM   1018 5Zn5 H180    1       1.930   6.300  32.620  1.00  0.00            
ATOM   1019 6Zn5 H180    1       1.930  16.950  32.620  1.00  0.00            
ATOM   1020 7Zn5 H180    1      24.680   6.300  32.620  1.00  0.00            
ATOM   1021 8Zn5 H180    1      24.680  16.950  32.620  1.00  0.00            
ATOM   1022 9Zn5 H180    1      13.310  16.950  32.620  1.00  0.00            
ATOM   1023 0Zn5 H180    1      13.310   6.300  32.620  1.00  0.00            
ATOM   1024 1Zn5 H180    1      24.680  27.600  32.620  1.00  0.00            
ATOM   1025 2Zn5 H180    1      13.310  27.600  32.620  1.00  0.00            
ATOM   1026 3Zn5 H180    1       1.930  27.600  32.620  1.00  0.00            
ATOM   1027 4Zn5 H180    1       9.460  14.300  32.620  1.00  0.00            
ATOM   1028 5Zn5 H180    1      32.210   3.650  32.620  1.00  0.00            
ATOM   1029 6Zn5 H180    1       9.460   3.650  32.620  1.00  0.00            
ATOM   1030 7Zn5 H180    1      32.210  14.300  32.620  1.00  0.00            
ATOM   1031 8Zn5 H180    1      32.210  24.940  32.620  1.00  0.00            
ATOM   1032 9Zn5 H180    1      20.830  14.300  32.620  1.00  0.00            
ATOM   1033 0Zn5 H180    1       9.460  24.940  32.620  1.00  0.00            
ATOM   1034 1Zn5 H180    1      20.830  24.940  32.620  1.00  0.00            
ATOM   1035 2Zn5 H180    1      20.830   3.650  32.620  1.00  0.00            
ATOM   1036 4O51 H180    1       9.460   6.960  32.620  1.00  0.00            
ATOM   1037 5O51 H180    1      32.210  17.600  32.620  1.00  0.00            
ATOM   1038 6O51 H180    1      32.210   6.960  32.620  1.00  0.00            
ATOM   1039 7O51 H180    1      32.210  28.250  32.620  1.00  0.00            
ATOM   1040 8O51 H180    1       9.460  17.600  32.620  1.00  0.00            
ATOM   1041 9O51 H180    1       9.460  28.250  32.620  1.00  0.00            
ATOM   1042 0O52 H180    1      20.830  17.600  32.620  1.00  0.00            
ATOM   1043 1O52 H180    1      20.830  28.250  32.620  1.00  0.00            
ATOM   1044 2O52 H180    1      20.830   6.960  32.620  1.00  0.00            
ATOM   1045 3O52 H180    1       1.930  30.860  45.720  1.00  0.00            
ATOM   1046 4O52 H180    1      13.310   9.570  45.720  1.00  0.00            
ATOM   1047 5O52 H180    1      13.310  30.860  45.720  1.00  0.00            
ATOM   1048 6O52 H180    1      13.310  20.210  45.720  1.00  0.00            
ATOM   1049 7O52 H180    1      24.680  30.860  45.720  1.00  0.00            
ATOM   1050 8O52 H180    1       1.930   9.570  45.720  1.00  0.00            
ATOM   1051 9O52 H180    1      24.680  20.210  45.720  1.00  0.00            
ATOM   1052 0O53 H180    1      24.680   9.570  45.720  1.00  0.00            
ATOM   1053 1O53 H180    1       1.930  20.210  45.720  1.00  0.00            
ATOM   1054 3Zn5 H180    1      13.310   6.300  45.720  1.00  0.00            
ATOM   1055 4Zn5 H180    1      13.310  16.950  45.720  1.00  0.00            
ATOM   1056 5Zn5 H180    1      13.310  27.600  45.720  1.00  0.00            
ATOM   1057 6Zn5 H180    1       1.930   6.300  45.720  1.00  0.00            
ATOM   1058 7Zn5 H180    1      24.680  16.950  45.720  1.00  0.00            
ATOM   1059 8Zn5 H180    1      24.680   6.300  45.720  1.00  0.00            
ATOM   1060 9Zn5 H180    1       1.930  27.600  45.720  1.00  0.00            
ATOM   1061 0Zn5 H180    1      24.680  27.600  45.720  1.00  0.00            
ATOM   1062 1Zn5 H180    1       1.930  16.950  45.720  1.00  0.00            
ATOM   1063 2O53 H180    1      32.210  12.340  45.720  1.00  0.00            
ATOM   1064 3O53 H180    1       9.460   1.690  45.720  1.00  0.00            
ATOM   1065 4O53 H180    1      32.210  22.990  45.720  1.00  0.00            
ATOM   1066 5O53 H180    1      32.210   1.690  45.720  1.00  0.00            
ATOM   1067 6O53 H180    1       9.460  12.340  45.720  1.00  0.00            
ATOM   1068 7O53 H180    1       9.460  22.990  45.720  1.00  0.00            
ATOM   1069 8O53 H180    1      20.830  12.340  45.720  1.00  0.00            
ATOM   1070 9O53 H180    1      20.830  22.990  45.720  1.00  0.00            
ATOM   1071 0O54 H180    1      20.830   1.690  45.720  1.00  0.00            
ATOM   1072 2Zn5 H180    1      13.310  11.690  45.720  1.00  0.00            
ATOM   1073 3Zn5 H180    1       1.930  22.340  45.720  1.00  0.00            
ATOM   1074 4Zn5 H180    1      13.310   1.040  45.720  1.00  0.00            
ATOM   1075 5Zn5 H180    1      13.310  22.340  45.720  1.00  0.00            
ATOM   1076 6Zn5 H180    1      24.680  11.690  45.720  1.00  0.00            
ATOM   1077 7Zn5 H180    1      24.680  22.340  45.720  1.00  0.00            
ATOM   1078 8Zn5 H180    1       1.930   1.040  45.720  1.00  0.00            
ATOM   1079 9Zn5 H180    1       1.930  11.690  45.720  1.00  0.00            
ATOM   1080 0Zn5 H180    1      24.680   1.040  45.720  1.00  0.00            
ATOM   1081 1Zn5 H180    1      32.210  30.200  45.720  1.00  0.00            
ATOM   1082 2Zn5 H180    1       9.460  30.200  45.720  1.00  0.00            
ATOM   1083 3Zn5 H180    1      20.830   8.910  45.720  1.00  0.00            
ATOM   1084 4Zn5 H180    1      32.210   8.910  45.720  1.00  0.00            
ATOM   1085 5Zn5 H180    1      32.210  19.560  45.720  1.00  0.00            
ATOM   1086 6Zn5 H180    1       9.460  19.560  45.720  1.00  0.00            
ATOM   1087 7Zn5 H180    1      20.830  19.560  45.720  1.00  0.00            
ATOM   1088 8Zn5 H180    1       9.460   8.910  45.720  1.00  0.00            
ATOM   1089 9Zn5 H180    1      20.830  30.200  45.720  1.00  0.00            
ATOM   1090 0Zn5 H180    1      32.210   3.650  45.720  1.00  0.00            
ATOM   1091 1Zn5 H180    1      32.210  24.940  45.720  1.00  0.00            
ATOM   1092 2Zn5 H180    1      20.830  14.300  45.720  1.00  0.00            
ATOM   1093 3Zn5 H180    1       9.460  24.940  45.720  1.00  0.00            
ATOM   1094 4Zn5 H180    1       9.460  14.300  45.720  1.00  0.00            
ATOM   1095 5Zn5 H180    1      32.210  14.300  45.720  1.00  0.00            
ATOM   1096 6Zn5 H180    1      20.830   3.650  45.720  1.00  0.00            
ATOM   1097 7Zn5 H180    1       9.460   3.650  45.720  1.00  0.00            
ATOM   1098 8Zn5 H180    1      20.830  24.940  45.720  1.00  0.00            
ATOM   1099 1O54 H180    1      13.310   4.310  45.720  1.00  0.00            
ATOM   1100 2O54 H180    1      13.310  14.950  45.720  1.00  0.00            
ATOM   1101 3O54 H180    1      13.310  25.600  45.720  1.00  0.00            
ATOM   1102 4O54 H180    1       1.930   4.310  45.720  1.00  0.00            
ATOM   1103 5O54 H180    1      24.680  14.950  45.720  1.00  0.00            
ATOM   1104 6O54 H180    1       1.930  25.600  45.720  1.00  0.00            
ATOM   1105 7O54 H180    1      24.680   4.310  45.720  1.00  0.00            
ATOM   1106 8O54 H180    1      24.680  25.600  45.720  1.00  0.00            
ATOM   1107 9O54 H180    1       1.930  14.950  45.720  1.00  0.00            
ATOM   1108 0O55 H180    1      32.210  28.250  45.720  1.00  0.00            
ATOM   1109 1O55 H180    1      32.210   6.960  45.720  1.00  0.00            
ATOM   1110 2O55 H180    1       9.460  17.600  45.720  1.00  0.00            
ATOM   1111 3O55 H180    1       9.460   6.960  45.720  1.00  0.00            
ATOM   1112 4O55 H180    1       9.460  28.250  45.720  1.00  0.00            
ATOM   1113 5O55 H180    1      20.830  17.600  45.720  1.00  0.00            
ATOM   1114 6O55 H180    1      20.830   6.960  45.720  1.00  0.00            
ATOM   1115 7O55 H180    1      32.210  17.600  45.720  1.00  0.00            
ATOM   1116 8O55 H180    1      20.830  28.250  45.720  1.00  0.00            
ATOM   1117 9O55 H180    1      15.190  17.600  45.720  1.00  0.00            
ATOM   1118 0O56 H180    1      15.190   6.960  45.720  1.00  0.00            
ATOM   1119 1O56 H180    1       3.820  28.250  45.720  1.00  0.00            
ATOM   1120 2O56 H180    1       3.820   6.960  45.720  1.00  0.00            
ATOM   1121 3O56 H180    1       3.820  17.600  45.720  1.00  0.00            
ATOM   1122 4O56 H180    1      26.560  28.250  45.720  1.00  0.00            
ATOM   1123 5O56 H180    1      15.190  28.250  45.720  1.00  0.00            
ATOM   1124 6O56 H180    1      26.560   6.960  45.720  1.00  0.00            
ATOM   1125 7O56 H180    1      26.560  17.600  45.720  1.00  0.00            
ATOM   1126 9Zn5 H180    1      15.190   8.910  45.720  1.00  0.00            
ATOM   1127 0Zn5 H180    1      15.190  19.560  45.720  1.00  0.00            
ATOM   1128 1Zn5 H180    1       3.820  30.200  45.720  1.00  0.00            
ATOM   1129 2Zn5 H180    1       3.820  19.560  45.720  1.00  0.00            
ATOM   1130 3Zn5 H180    1      26.560  30.200  45.720  1.00  0.00            
ATOM   1131 4Zn5 H180    1      15.190  30.200  45.720  1.00  0.00            
ATOM   1132 5Zn5 H180    1       3.820   8.910  45.720  1.00  0.00            
ATOM   1133 6Zn5 H180    1      26.560   8.910  45.720  1.00  0.00            
ATOM   1134 7Zn5 H180    1      26.560  19.560  45.720  1.00  0.00            
ATOM   1135 8O56 H180    1       7.580   4.310  45.720  1.00  0.00            
ATOM   1136 9O56 H180    1      18.950   4.310  45.720  1.00  0.00            
ATOM   1137 0O57 H180    1      18.950  14.950  45.720  1.00  0.00            
ATOM   1138 1O57 H180    1      30.330  25.600  45.720  1.00  0.00            
ATOM   1139 2O57 H180    1       7.580  25.600  45.720  1.00  0.00            
ATOM   1140 3O57 H180    1       7.580  14.950  45.720  1.00  0.00            
ATOM   1141 4O57 H180    1      18.950  25.600  45.720  1.00  0.00            
ATOM   1142 5O57 H180    1      30.330   4.310  45.720  1.00  0.00            
ATOM   1143 6O57 H180    1      30.330  14.950  45.720  1.00  0.00            
ATOM   1144 8Zn5 H180    1       7.580   6.300  45.720  1.00  0.00            
ATOM   1145 9Zn5 H180    1      30.330  27.600  45.720  1.00  0.00            
ATOM   1146 0Zn5 H180    1      18.950  16.950  45.720  1.00  0.00            
ATOM   1147 1Zn5 H180    1      18.950  27.600  45.720  1.00  0.00            
ATOM   1148 2Zn5 H180    1       7.580  27.600  45.720  1.00  0.00            
ATOM   1149 3Zn5 H180    1       7.580  16.950  45.720  1.00  0.00            
ATOM   1150 4Zn5 H180    1      18.950   6.300  45.720  1.00  0.00            
ATOM   1151 5Zn5 H180    1      30.330   6.300  45.720  1.00  0.00            
ATOM   1152 6Zn5 H180    1      30.330  16.950  45.720  1.00  0.00            
ATOM   1153 7Zn5 H180    1       7.580   1.040  45.720  1.00  0.00            
ATOM   1154 8Zn5 H180    1      18.950  11.690  45.720  1.00  0.00            
ATOM   1155 9Zn5 H180    1       7.580  22.340  45.720  1.00  0.00            
ATOM   1156 0Zn5 H180    1      30.330  11.690  45.720  1.00  0.00            
ATOM   1157 1Zn5 H180    1      18.950  22.340  45.720  1.00  0.00            
ATOM   1158 2Zn5 H180    1       7.580  11.690  45.720  1.00  0.00            
ATOM   1159 3Zn5 H180    1      30.330   1.040  45.720  1.00  0.00            
ATOM   1160 4Zn5 H180    1      30.330  22.340  45.720  1.00  0.00            
ATOM   1161 5Zn5 H180    1      18.950   1.040  45.720  1.00  0.00            
ATOM   1162 7O57 H180    1       7.580  30.860  45.720  1.00  0.00            
ATOM   1163 8O57 H180    1      18.950   9.570  45.720  1.00  0.00            
ATOM   1164 9O57 H180    1      18.950  20.210  45.720  1.00  0.00            
ATOM   1165 0O58 H180    1      30.330  30.860  45.720  1.00  0.00            
ATOM   1166 1O58 H180    1       7.580  20.210  45.720  1.00  0.00            
ATOM   1167 2O58 H180    1       7.580   9.570  45.720  1.00  0.00            
ATOM   1168 3O58 H180    1      18.950  30.860  45.720  1.00  0.00            
ATOM   1169 4O58 H180    1      30.330   9.570  45.720  1.00  0.00            
ATOM   1170 5O58 H180    1      30.330  20.210  45.720  1.00  0.00            
ATOM   1171 6O58 H180    1      15.190  12.340  45.720  1.00  0.00            
ATOM   1172 7O58 H180    1      15.190  22.990  45.720  1.00  0.00            
ATOM   1173 8O58 H180    1       3.820  22.990  45.720  1.00  0.00            
ATOM   1174 9O58 H180    1       3.820  12.340  45.720  1.00  0.00            
ATOM   1175 0O59 H180    1      26.560  12.340  45.720  1.00  0.00            
ATOM   1176 1O59 H180    1       3.820   1.690  45.720  1.00  0.00            
ATOM   1177 2O59 H180    1      15.190   1.690  45.720  1.00  0.00            
ATOM   1178 3O59 H180    1      26.560  22.990  45.720  1.00  0.00            
ATOM   1179 4O59 H180    1      26.560   1.690  45.720  1.00  0.00            
ATOM   1180 6Zn5 H180    1      15.190  14.300  45.720  1.00  0.00            
ATOM   1181 7Zn5 H180    1       3.820  24.940  45.720  1.00  0.00            
ATOM   1182 8Zn5 H180    1      15.190   3.650  45.720  1.00  0.00            
ATOM   1183 9Zn5 H180    1       3.820  14.300  45.720  1.00  0.00            
ATOM   1184 0Zn5 H180    1       3.820   3.650  45.720  1.00  0.00            
ATOM   1185 1Zn5 H180    1      15.190  24.940  45.720  1.00  0.00            
ATOM   1186 2Zn5 H180    1      26.560  24.940  45.720  1.00  0.00            
ATOM   1187 3Zn5 H180    1      26.560   3.650  45.720  1.00  0.00            
ATOM   1188 4Zn5 H180    1      26.560  14.300  45.720  1.00  0.00            
ATOM   1189 5O59 H180    1       4.760   4.310  34.280  1.00  0.00            
ATOM   1190 6O59 H180    1       4.760  14.950  34.280  1.00  0.00            
ATOM   1191 7O59 H180    1      27.500   4.310  34.280  1.00  0.00            
ATOM   1192 8O59 H180    1      27.500  14.950  34.280  1.00  0.00            
ATOM   1193 9O59 H180    1      27.500  25.600  34.280  1.00  0.00            
ATOM   1194 0O60 H180    1      16.130  14.950  34.280  1.00  0.00            
ATOM   1195 1O60 H180    1       4.760  25.600  34.280  1.00  0.00            
ATOM   1196 2O60 H180    1      16.130  25.600  34.280  1.00  0.00            
ATOM   1197 3O60 H180    1      16.130   4.310  34.280  1.00  0.00            
ATOM   1198 5Zn5 H180    1       4.760  11.690  34.280  1.00  0.00            
ATOM   1199 6Zn5 H180    1      27.500  11.690  34.280  1.00  0.00            
ATOM   1200 7Zn5 H180    1      27.500  22.340  34.280  1.00  0.00            
ATOM   1201 8Zn5 H180    1      16.130  11.690  34.280  1.00  0.00            
ATOM   1202 9Zn5 H180    1      16.130  22.340  34.280  1.00  0.00            
ATOM   1203 0Zn6 H180    1       4.760  22.340  34.280  1.00  0.00            
ATOM   1204 1Zn6 H180    1      27.500   1.040  34.280  1.00  0.00            
ATOM   1205 2Zn6 H180    1      16.130   1.040  34.280  1.00  0.00            
ATOM   1206 3Zn6 H180    1       4.760   1.040  34.280  1.00  0.00            
ATOM   1207 4Zn6 H180    1       4.760   6.300  34.280  1.00  0.00            
ATOM   1208 5Zn6 H180    1       4.760  16.950  34.280  1.00  0.00            
ATOM   1209 6Zn6 H180    1      27.500  16.950  34.280  1.00  0.00            
ATOM   1210 7Zn6 H180    1      27.500   6.300  34.280  1.00  0.00            
ATOM   1211 8Zn6 H180    1      27.500  27.600  34.280  1.00  0.00            
ATOM   1212 9Zn6 H180    1      16.130  27.600  34.280  1.00  0.00            
ATOM   1213 0Zn6 H180    1       4.760  27.600  34.280  1.00  0.00            
ATOM   1214 1Zn6 H180    1      16.130  16.950  34.280  1.00  0.00            
ATOM   1215 2Zn6 H180    1      16.130   6.300  34.280  1.00  0.00            
ATOM   1216 4O60 H180    1       4.760   9.570  34.280  1.00  0.00            
ATOM   1217 5O60 H180    1      27.500   9.570  34.280  1.00  0.00            
ATOM   1218 6O60 H180    1      27.500  20.210  34.280  1.00  0.00            
ATOM   1219 7O60 H180    1      27.500  30.860  34.280  1.00  0.00            
ATOM   1220 8O60 H180    1      16.130  30.860  34.280  1.00  0.00            
ATOM   1221 9O60 H180    1       4.760  30.860  34.280  1.00  0.00            
ATOM   1222 0O61 H180    1       4.760  20.210  34.280  1.00  0.00            
ATOM   1223 1O61 H180    1      16.130  20.210  34.280  1.00  0.00            
ATOM   1224 2O61 H180    1      16.130   9.570  34.280  1.00  0.00            
ATOM   1225 3Zn6 H180    1       6.640   8.910  34.280  1.00  0.00            
ATOM   1226 4Zn6 H180    1      29.390  19.560  34.280  1.00  0.00            
ATOM   1227 5Zn6 H180    1      29.390  30.200  34.280  1.00  0.00            
ATOM   1228 6Zn6 H180    1       6.640  30.200  34.280  1.00  0.00            
ATOM   1229 7Zn6 H180    1      18.010  30.200  34.280  1.00  0.00            
ATOM   1230 8Zn6 H180    1      29.390   8.910  34.280  1.00  0.00            
ATOM   1231 9Zn6 H180    1       6.640  19.560  34.280  1.00  0.00            
ATOM   1232 0Zn6 H180    1      18.010  19.560  34.280  1.00  0.00            
ATOM   1233 1Zn6 H180    1      18.010   8.910  34.280  1.00  0.00            
ATOM   1234 3O61 H180    1       6.640   6.960  34.280  1.00  0.00            
ATOM   1235 4O61 H180    1      29.390  17.600  34.280  1.00  0.00            
ATOM   1236 5O61 H180    1       6.640  17.600  34.280  1.00  0.00            
ATOM   1237 6O61 H180    1      29.390   6.960  34.280  1.00  0.00            
ATOM   1238 7O61 H180    1      29.390  28.250  34.280  1.00  0.00            
ATOM   1239 8O61 H180    1       6.640  28.250  34.280  1.00  0.00            
ATOM   1240 9O61 H180    1      18.010  17.600  34.280  1.00  0.00            
ATOM   1241 0O62 H180    1      18.010  28.250  34.280  1.00  0.00            
ATOM   1242 1O62 H180    1      18.010   6.960  34.280  1.00  0.00            
ATOM   1243 2Zn6 H180    1       6.640  14.300  34.280  1.00  0.00            
ATOM   1244 3Zn6 H180    1       6.640   3.650  34.280  1.00  0.00            
ATOM   1245 4Zn6 H180    1      29.390  14.300  34.280  1.00  0.00            
ATOM   1246 5Zn6 H180    1      29.390   3.650  34.280  1.00  0.00            
ATOM   1247 6Zn6 H180    1      29.390  24.940  34.280  1.00  0.00            
ATOM   1248 7Zn6 H180    1      18.010  14.300  34.280  1.00  0.00            
ATOM   1249 8Zn6 H180    1      18.010  24.940  34.280  1.00  0.00            
ATOM   1250 9Zn6 H180    1       6.640  24.940  34.280  1.00  0.00            
ATOM   1251 0Zn6 H180    1      18.010   3.650  34.280  1.00  0.00            
ATOM   1252 2O62 H180    1       6.640  12.340  34.280  1.00  0.00            
ATOM   1253 3O62 H180    1      29.390  12.340  34.280  1.00  0.00            
ATOM   1254 4O62 H180    1      29.390  22.990  34.280  1.00  0.00            
ATOM   1255 5O62 H180    1      18.010  12.340  34.280  1.00  0.00            
ATOM   1256 6O62 H180    1       6.640  22.990  34.280  1.00  0.00            
ATOM   1257 7O62 H180    1      29.390   1.690  34.280  1.00  0.00            
ATOM   1258 8O62 H180    1      18.010  22.990  34.280  1.00  0.00            
ATOM   1259 9O62 H180    1      18.010   1.690  34.280  1.00  0.00            
ATOM   1260 0O63 H180    1       6.640   1.690  34.280  1.00  0.00            
ATOM   1261 1O63 H180    1      12.370  12.340  34.280  1.00  0.00            
ATOM   1262 2O63 H180    1      23.740  22.990  34.280  1.00  0.00            
ATOM   1263 3O63 H180    1      23.740  12.340  34.280  1.00  0.00            
ATOM   1264 4O63 H180    1       1.000  12.340  34.280  1.00  0.00            
ATOM   1265 5O63 H180    1      23.740   1.690  34.280  1.00  0.00            
ATOM   1266 6O63 H180    1      12.370   1.690  34.280  1.00  0.00            
ATOM   1267 7O63 H180    1      12.370  22.990  34.280  1.00  0.00            
ATOM   1268 8O63 H180    1       1.000  22.990  34.280  1.00  0.00            
ATOM   1269 9O63 H180    1       1.000   1.690  34.280  1.00  0.00            
ATOM   1270 1Zn6 H180    1       1.000   3.650  34.280  1.00  0.00            
ATOM   1271 2Zn6 H180    1      12.370  14.300  34.280  1.00  0.00            
ATOM   1272 3Zn6 H180    1       1.000  14.300  34.280  1.00  0.00            
ATOM   1273 4Zn6 H180    1      23.740  14.300  34.280  1.00  0.00            
ATOM   1274 5Zn6 H180    1      12.370   3.650  34.280  1.00  0.00            
ATOM   1275 6Zn6 H180    1      23.740   3.650  34.280  1.00  0.00            
ATOM   1276 7Zn6 H180    1      23.740  24.940  34.280  1.00  0.00            
ATOM   1277 8Zn6 H180    1      12.370  24.940  34.280  1.00  0.00            
ATOM   1278 9Zn6 H180    1       1.000  24.940  34.280  1.00  0.00            
ATOM   1279 0O64 H180    1      10.400   9.570  34.280  1.00  0.00            
ATOM   1280 1O64 H180    1      33.150  30.860  34.280  1.00  0.00            
ATOM   1281 2O64 H180    1      33.150  20.210  34.280  1.00  0.00            
ATOM   1282 3O64 H180    1      33.150   9.570  34.280  1.00  0.00            
ATOM   1283 4O64 H180    1      21.770  30.860  34.280  1.00  0.00            
ATOM   1284 5O64 H180    1      10.400  30.860  34.280  1.00  0.00            
ATOM   1285 6O64 H180    1      10.400  20.210  34.280  1.00  0.00            
ATOM   1286 7O64 H180    1      21.770   9.570  34.280  1.00  0.00            
ATOM   1287 8O64 H180    1      21.770  20.210  34.280  1.00  0.00            
ATOM   1288 0Zn6 H180    1      10.400  11.690  34.280  1.00  0.00            
ATOM   1289 1Zn6 H180    1      33.150   1.040  34.280  1.00  0.00            
ATOM   1290 2Zn6 H180    1      33.150  11.690  34.280  1.00  0.00            
ATOM   1291 3Zn6 H180    1      33.150  22.340  34.280  1.00  0.00            
ATOM   1292 4Zn6 H180    1      21.770  22.340  34.280  1.00  0.00            
ATOM   1293 5Zn6 H180    1      10.400  22.340  34.280  1.00  0.00            
ATOM   1294 6Zn6 H180    1      21.770  11.690  34.280  1.00  0.00            
ATOM   1295 7Zn6 H180    1      21.770   1.040  34.280  1.00  0.00            
ATOM   1296 8Zn6 H180    1      10.400   1.040  34.280  1.00  0.00            
ATOM   1297 9Zn6 H180    1       1.000   8.910  34.280  1.00  0.00            
ATOM   1298 0Zn6 H180    1      23.740  30.200  34.280  1.00  0.00            
ATOM   1299 1Zn6 H180    1      23.740   8.910  34.280  1.00  0.00            
ATOM   1300 2Zn6 H180    1      23.740  19.560  34.280  1.00  0.00            
ATOM   1301 3Zn6 H180    1      12.370  30.200  34.280  1.00  0.00            
ATOM   1302 4Zn6 H180    1       1.000  30.200  34.280  1.00  0.00            
ATOM   1303 5Zn6 H180    1      12.370  19.560  34.280  1.00  0.00            
ATOM   1304 6Zn6 H180    1      12.370   8.910  34.280  1.00  0.00            
ATOM   1305 7Zn6 H180    1       1.000  19.560  34.280  1.00  0.00            
ATOM   1306 9O64 H180    1      33.150   4.310  34.280  1.00  0.00            
ATOM   1307 0O65 H180    1      33.150  14.950  34.280  1.00  0.00            
ATOM   1308 1O65 H180    1      10.400  14.950  34.280  1.00  0.00            
ATOM   1309 2O65 H180    1      33.150  25.600  34.280  1.00  0.00            
ATOM   1310 3O65 H180    1      10.400   4.310  34.280  1.00  0.00            
ATOM   1311 4O65 H180    1      10.400  25.600  34.280  1.00  0.00            
ATOM   1312 5O65 H180    1      21.770  25.600  34.280  1.00  0.00            
ATOM   1313 6O65 H180    1      21.770  14.950  34.280  1.00  0.00            
ATOM   1314 7O65 H180    1      21.770   4.310  34.280  1.00  0.00            
ATOM   1315 8O65 H180    1      12.370   6.960  34.280  1.00  0.00            
ATOM   1316 9O65 H180    1       1.000   6.960  34.280  1.00  0.00            
ATOM   1317 0O66 H180    1      23.740   6.960  34.280  1.00  0.00            
ATOM   1318 1O66 H180    1      23.740  17.600  34.280  1.00  0.00            
ATOM   1319 2O66 H180    1      12.370  17.600  34.280  1.00  0.00            
ATOM   1320 3O66 H180    1       1.000  17.600  34.280  1.00  0.00            
ATOM   1321 4O66 H180    1      23.740  28.250  34.280  1.00  0.00            
ATOM   1322 5O66 H180    1      12.370  28.250  34.280  1.00  0.00            
ATOM   1323 6O66 H180    1       1.000  28.250  34.280  1.00  0.00            
ATOM   1324 8Zn6 H180    1      10.400   6.300  34.280  1.00  0.00            
ATOM   1325 9Zn6 H180    1      33.150  16.950  34.280  1.00  0.00            
ATOM   1326 0Zn6 H180    1      33.150   6.300  34.280  1.00  0.00            
ATOM   1327 1Zn6 H180    1      33.150  27.600  34.280  1.00  0.00            
ATOM   1328 2Zn6 H180    1      10.400  16.950  34.280  1.00  0.00            
ATOM   1329 3Zn6 H180    1      10.400  27.600  34.280  1.00  0.00            
ATOM   1330 4Zn6 H180    1      21.770  16.950  34.280  1.00  0.00            
ATOM   1331 5Zn6 H180    1      21.770   6.300  34.280  1.00  0.00            
ATOM   1332 6Zn6 H180    1      21.770  27.600  34.280  1.00  0.00            
ATOM   1333 7Zn6 H180    1      12.370  30.200  44.090  1.00  0.00            
ATOM   1334 8Zn6 H180    1       1.000  30.200  44.090  1.00  0.00            
ATOM   1335 9Zn6 H180    1       1.000   8.910  44.090  1.00  0.00            
ATOM   1336 0Zn6 H180    1      12.370   8.910  44.090  1.00  0.00            
ATOM   1337 1Zn6 H180    1      23.740   8.910  44.090  1.00  0.00            
ATOM   1338 2Zn6 H180    1      23.740  19.560  44.090  1.00  0.00            
ATOM   1339 3Zn6 H180    1      12.370  19.560  44.090  1.00  0.00            
ATOM   1340 4Zn6 H180    1      23.740  30.200  44.090  1.00  0.00            
ATOM   1341 5Zn6 H180    1       1.000  19.560  44.090  1.00  0.00            
ATOM   1342 7O66 H180    1      12.370   6.960  44.090  1.00  0.00            
ATOM   1343 8O66 H180    1      12.370  17.600  44.090  1.00  0.00            
ATOM   1344 9O66 H180    1      12.370  28.250  44.090  1.00  0.00            
ATOM   1345 0O67 H180    1      23.740   6.960  44.090  1.00  0.00            
ATOM   1346 1O67 H180    1      23.740  17.600  44.090  1.00  0.00            
ATOM   1347 2O67 H180    1      23.740  28.250  44.090  1.00  0.00            
ATOM   1348 3O67 H180    1       1.000  28.250  44.090  1.00  0.00            
ATOM   1349 4O67 H180    1       1.000   6.960  44.090  1.00  0.00            
ATOM   1350 5O67 H180    1       1.000  17.600  44.090  1.00  0.00            
ATOM   1351 6O67 H180    1      33.150   9.570  44.090  1.00  0.00            
ATOM   1352 7O67 H180    1      33.150  30.860  44.090  1.00  0.00            
ATOM   1353 8O67 H180    1      33.150  20.210  44.090  1.00  0.00            
ATOM   1354 9O67 H180    1      10.400  30.860  44.090  1.00  0.00            
ATOM   1355 0O68 H180    1      21.770   9.570  44.090  1.00  0.00            
ATOM   1356 1O68 H180    1      10.400  20.210  44.090  1.00  0.00            
ATOM   1357 2O68 H180    1      21.770  20.210  44.090  1.00  0.00            
ATOM   1358 3O68 H180    1      21.770  30.860  44.090  1.00  0.00            
ATOM   1359 4O68 H180    1      10.400   9.570  44.090  1.00  0.00            
ATOM   1360 6Zn6 H180    1      33.150  22.340  44.090  1.00  0.00            
ATOM   1361 7Zn6 H180    1      33.150  11.690  44.090  1.00  0.00            
ATOM   1362 8Zn6 H180    1      21.770  11.690  44.090  1.00  0.00            
ATOM   1363 9Zn6 H180    1      33.150   1.040  44.090  1.00  0.00            
ATOM   1364 0Zn6 H180    1      10.400   1.040  44.090  1.00  0.00            
ATOM   1365 1Zn6 H180    1      10.400  22.340  44.090  1.00  0.00            
ATOM   1366 2Zn6 H180    1      21.770  22.340  44.090  1.00  0.00            
ATOM   1367 3Zn6 H180    1      10.400  11.690  44.090  1.00  0.00            
ATOM   1368 4Zn6 H180    1      21.770   1.040  44.090  1.00  0.00            
ATOM   1369 5O68 H180    1       1.000  12.340  44.090  1.00  0.00            
ATOM   1370 6O68 H180    1      12.370  22.990  44.090  1.00  0.00            
ATOM   1371 7O68 H180    1       1.000  22.990  44.090  1.00  0.00            
ATOM   1372 8O68 H180    1      12.370   1.690  44.090  1.00  0.00            
ATOM   1373 9O68 H180    1      12.370  12.340  44.090  1.00  0.00            
ATOM   1374 0O69 H180    1      23.740  12.340  44.090  1.00  0.00            
ATOM   1375 1O69 H180    1      23.740  22.990  44.090  1.00  0.00            
ATOM   1376 2O69 H180    1      23.740   1.690  44.090  1.00  0.00            
ATOM   1377 3O69 H180    1       1.000   1.690  44.090  1.00  0.00            
ATOM   1378 4O69 H180    1      33.150   4.310  44.090  1.00  0.00            
ATOM   1379 5O69 H180    1      33.150  25.600  44.090  1.00  0.00            
ATOM   1380 6O69 H180    1      10.400  14.950  44.090  1.00  0.00            
ATOM   1381 7O69 H180    1      10.400  25.600  44.090  1.00  0.00            
ATOM   1382 8O69 H180    1      33.150  14.950  44.090  1.00  0.00            
ATOM   1383 9O69 H180    1      21.770   4.310  44.090  1.00  0.00            
ATOM   1384 0O70 H180    1      21.770  14.950  44.090  1.00  0.00            
ATOM   1385 1O70 H180    1      10.400   4.310  44.090  1.00  0.00            
ATOM   1386 2O70 H180    1      21.770  25.600  44.090  1.00  0.00            
ATOM   1387 5Zn6 H180    1      33.150   6.300  44.090  1.00  0.00            
ATOM   1388 6Zn6 H180    1      33.150  27.600  44.090  1.00  0.00            
ATOM   1389 7Zn6 H180    1      10.400  27.600  44.090  1.00  0.00            
ATOM   1390 8Zn6 H180    1      10.400   6.300  44.090  1.00  0.00            
ATOM   1391 9Zn6 H180    1      10.400  16.950  44.090  1.00  0.00            
ATOM   1392 0Zn6 H180    1      33.150  16.950  44.090  1.00  0.00            
ATOM   1393 1Zn6 H180    1      21.770   6.300  44.090  1.00  0.00            
ATOM   1394 2Zn6 H180    1      21.770  16.950  44.090  1.00  0.00            
ATOM   1395 3Zn6 H180    1      21.770  27.600  44.090  1.00  0.00            
ATOM   1396 4Zn6 H180    1      12.370   3.650  44.090  1.00  0.00            
ATOM   1397 5Zn6 H180    1       1.000  24.940  44.090  1.00  0.00            
ATOM   1398 6Zn6 H180    1      12.370  14.300  44.090  1.00  0.00            
ATOM   1399 7Zn6 H180    1      23.740  14.300  44.090  1.00  0.00            
ATOM   1400 8Zn6 H180    1       1.000   3.650  44.090  1.00  0.00            
ATOM   1401 9Zn6 H180    1      12.370  24.940  44.090  1.00  0.00            
ATOM   1402 0Zn7 H180    1      23.740   3.650  44.090  1.00  0.00            
ATOM   1403 1Zn7 H180    1      23.740  24.940  44.090  1.00  0.00            
ATOM   1404 2Zn7 H180    1       1.000  14.300  44.090  1.00  0.00            
ATOM   1405 3Zn7 H180    1      16.130   6.300  44.090  1.00  0.00            
ATOM   1406 4Zn7 H180    1       4.760  27.600  44.090  1.00  0.00            
ATOM   1407 5Zn7 H180    1      16.130  16.950  44.090  1.00  0.00            
ATOM   1408 6Zn7 H180    1       4.760   6.300  44.090  1.00  0.00            
ATOM   1409 7Zn7 H180    1       4.760  16.950  44.090  1.00  0.00            
ATOM   1410 8Zn7 H180    1      27.500  27.600  44.090  1.00  0.00            
ATOM   1411 9Zn7 H180    1      16.130  27.600  44.090  1.00  0.00            
ATOM   1412 0Zn7 H180    1      27.500   6.300  44.090  1.00  0.00            
ATOM   1413 1Zn7 H180    1      27.500  16.950  44.090  1.00  0.00            
ATOM   1414 3O70 H180    1       4.760  30.860  44.090  1.00  0.00            
ATOM   1415 4O70 H180    1      16.130   9.570  44.090  1.00  0.00            
ATOM   1416 5O70 H180    1      16.130  30.860  44.090  1.00  0.00            
ATOM   1417 6O70 H180    1       4.760  20.210  44.090  1.00  0.00            
ATOM   1418 7O70 H180    1      27.500  30.860  44.090  1.00  0.00            
ATOM   1419 8O70 H180    1      16.130  20.210  44.090  1.00  0.00            
ATOM   1420 9O70 H180    1       4.760   9.570  44.090  1.00  0.00            
ATOM   1421 0O71 H180    1      27.500   9.570  44.090  1.00  0.00            
ATOM   1422 1O71 H180    1      27.500  20.210  44.090  1.00  0.00            
ATOM   1423 2O71 H180    1       6.640  28.250  44.090  1.00  0.00            
ATOM   1424 3O71 H180    1      18.010   6.960  44.090  1.00  0.00            
ATOM   1425 4O71 H180    1       6.640   6.960  44.090  1.00  0.00            
ATOM   1426 5O71 H180    1      18.010  17.600  44.090  1.00  0.00            
ATOM   1427 6O71 H180    1       6.640  17.600  44.090  1.00  0.00            
ATOM   1428 7O71 H180    1      29.390  28.250  44.090  1.00  0.00            
ATOM   1429 8O71 H180    1      18.010  28.250  44.090  1.00  0.00            
ATOM   1430 9O71 H180    1      29.390   6.960  44.090  1.00  0.00            
ATOM   1431 0O72 H180    1      29.390  17.600  44.090  1.00  0.00            
ATOM   1432 2Zn7 H180    1      18.010  14.300  44.090  1.00  0.00            
ATOM   1433 3Zn7 H180    1       6.640  24.940  44.090  1.00  0.00            
ATOM   1434 4Zn7 H180    1      18.010   3.650  44.090  1.00  0.00            
ATOM   1435 5Zn7 H180    1       6.640   3.650  44.090  1.00  0.00            
ATOM   1436 6Zn7 H180    1       6.640  14.300  44.090  1.00  0.00            
ATOM   1437 7Zn7 H180    1      29.390  24.940  44.090  1.00  0.00            
ATOM   1438 8Zn7 H180    1      18.010  24.940  44.090  1.00  0.00            
ATOM   1439 9Zn7 H180    1      29.390   3.650  44.090  1.00  0.00            
ATOM   1440 0Zn7 H180    1      29.390  14.300  44.090  1.00  0.00            
ATOM   1441 1O72 H180    1       6.640   1.690  44.090  1.00  0.00            
ATOM   1442 2O72 H180    1      18.010  12.340  44.090  1.00  0.00            
ATOM   1443 3O72 H180    1       6.640  22.990  44.090  1.00  0.00            
ATOM   1444 4O72 H180    1       6.640  12.340  44.090  1.00  0.00            
ATOM   1445 5O72 H180    1      18.010  22.990  44.090  1.00  0.00            
ATOM   1446 6O72 H180    1      29.390  12.340  44.090  1.00  0.00            
ATOM   1447 7O72 H180    1      29.390  22.990  44.090  1.00  0.00            
ATOM   1448 8O72 H180    1      18.010   1.690  44.090  1.00  0.00            
ATOM   1449 9O72 H180    1      29.390   1.690  44.090  1.00  0.00            
ATOM   1450 1Zn7 H180    1       6.640  30.200  44.090  1.00  0.00            
ATOM   1451 2Zn7 H180    1      18.010   8.910  44.090  1.00  0.00            
ATOM   1452 3Zn7 H180    1      29.390  30.200  44.090  1.00  0.00            
ATOM   1453 4Zn7 H180    1       6.640  19.560  44.090  1.00  0.00            
ATOM   1454 5Zn7 H180    1      18.010  30.200  44.090  1.00  0.00            
ATOM   1455 6Zn7 H180    1      18.010  19.560  44.090  1.00  0.00            
ATOM   1456 7Zn7 H180    1       6.640   8.910  44.090  1.00  0.00            
ATOM   1457 8Zn7 H180    1      29.390   8.910  44.090  1.00  0.00            
ATOM   1458 9Zn7 H180    1      29.390  19.560  44.090  1.00  0.00            
ATOM   1459 0Zn7 H180    1       4.760  22.340  44.090  1.00  0.00            
ATOM   1460 1Zn7 H180    1      16.130  11.690  44.090  1.00  0.00            
ATOM   1461 2Zn7 H180    1      16.130  22.340  44.090  1.00  0.00            
ATOM   1462 3Zn7 H180    1       4.760  11.690  44.090  1.00  0.00            
ATOM   1463 4Zn7 H180    1       4.760   1.040  44.090  1.00  0.00            
ATOM   1464 5Zn7 H180    1      27.500  11.690  44.090  1.00  0.00            
ATOM   1465 6Zn7 H180    1      16.130   1.040  44.090  1.00  0.00            
ATOM   1466 7Zn7 H180    1      27.500   1.040  44.090  1.00  0.00            
ATOM   1467 8Zn7 H180    1      27.500  22.340  44.090  1.00  0.00            
ATOM   1468 0O73 H180    1       4.760  25.600  44.090  1.00  0.00            
ATOM   1469 1O73 H180    1      16.130  14.950  44.090  1.00  0.00            
ATOM   1470 2O73 H180    1      16.130   4.310  44.090  1.00  0.00            
ATOM   1471 3O73 H180    1       4.760  14.950  44.090  1.00  0.00            
ATOM   1472 4O73 H180    1       4.760   4.310  44.090  1.00  0.00            
ATOM   1473 5O73 H180    1      27.500  25.600  44.090  1.00  0.00            
ATOM   1474 6O73 H180    1      16.130  25.600  44.090  1.00  0.00            
ATOM   1475 7O73 H180    1      27.500  14.950  44.090  1.00  0.00            
ATOM   1476 8O73 H180    1      27.500   4.310  44.090  1.00  0.00            
ATOM   1477 9Zn7 H180    1       3.820   3.650  35.910  1.00  0.00            
ATOM   1478 0Zn7 H180    1       3.820  14.300  35.910  1.00  0.00            
ATOM   1479 1Zn7 H180    1      26.560  14.300  35.910  1.00  0.00            
ATOM   1480 2Zn7 H180    1      26.560   3.650  35.910  1.00  0.00            
ATOM   1481 3Zn7 H180    1      26.560  24.940  35.910  1.00  0.00            
ATOM   1482 4Zn7 H180    1      15.190  14.300  35.910  1.00  0.00            
ATOM   1483 5Zn7 H180    1       3.820  24.940  35.910  1.00  0.00            
ATOM   1484 6Zn7 H180    1      15.190   3.650  35.910  1.00  0.00            
ATOM   1485 7Zn7 H180    1      15.190  24.940  35.910  1.00  0.00            
ATOM   1486 9O73 H180    1       3.820  12.340  35.910  1.00  0.00            
ATOM   1487 0O74 H180    1      26.560  12.340  35.910  1.00  0.00            
ATOM   1488 1O74 H180    1      15.190  12.340  35.910  1.00  0.00            
ATOM   1489 2O74 H180    1      26.560  22.990  35.910  1.00  0.00            
ATOM   1490 3O74 H180    1      15.190  22.990  35.910  1.00  0.00            
ATOM   1491 4O74 H180    1       3.820  22.990  35.910  1.00  0.00            
ATOM   1492 5O74 H180    1      15.190   1.690  35.910  1.00  0.00            
ATOM   1493 6O74 H180    1       3.820   1.690  35.910  1.00  0.00            
ATOM   1494 7O74 H180    1      26.560   1.690  35.910  1.00  0.00            
ATOM   1495 8Zn7 H180    1       3.820   8.910  35.910  1.00  0.00            
ATOM   1496 9Zn7 H180    1      26.560  19.560  35.910  1.00  0.00            
ATOM   1497 0Zn7 H180    1      26.560   8.910  35.910  1.00  0.00            
ATOM   1498 1Zn7 H180    1      26.560  30.200  35.910  1.00  0.00            
ATOM   1499 2Zn7 H180    1       3.820  30.200  35.910  1.00  0.00            
ATOM   1500 3Zn7 H180    1      15.190  30.200  35.910  1.00  0.00            
ATOM   1501 4Zn7 H180    1      15.190  19.560  35.910  1.00  0.00            
ATOM   1502 5Zn7 H180    1      15.190   8.910  35.910  1.00  0.00            
ATOM   1503 6Zn7 H180    1       3.820  19.560  35.910  1.00  0.00            
ATOM   1504 8O74 H180    1       3.820   6.960  35.910  1.00  0.00            
ATOM   1505 9O74 H180    1      26.560  17.600  35.910  1.00  0.00            
ATOM   1506 0O75 H180    1      26.560   6.960  35.910  1.00  0.00            
ATOM   1507 1O75 H180    1       3.820  17.600  35.910  1.00  0.00            
ATOM   1508 2O75 H180    1      26.560  28.250  35.910  1.00  0.00            
ATOM   1509 3O75 H180    1      15.190   6.960  35.910  1.00  0.00            
ATOM   1510 4O75 H180    1      15.190  28.250  35.910  1.00  0.00            
ATOM   1511 5O75 H180    1      15.190  17.600  35.910  1.00  0.00            
ATOM   1512 6O75 H180    1       3.820  28.250  35.910  1.00  0.00            
ATOM   1513 7O75 H180    1       7.580   9.570  35.910  1.00  0.00            
ATOM   1514 8O75 H180    1      30.330  20.210  35.910  1.00  0.00            
ATOM   1515 9O75 H180    1      30.330  30.860  35.910  1.00  0.00            
ATOM   1516 0O76 H180    1      30.330   9.570  35.910  1.00  0.00            
ATOM   1517 1O76 H180    1      18.950  30.860  35.910  1.00  0.00            
ATOM   1518 2O76 H180    1       7.580  30.860  35.910  1.00  0.00            
ATOM   1519 3O76 H180    1       7.580  20.210  35.910  1.00  0.00            
ATOM   1520 4O76 H180    1      18.950  20.210  35.910  1.00  0.00            
ATOM   1521 5O76 H180    1      18.950   9.570  35.910  1.00  0.00            
ATOM   1522 7Zn7 H180    1       7.580   6.300  35.910  1.00  0.00            
ATOM   1523 8Zn7 H180    1      30.330  16.950  35.910  1.00  0.00            
ATOM   1524 9Zn7 H180    1      30.330   6.300  35.910  1.00  0.00            
ATOM   1525 0Zn7 H180    1      30.330  27.600  35.910  1.00  0.00            
ATOM   1526 1Zn7 H180    1       7.580  16.950  35.910  1.00  0.00            
ATOM   1527 2Zn7 H180    1       7.580  27.600  35.910  1.00  0.00            
ATOM   1528 3Zn7 H180    1      18.950  16.950  35.910  1.00  0.00            
ATOM   1529 4Zn7 H180    1      18.950  27.600  35.910  1.00  0.00            
ATOM   1530 5Zn7 H180    1      18.950   6.300  35.910  1.00  0.00            
ATOM   1531 6O76 H180    1      30.330  14.950  35.910  1.00  0.00            
ATOM   1532 7O76 H180    1       7.580  14.950  35.910  1.00  0.00            
ATOM   1533 8O76 H180    1      30.330  25.600  35.910  1.00  0.00            
ATOM   1534 9O76 H180    1      30.330   4.310  35.910  1.00  0.00            
ATOM   1535 0O77 H180    1       7.580   4.310  35.910  1.00  0.00            
ATOM   1536 1O77 H180    1      18.950  14.950  35.910  1.00  0.00            
ATOM   1537 2O77 H180    1       7.580  25.600  35.910  1.00  0.00            
ATOM   1538 3O77 H180    1      18.950  25.600  35.910  1.00  0.00            
ATOM   1539 4O77 H180    1      18.950   4.310  35.910  1.00  0.00            
ATOM   1540 6Zn7 H180    1       7.580  11.690  35.910  1.00  0.00            
ATOM   1541 7Zn7 H180    1      30.330  11.690  35.910  1.00  0.00            
ATOM   1542 8Zn7 H180    1      30.330  22.340  35.910  1.00  0.00            
ATOM   1543 9Zn7 H180    1      18.950  11.690  35.910  1.00  0.00            
ATOM   1544 0Zn7 H180    1       7.580  22.340  35.910  1.00  0.00            
ATOM   1545 1Zn7 H180    1      18.950  22.340  35.910  1.00  0.00            
ATOM   1546 2Zn7 H180    1      30.330   1.040  35.910  1.00  0.00            
ATOM   1547 3Zn7 H180    1      18.950   1.040  35.910  1.00  0.00            
ATOM   1548 4Zn7 H180    1       7.580   1.040  35.910  1.00  0.00            
ATOM   1549 5Zn7 H180    1      13.310  11.690  35.910  1.00  0.00            
ATOM   1550 6Zn7 H180    1      24.680  11.690  35.910  1.00  0.00            
ATOM   1551 7Zn7 H180    1      13.310   1.040  35.910  1.00  0.00            
ATOM   1552 8Zn7 H180    1      13.310  22.340  35.910  1.00  0.00            
ATOM   1553 9Zn7 H180    1      24.680  22.340  35.910  1.00  0.00            
ATOM   1554 0Zn7 H180    1      24.680   1.040  35.910  1.00  0.00            
ATOM   1555 1Zn7 H180    1       1.930  11.690  35.910  1.00  0.00            
ATOM   1556 2Zn7 H180    1       1.930  22.340  35.910  1.00  0.00            
ATOM   1557 3Zn7 H180    1       1.930   1.040  35.910  1.00  0.00            
ATOM   1558 5O77 H180    1      24.680  14.950  35.910  1.00  0.00            
ATOM   1559 6O77 H180    1      24.680   4.310  35.910  1.00  0.00            
ATOM   1560 7O77 H180    1      13.310   4.310  35.910  1.00  0.00            
ATOM   1561 8O77 H180    1       1.930   4.310  35.910  1.00  0.00            
ATOM   1562 9O77 H180    1      24.680  25.600  35.910  1.00  0.00            
ATOM   1563 0O78 H180    1       1.930  14.950  35.910  1.00  0.00            
ATOM   1564 1O78 H180    1      13.310  25.600  35.910  1.00  0.00            
ATOM   1565 2O78 H180    1      13.310  14.950  35.910  1.00  0.00            
ATOM   1566 3O78 H180    1       1.930  25.600  35.910  1.00  0.00            
ATOM   1567 4O78 H180    1       1.930   9.570  35.910  1.00  0.00            
ATOM   1568 5O78 H180    1      24.680   9.570  35.910  1.00  0.00            
ATOM   1569 6O78 H180    1      24.680  30.860  35.910  1.00  0.00            
ATOM   1570 7O78 H180    1      24.680  20.210  35.910  1.00  0.00            
ATOM   1571 8O78 H180    1      13.310   9.570  35.910  1.00  0.00            
ATOM   1572 9O78 H180    1      13.310  20.210  35.910  1.00  0.00            
ATOM   1573 0O79 H180    1      13.310  30.860  35.910  1.00  0.00            
ATOM   1574 1O79 H180    1       1.930  30.860  35.910  1.00  0.00            
ATOM   1575 2O79 H180    1       1.930  20.210  35.910  1.00  0.00            
ATOM   1576 4Zn7 H180    1       1.930   6.300  35.910  1.00  0.00            
ATOM   1577 5Zn7 H180    1      13.310   6.300  35.910  1.00  0.00            
ATOM   1578 6Zn7 H180    1      24.680   6.300  35.910  1.00  0.00            
ATOM   1579 7Zn7 H180    1      24.680  16.950  35.910  1.00  0.00            
ATOM   1580 8Zn7 H180    1      13.310  16.950  35.910  1.00  0.00            
ATOM   1581 9Zn7 H180    1      13.310  27.600  35.910  1.00  0.00            
ATOM   1582 0Zn7 H180    1      24.680  27.600  35.910  1.00  0.00            
ATOM   1583 1Zn7 H180    1       1.930  16.950  35.910  1.00  0.00            
ATOM   1584 2Zn7 H180    1       1.930  27.600  35.910  1.00  0.00            
ATOM   1585 3Zn7 H180    1       9.460   8.910  35.910  1.00  0.00            
ATOM   1586 4Zn7 H180    1      32.210  30.200  35.910  1.00  0.00            
ATOM   1587 5Zn7 H180    1      32.210  19.560  35.910  1.00  0.00            
ATOM   1588 6Zn7 H180    1      32.210   8.910  35.910  1.00  0.00            
ATOM   1589 7Zn7 H180    1       9.460  30.200  35.910  1.00  0.00            
ATOM   1590 8Zn7 H180    1      20.830  30.200  35.910  1.00  0.00            
ATOM   1591 9Zn7 H180    1       9.460  19.560  35.910  1.00  0.00            
ATOM   1592 0Zn8 H180    1      20.830  19.560  35.910  1.00  0.00            
ATOM   1593 1Zn8 H180    1      20.830   8.910  35.910  1.00  0.00            
ATOM   1594 3O79 H180    1       9.460  12.340  35.910  1.00  0.00            
ATOM   1595 4O79 H180    1      32.210  12.340  35.910  1.00  0.00            
ATOM   1596 5O79 H180    1      32.210   1.690  35.910  1.00  0.00            
ATOM   1597 6O79 H180    1      32.210  22.990  35.910  1.00  0.00            
ATOM   1598 7O79 H180    1       9.460  22.990  35.910  1.00  0.00            
ATOM   1599 8O79 H180    1      20.830  12.340  35.910  1.00  0.00            
ATOM   1600 9O79 H180    1      20.830  22.990  35.910  1.00  0.00            
ATOM   1601 0O80 H180    1      20.830   1.690  35.910  1.00  0.00            
ATOM   1602 1O80 H180    1       9.460   1.690  35.910  1.00  0.00            
ATOM   1603 2Zn8 H180    1      32.210   3.650  35.910  1.00  0.00            
ATOM   1604 3Zn8 H180    1      32.210  14.300  35.910  1.00  0.00            
ATOM   1605 4Zn8 H180    1      32.210  24.940  35.910  1.00  0.00            
ATOM   1606 5Zn8 H180    1       9.460  14.300  35.910  1.00  0.00            
ATOM   1607 6Zn8 H180    1      20.830  24.940  35.910  1.00  0.00            
ATOM   1608 7Zn8 H180    1       9.460  24.940  35.910  1.00  0.00            
ATOM   1609 8Zn8 H180    1      20.830  14.300  35.910  1.00  0.00            
ATOM   1610 9Zn8 H180    1       9.460   3.650  35.910  1.00  0.00            
ATOM   1611 0Zn8 H180    1      20.830   3.650  35.910  1.00  0.00            
ATOM   1612 2O80 H180    1       9.460   6.960  35.910  1.00  0.00            
ATOM   1613 3O80 H180    1      32.210  17.600  35.910  1.00  0.00            
ATOM   1614 4O80 H180    1      32.210   6.960  35.910  1.00  0.00            
ATOM   1615 5O80 H180    1      32.210  28.250  35.910  1.00  0.00            
ATOM   1616 6O80 H180    1       9.460  17.600  35.910  1.00  0.00            
ATOM   1617 7O80 H180    1       9.460  28.250  35.910  1.00  0.00            
ATOM   1618 8O80 H180    1      20.830  28.250  35.910  1.00  0.00            
ATOM   1619 9O80 H180    1      20.830  17.600  35.910  1.00  0.00            
ATOM   1620 0O81 H180    1      20.830   6.960  35.910  1.00  0.00            
ATOM   1621 1O81 H180    1       1.930  30.860  42.440  1.00  0.00            
ATOM   1622 2O81 H180    1       1.930   9.570  42.440  1.00  0.00            
ATOM   1623 3O81 H180    1      13.310   9.570  42.440  1.00  0.00            
ATOM   1624 4O81 H180    1      24.680   9.570  42.440  1.00  0.00            
ATOM   1625 5O81 H180    1      13.310  20.210  42.440  1.00  0.00            
ATOM   1626 6O81 H180    1      13.310  30.860  42.440  1.00  0.00            
ATOM   1627 7O81 H180    1      24.680  20.210  42.440  1.00  0.00            
ATOM   1628 8O81 H180    1       1.930  20.210  42.440  1.00  0.00            
ATOM   1629 9O81 H180    1      24.680  30.860  42.440  1.00  0.00            
ATOM   1630 1Zn8 H180    1      13.310  16.950  42.440  1.00  0.00            
ATOM   1631 2Zn8 H180    1      13.310  27.600  42.440  1.00  0.00            
ATOM   1632 3Zn8 H180    1       1.930  27.600  42.440  1.00  0.00            
ATOM   1633 4Zn8 H180    1      24.680  16.950  42.440  1.00  0.00            
ATOM   1634 5Zn8 H180    1      13.310   6.300  42.440  1.00  0.00            
ATOM   1635 6Zn8 H180    1       1.930   6.300  42.440  1.00  0.00            
ATOM   1636 7Zn8 H180    1      24.680   6.300  42.440  1.00  0.00            
ATOM   1637 8Zn8 H180    1      24.680  27.600  42.440  1.00  0.00            
ATOM   1638 9Zn8 H180    1       1.930  16.950  42.440  1.00  0.00            
ATOM   1639 0Zn8 H180    1       9.460  30.200  42.440  1.00  0.00            
ATOM   1640 1Zn8 H180    1      32.210   8.910  42.440  1.00  0.00            
ATOM   1641 2Zn8 H180    1      32.210  30.200  42.440  1.00  0.00            
ATOM   1642 3Zn8 H180    1      20.830  19.560  42.440  1.00  0.00            
ATOM   1643 4Zn8 H180    1      32.210  19.560  42.440  1.00  0.00            
ATOM   1644 5Zn8 H180    1      20.830   8.910  42.440  1.00  0.00            
ATOM   1645 6Zn8 H180    1       9.460  19.560  42.440  1.00  0.00            
ATOM   1646 7Zn8 H180    1       9.460   8.910  42.440  1.00  0.00            
ATOM   1647 8Zn8 H180    1      20.830  30.200  42.440  1.00  0.00            
ATOM   1648 9Zn8 H180    1      24.680  11.690  42.440  1.00  0.00            
ATOM   1649 0Zn8 H180    1       1.930  22.340  42.440  1.00  0.00            
ATOM   1650 1Zn8 H180    1      13.310   1.040  42.440  1.00  0.00            
ATOM   1651 2Zn8 H180    1      13.310  22.340  42.440  1.00  0.00            
ATOM   1652 3Zn8 H180    1       1.930  11.690  42.440  1.00  0.00            
ATOM   1653 4Zn8 H180    1      13.310  11.690  42.440  1.00  0.00            
ATOM   1654 5Zn8 H180    1      24.680   1.040  42.440  1.00  0.00            
ATOM   1655 6Zn8 H180    1       1.930   1.040  42.440  1.00  0.00            
ATOM   1656 7Zn8 H180    1      24.680  22.340  42.440  1.00  0.00            
ATOM   1657 0O82 H180    1      32.210  12.340  42.440  1.00  0.00            
ATOM   1658 1O82 H180    1      20.830  12.340  42.440  1.00  0.00            
ATOM   1659 2O82 H180    1      32.210  22.990  42.440  1.00  0.00            
ATOM   1660 3O82 H180    1      32.210   1.690  42.440  1.00  0.00            
ATOM   1661 4O82 H180    1       9.460  12.340  42.440  1.00  0.00            
ATOM   1662 5O82 H180    1       9.460  22.990  42.440  1.00  0.00            
ATOM   1663 6O82 H180    1       9.460   1.690  42.440  1.00  0.00            
ATOM   1664 7O82 H180    1      20.830  22.990  42.440  1.00  0.00            
ATOM   1665 8O82 H180    1      20.830   1.690  42.440  1.00  0.00            
ATOM   1666 8Zn8 H180    1      32.210   3.650  42.440  1.00  0.00            
ATOM   1667 9Zn8 H180    1       9.460  24.940  42.440  1.00  0.00            
ATOM   1668 0Zn8 H180    1      32.210  24.940  42.440  1.00  0.00            
ATOM   1669 1Zn8 H180    1      20.830  14.300  42.440  1.00  0.00            
ATOM   1670 2Zn8 H180    1      32.210  14.300  42.440  1.00  0.00            
ATOM   1671 3Zn8 H180    1       9.460  14.300  42.440  1.00  0.00            
ATOM   1672 4Zn8 H180    1      20.830   3.650  42.440  1.00  0.00            
ATOM   1673 5Zn8 H180    1       9.460   3.650  42.440  1.00  0.00            
ATOM   1674 6Zn8 H180    1      20.830  24.940  42.440  1.00  0.00            
ATOM   1675 9O82 H180    1      32.210   6.960  42.440  1.00  0.00            
ATOM   1676 0O83 H180    1      32.210  28.250  42.440  1.00  0.00            
ATOM   1677 1O83 H180    1       9.460  28.250  42.440  1.00  0.00            
ATOM   1678 2O83 H180    1      32.210  17.600  42.440  1.00  0.00            
ATOM   1679 3O83 H180    1      20.830   6.960  42.440  1.00  0.00            
ATOM   1680 4O83 H180    1       9.460  17.600  42.440  1.00  0.00            
ATOM   1681 5O83 H180    1      20.830  17.600  42.440  1.00  0.00            
ATOM   1682 6O83 H180    1       9.460   6.960  42.440  1.00  0.00            
ATOM   1683 7O83 H180    1      20.830  28.250  42.440  1.00  0.00            
ATOM   1684 8O83 H180    1       1.930  25.600  42.440  1.00  0.00            
ATOM   1685 9O83 H180    1      13.310   4.310  42.440  1.00  0.00            
ATOM   1686 0O84 H180    1      24.680  14.950  42.440  1.00  0.00            
ATOM   1687 1O84 H180    1       1.930   4.310  42.440  1.00  0.00            
ATOM   1688 2O84 H180    1      13.310  25.600  42.440  1.00  0.00            
ATOM   1689 3O84 H180    1      13.310  14.950  42.440  1.00  0.00            
ATOM   1690 4O84 H180    1       1.930  14.950  42.440  1.00  0.00            
ATOM   1691 5O84 H180    1      24.680   4.310  42.440  1.00  0.00            
ATOM   1692 6O84 H180    1      24.680  25.600  42.440  1.00  0.00            
ATOM   1693 7Zn8 H180    1       3.820  19.560  42.440  1.00  0.00            
ATOM   1694 8Zn8 H180    1       3.820  30.200  42.440  1.00  0.00            
ATOM   1695 9Zn8 H180    1      15.190   8.910  42.440  1.00  0.00            
ATOM   1696 0Zn8 H180    1      26.560  30.200  42.440  1.00  0.00            
ATOM   1697 1Zn8 H180    1      15.190  19.560  42.440  1.00  0.00            
ATOM   1698 2Zn8 H180    1      15.190  30.200  42.440  1.00  0.00            
ATOM   1699 3Zn8 H180    1       3.820   8.910  42.440  1.00  0.00            
ATOM   1700 4Zn8 H180    1      26.560  19.560  42.440  1.00  0.00            
ATOM   1701 5Zn8 H180    1      26.560   8.910  42.440  1.00  0.00            
ATOM   1702 7O84 H180    1       3.820  28.250  42.440  1.00  0.00            
ATOM   1703 8O84 H180    1      15.190   6.960  42.440  1.00  0.00            
ATOM   1704 9O84 H180    1       3.820  17.600  42.440  1.00  0.00            
ATOM   1705 0O85 H180    1      15.190  17.600  42.440  1.00  0.00            
ATOM   1706 1O85 H180    1       3.820   6.960  42.440  1.00  0.00            
ATOM   1707 2O85 H180    1      15.190  28.250  42.440  1.00  0.00            
ATOM   1708 3O85 H180    1      26.560  28.250  42.440  1.00  0.00            
ATOM   1709 4O85 H180    1      26.560  17.600  42.440  1.00  0.00            
ATOM   1710 5O85 H180    1      26.560   6.960  42.440  1.00  0.00            
ATOM   1711 6Zn8 H180    1       7.580  27.600  42.440  1.00  0.00            
ATOM   1712 7Zn8 H180    1      18.950  16.950  42.440  1.00  0.00            
ATOM   1713 8Zn8 H180    1      18.950   6.300  42.440  1.00  0.00            
ATOM   1714 9Zn8 H180    1       7.580   6.300  42.440  1.00  0.00            
ATOM   1715 0Zn8 H180    1       7.580  16.950  42.440  1.00  0.00            
ATOM   1716 1Zn8 H180    1      30.330  27.600  42.440  1.00  0.00            
ATOM   1717 2Zn8 H180    1      18.950  27.600  42.440  1.00  0.00            
ATOM   1718 3Zn8 H180    1      30.330   6.300  42.440  1.00  0.00            
ATOM   1719 4Zn8 H180    1      30.330  16.950  42.440  1.00  0.00            
ATOM   1720 6O85 H180    1       7.580  25.600  42.440  1.00  0.00            
ATOM   1721 7O85 H180    1      18.950  14.950  42.440  1.00  0.00            
ATOM   1722 8O85 H180    1       7.580  14.950  42.440  1.00  0.00            
ATOM   1723 9O85 H180    1      18.950   4.310  42.440  1.00  0.00            
ATOM   1724 0O86 H180    1      30.330  25.600  42.440  1.00  0.00            
ATOM   1725 1O86 H180    1       7.580   4.310  42.440  1.00  0.00            
ATOM   1726 2O86 H180    1      18.950  25.600  42.440  1.00  0.00            
ATOM   1727 3O86 H180    1      30.330   4.310  42.440  1.00  0.00            
ATOM   1728 4O86 H180    1      30.330  14.950  42.440  1.00  0.00            
ATOM   1729 5O86 H180    1       7.580  30.860  42.440  1.00  0.00            
ATOM   1730 6O86 H180    1       7.580  20.210  42.440  1.00  0.00            
ATOM   1731 7O86 H180    1      18.950   9.570  42.440  1.00  0.00            
ATOM   1732 8O86 H180    1      18.950  20.210  42.440  1.00  0.00            
ATOM   1733 9O86 H180    1       7.580   9.570  42.440  1.00  0.00            
ATOM   1734 0O87 H180    1      30.330  30.860  42.440  1.00  0.00            
ATOM   1735 1O87 H180    1      18.950  30.860  42.440  1.00  0.00            
ATOM   1736 2O87 H180    1      30.330   9.570  42.440  1.00  0.00            
ATOM   1737 3O87 H180    1      30.330  20.210  42.440  1.00  0.00            
ATOM   1738 5Zn8 H180    1      18.950  11.690  42.440  1.00  0.00            
ATOM   1739 6Zn8 H180    1       7.580  22.340  42.440  1.00  0.00            
ATOM   1740 7Zn8 H180    1       7.580   1.040  42.440  1.00  0.00            
ATOM   1741 8Zn8 H180    1      30.330  11.690  42.440  1.00  0.00            
ATOM   1742 9Zn8 H180    1       7.580  11.690  42.440  1.00  0.00            
ATOM   1743 0Zn8 H180    1      18.950  22.340  42.440  1.00  0.00            
ATOM   1744 1Zn8 H180    1      18.950   1.040  42.440  1.00  0.00            
ATOM   1745 2Zn8 H180    1      30.330  22.340  42.440  1.00  0.00            
ATOM   1746 3Zn8 H180    1      30.330   1.040  42.440  1.00  0.00            
ATOM   1747 4O87 H180    1       3.820  12.340  42.440  1.00  0.00            
ATOM   1748 5O87 H180    1      15.190  12.340  42.440  1.00  0.00            
ATOM   1749 6O87 H180    1       3.820  22.990  42.440  1.00  0.00            
ATOM   1750 7O87 H180    1      15.190   1.690  42.440  1.00  0.00            
ATOM   1751 8O87 H180    1      26.560  12.340  42.440  1.00  0.00            
ATOM   1752 9O87 H180    1       3.820   1.690  42.440  1.00  0.00            
ATOM   1753 0O88 H180    1      15.190  22.990  42.440  1.00  0.00            
ATOM   1754 1O88 H180    1      26.560  22.990  42.440  1.00  0.00            
ATOM   1755 2O88 H180    1      26.560   1.690  42.440  1.00  0.00            
ATOM   1756 4Zn8 H180    1      15.190   3.650  42.440  1.00  0.00            
ATOM   1757 5Zn8 H180    1       3.820  24.940  42.440  1.00  0.00            
ATOM   1758 6Zn8 H180    1       3.820  14.300  42.440  1.00  0.00            
ATOM   1759 7Zn8 H180    1      15.190  14.300  42.440  1.00  0.00            
ATOM   1760 8Zn8 H180    1      26.560  14.300  42.440  1.00  0.00            
ATOM   1761 9Zn8 H180    1      15.190  24.940  42.440  1.00  0.00            
ATOM   1762 0Zn8 H180    1       3.820   3.650  42.440  1.00  0.00            
ATOM   1763 1Zn8 H180    1      26.560  24.940  42.440  1.00  0.00            
ATOM   1764 2Zn8 H180    1      26.560   3.650  42.440  1.00  0.00            
ATOM   1765 3O88 H180    1      27.500  14.950  37.560  1.00  0.00            
ATOM   1766 4O88 H180    1       4.760  14.950  37.560  1.00  0.00            
ATOM   1767 5O88 H180    1      27.500  25.600  37.560  1.00  0.00            
ATOM   1768 6O88 H180    1       4.760   4.310  37.560  1.00  0.00            
ATOM   1769 7O88 H180    1      16.130  14.950  37.560  1.00  0.00            
ATOM   1770 8O88 H180    1      16.130  25.600  37.560  1.00  0.00            
ATOM   1771 9O88 H180    1       4.760  25.600  37.560  1.00  0.00            
ATOM   1772 0O89 H180    1      16.130   4.310  37.560  1.00  0.00            
ATOM   1773 1O89 H180    1      27.500   4.310  37.560  1.00  0.00            
ATOM   1774 3Zn8 H180    1       4.760  11.690  37.560  1.00  0.00            
ATOM   1775 4Zn8 H180    1      27.500  11.690  37.560  1.00  0.00            
ATOM   1776 5Zn8 H180    1      27.500  22.340  37.560  1.00  0.00            
ATOM   1777 6Zn8 H180    1       4.760  22.340  37.560  1.00  0.00            
ATOM   1778 7Zn8 H180    1      16.130  11.690  37.560  1.00  0.00            
ATOM   1779 8Zn8 H180    1      16.130  22.340  37.560  1.00  0.00            
ATOM   1780 9Zn8 H180    1      16.130   1.040  37.560  1.00  0.00            
ATOM   1781 0Zn8 H180    1       4.760   1.040  37.560  1.00  0.00            
ATOM   1782 1Zn8 H180    1      27.500   1.040  37.560  1.00  0.00            
ATOM   1783 2O89 H180    1       4.760   9.570  37.560  1.00  0.00            
ATOM   1784 3O89 H180    1      27.500  20.210  37.560  1.00  0.00            
ATOM   1785 4O89 H180    1      27.500  30.860  37.560  1.00  0.00            
ATOM   1786 5O89 H180    1      16.130  30.860  37.560  1.00  0.00            
ATOM   1787 6O89 H180    1      27.500   9.570  37.560  1.00  0.00            
ATOM   1788 7O89 H180    1       4.760  30.860  37.560  1.00  0.00            
ATOM   1789 8O89 H180    1      16.130   9.570  37.560  1.00  0.00            
ATOM   1790 9O89 H180    1       4.760  20.210  37.560  1.00  0.00            
ATOM   1791 0O90 H180    1      16.130  20.210  37.560  1.00  0.00            
ATOM   1792 2Zn8 H180    1       4.760   6.300  37.560  1.00  0.00            
ATOM   1793 3Zn8 H180    1      27.500  16.950  37.560  1.00  0.00            
ATOM   1794 4Zn8 H180    1      27.500  27.600  37.560  1.00  0.00            
ATOM   1795 5Zn8 H180    1      16.130  16.950  37.560  1.00  0.00            
ATOM   1796 6Zn8 H180    1       4.760  27.600  37.560  1.00  0.00            
ATOM   1797 7Zn8 H180    1       4.760  16.950  37.560  1.00  0.00            
ATOM   1798 8Zn8 H180    1      16.130   6.300  37.560  1.00  0.00            
ATOM   1799 9Zn8 H180    1      16.130  27.600  37.560  1.00  0.00            
ATOM   1800 0Zn9 H180    1      27.500   6.300  37.560  1.00  0.00            
ATOM   1801 1Zn9 H180    1       6.640   8.910  37.560  1.00  0.00            
ATOM   1802 2Zn9 H180    1      29.390  19.560  37.560  1.00  0.00            
ATOM   1803 3Zn9 H180    1      18.010  30.200  37.560  1.00  0.00            
ATOM   1804 4Zn9 H180    1      29.390  30.200  37.560  1.00  0.00            
ATOM   1805 5Zn9 H180    1       6.640  30.200  37.560  1.00  0.00            
ATOM   1806 6Zn9 H180    1      18.010  19.560  37.560  1.00  0.00            
ATOM   1807 7Zn9 H180    1       6.640  19.560  37.560  1.00  0.00            
ATOM   1808 8Zn9 H180    1      29.390   8.910  37.560  1.00  0.00            
ATOM   1809 9Zn9 H180    1      18.010   8.910  37.560  1.00  0.00            
ATOM   1810 1O90 H180    1      29.390  17.600  37.560  1.00  0.00            
ATOM   1811 2O90 H180    1       6.640   6.960  37.560  1.00  0.00            
ATOM   1812 3O90 H180    1      29.390  28.250  37.560  1.00  0.00            
ATOM   1813 4O90 H180    1      18.010  17.600  37.560  1.00  0.00            
ATOM   1814 5O90 H180    1       6.640  17.600  37.560  1.00  0.00            
ATOM   1815 6O90 H180    1      18.010  28.250  37.560  1.00  0.00            
ATOM   1816 7O90 H180    1       6.640  28.250  37.560  1.00  0.00            
ATOM   1817 8O90 H180    1      18.010   6.960  37.560  1.00  0.00            
ATOM   1818 9O90 H180    1      29.390   6.960  37.560  1.00  0.00            
ATOM   1819 0Zn9 H180    1      29.390  14.300  37.560  1.00  0.00            
ATOM   1820 1Zn9 H180    1       6.640  14.300  37.560  1.00  0.00            
ATOM   1821 2Zn9 H180    1      29.390  24.940  37.560  1.00  0.00            
ATOM   1822 3Zn9 H180    1      18.010  14.300  37.560  1.00  0.00            
ATOM   1823 4Zn9 H180    1       6.640  24.940  37.560  1.00  0.00            
ATOM   1824 5Zn9 H180    1      18.010  24.940  37.560  1.00  0.00            
ATOM   1825 6Zn9 H180    1       6.640   3.650  37.560  1.00  0.00            
ATOM   1826 7Zn9 H180    1      18.010   3.650  37.560  1.00  0.00            
ATOM   1827 8Zn9 H180    1      29.390   3.650  37.560  1.00  0.00            
ATOM   1828 0O91 H180    1       6.640  12.340  37.560  1.00  0.00            
ATOM   1829 1O91 H180    1      29.390  12.340  37.560  1.00  0.00            
ATOM   1830 2O91 H180    1      29.390  22.990  37.560  1.00  0.00            
ATOM   1831 3O91 H180    1       6.640  22.990  37.560  1.00  0.00            
ATOM   1832 4O91 H180    1      18.010  22.990  37.560  1.00  0.00            
ATOM   1833 5O91 H180    1      18.010  12.340  37.560  1.00  0.00            
ATOM   1834 6O91 H180    1      18.010   1.690  37.560  1.00  0.00            
ATOM   1835 7O91 H180    1       6.640   1.690  37.560  1.00  0.00            
ATOM   1836 8O91 H180    1      29.390   1.690  37.560  1.00  0.00            
ATOM   1837 9O91 H180    1      12.370  12.340  37.560  1.00  0.00            
ATOM   1838 0O92 H180    1      23.740   1.690  37.560  1.00  0.00            
ATOM   1839 1O92 H180    1      23.740  12.340  37.560  1.00  0.00            
ATOM   1840 2O92 H180    1      12.370  22.990  37.560  1.00  0.00            
ATOM   1841 3O92 H180    1      23.740  22.990  37.560  1.00  0.00            
ATOM   1842 4O92 H180    1      12.370   1.690  37.560  1.00  0.00            
ATOM   1843 5O92 H180    1       1.000  12.340  37.560  1.00  0.00            
ATOM   1844 6O92 H180    1       1.000  22.990  37.560  1.00  0.00            
ATOM   1845 7O92 H180    1       1.000   1.690  37.560  1.00  0.00            
ATOM   1846 9Zn9 H180    1      12.370  14.300  37.560  1.00  0.00            
ATOM   1847 0Zn9 H180    1      23.740   3.650  37.560  1.00  0.00            
ATOM   1848 1Zn9 H180    1      23.740  14.300  37.560  1.00  0.00            
ATOM   1849 2Zn9 H180    1      12.370   3.650  37.560  1.00  0.00            
ATOM   1850 3Zn9 H180    1      23.740  24.940  37.560  1.00  0.00            
ATOM   1851 4Zn9 H180    1      12.370  24.940  37.560  1.00  0.00            
ATOM   1852 5Zn9 H180    1       1.000   3.650  37.560  1.00  0.00            
ATOM   1853 6Zn9 H180    1       1.000  14.300  37.560  1.00  0.00            
ATOM   1854 7Zn9 H180    1       1.000  24.940  37.560  1.00  0.00            
ATOM   1855 8Zn9 H180    1       1.000   8.910  37.560  1.00  0.00            
ATOM   1856 9Zn9 H180    1       1.000  30.200  37.560  1.00  0.00            
ATOM   1857 0Zn9 H180    1      12.370  30.200  37.560  1.00  0.00            
ATOM   1858 1Zn9 H180    1      12.370  19.560  37.560  1.00  0.00            
ATOM   1859 2Zn9 H180    1      23.740   8.910  37.560  1.00  0.00            
ATOM   1860 3Zn9 H180    1      12.370   8.910  37.560  1.00  0.00            
ATOM   1861 4Zn9 H180    1      23.740  30.200  37.560  1.00  0.00            
ATOM   1862 5Zn9 H180    1      23.740  19.560  37.560  1.00  0.00            
ATOM   1863 6Zn9 H180    1       1.000  19.560  37.560  1.00  0.00            
ATOM   1864 7Zn9 H180    1      33.150  11.690  37.560  1.00  0.00            
ATOM   1865 8Zn9 H180    1      10.400  11.690  37.560  1.00  0.00            
ATOM   1866 9Zn9 H180    1      33.150   1.040  37.560  1.00  0.00            
ATOM   1867 0Zn9 H180    1      33.150  22.340  37.560  1.00  0.00            
ATOM   1868 1Zn9 H180    1      10.400  22.340  37.560  1.00  0.00            
ATOM   1869 2Zn9 H180    1      21.770  22.340  37.560  1.00  0.00            
ATOM   1870 3Zn9 H180    1      21.770  11.690  37.560  1.00  0.00            
ATOM   1871 4Zn9 H180    1      21.770   1.040  37.560  1.00  0.00            
ATOM   1872 5Zn9 H180    1      10.400   1.040  37.560  1.00  0.00            
ATOM   1873 8O92 H180    1      33.150   9.570  37.560  1.00  0.00            
ATOM   1874 9O92 H180    1      33.150  30.860  37.560  1.00  0.00            
ATOM   1875 0O93 H180    1      33.150  20.210  37.560  1.00  0.00            
ATOM   1876 1O93 H180    1      21.770  30.860  37.560  1.00  0.00            
ATOM   1877 2O93 H180    1      10.400  30.860  37.560  1.00  0.00            
ATOM   1878 3O93 H180    1      10.400   9.570  37.560  1.00  0.00            
ATOM   1879 4O93 H180    1      21.770  20.210  37.560  1.00  0.00            
ATOM   1880 5O93 H180    1      21.770   9.570  37.560  1.00  0.00            
ATOM   1881 6O93 H180    1      10.400  20.210  37.560  1.00  0.00            
ATOM   1882 7O93 H180    1      12.370   6.960  37.560  1.00  0.00            
ATOM   1883 8O93 H180    1      23.740  17.600  37.560  1.00  0.00            
ATOM   1884 9O93 H180    1      12.370  17.600  37.560  1.00  0.00            
ATOM   1885 0O94 H180    1       1.000   6.960  37.560  1.00  0.00            
ATOM   1886 1O94 H180    1      12.370  28.250  37.560  1.00  0.00            
ATOM   1887 2O94 H180    1      23.740   6.960  37.560  1.00  0.00            
ATOM   1888 3O94 H180    1      23.740  28.250  37.560  1.00  0.00            
ATOM   1889 4O94 H180    1       1.000  17.600  37.560  1.00  0.00            
ATOM   1890 5O94 H180    1       1.000  28.250  37.560  1.00  0.00            
ATOM   1891 6O94 H180    1      33.150   4.310  37.560  1.00  0.00            
ATOM   1892 7O94 H180    1      33.150  14.950  37.560  1.00  0.00            
ATOM   1893 8O94 H180    1      33.150  25.600  37.560  1.00  0.00            
ATOM   1894 9O94 H180    1      10.400  14.950  37.560  1.00  0.00            
ATOM   1895 0O95 H180    1      10.400  25.600  37.560  1.00  0.00            
ATOM   1896 1O95 H180    1      21.770  14.950  37.560  1.00  0.00            
ATOM   1897 2O95 H180    1      21.770  25.600  37.560  1.00  0.00            
ATOM   1898 3O95 H180    1      10.400   4.310  37.560  1.00  0.00            
ATOM   1899 4O95 H180    1      21.770   4.310  37.560  1.00  0.00            
ATOM   1900 6Zn9 H180    1      33.150   6.300  37.560  1.00  0.00            
ATOM   1901 7Zn9 H180    1      33.150  27.600  37.560  1.00  0.00            
ATOM   1902 8Zn9 H180    1      33.150  16.950  37.560  1.00  0.00            
ATOM   1903 9Zn9 H180    1      10.400   6.300  37.560  1.00  0.00            
ATOM   1904 0Zn9 H180    1      10.400  27.600  37.560  1.00  0.00            
ATOM   1905 1Zn9 H180    1      10.400  16.950  37.560  1.00  0.00            
ATOM   1906 2Zn9 H180    1      21.770  16.950  37.560  1.00  0.00            
ATOM   1907 3Zn9 H180    1      21.770   6.300  37.560  1.00  0.00            
ATOM   1908 4Zn9 H180    1      21.770  27.600  37.560  1.00  0.00            
ATOM   1909 5Zn9 H180    1      12.370  30.200  40.810  1.00  0.00            
ATOM   1910 6Zn9 H180    1      12.370  19.560  40.810  1.00  0.00            
ATOM   1911 7Zn9 H180    1      23.740   8.910  40.810  1.00  0.00            
ATOM   1912 8Zn9 H180    1      23.740  19.560  40.810  1.00  0.00            
ATOM   1913 9Zn9 H180    1       1.000  19.560  40.810  1.00  0.00            
ATOM   1914 0Zn9 H180    1       1.000   8.910  40.810  1.00  0.00            
ATOM   1915 1Zn9 H180    1      23.740  30.200  40.810  1.00  0.00            
ATOM   1916 2Zn9 H180    1       1.000  30.200  40.810  1.00  0.00            
ATOM   1917 3Zn9 H180    1      12.370   8.910  40.810  1.00  0.00            
ATOM   1918 5O95 H180    1      23.740  17.600  40.810  1.00  0.00            
ATOM   1919 6O95 H180    1       1.000  28.250  40.810  1.00  0.00            
ATOM   1920 7O95 H180    1       1.000   6.960  40.810  1.00  0.00            
ATOM   1921 8O95 H180    1      23.740   6.960  40.810  1.00  0.00            
ATOM   1922 9O95 H180    1      12.370   6.960  40.810  1.00  0.00            
ATOM   1923 0O96 H180    1      12.370  17.600  40.810  1.00  0.00            
ATOM   1924 1O96 H180    1      12.370  28.250  40.810  1.00  0.00            
ATOM   1925 2O96 H180    1       1.000  17.600  40.810  1.00  0.00            
ATOM   1926 3O96 H180    1      23.740  28.250  40.810  1.00  0.00            
ATOM   1927 4O96 H180    1       1.000  22.990  40.810  1.00  0.00            
ATOM   1928 5O96 H180    1       1.000  12.340  40.810  1.00  0.00            
ATOM   1929 6O96 H180    1      12.370  12.340  40.810  1.00  0.00            
ATOM   1930 7O96 H180    1      23.740  12.340  40.810  1.00  0.00            
ATOM   1931 8O96 H180    1       1.000   1.690  40.810  1.00  0.00            
ATOM   1932 9O96 H180    1      12.370  22.990  40.810  1.00  0.00            
ATOM   1933 0O97 H180    1      12.370   1.690  40.810  1.00  0.00            
ATOM   1934 1O97 H180    1      23.740  22.990  40.810  1.00  0.00            
ATOM   1935 2O97 H180    1      23.740   1.690  40.810  1.00  0.00            
ATOM   1936 3O97 H180    1      33.150  30.860  40.810  1.00  0.00            
ATOM   1937 4O97 H180    1      33.150   9.570  40.810  1.00  0.00            
ATOM   1938 5O97 H180    1      33.150  20.210  40.810  1.00  0.00            
ATOM   1939 6O97 H180    1      10.400  30.860  40.810  1.00  0.00            
ATOM   1940 7O97 H180    1      21.770   9.570  40.810  1.00  0.00            
ATOM   1941 8O97 H180    1      21.770  30.860  40.810  1.00  0.00            
ATOM   1942 9O97 H180    1      10.400   9.570  40.810  1.00  0.00            
ATOM   1943 0O98 H180    1      21.770  20.210  40.810  1.00  0.00            
ATOM   1944 1O98 H180    1      10.400  20.210  40.810  1.00  0.00            
ATOM   1945 4Zn9 H180    1      33.150  11.690  40.810  1.00  0.00            
ATOM   1946 5Zn9 H180    1      10.400  22.340  40.810  1.00  0.00            
ATOM   1947 6Zn9 H180    1      33.150  22.340  40.810  1.00  0.00            
ATOM   1948 7Zn9 H180    1      33.150   1.040  40.810  1.00  0.00            
ATOM   1949 8Zn9 H180    1      21.770  11.690  40.810  1.00  0.00            
ATOM   1950 9Zn9 H180    1      10.400  11.690  40.810  1.00  0.00            
ATOM   1951 0Zn9 H180    1      21.770  22.340  40.810  1.00  0.00            
ATOM   1952 1Zn9 H180    1      10.400   1.040  40.810  1.00  0.00            
ATOM   1953 2Zn9 H180    1      21.770   1.040  40.810  1.00  0.00            
ATOM   1954 3Zn9 H180    1       1.000  24.940  40.810  1.00  0.00            
ATOM   1955 4Zn9 H180    1      23.740  14.300  40.810  1.00  0.00            
ATOM   1956 5Zn9 H180    1      12.370  24.940  40.810  1.00  0.00            
ATOM   1957 6Zn9 H180    1      12.370  14.300  40.810  1.00  0.00            
ATOM   1958 7Zn9 H180    1       1.000   3.650  40.810  1.00  0.00            
ATOM   1959 8Zn9 H180    1       1.000  14.300  40.810  1.00  0.00            
ATOM   1960 9Zn9 H180    1      23.740   3.650  40.810  1.00  0.00            
ATOM   1961 0Zn9 H180    1      12.370   3.650  40.810  1.00  0.00            
ATOM   1962 1Zn9 H180    1      23.740  24.940  40.810  1.00  0.00            
ATOM   1963 2Zn9 H180    1      33.150   6.300  40.810  1.00  0.00            
ATOM   1964 3Zn9 H180    1      33.150  16.950  40.810  1.00  0.00            
ATOM   1965 4Zn9 H180    1      33.150  27.600  40.810  1.00  0.00            
ATOM   1966 5Zn9 H180    1      10.400  27.600  40.810  1.00  0.00            
ATOM   1967 6Zn9 H180    1      21.770  16.950  40.810  1.00  0.00            
ATOM   1968 7Zn9 H180    1      21.770   6.300  40.810  1.00  0.00            
ATOM   1969 8Zn9 H180    1      10.400  16.950  40.810  1.00  0.00            
ATOM   1970 9Zn9 H180    1      10.400   6.300  40.810  1.00  0.00            
ATOM   1971 0Zn9 H180    1      21.770  27.600  40.810  1.00  0.00            
ATOM   1972 2O98 H180    1      33.150   4.310  40.810  1.00  0.00            
ATOM   1973 3O98 H180    1      33.150  14.950  40.810  1.00  0.00            
ATOM   1974 4O98 H180    1      33.150  25.600  40.810  1.00  0.00            
ATOM   1975 5O98 H180    1      21.770  14.950  40.810  1.00  0.00            
ATOM   1976 6O98 H180    1      10.400  14.950  40.810  1.00  0.00            
ATOM   1977 7O98 H180    1      10.400  25.600  40.810  1.00  0.00            
ATOM   1978 8O98 H180    1      21.770   4.310  40.810  1.00  0.00            
ATOM   1979 9O98 H180    1      10.400   4.310  40.810  1.00  0.00            
ATOM   1980 0O99 H180    1      21.770  25.600  40.810  1.00  0.00            
ATOM   1981 1O99 H180    1       4.760  30.860  40.810  1.00  0.00            
ATOM   1982 2O99 H180    1      16.130  30.860  40.810  1.00  0.00            
ATOM   1983 3O99 H180    1       4.760  20.210  40.810  1.00  0.00            
ATOM   1984 4O99 H180    1      27.500  20.210  40.810  1.00  0.00            
ATOM   1985 5O99 H180    1      27.500  30.860  40.810  1.00  0.00            
ATOM   1986 6O99 H180    1      16.130   9.570  40.810  1.00  0.00            
ATOM   1987 7O99 H180    1       4.760   9.570  40.810  1.00  0.00            
ATOM   1988 8O99 H180    1      16.130  20.210  40.810  1.00  0.00            
ATOM   1989 9O99 H180    1      27.500   9.570  40.810  1.00  0.00            
ATOM   1990 1Zn9 H180    1       4.760  27.600  40.810  1.00  0.00            
ATOM   1991 2Zn9 H180    1      27.500  16.950  40.810  1.00  0.00            
ATOM   1992 3Zn9 H180    1       4.760  16.950  40.810  1.00  0.00            
ATOM   1993 4Zn9 H180    1      16.130   6.300  40.810  1.00  0.00            
ATOM   1994 5Zn9 H180    1       4.760   6.300  40.810  1.00  0.00            
ATOM   1995 6Zn9 H180    1      16.130  16.950  40.810  1.00  0.00            
ATOM   1996 7Zn9 H180    1      16.130  27.600  40.810  1.00  0.00            
ATOM   1997 8Zn9 H180    1      27.500  27.600  40.810  1.00  0.00            
ATOM   1998 9Zn9 H180    1      27.500   6.300  40.810  1.00  0.00            
ATOM   1999 0O10 H180    1       6.640  17.600  40.810  1.00  0.00            
ATOM   2000 1O10 H180    1      18.010   6.960  40.810  1.00  0.00            
ATOM   2001 2O10 H180    1      18.010  17.600  40.810  1.00  0.00            
ATOM   2002 3O10 H180    1       6.640   6.960  40.810  1.00  0.00            
ATOM   2003 4O10 H180    1       6.640  28.250  40.810  1.00  0.00            
ATOM   2004 5O10 H180    1      29.390  28.250  40.810  1.00  0.00            
ATOM   2005 6O10 H180    1      18.010  28.250  40.810  1.00  0.00            
ATOM   2006 7O10 H180    1      29.390  17.600  40.810  1.00  0.00            
ATOM   2007 8O10 H180    1      29.390   6.960  40.810  1.00  0.00            
ATOM   2008 0Zn1 H180    1       6.640  30.200  40.810  1.00  0.00            
ATOM   2009 0Zn1 H180    1      29.390  30.200  40.810  1.00  0.00            
ATOM   2010 0Zn1 H180    1      18.010  30.200  40.810  1.00  0.00            
ATOM   2011 0Zn1 H180    1      18.010   8.910  40.810  1.00  0.00            
ATOM   2012 0Zn1 H180    1       6.640   8.910  40.810  1.00  0.00            
ATOM   2013 0Zn1 H180    1       6.640  19.560  40.810  1.00  0.00            
ATOM   2014 0Zn1 H180    1      18.010  19.560  40.810  1.00  0.00            
ATOM   2015 0Zn1 H180    1      29.390  19.560  40.810  1.00  0.00            
ATOM   2016 0Zn1 H180    1      29.390   8.910  40.810  1.00  0.00            
ATOM   2017 0Zn1 H180    1       6.640  24.940  40.810  1.00  0.00            
ATOM   2018 1Zn1 H180    1      29.390  14.300  40.810  1.00  0.00            
ATOM   2019 1Zn1 H180    1       6.640  14.300  40.810  1.00  0.00            
ATOM   2020 1Zn1 H180    1      18.010  14.300  40.810  1.00  0.00            
ATOM   2021 1Zn1 H180    1      18.010   3.650  40.810  1.00  0.00            
ATOM   2022 1Zn1 H180    1      29.390  24.940  40.810  1.00  0.00            
ATOM   2023 1Zn1 H180    1      18.010  24.940  40.810  1.00  0.00            
ATOM   2024 1Zn1 H180    1       6.640   3.650  40.810  1.00  0.00            
ATOM   2025 1Zn1 H180    1      29.390   3.650  40.810  1.00  0.00            
ATOM   2026 9O10 H180    1       6.640  12.340  40.810  1.00  0.00            
ATOM   2027 0O10 H180    1      29.390  12.340  40.810  1.00  0.00            
ATOM   2028 1O10 H180    1       6.640  22.990  40.810  1.00  0.00            
ATOM   2029 2O10 H180    1      18.010  12.340  40.810  1.00  0.00            
ATOM   2030 3O10 H180    1      18.010  22.990  40.810  1.00  0.00            
ATOM   2031 4O10 H180    1      29.390  22.990  40.810  1.00  0.00            
ATOM   2032 5O10 H180    1       6.640   1.690  40.810  1.00  0.00            
ATOM   2033 6O10 H180    1      18.010   1.690  40.810  1.00  0.00            
ATOM   2034 7O10 H180    1      29.390   1.690  40.810  1.00  0.00            
ATOM   2035 1Zn1 H180    1       4.760  11.690  40.810  1.00  0.00            
ATOM   2036 1Zn1 H180    1       4.760  22.340  40.810  1.00  0.00            
ATOM   2037 2Zn1 H180    1      16.130   1.040  40.810  1.00  0.00            
ATOM   2038 2Zn1 H180    1      16.130  11.690  40.810  1.00  0.00            
ATOM   2039 2Zn1 H180    1      27.500  11.690  40.810  1.00  0.00            
ATOM   2040 2Zn1 H180    1      16.130  22.340  40.810  1.00  0.00            
ATOM   2041 2Zn1 H180    1      27.500  22.340  40.810  1.00  0.00            
ATOM   2042 2Zn1 H180    1       4.760   1.040  40.810  1.00  0.00            
ATOM   2043 2Zn1 H180    1      27.500   1.040  40.810  1.00  0.00            
ATOM   2044 8O10 H180    1      27.500  14.950  40.810  1.00  0.00            
ATOM   2045 9O10 H180    1       4.760  14.950  40.810  1.00  0.00            
ATOM   2046 0O10 H180    1      16.130  14.950  40.810  1.00  0.00            
ATOM   2047 1O10 H180    1      16.130   4.310  40.810  1.00  0.00            
ATOM   2048 2O10 H180    1       4.760  25.600  40.810  1.00  0.00            
ATOM   2049 3O10 H180    1      16.130  25.600  40.810  1.00  0.00            
ATOM   2050 4O10 H180    1      27.500  25.600  40.810  1.00  0.00            
ATOM   2051 5O10 H180    1       4.760   4.310  40.810  1.00  0.00            
ATOM   2052 6O10 H180    1      27.500   4.310  40.810  1.00  0.00            
ATOM   2053 7O10 H180    1       3.820  12.340  39.190  1.00  0.00            
ATOM   2054 8O10 H180    1      26.560  12.340  39.190  1.00  0.00            
ATOM   2055 9O10 H180    1      15.190  12.340  39.190  1.00  0.00            
ATOM   2056 0O10 H180    1      15.190  22.990  39.190  1.00  0.00            
ATOM   2057 1O10 H180    1      26.560  22.990  39.190  1.00  0.00            
ATOM   2058 2O10 H180    1       3.820  22.990  39.190  1.00  0.00            
ATOM   2059 3O10 H180    1      15.190   1.690  39.190  1.00  0.00            
ATOM   2060 4O10 H180    1       3.820   1.690  39.190  1.00  0.00            
ATOM   2061 5O10 H180    1      26.560   1.690  39.190  1.00  0.00            
ATOM   2062 2Zn1 H180    1      26.560  14.300  39.190  1.00  0.00            
ATOM   2063 2Zn1 H180    1      15.190  24.940  39.190  1.00  0.00            
ATOM   2064 2Zn1 H180    1      26.560  24.940  39.190  1.00  0.00            
ATOM   2065 3Zn1 H180    1      15.190  14.300  39.190  1.00  0.00            
ATOM   2066 3Zn1 H180    1       3.820  14.300  39.190  1.00  0.00            
ATOM   2067 3Zn1 H180    1      15.190   3.650  39.190  1.00  0.00            
ATOM   2068 3Zn1 H180    1       3.820  24.940  39.190  1.00  0.00            
ATOM   2069 3Zn1 H180    1       3.820   3.650  39.190  1.00  0.00            
ATOM   2070 3Zn1 H180    1      26.560   3.650  39.190  1.00  0.00            
ATOM   2071 3Zn1 H180    1       3.820  30.200  39.190  1.00  0.00            
ATOM   2072 3Zn1 H180    1      26.560  30.200  39.190  1.00  0.00            
ATOM   2073 3Zn1 H180    1      15.190  30.200  39.190  1.00  0.00            
ATOM   2074 3Zn1 H180    1      26.560  19.560  39.190  1.00  0.00            
ATOM   2075 4Zn1 H180    1       3.820   8.910  39.190  1.00  0.00            
ATOM   2076 4Zn1 H180    1      15.190  19.560  39.190  1.00  0.00            
ATOM   2077 4Zn1 H180    1      15.190   8.910  39.190  1.00  0.00            
ATOM   2078 4Zn1 H180    1       3.820  19.560  39.190  1.00  0.00            
ATOM   2079 4Zn1 H180    1      26.560   8.910  39.190  1.00  0.00            
ATOM   2080 6O10 H180    1      26.560  17.600  39.190  1.00  0.00            
ATOM   2081 7O10 H180    1       3.820  28.250  39.190  1.00  0.00            
ATOM   2082 8O10 H180    1      26.560  28.250  39.190  1.00  0.00            
ATOM   2083 9O10 H180    1      15.190  28.250  39.190  1.00  0.00            
ATOM   2084 0O10 H180    1      15.190  17.600  39.190  1.00  0.00            
ATOM   2085 1O10 H180    1      15.190   6.960  39.190  1.00  0.00            
ATOM   2086 2O10 H180    1       3.820   6.960  39.190  1.00  0.00            
ATOM   2087 3O10 H180    1       3.820  17.600  39.190  1.00  0.00            
ATOM   2088 4O10 H180    1      26.560   6.960  39.190  1.00  0.00            
ATOM   2089 5O10 H180    1      30.330  20.210  39.190  1.00  0.00            
ATOM   2090 6O10 H180    1      30.330  30.860  39.190  1.00  0.00            
ATOM   2091 7O10 H180    1      18.950  30.860  39.190  1.00  0.00            
ATOM   2092 8O10 H180    1       7.580  30.860  39.190  1.00  0.00            
ATOM   2093 9O10 H180    1       7.580   9.570  39.190  1.00  0.00            
ATOM   2094 0O10 H180    1      18.950   9.570  39.190  1.00  0.00            
ATOM   2095 1O10 H180    1       7.580  20.210  39.190  1.00  0.00            
ATOM   2096 2O10 H180    1      18.950  20.210  39.190  1.00  0.00            
ATOM   2097 3O10 H180    1      30.330   9.570  39.190  1.00  0.00            
ATOM   2098 4Zn1 H180    1      30.330  16.950  39.190  1.00  0.00            
ATOM   2099 4Zn1 H180    1      30.330  27.600  39.190  1.00  0.00            
ATOM   2100 4Zn1 H180    1       7.580   6.300  39.190  1.00  0.00            
ATOM   2101 4Zn1 H180    1       7.580  16.950  39.190  1.00  0.00            
ATOM   2102 4Zn1 H180    1       7.580  27.600  39.190  1.00  0.00            
ATOM   2103 5Zn1 H180    1      18.950  16.950  39.190  1.00  0.00            
ATOM   2104 5Zn1 H180    1      18.950   6.300  39.190  1.00  0.00            
ATOM   2105 5Zn1 H180    1      18.950  27.600  39.190  1.00  0.00            
ATOM   2106 5Zn1 H180    1      30.330   6.300  39.190  1.00  0.00            
ATOM   2107 4O10 H180    1      30.330  14.950  39.190  1.00  0.00            
ATOM   2108 5O10 H180    1      30.330  25.600  39.190  1.00  0.00            
ATOM   2109 6O10 H180    1       7.580  14.950  39.190  1.00  0.00            
ATOM   2110 7O10 H180    1       7.580  25.600  39.190  1.00  0.00            
ATOM   2111 8O10 H180    1      18.950  14.950  39.190  1.00  0.00            
ATOM   2112 9O10 H180    1       7.580   4.310  39.190  1.00  0.00            
ATOM   2113 0O10 H180    1      18.950  25.600  39.190  1.00  0.00            
ATOM   2114 1O10 H180    1      18.950   4.310  39.190  1.00  0.00            
ATOM   2115 2O10 H180    1      30.330   4.310  39.190  1.00  0.00            
ATOM   2116 5Zn1 H180    1      30.330  11.690  39.190  1.00  0.00            
ATOM   2117 5Zn1 H180    1       7.580  11.690  39.190  1.00  0.00            
ATOM   2118 5Zn1 H180    1      30.330  22.340  39.190  1.00  0.00            
ATOM   2119 5Zn1 H180    1       7.580  22.340  39.190  1.00  0.00            
ATOM   2120 5Zn1 H180    1      18.950  11.690  39.190  1.00  0.00            
ATOM   2121 5Zn1 H180    1      18.950  22.340  39.190  1.00  0.00            
ATOM   2122 6Zn1 H180    1      18.950   1.040  39.190  1.00  0.00            
ATOM   2123 6Zn1 H180    1       7.580   1.040  39.190  1.00  0.00            
ATOM   2124 6Zn1 H180    1      30.330   1.040  39.190  1.00  0.00            
ATOM   2125 6Zn1 H180    1      24.680  11.690  39.190  1.00  0.00            
ATOM   2126 6Zn1 H180    1      13.310  11.690  39.190  1.00  0.00            
ATOM   2127 6Zn1 H180    1      13.310  22.340  39.190  1.00  0.00            
ATOM   2128 6Zn1 H180    1      13.310   1.040  39.190  1.00  0.00            
ATOM   2129 6Zn1 H180    1       1.930  22.340  39.190  1.00  0.00            
ATOM   2130 6Zn1 H180    1      24.680   1.040  39.190  1.00  0.00            
ATOM   2131 6Zn1 H180    1      24.680  22.340  39.190  1.00  0.00            
ATOM   2132 7Zn1 H180    1       1.930  11.690  39.190  1.00  0.00            
ATOM   2133 7Zn1 H180    1       1.930   1.040  39.190  1.00  0.00            
ATOM   2134 3O10 H180    1      24.680  14.950  39.190  1.00  0.00            
ATOM   2135 4O10 H180    1      13.310  14.950  39.190  1.00  0.00            
ATOM   2136 5O10 H180    1      13.310  25.600  39.190  1.00  0.00            
ATOM   2137 6O10 H180    1      13.310   4.310  39.190  1.00  0.00            
ATOM   2138 7O10 H180    1      24.680  25.600  39.190  1.00  0.00            
ATOM   2139 8O10 H180    1      24.680   4.310  39.190  1.00  0.00            
ATOM   2140 9O10 H180    1       1.930  14.950  39.190  1.00  0.00            
ATOM   2141 0O10 H180    1       1.930  25.600  39.190  1.00  0.00            
ATOM   2142 1O10 H180    1       1.930   4.310  39.190  1.00  0.00            
ATOM   2143 2O10 H180    1      24.680  20.210  39.190  1.00  0.00            
ATOM   2144 3O10 H180    1      24.680   9.570  39.190  1.00  0.00            
ATOM   2145 4O10 H180    1      24.680  30.860  39.190  1.00  0.00            
ATOM   2146 5O10 H180    1      13.310   9.570  39.190  1.00  0.00            
ATOM   2147 6O10 H180    1       1.930  30.860  39.190  1.00  0.00            
ATOM   2148 7O10 H180    1      13.310  20.210  39.190  1.00  0.00            
ATOM   2149 8O10 H180    1      13.310  30.860  39.190  1.00  0.00            
ATOM   2150 9O10 H180    1       1.930   9.570  39.190  1.00  0.00            
ATOM   2151 0O10 H180    1       1.930  20.210  39.190  1.00  0.00            
ATOM   2152 7Zn1 H180    1      24.680  16.950  39.190  1.00  0.00            
ATOM   2153 7Zn1 H180    1      13.310  27.600  39.190  1.00  0.00            
ATOM   2154 7Zn1 H180    1      13.310  16.950  39.190  1.00  0.00            
ATOM   2155 7Zn1 H180    1      24.680  27.600  39.190  1.00  0.00            
ATOM   2156 7Zn1 H180    1      13.310   6.300  39.190  1.00  0.00            
ATOM   2157 7Zn1 H180    1      24.680   6.300  39.190  1.00  0.00            
ATOM   2158 7Zn1 H180    1       1.930  16.950  39.190  1.00  0.00            
ATOM   2159 7Zn1 H180    1       1.930  27.600  39.190  1.00  0.00            
ATOM   2160 8Zn1 H180    1       1.930   6.300  39.190  1.00  0.00            
ATOM   2161 1O10 H180    1      32.210   1.690  39.190  1.00  0.00            
ATOM   2162 2O10 H180    1      32.210  22.990  39.190  1.00  0.00            
ATOM   2163 3O10 H180    1      32.210  12.340  39.190  1.00  0.00            
ATOM   2164 4O10 H180    1       9.460  12.340  39.190  1.00  0.00            
ATOM   2165 5O10 H180    1      20.830  12.340  39.190  1.00  0.00            
ATOM   2166 6O10 H180    1       9.460  22.990  39.190  1.00  0.00            
ATOM   2167 7O10 H180    1      20.830  22.990  39.190  1.00  0.00            
ATOM   2168 8O10 H180    1      20.830   1.690  39.190  1.00  0.00            
ATOM   2169 9O10 H180    1       9.460   1.690  39.190  1.00  0.00            
ATOM   2170 8Zn1 H180    1      32.210   8.910  39.190  1.00  0.00            
ATOM   2171 8Zn1 H180    1      32.210  30.200  39.190  1.00  0.00            
ATOM   2172 8Zn1 H180    1      32.210  19.560  39.190  1.00  0.00            
ATOM   2173 8Zn1 H180    1       9.460  30.200  39.190  1.00  0.00            
ATOM   2174 8Zn1 H180    1      20.830  30.200  39.190  1.00  0.00            
ATOM   2175 8Zn1 H180    1      20.830  19.560  39.190  1.00  0.00            
ATOM   2176 8Zn1 H180    1       9.460  19.560  39.190  1.00  0.00            
ATOM   2177 8Zn1 H180    1       9.460   8.910  39.190  1.00  0.00            
ATOM   2178 8Zn1 H180    1      20.830   8.910  39.190  1.00  0.00            
ATOM   2179 9Zn1 H180    1      32.210  14.300  39.190  1.00  0.00            
ATOM   2180 9Zn1 H180    1      32.210   3.650  39.190  1.00  0.00            
ATOM   2181 9Zn1 H180    1      32.210  24.940  39.190  1.00  0.00            
ATOM   2182 9Zn1 H180    1       9.460  24.940  39.190  1.00  0.00            
ATOM   2183 9Zn1 H180    1      20.830  14.300  39.190  1.00  0.00            
ATOM   2184 9Zn1 H180    1       9.460  14.300  39.190  1.00  0.00            
ATOM   2185 9Zn1 H180    1      20.830  24.940  39.190  1.00  0.00            
ATOM   2186 9Zn1 H180    1      20.830   3.650  39.190  1.00  0.00            
ATOM   2187 9Zn1 H180    1       9.460   3.650  39.190  1.00  0.00            
ATOM   2188 0O10 H180    1      32.210  17.600  39.190  1.00  0.00            
ATOM   2189 1O10 H180    1      32.210   6.960  39.190  1.00  0.00            
ATOM   2190 2O10 H180    1      32.210  28.250  39.190  1.00  0.00            
ATOM   2191 3O10 H180    1       9.460  28.250  39.190  1.00  0.00            
ATOM   2192 4O10 H180    1      20.830  28.250  39.190  1.00  0.00            
ATOM   2193 5O10 H180    1       9.460   6.960  39.190  1.00  0.00            
ATOM   2194 6O10 H180    1      20.830   6.960  39.190  1.00  0.00            
ATOM   2195 7O10 H180    1      20.830  17.600  39.190  1.00  0.00            
ATOM   2196 8O10 H180    1       9.460  17.600  39.190  1.00  0.00            
ATOM   2197 9Zn1 H180    1      15.190  30.200  52.290  1.00  0.00            
ATOM   2198 0Zn1 H180    1       3.820  30.200  52.290  1.00  0.00            
ATOM   2199 0Zn1 H180    1      26.560  30.200  52.290  1.00  0.00            
ATOM   2200 0Zn1 H180    1      15.190   8.910  52.290  1.00  0.00            
ATOM   2201 0Zn1 H180    1      15.190  19.560  52.290  1.00  0.00            
ATOM   2202 0Zn1 H180    1       3.820   8.910  52.290  1.00  0.00            
ATOM   2203 0Zn1 H180    1       3.820  19.560  52.290  1.00  0.00            
ATOM   2204 0Zn1 H180    1      26.560   8.910  52.290  1.00  0.00            
ATOM   2205 0Zn1 H180    1      26.560  19.560  52.290  1.00  0.00            
ATOM   2206 9O10 H180    1       6.640  12.340  27.710  1.00  0.00            
ATOM   2207 0O11 H180    1      29.390  12.340  27.710  1.00  0.00            
ATOM   2208 1O11 H180    1       6.640  22.990  27.710  1.00  0.00            
ATOM   2209 2O11 H180    1      18.010  12.340  27.710  1.00  0.00            
ATOM   2210 3O11 H180    1      29.390  22.990  27.710  1.00  0.00            
ATOM   2211 4O11 H180    1      29.390   1.690  27.710  1.00  0.00            
ATOM   2212 5O11 H180    1      18.010  22.990  27.710  1.00  0.00            
ATOM   2213 6O11 H180    1      18.010   1.690  27.710  1.00  0.00            
ATOM   2214 7O11 H180    1       6.640   1.690  27.710  1.00  0.00            
ATOM   2215 8O11 H180    1      32.210  28.250  52.290  1.00  0.00            
ATOM   2216 9O11 H180    1       9.460   6.960  52.290  1.00  0.00            
ATOM   2217 0O11 H180    1      32.210   6.960  52.290  1.00  0.00            
ATOM   2218 1O11 H180    1      20.830  28.250  52.290  1.00  0.00            
ATOM   2219 2O11 H180    1      20.830  17.600  52.290  1.00  0.00            
ATOM   2220 3O11 H180    1       9.460  28.250  52.290  1.00  0.00            
ATOM   2221 4O11 H180    1      20.830   6.960  52.290  1.00  0.00            
ATOM   2222 5O11 H180    1      32.210  17.600  52.290  1.00  0.00            
ATOM   2223 6O11 H180    1       9.460  17.600  52.290  1.00  0.00            
ATOM   2224 7O11 H180    1       7.580  30.860  52.290  1.00  0.00            
ATOM   2225 8O11 H180    1      18.950  20.210  52.290  1.00  0.00            
ATOM   2226 9O11 H180    1       7.580   9.570  52.290  1.00  0.00            
ATOM   2227 0O11 H180    1       7.580  20.210  52.290  1.00  0.00            
ATOM   2228 1O11 H180    1      30.330  30.860  52.290  1.00  0.00            
ATOM   2229 2O11 H180    1      18.950   9.570  52.290  1.00  0.00            
ATOM   2230 3O11 H180    1      30.330   9.570  52.290  1.00  0.00            
ATOM   2231 4O11 H180    1      18.950  30.860  52.290  1.00  0.00            
ATOM   2232 5O11 H180    1      30.330  20.210  52.290  1.00  0.00            
ATOM   2233 6O11 H180    1      15.190  12.340  52.290  1.00  0.00            
ATOM   2234 7O11 H180    1      15.190  22.990  52.290  1.00  0.00            
ATOM   2235 8O11 H180    1      26.560  12.340  52.290  1.00  0.00            
ATOM   2236 9O11 H180    1      15.190   1.690  52.290  1.00  0.00            
ATOM   2237 0O11 H180    1       3.820   1.690  52.290  1.00  0.00            
ATOM   2238 1O11 H180    1       3.820  22.990  52.290  1.00  0.00            
ATOM   2239 2O11 H180    1       3.820  12.340  52.290  1.00  0.00            
ATOM   2240 3O11 H180    1      26.560  22.990  52.290  1.00  0.00            
ATOM   2241 4O11 H180    1      26.560   1.690  52.290  1.00  0.00            
ATOM   2242 0Zn1 H180    1      10.400  11.690  27.710  1.00  0.00            
ATOM   2243 0Zn1 H180    1      33.150  11.690  27.710  1.00  0.00            
ATOM   2244 1Zn1 H180    1      33.150   1.040  27.710  1.00  0.00            
ATOM   2245 1Zn1 H180    1      33.150  22.340  27.710  1.00  0.00            
ATOM   2246 1Zn1 H180    1      21.770  22.340  27.710  1.00  0.00            
ATOM   2247 1Zn1 H180    1      21.770  11.690  27.710  1.00  0.00            
ATOM   2248 1Zn1 H180    1      10.400  22.340  27.710  1.00  0.00            
ATOM   2249 1Zn1 H180    1      21.770   1.040  27.710  1.00  0.00            
ATOM   2250 1Zn1 H180    1      10.400   1.040  27.710  1.00  0.00            
ATOM   2251 1Zn1 H180    1      15.190  14.300  52.290  1.00  0.00            
ATOM   2252 1Zn1 H180    1      15.190  24.940  52.290  1.00  0.00            
ATOM   2253 1Zn1 H180    1      26.560  24.940  52.290  1.00  0.00            
ATOM   2254 2Zn1 H180    1      15.190   3.650  52.290  1.00  0.00            
ATOM   2255 2Zn1 H180    1       3.820   3.650  52.290  1.00  0.00            
ATOM   2256 2Zn1 H180    1       3.820  24.940  52.290  1.00  0.00            
ATOM   2257 2Zn1 H180    1      26.560   3.650  52.290  1.00  0.00            
ATOM   2258 2Zn1 H180    1       3.820  14.300  52.290  1.00  0.00            
ATOM   2259 2Zn1 H180    1      26.560  14.300  52.290  1.00  0.00            
ATOM   2260 5O11 H180    1      33.150  14.950  27.710  1.00  0.00            
ATOM   2261 6O11 H180    1      10.400   4.310  27.710  1.00  0.00            
ATOM   2262 7O11 H180    1      10.400  14.950  27.710  1.00  0.00            
ATOM   2263 8O11 H180    1      33.150   4.310  27.710  1.00  0.00            
ATOM   2264 9O11 H180    1      33.150  25.600  27.710  1.00  0.00            
ATOM   2265 0O11 H180    1      21.770  14.950  27.710  1.00  0.00            
ATOM   2266 1O11 H180    1      10.400  25.600  27.710  1.00  0.00            
ATOM   2267 2O11 H180    1      21.770   4.310  27.710  1.00  0.00            
ATOM   2268 3O11 H180    1      21.770  25.600  27.710  1.00  0.00            
ATOM   2269 2Zn1 H180    1      12.370   8.910  27.710  1.00  0.00            
ATOM   2270 2Zn1 H180    1       1.000   8.910  27.710  1.00  0.00            
ATOM   2271 2Zn1 H180    1      23.740  30.200  27.710  1.00  0.00            
ATOM   2272 2Zn1 H180    1      12.370  19.560  27.710  1.00  0.00            
ATOM   2273 3Zn1 H180    1      23.740   8.910  27.710  1.00  0.00            
ATOM   2274 3Zn1 H180    1       1.000  19.560  27.710  1.00  0.00            
ATOM   2275 3Zn1 H180    1      12.370  30.200  27.710  1.00  0.00            
ATOM   2276 3Zn1 H180    1      23.740  19.560  27.710  1.00  0.00            
ATOM   2277 3Zn1 H180    1       1.000  30.200  27.710  1.00  0.00            
ATOM   2278 3Zn1 H180    1      10.400   6.300  27.710  1.00  0.00            
ATOM   2279 3Zn1 H180    1      33.150   6.300  27.710  1.00  0.00            
ATOM   2280 3Zn1 H180    1      10.400  16.950  27.710  1.00  0.00            
ATOM   2281 3Zn1 H180    1      33.150  16.950  27.710  1.00  0.00            
ATOM   2282 3Zn1 H180    1      33.150  27.600  27.710  1.00  0.00            
ATOM   2283 4Zn1 H180    1      21.770  16.950  27.710  1.00  0.00            
ATOM   2284 4Zn1 H180    1      21.770  27.600  27.710  1.00  0.00            
ATOM   2285 4Zn1 H180    1      10.400  27.600  27.710  1.00  0.00            
ATOM   2286 4Zn1 H180    1      21.770   6.300  27.710  1.00  0.00            
ATOM   2287 4O11 H180    1       1.000   6.960  27.710  1.00  0.00            
ATOM   2288 5O11 H180    1      12.370   6.960  27.710  1.00  0.00            
ATOM   2289 6O11 H180    1       1.000  17.600  27.710  1.00  0.00            
ATOM   2290 7O11 H180    1      12.370  17.600  27.710  1.00  0.00            
ATOM   2291 8O11 H180    1      23.740   6.960  27.710  1.00  0.00            
ATOM   2292 9O11 H180    1      23.740  17.600  27.710  1.00  0.00            
ATOM   2293 0O11 H180    1      23.740  28.250  27.710  1.00  0.00            
ATOM   2294 1O11 H180    1       1.000  28.250  27.710  1.00  0.00            
ATOM   2295 2O11 H180    1      12.370  28.250  27.710  1.00  0.00            
ATOM   2296 3O11 H180    1       9.910  25.100  54.240  1.00  0.00            
ATOM   2297 4O11 H180    1      32.660  25.100  54.240  1.00  0.00            
ATOM   2298 5O11 H180    1      21.280  14.450  54.240  1.00  0.00            
ATOM   2299 6O11 H180    1       9.910   3.810  54.240  1.00  0.00            
ATOM   2300 7O11 H180    1      21.280  25.100  54.240  1.00  0.00            
ATOM   2301 8O11 H180    1      21.280   3.810  54.240  1.00  0.00            
ATOM   2302 9O11 H180    1      32.660   3.810  54.240  1.00  0.00            
ATOM   2303 0O11 H180    1      32.660  14.450  54.240  1.00  0.00            
ATOM   2304 1O11 H180    1       9.910  14.450  54.240  1.00  0.00            
ATOM   2305 2O11 H180    1      27.070  17.140  25.760  1.00  0.00            
ATOM   2306 3O11 H180    1      27.070   6.490  25.760  1.00  0.00            
ATOM   2307 4O11 H180    1       4.320  17.140  25.760  1.00  0.00            
ATOM   2308 5O11 H180    1       4.320  27.780  25.760  1.00  0.00            
ATOM   2309 6O11 H180    1      15.690   6.490  25.760  1.00  0.00            
ATOM   2310 7O11 H180    1      15.690  27.780  25.760  1.00  0.00            
ATOM   2311 8O11 H180    1      27.070  27.780  25.760  1.00  0.00            
ATOM   2312 9O11 H180    1      15.690  17.140  25.760  1.00  0.00            
ATOM   2313 0O11 H180    1       4.320   6.490  25.760  1.00  0.00            
ATOM   2314 1O11 H180    1       7.080  19.790  25.760  1.00  0.00            
ATOM   2315 2O11 H180    1      29.830   9.140  25.760  1.00  0.00            
ATOM   2316 3O11 H180    1      29.830  19.790  25.760  1.00  0.00            
ATOM   2317 4O11 H180    1      29.830  30.430  25.760  1.00  0.00            
ATOM   2318 5O11 H180    1       7.080  30.430  25.760  1.00  0.00            
ATOM   2319 6O11 H180    1      18.450  19.790  25.760  1.00  0.00            
ATOM   2320 7O11 H180    1      18.450   9.140  25.760  1.00  0.00            
ATOM   2321 8O11 H180    1      18.450  30.430  25.760  1.00  0.00            
ATOM   2322 9O11 H180    1       7.080   9.140  25.760  1.00  0.00            
ATOM   2323 0O11 H180    1      24.150  27.750  54.220  1.00  0.00            
ATOM   2324 1O11 H180    1      12.770  27.750  54.220  1.00  0.00            
ATOM   2325 2O11 H180    1      24.150   6.460  54.220  1.00  0.00            
ATOM   2326 3O11 H180    1       1.400   6.460  54.220  1.00  0.00            
ATOM   2327 4O11 H180    1      12.770  17.100  54.220  1.00  0.00            
ATOM   2328 5O11 H180    1       1.400  27.750  54.220  1.00  0.00            
ATOM   2329 6O11 H180    1      12.770   6.460  54.220  1.00  0.00            
ATOM   2330 7O11 H180    1      24.150  17.100  54.220  1.00  0.00            
ATOM   2331 8O11 H180    1       1.400  17.100  54.220  1.00  0.00            
ATOM   2332 9O11 H180    1       4.320  11.830  25.750  1.00  0.00            
ATOM   2333 0O11 H180    1      27.070  11.830  25.750  1.00  0.00            
ATOM   2334 1O11 H180    1       4.320  22.480  25.750  1.00  0.00            
ATOM   2335 2O11 H180    1      15.690  22.480  25.750  1.00  0.00            
ATOM   2336 3O11 H180    1      15.690  11.830  25.750  1.00  0.00            
ATOM   2337 4O11 H180    1      27.070  22.480  25.750  1.00  0.00            
ATOM   2338 5O11 H180    1      15.690   1.190  25.750  1.00  0.00            
ATOM   2339 6O11 H180    1      27.070   1.190  25.750  1.00  0.00            
ATOM   2340 7O11 H180    1       4.320   1.190  25.750  1.00  0.00            
ATOM   2341 8O11 H180    1      29.990  27.730  54.270  1.00  0.00            
ATOM   2342 9O11 H180    1      18.620  27.730  54.270  1.00  0.00            
ATOM   2343 0O12 H180    1       7.240   6.440  54.270  1.00  0.00            
ATOM   2344 1O12 H180    1      18.620  17.090  54.270  1.00  0.00            
ATOM   2345 2O12 H180    1      18.620   6.440  54.270  1.00  0.00            
ATOM   2346 3O12 H180    1      29.990   6.440  54.270  1.00  0.00            
ATOM   2347 4O12 H180    1       7.240  27.730  54.270  1.00  0.00            
ATOM   2348 5O12 H180    1       7.240  17.090  54.270  1.00  0.00            
ATOM   2349 6O12 H180    1      29.990  17.090  54.270  1.00  0.00            
ATOM   2350 7O12 H180    1       7.220  22.530  54.260  1.00  0.00            
ATOM   2351 8O12 H180    1      18.590  11.880  54.260  1.00  0.00            
ATOM   2352 9O12 H180    1       7.220  11.880  54.260  1.00  0.00            
ATOM   2353 0O12 H180    1      18.590  22.530  54.260  1.00  0.00            
ATOM   2354 1O12 H180    1      29.970  22.530  54.260  1.00  0.00            
ATOM   2355 2O12 H180    1      29.970  11.880  54.260  1.00  0.00            
ATOM   2356 3O12 H180    1      29.970   1.230  54.260  1.00  0.00            
ATOM   2357 4O12 H180    1       7.220   1.230  54.260  1.00  0.00            
ATOM   2358 5O12 H180    1      18.590   1.230  54.260  1.00  0.00            
ATOM   2359 6O12 H180    1       7.080  14.490  25.760  1.00  0.00            
ATOM   2360 7O12 H180    1      29.830  14.490  25.760  1.00  0.00            
ATOM   2361 8O12 H180    1      18.450  14.490  25.760  1.00  0.00            
ATOM   2362 9O12 H180    1      29.830  25.130  25.760  1.00  0.00            
ATOM   2363 0O12 H180    1       7.080  25.130  25.760  1.00  0.00            
ATOM   2364 1O12 H180    1      29.830   3.840  25.760  1.00  0.00            
ATOM   2365 2O12 H180    1      18.450  25.130  25.760  1.00  0.00            
ATOM   2366 3O12 H180    1      18.450   3.840  25.760  1.00  0.00            
ATOM   2367 4O12 H180    1       7.080   3.840  25.760  1.00  0.00            
ATOM   2368 5O12 H180    1       9.910   9.200  54.230  1.00  0.00            
ATOM   2369 6O12 H180    1       9.910  30.490  54.230  1.00  0.00            
ATOM   2370 7O12 H180    1       9.910  19.850  54.230  1.00  0.00            
ATOM   2371 8O12 H180    1      21.280   9.200  54.230  1.00  0.00            
ATOM   2372 9O12 H180    1      21.280  19.850  54.230  1.00  0.00            
ATOM   2373 0O12 H180    1      32.660  30.490  54.230  1.00  0.00            
ATOM   2374 1O12 H180    1      32.660   9.200  54.230  1.00  0.00            
ATOM   2375 2O12 H180    1      21.280  30.490  54.230  1.00  0.00            
ATOM   2376 3O12 H180    1      32.660  19.850  54.230  1.00  0.00            
ATOM   2377 4O12 H180    1       1.370  14.500  25.740  1.00  0.00            
ATOM   2378 5O12 H180    1      12.740  14.500  25.740  1.00  0.00            
ATOM   2379 6O12 H180    1      12.740   3.850  25.740  1.00  0.00            
ATOM   2380 7O12 H180    1      24.110  14.500  25.740  1.00  0.00            
ATOM   2381 8O12 H180    1      24.110   3.850  25.740  1.00  0.00            
ATOM   2382 9O12 H180    1       1.370  25.140  25.740  1.00  0.00            
ATOM   2383 0O12 H180    1      24.110  25.140  25.740  1.00  0.00            
ATOM   2384 1O12 H180    1      12.740  25.140  25.740  1.00  0.00            
ATOM   2385 2O12 H180    1       1.370   3.850  25.740  1.00  0.00            
ATOM   2386 4Zn1 H180    1      13.310  11.690  52.290  1.00  0.00            
ATOM   2387 4Zn1 H180    1      13.310   1.040  52.290  1.00  0.00            
ATOM   2388 4Zn1 H180    1      13.310  22.340  52.290  1.00  0.00            
ATOM   2389 4Zn1 H180    1      24.680  11.690  52.290  1.00  0.00            
ATOM   2390 4Zn1 H180    1       1.930  22.340  52.290  1.00  0.00            
ATOM   2391 4Zn1 H180    1      24.680   1.040  52.290  1.00  0.00            
ATOM   2392 5Zn1 H180    1       1.930   1.040  52.290  1.00  0.00            
ATOM   2393 5Zn1 H180    1      24.680  22.340  52.290  1.00  0.00            
ATOM   2394 5Zn1 H180    1       1.930  11.690  52.290  1.00  0.00            
ATOM   2395  H1  H180    1      10.870  25.150  54.480  1.00  0.00            
ATOM   2396  H2  H180    1      22.250  14.510  54.480  1.00  0.00            
ATOM   2397  H3  H180    1      22.250   3.860  54.480  1.00  0.00            
ATOM   2398  H4  H180    1      33.620  25.150  54.480  1.00  0.00            
ATOM   2399  H5  H180    1      22.250  25.150  54.480  1.00  0.00            
ATOM   2400  H6  H180    1      33.620   3.860  54.480  1.00  0.00            
ATOM   2401  H7  H180    1      10.870   3.860  54.480  1.00  0.00            
ATOM   2402  H8  H180    1      33.620  14.510  54.480  1.00  0.00            
ATOM   2403  H9  H180    1      10.870  14.510  54.480  1.00  0.00            
ATOM   2404  H10 H180    1       4.980  17.160  25.190  1.00  0.00            
ATOM   2405  H11 H180    1      27.730   6.510  25.190  1.00  0.00            
ATOM   2406  H12 H180    1      27.730  17.160  25.190  1.00  0.00            
ATOM   2407  H13 H180    1      16.360   6.510  25.190  1.00  0.00            
ATOM   2408  H14 H180    1      16.360  17.160  25.190  1.00  0.00            
ATOM   2409  H15 H180    1       4.980  27.800  25.190  1.00  0.00            
ATOM   2410  H16 H180    1      16.360  27.800  25.190  1.00  0.00            
ATOM   2411  H17 H180    1      27.730  27.800  25.190  1.00  0.00            
ATOM   2412  H18 H180    1       4.980   6.510  25.190  1.00  0.00            
ATOM   2413  H19 H180    1      29.390  20.570  25.320  1.00  0.00            
ATOM   2414  H20 H180    1       6.640  20.570  25.320  1.00  0.00            
ATOM   2415  H21 H180    1      29.390   9.920  25.320  1.00  0.00            
ATOM   2416  H22 H180    1      29.390  31.210  25.320  1.00  0.00            
ATOM   2417  H23 H180    1      18.010  31.210  25.320  1.00  0.00            
ATOM   2418  H24 H180    1       6.640  31.210  25.320  1.00  0.00            
ATOM   2419  H25 H180    1      18.010   9.920  25.320  1.00  0.00            
ATOM   2420  H26 H180    1      18.010  20.570  25.320  1.00  0.00            
ATOM   2421  H27 H180    1       6.640   9.920  25.320  1.00  0.00            
ATOM   2422  H28 H180    1      12.030  27.890  54.780  1.00  0.00            
ATOM   2423  H29 H180    1      23.410   6.600  54.780  1.00  0.00            
ATOM   2424  H30 H180    1      23.410  27.890  54.780  1.00  0.00            
ATOM   2425  H31 H180    1       0.660   6.600  54.780  1.00  0.00            
ATOM   2426  H32 H180    1      12.030  17.250  54.780  1.00  0.00            
ATOM   2427  H33 H180    1      12.030   6.600  54.780  1.00  0.00            
ATOM   2428  H34 H180    1       0.660  27.890  54.780  1.00  0.00            
ATOM   2429  H35 H180    1      23.410  17.250  54.780  1.00  0.00            
ATOM   2430  H36 H180    1       0.660  17.250  54.780  1.00  0.00            
ATOM   2431  H37 H180    1       3.400  12.170  25.550  1.00  0.00            
ATOM   2432  H38 H180    1      26.150  12.170  25.550  1.00  0.00            
ATOM   2433  H39 H180    1      14.770  12.170  25.550  1.00  0.00            
ATOM   2434  H40 H180    1       3.400  22.820  25.550  1.00  0.00            
ATOM   2435  H41 H180    1      26.150  22.820  25.550  1.00  0.00            
ATOM   2436  H42 H180    1      14.770  22.820  25.550  1.00  0.00            
ATOM   2437  H43 H180    1      14.770   1.530  25.550  1.00  0.00            
ATOM   2438  H44 H180    1      26.150   1.530  25.550  1.00  0.00            
ATOM   2439  H45 H180    1       3.400   1.530  25.550  1.00  0.00            
ATOM   2440  H46 H180    1       6.340   6.130  54.570  1.00  0.00            
ATOM   2441  H47 H180    1      17.710  27.430  54.570  1.00  0.00            
ATOM   2442  H48 H180    1      29.090  27.430  54.570  1.00  0.00            
ATOM   2443  H49 H180    1       6.340  16.780  54.570  1.00  0.00            
ATOM   2444  H50 H180    1      17.710  16.780  54.570  1.00  0.00            
ATOM   2445  H51 H180    1      17.710   6.130  54.570  1.00  0.00            
ATOM   2446  H52 H180    1       6.340  27.430  54.570  1.00  0.00            
ATOM   2447  H53 H180    1      29.090   6.130  54.570  1.00  0.00            
ATOM   2448  H54 H180    1      29.090  16.780  54.570  1.00  0.00            
ATOM   2449  H55 H180    1      17.650  11.680  54.540  1.00  0.00            
ATOM   2450  H56 H180    1       6.280  22.330  54.540  1.00  0.00            
ATOM   2451  H57 H180    1       6.280  11.680  54.540  1.00  0.00            
ATOM   2452  H58 H180    1      17.650  22.330  54.540  1.00  0.00            
ATOM   2453  H59 H180    1      29.030  11.680  54.540  1.00  0.00            
ATOM   2454  H60 H180    1      29.030  22.330  54.540  1.00  0.00            
ATOM   2455  H61 H180    1       6.280   1.040  54.540  1.00  0.00            
ATOM   2456  H62 H180    1      17.650   1.040  54.540  1.00  0.00            
ATOM   2457  H63 H180    1      29.030   1.040  54.540  1.00  0.00            
ATOM   2458  H64 H180    1       7.680  14.390  25.170  1.00  0.00            
ATOM   2459  H65 H180    1      30.430  14.390  25.170  1.00  0.00            
ATOM   2460  H66 H180    1      19.060  14.390  25.170  1.00  0.00            
ATOM   2461  H67 H180    1      30.430   3.740  25.170  1.00  0.00            
ATOM   2462  H68 H180    1       7.680  25.030  25.170  1.00  0.00            
ATOM   2463  H69 H180    1      19.060  25.030  25.170  1.00  0.00            
ATOM   2464  H70 H180    1      19.060   3.740  25.170  1.00  0.00            
ATOM   2465  H71 H180    1      30.430  25.030  25.170  1.00  0.00            
ATOM   2466  H72 H180    1       7.680   3.740  25.170  1.00  0.00            
ATOM   2467  H73 H180    1       9.180  30.920  54.770  1.00  0.00            
ATOM   2468  H74 H180    1      20.560  20.270  54.770  1.00  0.00            
ATOM   2469  H75 H180    1       9.180  20.270  54.770  1.00  0.00            
ATOM   2470  H76 H180    1      20.560   9.620  54.770  1.00  0.00            
ATOM   2471  H77 H180    1      31.930   9.620  54.770  1.00  0.00            
ATOM   2472  H78 H180    1       9.180   9.620  54.770  1.00  0.00            
ATOM   2473  H79 H180    1      31.930  20.270  54.770  1.00  0.00            
ATOM   2474  H80 H180    1      31.930  30.920  54.770  1.00  0.00            
ATOM   2475  H81 H180    1      20.560  30.920  54.770  1.00  0.00            
ATOM   2476  H82 H180    1       0.940  15.290  25.310  1.00  0.00            
ATOM   2477  H83 H180    1      23.690  15.290  25.310  1.00  0.00            
ATOM   2478  H84 H180    1      12.320   4.650  25.310  1.00  0.00            
ATOM   2479  H85 H180    1      12.320  15.290  25.310  1.00  0.00            
ATOM   2480  H86 H180    1      23.690   4.650  25.310  1.00  0.00            
ATOM   2481  H87 H180    1      12.320  25.940  25.310  1.00  0.00            
ATOM   2482  H88 H180    1       0.940  25.940  25.310  1.00  0.00            
ATOM   2483  H89 H180    1      23.690  25.940  25.310  1.00  0.00            
ATOM   2484  H90 H180    1       0.940   4.650  25.310  1.00  0.00            
ATOM   2485  H91 H180    1      12.730   9.990  52.930  1.00  0.00            
ATOM   2486  H92 H180    1      12.730  20.640  52.930  1.00  0.00            
ATOM   2487  H93 H180    1       1.350  31.280  52.930  1.00  0.00            
ATOM   2488  H94 H180    1      12.730  31.280  52.930  1.00  0.00            
ATOM   2489  H95 H180    1       1.350  20.640  52.930  1.00  0.00            
ATOM   2490  H96 H180    1       1.350   9.990  52.930  1.00  0.00            
ATOM   2491  H97 H180    1      24.100  20.640  52.930  1.00  0.00            
ATOM   2492  H98 H180    1      24.100  31.280  52.930  1.00  0.00            
ATOM   2493  H99 H180    1      24.100   9.990  52.930  1.00  0.00            
ATOM   2494 0H10 H180    1      30.100   6.820  26.840  1.00  0.00            
ATOM   2495 1H10 H180    1      30.100  17.460  26.840  1.00  0.00            
ATOM   2496 2H10 H180    1       7.350  17.460  26.840  1.00  0.00            
ATOM   2497 3H10 H180    1      30.100  28.110  26.840  1.00  0.00            
ATOM   2498 4H10 H180    1       7.350  28.110  26.840  1.00  0.00            
ATOM   2499 5H10 H180    1      18.720   6.820  26.840  1.00  0.00            
ATOM   2500 6H10 H180    1      18.720  17.460  26.840  1.00  0.00            
ATOM   2501 7H10 H180    1      18.720  28.110  26.840  1.00  0.00            
ATOM   2502 8H10 H180    1       7.350   6.820  26.840  1.00  0.00            
ATOM   2503 9H10 H180    1      10.030  23.010  53.340  1.00  0.00            
ATOM   2504 0H11 H180    1      32.780  12.360  53.340  1.00  0.00            
ATOM   2505 1H11 H180    1      21.400  12.360  53.340  1.00  0.00            
ATOM   2506 2H11 H180    1      10.030  12.360  53.340  1.00  0.00            
ATOM   2507 3H11 H180    1      21.400  23.010  53.340  1.00  0.00            
ATOM   2508 4H11 H180    1      32.780  23.010  53.340  1.00  0.00            
ATOM   2509 5H11 H180    1      32.780   1.720  53.340  1.00  0.00            
ATOM   2510 6H11 H180    1      10.030   1.720  53.340  1.00  0.00            
ATOM   2511 7H11 H180    1      21.400   1.720  53.340  1.00  0.00            
ATOM   2512 8H11 H180    1      26.790  14.950  26.980  1.00  0.00            
ATOM   2513 9H11 H180    1      26.790   4.300  26.980  1.00  0.00            
ATOM   2514 0H12 H180    1      15.420  14.950  26.980  1.00  0.00            
ATOM   2515 1H12 H180    1      26.790  25.590  26.980  1.00  0.00            
ATOM   2516 2H12 H180    1      15.420   4.300  26.980  1.00  0.00            
ATOM   2517 3H12 H180    1      15.420  25.590  26.980  1.00  0.00            
ATOM   2518 4H12 H180    1       4.040  25.590  26.980  1.00  0.00            
ATOM   2519 5H12 H180    1       4.040  14.950  26.980  1.00  0.00            
ATOM   2520 6H12 H180    1       4.040   4.300  26.980  1.00  0.00            
ATOM   2521 7H12 H180    1      18.660  15.060  53.340  1.00  0.00            
ATOM   2522 8H12 H180    1      18.660  25.700  53.340  1.00  0.00            
ATOM   2523 9H12 H180    1      18.660   4.410  53.340  1.00  0.00            
ATOM   2524 0H13 H180    1       7.290   4.410  53.340  1.00  0.00            
ATOM   2525 1H13 H180    1       7.290  25.700  53.340  1.00  0.00            
ATOM   2526 2H13 H180    1      30.040  25.700  53.340  1.00  0.00            
ATOM   2527 3H13 H180    1      30.040   4.410  53.340  1.00  0.00            
ATOM   2528 4H13 H180    1       7.290  15.060  53.340  1.00  0.00            
ATOM   2529 5H13 H180    1      30.040  15.060  53.340  1.00  0.00            
ATOM   2530 6H13 H180    1      26.960   9.510  26.810  1.00  0.00            
ATOM   2531 7H13 H180    1      26.960  30.800  26.810  1.00  0.00            
ATOM   2532 8H13 H180    1      26.960  20.150  26.810  1.00  0.00            
ATOM   2533 9H13 H180    1       4.210  20.150  26.810  1.00  0.00            
ATOM   2534 0H14 H180    1      15.580  30.800  26.810  1.00  0.00            
ATOM   2535 1H14 H180    1      15.580  20.150  26.810  1.00  0.00            
ATOM   2536 2H14 H180    1       4.210   9.510  26.810  1.00  0.00            
ATOM   2537 3H14 H180    1      15.580   9.510  26.810  1.00  0.00            
ATOM   2538 4H14 H180    1       4.210  30.800  26.810  1.00  0.00            
ATOM   2539 5H14 H180    1      15.400   7.080  53.230  1.00  0.00            
ATOM   2540 6H14 H180    1      15.400  17.730  53.230  1.00  0.00            
ATOM   2541 7H14 H180    1      15.400  28.370  53.230  1.00  0.00            
ATOM   2542 8H14 H180    1       4.030  17.730  53.230  1.00  0.00            
ATOM   2543 9H14 H180    1       4.030   7.080  53.230  1.00  0.00            
ATOM   2544 0H15 H180    1      26.780  28.370  53.230  1.00  0.00            
ATOM   2545 1H15 H180    1       4.030  28.370  53.230  1.00  0.00            
ATOM   2546 2H15 H180    1      26.780  17.730  53.230  1.00  0.00            
ATOM   2547 3H15 H180    1      26.780   7.080  53.230  1.00  0.00            
ATOM   2548 4H15 H180    1      12.970   4.440  53.110  1.00  0.00            
ATOM   2549 5H15 H180    1      12.970  15.090  53.110  1.00  0.00            
ATOM   2550 6H15 H180    1      24.340   4.440  53.110  1.00  0.00            
ATOM   2551 7H15 H180    1      12.970  25.730  53.110  1.00  0.00            
ATOM   2552 8H15 H180    1      24.340  25.730  53.110  1.00  0.00            
ATOM   2553 9H15 H180    1       1.590   4.440  53.110  1.00  0.00            
ATOM   2554 0H16 H180    1       1.590  15.090  53.110  1.00  0.00            
ATOM   2555 1H16 H180    1      24.340  15.090  53.110  1.00  0.00            
ATOM   2556 2H16 H180    1       1.590  25.730  53.110  1.00  0.00            
ATOM   2557 3H16 H180    1       1.470  12.060  27.000  1.00  0.00            
ATOM   2558 4H16 H180    1      12.840  12.060  27.000  1.00  0.00            
ATOM   2559 5H16 H180    1      24.210  12.060  27.000  1.00  0.00            
ATOM   2560 6H16 H180    1      24.210  22.700  27.000  1.00  0.00            
ATOM   2561 7H16 H180    1      12.840  22.700  27.000  1.00  0.00            
ATOM   2562 8H16 H180    1      12.840   1.410  27.000  1.00  0.00            
ATOM   2563 9H16 H180    1      24.210   1.410  27.000  1.00  0.00            
ATOM   2564 0H17 H180    1       1.470   1.410  27.000  1.00  0.00            
ATOM   2565 1H17 H180    1       1.470  22.700  27.000  1.00  0.00            
ATOM   2566 2H17 H180    1       9.720   9.570  26.830  1.00  0.00            
ATOM   2567 3H17 H180    1      32.470   9.570  26.830  1.00  0.00            
ATOM   2568 4H17 H180    1      32.470  30.870  26.830  1.00  0.00            
ATOM   2569 5H17 H180    1      32.470  20.220  26.830  1.00  0.00            
ATOM   2570 6H17 H180    1      21.090   9.570  26.830  1.00  0.00            
ATOM   2571 7H17 H180    1      21.090  30.870  26.830  1.00  0.00            
ATOM   2572 8H17 H180    1       9.720  30.870  26.830  1.00  0.00            
ATOM   2573 9H17 H180    1      21.090  20.220  26.830  1.00  0.00            
ATOM   2574 0H18 H180    1       9.720  20.220  26.830  1.00  0.00            
ATOM   2575  CL   CL  1740      12.710  17.970  55.910  1.00  0.00            
ATOM   2576  CL   CL  1741       4.280   4.240  56.200  1.00  0.00            
ATOM   2577  CL   CL  1742      13.520   0.520  20.300  1.00  0.00            
ATOM   2578  CL   CL  1743       6.850  28.740  56.650  1.00  0.00            
ATOM   2579  CL   CL  1744       6.140  19.840  19.790  1.00  0.00            
ATOM   2580  CL   CL  1745      19.410  12.400   6.530  1.00  0.00            
ATOM   2581  CL   CL  1746      32.960  11.880  56.270  1.00  0.00            
ATOM   2582  CL   CL  1747      23.000  22.540  14.990  1.00  0.00            
TER
ENDMDL
