# Supplementary material for: Ab Initio Derived Classical Force Field for Molecular Dynamics Simulations of ZnO Surfaces in Biological Environment
Source: J Phys Chem A. 2023 Jun 14;127(25):5446–57. doi: 10.1021/acs.jpca.3c00424 (PMC10316393; doi:10.1021/acs.jpca.3c00424)
Supplement: Supplementary file 2 — jp3c00424_si_002.zip [file jp3c00424_si_002.zip › ZnO_FF/pdb-files/1-210-large-BOND.pdb]

TITLE     fleshed out from conf.pdb
REMARK    THIS IS A SIMULATION BOX
CRYST1   34.256   32.950   55.749  90.00  90.00  90.00 P 1           1
MODEL        1
ATOM      1  Zn1 ZnO     1      25.110  11.500  40.900  1.00  0.00            
ATOM      2  Zn2 ZnO     1       1.920   0.410  40.500  1.00  0.00            
ATOM      3  Zn3 ZnO     1      13.270   0.380  40.540  1.00  0.00            
ATOM      4  Zn4 ZnO     1       1.930  11.340  40.840  1.00  0.00            
ATOM      5  Zn5 ZnO     1      13.410  11.300  40.750  1.00  0.00            
ATOM      6  Zn6 ZnO     1      24.650  22.360  40.850  1.00  0.00            
ATOM      7  Zn7 ZnO     1      13.760  22.150  40.950  1.00  0.00            
ATOM      8  Zn8 ZnO     1       1.890  22.170  40.910  1.00  0.00            
ATOM      9  Zn9 ZnO     1      24.850   0.400  41.020  1.00  0.00            
ATOM     10  O1  ZnO     1      32.750  14.160  42.300  1.00  0.00            
ATOM     11  O2  ZnO     1      33.230  25.220  42.360  1.00  0.00            
ATOM     12  O3  ZnO     1      10.440  14.250  42.600  1.00  0.00            
ATOM     13  O4  ZnO     1      11.180   4.210  42.570  1.00  0.00            
ATOM     14  O5  ZnO     1      10.840  25.870  42.630  1.00  0.00            
ATOM     15  O6  ZnO     1      21.990   4.020  42.630  1.00  0.00            
ATOM     16  O7  ZnO     1      32.950   3.170  42.520  1.00  0.00            
ATOM     17  O8  ZnO     1      21.490  13.940  42.440  1.00  0.00            
ATOM     18  O9  ZnO     1      21.460  25.700  42.330  1.00  0.00            
ATOM     19  O10 ZnO     1      25.690  12.900  42.310  1.00  0.00            
ATOM     20  O11 ZnO     1      13.780  12.570  42.230  1.00  0.00            
ATOM     21  O12 ZnO     1       2.580   1.630  41.940  1.00  0.00            
ATOM     22  O13 ZnO     1       2.410  12.710  42.110  1.00  0.00            
ATOM     23  O14 ZnO     1      13.690   1.800  41.990  1.00  0.00            
ATOM     24  O15 ZnO     1      14.440  23.680  41.910  1.00  0.00            
ATOM     25  O16 ZnO     1      25.080  23.760  42.190  1.00  0.00            
ATOM     26  O17 ZnO     1       2.310  23.660  42.180  1.00  0.00            
ATOM     27  O18 ZnO     1      25.410   1.870  42.230  1.00  0.00            
ATOM     28  O19 ZnO     1      24.760   9.500  40.990  1.00  0.00            
ATOM     29  O20 ZnO     1       1.840   9.450  40.800  1.00  0.00            
ATOM     30  O21 ZnO     1      24.550  20.500  40.940  1.00  0.00            
ATOM     31  O22 ZnO     1      13.200   9.390  40.840  1.00  0.00            
ATOM     32  O23 ZnO     1       1.830  31.460  40.780  1.00  0.00            
ATOM     33  O24 ZnO     1      13.400  31.470  40.900  1.00  0.00            
ATOM     34  O25 ZnO     1      13.180  20.270  40.980  1.00  0.00            
ATOM     35  O26 ZnO     1       1.830  20.210  40.910  1.00  0.00            
ATOM     36  O27 ZnO     1      24.660  31.460  41.140  1.00  0.00            
ATOM     37 0Zn1 ZnO     1      23.200   8.160  40.800  1.00  0.00            
ATOM     38 1Zn1 ZnO     1       0.360   8.050  40.590  1.00  0.00            
ATOM     39 2Zn1 ZnO     1      11.730   8.040  40.710  1.00  0.00            
ATOM     40 3Zn1 ZnO     1      22.960  19.150  40.740  1.00  0.00            
ATOM     41 4Zn1 ZnO     1      11.990  30.060  40.860  1.00  0.00            
ATOM     42 5Zn1 ZnO     1       0.250  30.080  40.640  1.00  0.00            
ATOM     43 6Zn1 ZnO     1      11.640  19.010  40.900  1.00  0.00            
ATOM     44 7Zn1 ZnO     1       0.210  19.000  40.850  1.00  0.00            
ATOM     45 8Zn1 ZnO     1      23.120  30.070  40.860  1.00  0.00            
ATOM     46 9Zn1 ZnO     1       8.610  13.880  15.900  1.00  0.00            
ATOM     47 0Zn2 ZnO     1      31.610  13.670  16.050  1.00  0.00            
ATOM     48 1Zn2 ZnO     1      20.130   2.940  16.040  1.00  0.00            
ATOM     49 2Zn2 ZnO     1      20.090  24.960  15.980  1.00  0.00            
ATOM     50 3Zn2 ZnO     1      19.880  14.130  15.970  1.00  0.00            
ATOM     51 4Zn2 ZnO     1       8.460  24.970  15.740  1.00  0.00            
ATOM     52 5Zn2 ZnO     1      31.340  24.850  15.880  1.00  0.00            
ATOM     53 6Zn2 ZnO     1      31.450   2.660  16.070  1.00  0.00            
ATOM     54 7Zn2 ZnO     1       8.670   2.910  15.870  1.00  0.00            
ATOM     55 8Zn2 ZnO     1       2.400  27.530  40.900  1.00  0.00            
ATOM     56 9Zn2 ZnO     1       2.150  16.560  41.080  1.00  0.00            
ATOM     57 0Zn3 ZnO     1      13.680   5.560  41.020  1.00  0.00            
ATOM     58 1Zn3 ZnO     1       2.380   5.650  41.190  1.00  0.00            
ATOM     59 2Zn3 ZnO     1      25.030   5.630  41.100  1.00  0.00            
ATOM     60 3Zn3 ZnO     1      13.510  16.430  41.090  1.00  0.00            
ATOM     61 4Zn3 ZnO     1      24.940  16.810  41.150  1.00  0.00            
ATOM     62 5Zn3 ZnO     1      13.820  27.460  41.300  1.00  0.00            
ATOM     63 6Zn3 ZnO     1      25.140  27.650  41.040  1.00  0.00            
ATOM     64  O28 ZnO     1       0.560  28.300  40.770  1.00  0.00            
ATOM     65  O29 ZnO     1       0.530   6.180  40.740  1.00  0.00            
ATOM     66  O30 ZnO     1       0.320  17.250  40.890  1.00  0.00            
ATOM     67  O31 ZnO     1      23.240   6.350  40.910  1.00  0.00            
ATOM     68  O32 ZnO     1      23.120  17.300  40.800  1.00  0.00            
ATOM     69  O33 ZnO     1      11.790   6.160  40.710  1.00  0.00            
ATOM     70  O34 ZnO     1      11.680  17.070  40.720  1.00  0.00            
ATOM     71  O35 ZnO     1      12.020  28.190  40.880  1.00  0.00            
ATOM     72  O36 ZnO     1      23.350  28.260  40.910  1.00  0.00            
ATOM     73  O37 ZnO     1       6.900  14.200  14.690  1.00  0.00            
ATOM     74  O38 ZnO     1      29.910  14.070  14.740  1.00  0.00            
ATOM     75  O39 ZnO     1      18.530   3.340  14.780  1.00  0.00            
ATOM     76  O40 ZnO     1      18.280  14.640  14.840  1.00  0.00            
ATOM     77  O41 ZnO     1       6.790  25.290  14.730  1.00  0.00            
ATOM     78  O42 ZnO     1      18.350  25.220  14.910  1.00  0.00            
ATOM     79  O43 ZnO     1      29.670   3.090  15.020  1.00  0.00            
ATOM     80  O44 ZnO     1      29.750  25.470  14.750  1.00  0.00            
ATOM     81  O45 ZnO     1       7.030   3.300  14.720  1.00  0.00            
ATOM     82  O46 ZnO     1      15.320   5.080  41.860  1.00  0.00            
ATOM     83  O47 ZnO     1       4.030  26.920  41.910  1.00  0.00            
ATOM     84  O48 ZnO     1      26.550   5.220  42.340  1.00  0.00            
ATOM     85  O49 ZnO     1      15.230  16.170  42.010  1.00  0.00            
ATOM     86  O50 ZnO     1       3.750  16.420  42.270  1.00  0.00            
ATOM     87  O51 ZnO     1       4.000   5.230  42.190  1.00  0.00            
ATOM     88  O52 ZnO     1      26.550  16.360  42.330  1.00  0.00            
ATOM     89  O53 ZnO     1      15.540  27.020  42.230  1.00  0.00            
ATOM     90  O54 ZnO     1      26.620  27.310  42.310  1.00  0.00            
ATOM     91 7Zn3 ZnO     1      19.190   5.660  41.070  1.00  0.00            
ATOM     92 8Zn3 ZnO     1       7.930  27.710  41.080  1.00  0.00            
ATOM     93 9Zn3 ZnO     1       7.850  16.520  41.000  1.00  0.00            
ATOM     94 0Zn4 ZnO     1       7.740   5.600  40.960  1.00  0.00            
ATOM     95 1Zn4 ZnO     1      30.710   5.890  41.030  1.00  0.00            
ATOM     96 2Zn4 ZnO     1      19.340  16.770  41.270  1.00  0.00            
ATOM     97 3Zn4 ZnO     1      30.710  16.990  41.010  1.00  0.00            
ATOM     98 4Zn4 ZnO     1      19.350  27.570  40.930  1.00  0.00            
ATOM     99 5Zn4 ZnO     1      30.710  27.810  40.780  1.00  0.00            
ATOM    100 6Zn4 ZnO     1       5.140  11.190  15.860  1.00  0.00            
ATOM    101 7Zn4 ZnO     1      16.590  11.330  15.670  1.00  0.00            
ATOM    102 8Zn4 ZnO     1      16.470  22.280  15.950  1.00  0.00            
ATOM    103 9Zn4 ZnO     1      16.410   0.400  15.790  1.00  0.00            
ATOM    104 0Zn5 ZnO     1      27.770  11.280  16.080  1.00  0.00            
ATOM    105 1Zn5 ZnO     1      27.770  22.250  16.090  1.00  0.00            
ATOM    106 2Zn5 ZnO     1      27.930   0.200  16.100  1.00  0.00            
ATOM    107 3Zn5 ZnO     1       5.080   0.520  15.810  1.00  0.00            
ATOM    108 4Zn5 ZnO     1       4.990  22.220  15.750  1.00  0.00            
ATOM    109 5Zn5 ZnO     1       3.370   8.050  16.050  1.00  0.00            
ATOM    110 6Zn5 ZnO     1      25.910   7.960  15.870  1.00  0.00            
ATOM    111 7Zn5 ZnO     1      14.690  19.160  16.110  1.00  0.00            
ATOM    112 8Zn5 ZnO     1      15.020  30.250  15.910  1.00  0.00            
ATOM    113 9Zn5 ZnO     1      14.720   8.210  15.830  1.00  0.00            
ATOM    114 0Zn6 ZnO     1       3.120  29.990  16.030  1.00  0.00            
ATOM    115 1Zn6 ZnO     1      26.210  29.970  16.210  1.00  0.00            
ATOM    116 2Zn6 ZnO     1      26.100  19.200  16.170  1.00  0.00            
ATOM    117 3Zn6 ZnO     1       3.170  19.050  15.960  1.00  0.00            
ATOM    118  O55 ZnO     1       5.060   9.340  16.030  1.00  0.00            
ATOM    119  O56 ZnO     1      16.370   9.390  15.660  1.00  0.00            
ATOM    120  O57 ZnO     1      16.460  20.340  16.160  1.00  0.00            
ATOM    121  O58 ZnO     1      27.610   9.200  15.810  1.00  0.00            
ATOM    122  O59 ZnO     1      16.610  31.400  15.820  1.00  0.00            
ATOM    123  O60 ZnO     1       4.880  31.460  15.840  1.00  0.00            
ATOM    124  O61 ZnO     1      27.770  31.230  16.090  1.00  0.00            
ATOM    125  O62 ZnO     1      27.890  20.230  16.260  1.00  0.00            
ATOM    126  O63 ZnO     1       4.810  20.350  15.690  1.00  0.00            
ATOM    127  O64 ZnO     1       1.070  10.740  14.740  1.00  0.00            
ATOM    128  O65 ZnO     1      12.140  11.000  14.520  1.00  0.00            
ATOM    129  O66 ZnO     1       0.970  21.960  14.590  1.00  0.00            
ATOM    130  O67 ZnO     1      12.340  21.940  14.980  1.00  0.00            
ATOM    131  O68 ZnO     1      23.810  32.900  14.830  1.00  0.00            
ATOM    132  O69 ZnO     1      24.010  22.000  14.850  1.00  0.00            
ATOM    133  O70 ZnO     1      23.800  11.010  14.730  1.00  0.00            
ATOM    134  O71 ZnO     1      12.560   0.090  14.770  1.00  0.00            
ATOM    135  O72 ZnO     1       0.950   0.010  14.860  1.00  0.00            
ATOM    136  O73 ZnO     1      19.390   3.790  40.820  1.00  0.00            
ATOM    137  O74 ZnO     1       7.780   3.680  40.930  1.00  0.00            
ATOM    138  O75 ZnO     1       7.690  14.610  40.830  1.00  0.00            
ATOM    139  O76 ZnO     1      30.740   4.000  40.870  1.00  0.00            
ATOM    140  O77 ZnO     1      30.810  15.050  41.010  1.00  0.00            
ATOM    141  O78 ZnO     1       7.880  25.800  40.930  1.00  0.00            
ATOM    142  O79 ZnO     1      19.320  14.780  40.930  1.00  0.00            
ATOM    143  O80 ZnO     1      30.510  25.810  40.790  1.00  0.00            
ATOM    144  O81 ZnO     1      19.150  25.750  40.740  1.00  0.00            
ATOM    145  O82 ZnO     1       9.020  11.910  16.000  1.00  0.00            
ATOM    146  O83 ZnO     1      31.750  11.740  16.030  1.00  0.00            
ATOM    147  O84 ZnO     1      20.330  12.040  15.840  1.00  0.00            
ATOM    148  O85 ZnO     1      20.340   0.900  15.900  1.00  0.00            
ATOM    149  O86 ZnO     1      20.410  23.030  16.080  1.00  0.00            
ATOM    150  O87 ZnO     1       8.750  22.980  15.940  1.00  0.00            
ATOM    151  O88 ZnO     1      31.660  22.950  15.870  1.00  0.00            
ATOM    152  O89 ZnO     1       9.090   0.850  15.800  1.00  0.00            
ATOM    153  O90 ZnO     1      31.840   0.740  15.980  1.00  0.00            
ATOM    154  O91 ZnO     1      33.140  14.880  15.920  1.00  0.00            
ATOM    155  O92 ZnO     1      10.390  15.100  15.910  1.00  0.00            
ATOM    156  O93 ZnO     1      21.910   4.090  15.950  1.00  0.00            
ATOM    157  O94 ZnO     1      21.690  15.200  16.090  1.00  0.00            
ATOM    158  O95 ZnO     1      10.360  26.050  15.850  1.00  0.00            
ATOM    159  O96 ZnO     1      10.390   4.060  15.790  1.00  0.00            
ATOM    160  O97 ZnO     1      21.830  26.000  16.050  1.00  0.00            
ATOM    161  O98 ZnO     1      33.110  25.790  15.990  1.00  0.00            
ATOM    162  O99 ZnO     1      33.030   4.020  15.940  1.00  0.00            
ATOM    163 0O10 ZnO     1       6.220  28.870  41.030  1.00  0.00            
ATOM    164 1O10 ZnO     1      17.510   6.890  41.010  1.00  0.00            
ATOM    165 2O10 ZnO     1      28.950   6.900  40.960  1.00  0.00            
ATOM    166 3O10 ZnO     1       6.120   6.840  40.950  1.00  0.00            
ATOM    167 4O10 ZnO     1      17.490  17.700  41.030  1.00  0.00            
ATOM    168 5O10 ZnO     1       6.180  17.630  41.060  1.00  0.00            
ATOM    169 6O10 ZnO     1      28.950  17.890  41.080  1.00  0.00            
ATOM    170 7O10 ZnO     1      17.710  28.870  40.960  1.00  0.00            
ATOM    171 8O10 ZnO     1      29.010  28.790  40.900  1.00  0.00            
ATOM    172 9O10 ZnO     1       3.350  12.050  16.000  1.00  0.00            
ATOM    173 0O11 ZnO     1      14.780  12.250  15.640  1.00  0.00            
ATOM    174 1O11 ZnO     1      14.680  23.230  15.810  1.00  0.00            
ATOM    175 2O11 ZnO     1      14.660   1.290  15.940  1.00  0.00            
ATOM    176 3O11 ZnO     1      26.190   1.180  16.090  1.00  0.00            
ATOM    177 4O11 ZnO     1      26.060  12.340  15.920  1.00  0.00            
ATOM    178 5O11 ZnO     1      26.130  23.370  16.070  1.00  0.00            
ATOM    179 6O11 ZnO     1       3.220   1.310  15.970  1.00  0.00            
ATOM    180 7O11 ZnO     1       3.090  23.210  15.930  1.00  0.00            
ATOM    181 8O11 ZnO     1      26.200   6.110  16.220  1.00  0.00            
ATOM    182 9O11 ZnO     1      14.810  28.420  16.100  1.00  0.00            
ATOM    183 0O12 ZnO     1      14.540   6.220  16.030  1.00  0.00            
ATOM    184 1O12 ZnO     1       3.060  28.240  16.220  1.00  0.00            
ATOM    185 2O12 ZnO     1      26.240  17.210  16.270  1.00  0.00            
ATOM    186 3O12 ZnO     1      14.540  17.330  16.190  1.00  0.00            
ATOM    187 4O12 ZnO     1      26.180  28.390  16.430  1.00  0.00            
ATOM    188 5O12 ZnO     1       3.400  17.160  16.070  1.00  0.00            
ATOM    189 6O12 ZnO     1       3.490   6.240  16.170  1.00  0.00            
ATOM    190 4Zn6 ZnO     1      10.670  11.080  15.710  1.00  0.00            
ATOM    191 5Zn6 ZnO     1      33.680  11.030  15.790  1.00  0.00            
ATOM    192 6Zn6 ZnO     1      33.540  22.130  15.730  1.00  0.00            
ATOM    193 7Zn6 ZnO     1      22.120   0.070  15.840  1.00  0.00            
ATOM    194 8Zn6 ZnO     1      10.580  22.190  16.060  1.00  0.00            
ATOM    195 9Zn6 ZnO     1      22.040  11.190  15.780  1.00  0.00            
ATOM    196 0Zn7 ZnO     1      22.250  22.250  15.900  1.00  0.00            
ATOM    197 1Zn7 ZnO     1      10.880   0.150  15.790  1.00  0.00            
ATOM    198 2Zn7 ZnO     1      33.580  32.910  15.690  1.00  0.00            
ATOM    199 7O12 ZnO     1       7.420   8.600  14.680  1.00  0.00            
ATOM    200 8O12 ZnO     1      30.300  19.800  14.790  1.00  0.00            
ATOM    201 9O12 ZnO     1      30.950   9.160  14.620  1.00  0.00            
ATOM    202 0O13 ZnO     1       8.590  31.490  14.310  1.00  0.00            
ATOM    203 1O13 ZnO     1      18.970  30.390  14.850  1.00  0.00            
ATOM    204 2O13 ZnO     1      19.500   9.270  14.580  1.00  0.00            
ATOM    205 3O13 ZnO     1      18.940  19.970  14.540  1.00  0.00            
ATOM    206 4O13 ZnO     1       7.470  19.400  14.410  1.00  0.00            
ATOM    207 5O13 ZnO     1      30.680  30.910  14.330  1.00  0.00            
ATOM    208 3Zn7 ZnO     1      25.770   3.020  15.940  1.00  0.00            
ATOM    209 4Zn7 ZnO     1      14.140  14.000  15.860  1.00  0.00            
ATOM    210 5Zn7 ZnO     1      14.340  24.940  15.770  1.00  0.00            
ATOM    211 6Zn7 ZnO     1      25.670  14.190  15.980  1.00  0.00            
ATOM    212 7Zn7 ZnO     1      14.140   2.960  15.820  1.00  0.00            
ATOM    213 8Zn7 ZnO     1       2.610  24.990  16.070  1.00  0.00            
ATOM    214 9Zn7 ZnO     1      25.650  25.090  16.150  1.00  0.00            
ATOM    215 0Zn8 ZnO     1       2.900   3.240  15.950  1.00  0.00            
ATOM    216 1Zn8 ZnO     1       2.840  13.850  15.970  1.00  0.00            
ATOM    217 2Zn8 ZnO     1      29.240  14.020  41.150  1.00  0.00            
ATOM    218 3Zn8 ZnO     1      17.710   2.850  40.840  1.00  0.00            
ATOM    219 4Zn8 ZnO     1       5.980  13.820  40.940  1.00  0.00            
ATOM    220 5Zn8 ZnO     1      17.530  13.900  41.050  1.00  0.00            
ATOM    221 6Zn8 ZnO     1       6.210  24.620  40.670  1.00  0.00            
ATOM    222 7Zn8 ZnO     1      29.120   2.870  40.780  1.00  0.00            
ATOM    223 8Zn8 ZnO     1       6.210   2.710  40.790  1.00  0.00            
ATOM    224 9Zn8 ZnO     1      28.810  25.010  41.000  1.00  0.00            
ATOM    225 0Zn9 ZnO     1      17.690  24.810  40.780  1.00  0.00            
ATOM    226 1Zn9 ZnO     1      28.010   5.610  16.020  1.00  0.00            
ATOM    227 2Zn9 ZnO     1      16.450  27.490  16.060  1.00  0.00            
ATOM    228 3Zn9 ZnO     1      16.290   5.540  16.010  1.00  0.00            
ATOM    229 4Zn9 ZnO     1       4.780  27.430  16.210  1.00  0.00            
ATOM    230 5Zn9 ZnO     1      27.970  16.570  16.050  1.00  0.00            
ATOM    231 6Zn9 ZnO     1      16.270  16.580  16.020  1.00  0.00            
ATOM    232 7Zn9 ZnO     1      27.910  27.670  16.160  1.00  0.00            
ATOM    233 8Zn9 ZnO     1       5.060  16.480  16.050  1.00  0.00            
ATOM    234 9Zn9 ZnO     1       5.270   5.520  15.970  1.00  0.00            
ATOM    235 0Zn1 ZnO     1      28.740   8.750  40.870  1.00  0.00            
ATOM    236 1Zn1 ZnO     1      17.260   8.730  41.020  1.00  0.00            
ATOM    237 2Zn1 ZnO     1       5.930   8.700  40.950  1.00  0.00            
ATOM    238 3Zn1 ZnO     1      28.770  19.720  40.800  1.00  0.00            
ATOM    239 4Zn1 ZnO     1       6.010  30.600  40.810  1.00  0.00            
ATOM    240 5Zn1 ZnO     1      17.280  30.750  41.000  1.00  0.00            
ATOM    241 6Zn1 ZnO     1      17.140  19.480  40.940  1.00  0.00            
ATOM    242 7Zn1 ZnO     1       5.850  19.450  40.870  1.00  0.00            
ATOM    243 8Zn1 ZnO     1      28.710  30.650  40.850  1.00  0.00            
ATOM    244 9Zn1 ZnO     1      10.790  16.960  16.040  1.00  0.00            
ATOM    245 0Zn1 ZnO     1      10.860   5.790  15.940  1.00  0.00            
ATOM    246 1Zn1 ZnO     1      22.050   6.060  15.860  1.00  0.00            
ATOM    247 2Zn1 ZnO     1      22.300  27.800  16.270  1.00  0.00            
ATOM    248 3Zn1 ZnO     1      22.160  17.060  16.180  1.00  0.00            
ATOM    249 4Zn1 ZnO     1      10.910  27.920  15.910  1.00  0.00            
ATOM    250 5Zn1 ZnO     1      33.690  27.560  16.230  1.00  0.00            
ATOM    251 6Zn1 ZnO     1      33.630   5.900  16.000  1.00  0.00            
ATOM    252 7Zn1 ZnO     1      33.590  16.850  15.850  1.00  0.00            
ATOM    253 8Zn1 ZnO     1      31.550  19.410  16.060  1.00  0.00            
ATOM    254 9Zn1 ZnO     1      31.500   8.420  16.070  1.00  0.00            
ATOM    255 0Zn1 ZnO     1       8.760   8.370  15.860  1.00  0.00            
ATOM    256 1Zn1 ZnO     1      20.160   8.490  15.950  1.00  0.00            
ATOM    257 2Zn1 ZnO     1      20.180  30.320  16.100  1.00  0.00            
ATOM    258 3Zn1 ZnO     1      20.140  19.640  15.920  1.00  0.00            
ATOM    259 4Zn1 ZnO     1       8.940  30.490  15.800  1.00  0.00            
ATOM    260 5Zn1 ZnO     1      31.530  30.330  15.910  1.00  0.00            
ATOM    261 6Zn1 ZnO     1       8.590  19.460  15.830  1.00  0.00            
ATOM    262 7Zn1 ZnO     1      30.910  11.360  41.120  1.00  0.00            
ATOM    263 8Zn1 ZnO     1       8.060  11.140  40.840  1.00  0.00            
ATOM    264 9Zn1 ZnO     1      19.550  11.290  41.040  1.00  0.00            
ATOM    265 0Zn1 ZnO     1      30.670  22.480  41.060  1.00  0.00            
ATOM    266 1Zn1 ZnO     1      19.350  22.190  41.040  1.00  0.00            
ATOM    267 2Zn1 ZnO     1      31.040   0.330  41.060  1.00  0.00            
ATOM    268 3Zn1 ZnO     1      19.570   0.160  40.880  1.00  0.00            
ATOM    269 4Zn1 ZnO     1       8.110  22.070  40.870  1.00  0.00            
ATOM    270 5Zn1 ZnO     1       8.220   0.020  40.710  1.00  0.00            
ATOM    271 6Zn1 ZnO     1      33.420  11.270  39.230  1.00  0.00            
ATOM    272 7Zn1 ZnO     1      10.970   0.300  39.220  1.00  0.00            
ATOM    273 8Zn1 ZnO     1      22.270  11.260  39.270  1.00  0.00            
ATOM    274 9Zn1 ZnO     1      10.640  11.260  39.060  1.00  0.00            
ATOM    275 0Zn1 ZnO     1      33.570  22.460  39.430  1.00  0.00            
ATOM    276 1Zn1 ZnO     1      33.720   0.340  39.080  1.00  0.00            
ATOM    277 2Zn1 ZnO     1      22.290   0.240  39.250  1.00  0.00            
ATOM    278 3Zn1 ZnO     1      10.670  22.120  39.140  1.00  0.00            
ATOM    279 4Zn1 ZnO     1      22.220  22.390  39.350  1.00  0.00            
ATOM    280 6O13 ZnO     1      33.330   3.840  39.280  1.00  0.00            
ATOM    281 7O13 ZnO     1      33.290  14.840  39.260  1.00  0.00            
ATOM    282 8O13 ZnO     1      10.490  14.600  39.240  1.00  0.00            
ATOM    283 9O13 ZnO     1      33.410  25.970  39.160  1.00  0.00            
ATOM    284 0O14 ZnO     1      10.550  25.650  39.430  1.00  0.00            
ATOM    285 1O14 ZnO     1      22.090  14.890  39.220  1.00  0.00            
ATOM    286 2O14 ZnO     1      21.940   3.720  39.290  1.00  0.00            
ATOM    287 3O14 ZnO     1      10.620   3.600  39.190  1.00  0.00            
ATOM    288 4O14 ZnO     1      22.030  25.800  39.460  1.00  0.00            
ATOM    289 5Zn1 ZnO     1      33.690   5.770  39.270  1.00  0.00            
ATOM    290 6Zn1 ZnO     1      33.790  27.860  39.130  1.00  0.00            
ATOM    291 7Zn1 ZnO     1      33.620  16.870  39.410  1.00  0.00            
ATOM    292 8Zn1 ZnO     1      10.680   5.670  39.110  1.00  0.00            
ATOM    293 9Zn1 ZnO     1      22.200   5.800  39.390  1.00  0.00            
ATOM    294 0Zn1 ZnO     1      10.730  16.640  39.200  1.00  0.00            
ATOM    295 1Zn1 ZnO     1      22.110  16.970  39.380  1.00  0.00            
ATOM    296 2Zn1 ZnO     1      10.890  27.670  39.430  1.00  0.00            
ATOM    297 3Zn1 ZnO     1      22.380  27.870  39.400  1.00  0.00            
ATOM    298 5O14 ZnO     1      33.550   9.240  39.180  1.00  0.00            
ATOM    299 6O14 ZnO     1      22.090   9.160  39.340  1.00  0.00            
ATOM    300 7O14 ZnO     1      33.670  31.220  39.040  1.00  0.00            
ATOM    301 8O14 ZnO     1      22.190  31.180  39.410  1.00  0.00            
ATOM    302 9O14 ZnO     1      10.960  31.200  39.380  1.00  0.00            
ATOM    303 0O15 ZnO     1      33.540  20.250  39.330  1.00  0.00            
ATOM    304 1O15 ZnO     1      10.670   9.130  39.150  1.00  0.00            
ATOM    305 2O15 ZnO     1      22.000  20.320  39.360  1.00  0.00            
ATOM    306 3O15 ZnO     1      10.690  20.150  39.410  1.00  0.00            
ATOM    307 4O15 ZnO     1      26.000  12.270  39.330  1.00  0.00            
ATOM    308 5O15 ZnO     1       3.090  12.120  39.270  1.00  0.00            
ATOM    309 6O15 ZnO     1      14.520  11.990  39.170  1.00  0.00            
ATOM    310 7O15 ZnO     1       3.240   1.050  39.080  1.00  0.00            
ATOM    311 8O15 ZnO     1      14.630   1.190  39.170  1.00  0.00            
ATOM    312 9O15 ZnO     1       2.960  23.010  39.380  1.00  0.00            
ATOM    313 0O16 ZnO     1      14.630  23.020  39.270  1.00  0.00            
ATOM    314 1O16 ZnO     1      26.040   1.080  39.420  1.00  0.00            
ATOM    315 2O16 ZnO     1      25.820  23.000  39.240  1.00  0.00            
ATOM    316 4Zn1 ZnO     1      19.980   3.010  39.310  1.00  0.00            
ATOM    317 5Zn1 ZnO     1       8.620   2.910  39.300  1.00  0.00            
ATOM    318 6Zn1 ZnO     1      31.380  14.170  39.450  1.00  0.00            
ATOM    319 7Zn1 ZnO     1       8.480  13.920  39.310  1.00  0.00            
ATOM    320 8Zn1 ZnO     1      31.420   3.060  39.280  1.00  0.00            
ATOM    321 9Zn1 ZnO     1      20.110  14.120  39.390  1.00  0.00            
ATOM    322 0Zn1 ZnO     1      31.440  25.300  39.290  1.00  0.00            
ATOM    323 1Zn1 ZnO     1       8.630  24.930  39.470  1.00  0.00            
ATOM    324 2Zn1 ZnO     1      20.080  24.870  39.250  1.00  0.00            
ATOM    325 3Zn1 ZnO     1      25.790   8.900  39.450  1.00  0.00            
ATOM    326 4Zn1 ZnO     1       2.960   8.740  39.310  1.00  0.00            
ATOM    327 5Zn1 ZnO     1      14.400   8.830  39.400  1.00  0.00            
ATOM    328 6Zn1 ZnO     1      25.700  20.020  39.510  1.00  0.00            
ATOM    329 7Zn1 ZnO     1      14.360  30.720  39.340  1.00  0.00            
ATOM    330 8Zn1 ZnO     1       2.970  30.860  39.300  1.00  0.00            
ATOM    331 9Zn1 ZnO     1      14.270  19.770  39.520  1.00  0.00            
ATOM    332 0Zn1 ZnO     1       2.770  19.690  39.450  1.00  0.00            
ATOM    333 1Zn1 ZnO     1      25.790  30.890  39.550  1.00  0.00            
ATOM    334 3O16 ZnO     1      25.860  17.900  39.700  1.00  0.00            
ATOM    335 4O16 ZnO     1      25.900   6.740  39.540  1.00  0.00            
ATOM    336 5O16 ZnO     1       3.060   6.720  39.600  1.00  0.00            
ATOM    337 6O16 ZnO     1      14.480  28.630  39.540  1.00  0.00            
ATOM    338 7O16 ZnO     1      14.500   6.770  39.510  1.00  0.00            
ATOM    339 8O16 ZnO     1       3.190  28.820  39.460  1.00  0.00            
ATOM    340 9O16 ZnO     1      14.370  17.660  39.530  1.00  0.00            
ATOM    341 0O17 ZnO     1       3.060  17.600  39.550  1.00  0.00            
ATOM    342 1O17 ZnO     1      26.020  28.800  39.530  1.00  0.00            
ATOM    343 2O17 ZnO     1       8.820  12.000  39.150  1.00  0.00            
ATOM    344 3O17 ZnO     1      20.410  12.090  39.310  1.00  0.00            
ATOM    345 4O17 ZnO     1      31.750  12.160  39.510  1.00  0.00            
ATOM    346 5O17 ZnO     1      20.450   1.040  39.190  1.00  0.00            
ATOM    347 6O17 ZnO     1      31.760   1.050  39.290  1.00  0.00            
ATOM    348 7O17 ZnO     1      31.590  23.210  39.380  1.00  0.00            
ATOM    349 8O17 ZnO     1       9.020   0.950  39.150  1.00  0.00            
ATOM    350 9O17 ZnO     1       8.870  22.970  39.220  1.00  0.00            
ATOM    351 0O18 ZnO     1      20.250  22.900  39.300  1.00  0.00            
ATOM    352 1O18 ZnO     1      31.760   6.590  39.270  1.00  0.00            
ATOM    353 2O18 ZnO     1      31.700  17.660  39.360  1.00  0.00            
ATOM    354 3O18 ZnO     1      20.340  28.470  39.320  1.00  0.00            
ATOM    355 4O18 ZnO     1       8.710   6.360  39.300  1.00  0.00            
ATOM    356 5O18 ZnO     1      20.200   6.480  39.420  1.00  0.00            
ATOM    357 6O18 ZnO     1      20.150  17.640  39.520  1.00  0.00            
ATOM    358 7O18 ZnO     1       9.000  28.410  39.330  1.00  0.00            
ATOM    359 8O18 ZnO     1       8.690  17.380  39.370  1.00  0.00            
ATOM    360 9O18 ZnO     1      31.780  28.480  39.200  1.00  0.00            
ATOM    361 2Zn1 ZnO     1      27.800   6.270  39.440  1.00  0.00            
ATOM    362 3Zn1 ZnO     1      27.780  17.220  39.660  1.00  0.00            
ATOM    363 4Zn1 ZnO     1      16.500   6.110  39.530  1.00  0.00            
ATOM    364 5Zn1 ZnO     1       5.100   6.010  39.500  1.00  0.00            
ATOM    365 6Zn1 ZnO     1      16.420  17.030  39.540  1.00  0.00            
ATOM    366 7Zn1 ZnO     1       5.050  16.910  39.630  1.00  0.00            
ATOM    367 8Zn1 ZnO     1      16.580  28.160  39.570  1.00  0.00            
ATOM    368 9Zn1 ZnO     1       5.230  28.100  39.530  1.00  0.00            
ATOM    369 0Zn1 ZnO     1      28.000  28.200  39.310  1.00  0.00            
ATOM    370 1Zn1 ZnO     1       2.230  11.350  17.420  1.00  0.00            
ATOM    371 2Zn1 ZnO     1      13.730  11.750  17.230  1.00  0.00            
ATOM    372 3Zn1 ZnO     1      13.690  22.660  17.280  1.00  0.00            
ATOM    373 4Zn1 ZnO     1      13.630   0.590  17.510  1.00  0.00            
ATOM    374 5Zn1 ZnO     1      24.980   0.580  17.510  1.00  0.00            
ATOM    375 6Zn1 ZnO     1      24.960  11.580  17.290  1.00  0.00            
ATOM    376 7Zn1 ZnO     1      25.110  22.780  17.660  1.00  0.00            
ATOM    377 8Zn1 ZnO     1       2.240   0.500  17.440  1.00  0.00            
ATOM    378 9Zn1 ZnO     1       2.240  22.420  17.400  1.00  0.00            
ATOM    379 0Zn1 ZnO     1      11.410  14.430  17.330  1.00  0.00            
ATOM    380 1Zn1 ZnO     1       0.040  14.310  17.300  1.00  0.00            
ATOM    381 2Zn1 ZnO     1      11.330   3.540  17.270  1.00  0.00            
ATOM    382 3Zn1 ZnO     1      22.720   3.210  17.360  1.00  0.00            
ATOM    383 4Zn1 ZnO     1      22.850  14.410  17.430  1.00  0.00            
ATOM    384 5Zn1 ZnO     1      11.440  25.300  17.290  1.00  0.00            
ATOM    385 6Zn1 ZnO     1      22.920  25.490  17.490  1.00  0.00            
ATOM    386 7Zn1 ZnO     1      34.210  25.350  17.550  1.00  0.00            
ATOM    387 8Zn1 ZnO     1       0.080   3.440  17.430  1.00  0.00            
ATOM    388 9Zn1 ZnO     1       8.070  11.240  17.390  1.00  0.00            
ATOM    389 0Zn2 ZnO     1      19.500  11.270  17.340  1.00  0.00            
ATOM    390 1Zn2 ZnO     1      30.720  11.370  17.610  1.00  0.00            
ATOM    391 2Zn2 ZnO     1      19.330  22.320  17.470  1.00  0.00            
ATOM    392 3Zn2 ZnO     1      30.940  22.250  17.470  1.00  0.00            
ATOM    393 4Zn2 ZnO     1      19.450   0.330  17.440  1.00  0.00            
ATOM    394 5Zn2 ZnO     1       8.140   0.360  17.330  1.00  0.00            
ATOM    395 6Zn2 ZnO     1       8.030  22.350  17.620  1.00  0.00            
ATOM    396 7Zn2 ZnO     1      30.830   0.330  17.460  1.00  0.00            
ATOM    397 0O19 ZnO     1      11.700  12.390  17.260  1.00  0.00            
ATOM    398 1O19 ZnO     1       0.280  12.170  17.370  1.00  0.00            
ATOM    399 2O19 ZnO     1      11.620  23.220  17.450  1.00  0.00            
ATOM    400 3O19 ZnO     1      11.680   1.380  17.360  1.00  0.00            
ATOM    401 4O19 ZnO     1      23.040   1.210  17.430  1.00  0.00            
ATOM    402 5O19 ZnO     1      23.130  23.420  17.470  1.00  0.00            
ATOM    403 6O19 ZnO     1      23.010  12.360  17.310  1.00  0.00            
ATOM    404 7O19 ZnO     1       0.210  23.220  17.280  1.00  0.00            
ATOM    405 8O19 ZnO     1       0.210   1.220  17.260  1.00  0.00            
ATOM    406 8Zn2 ZnO     1      17.070   8.790  17.290  1.00  0.00            
ATOM    407 9Zn2 ZnO     1      17.370  30.550  17.440  1.00  0.00            
ATOM    408 0Zn2 ZnO     1      17.360  19.640  17.630  1.00  0.00            
ATOM    409 1Zn2 ZnO     1       5.910  30.670  17.410  1.00  0.00            
ATOM    410 2Zn2 ZnO     1      28.630   8.640  17.500  1.00  0.00            
ATOM    411 3Zn2 ZnO     1      28.830  19.570  17.860  1.00  0.00            
ATOM    412 4Zn2 ZnO     1      28.740  30.780  17.690  1.00  0.00            
ATOM    413 5Zn2 ZnO     1       5.760  19.720  17.300  1.00  0.00            
ATOM    414 6Zn2 ZnO     1       6.100   8.660  17.530  1.00  0.00            
ATOM    415 9O19 ZnO     1       6.160  11.940  17.530  1.00  0.00            
ATOM    416 0O20 ZnO     1      17.500  12.040  17.400  1.00  0.00            
ATOM    417 1O20 ZnO     1      17.420  23.010  17.590  1.00  0.00            
ATOM    418 2O20 ZnO     1      28.810  11.910  17.740  1.00  0.00            
ATOM    419 3O20 ZnO     1      17.580   1.050  17.320  1.00  0.00            
ATOM    420 4O20 ZnO     1       6.050  22.980  17.540  1.00  0.00            
ATOM    421 5O20 ZnO     1      29.000  22.980  17.640  1.00  0.00            
ATOM    422 6O20 ZnO     1      28.960   1.140  17.580  1.00  0.00            
ATOM    423 7O20 ZnO     1       6.190   1.010  17.430  1.00  0.00            
ATOM    424 8O20 ZnO     1       2.270   9.230  17.430  1.00  0.00            
ATOM    425 9O20 ZnO     1      13.680   9.470  17.340  1.00  0.00            
ATOM    426 0O21 ZnO     1      13.740  20.530  17.580  1.00  0.00            
ATOM    427 1O21 ZnO     1      13.900  31.430  17.450  1.00  0.00            
ATOM    428 2O21 ZnO     1       2.170  31.300  17.380  1.00  0.00            
ATOM    429 3O21 ZnO     1      25.210  31.400  17.570  1.00  0.00            
ATOM    430 4O21 ZnO     1      25.080   9.420  17.350  1.00  0.00            
ATOM    431 5O21 ZnO     1      25.280  20.580  17.610  1.00  0.00            
ATOM    432 6O21 ZnO     1       2.310  20.300  17.410  1.00  0.00            
ATOM    433 7O21 ZnO     1      16.620   3.940  39.370  1.00  0.00            
ATOM    434 8O21 ZnO     1       4.990   3.920  39.430  1.00  0.00            
ATOM    435 9O21 ZnO     1      28.060   4.200  39.350  1.00  0.00            
ATOM    436 0O22 ZnO     1      28.020  15.170  39.660  1.00  0.00            
ATOM    437 1O22 ZnO     1       4.810  14.860  39.470  1.00  0.00            
ATOM    438 2O22 ZnO     1       5.160  25.950  39.260  1.00  0.00            
ATOM    439 3O22 ZnO     1      16.500  14.860  39.580  1.00  0.00            
ATOM    440 4O22 ZnO     1      16.430  25.950  39.520  1.00  0.00            
ATOM    441 5O22 ZnO     1      27.840  26.120  39.380  1.00  0.00            
ATOM    442 7Zn2 ZnO     1      25.110   5.690  17.710  1.00  0.00            
ATOM    443 8Zn2 ZnO     1      13.800  27.740  17.520  1.00  0.00            
ATOM    444 9Zn2 ZnO     1      13.720   5.900  17.470  1.00  0.00            
ATOM    445 0Zn2 ZnO     1      13.780  16.780  17.640  1.00  0.00            
ATOM    446 1Zn2 ZnO     1       2.220  27.630  17.840  1.00  0.00            
ATOM    447 2Zn2 ZnO     1      25.150  27.750  17.930  1.00  0.00            
ATOM    448 3Zn2 ZnO     1      25.140  16.950  17.500  1.00  0.00            
ATOM    449 4Zn2 ZnO     1       2.350   5.740  17.550  1.00  0.00            
ATOM    450 5Zn2 ZnO     1       2.260  16.690  17.460  1.00  0.00            
ATOM    451 6Zn2 ZnO     1      14.670   3.140  39.210  1.00  0.00            
ATOM    452 7Zn2 ZnO     1       3.100   3.070  39.240  1.00  0.00            
ATOM    453 8Zn2 ZnO     1       3.000  14.070  39.300  1.00  0.00            
ATOM    454 9Zn2 ZnO     1      26.120   3.320  39.510  1.00  0.00            
ATOM    455 0Zn2 ZnO     1      14.480  14.080  39.260  1.00  0.00            
ATOM    456 1Zn2 ZnO     1      26.060  14.300  39.490  1.00  0.00            
ATOM    457 2Zn2 ZnO     1       3.200  25.070  39.320  1.00  0.00            
ATOM    458 3Zn2 ZnO     1      14.570  24.970  39.200  1.00  0.00            
ATOM    459 4Zn2 ZnO     1      25.960  25.100  39.420  1.00  0.00            
ATOM    460 6O22 ZnO     1      24.790   3.630  17.610  1.00  0.00            
ATOM    461 7O22 ZnO     1      13.430  14.800  17.560  1.00  0.00            
ATOM    462 8O22 ZnO     1      13.410   3.760  17.600  1.00  0.00            
ATOM    463 9O22 ZnO     1      13.490  25.770  17.390  1.00  0.00            
ATOM    464 0O23 ZnO     1      24.880  14.870  17.630  1.00  0.00            
ATOM    465 1O23 ZnO     1      24.780  25.730  17.870  1.00  0.00            
ATOM    466 2O23 ZnO     1       1.880  25.620  17.820  1.00  0.00            
ATOM    467 3O23 ZnO     1       2.030   3.730  17.710  1.00  0.00            
ATOM    468 4O23 ZnO     1       1.970  14.810  17.580  1.00  0.00            
ATOM    469 5O23 ZnO     1      27.660   9.350  39.190  1.00  0.00            
ATOM    470 6O23 ZnO     1       4.940   9.320  39.240  1.00  0.00            
ATOM    471 7O23 ZnO     1      16.300   9.420  39.330  1.00  0.00            
ATOM    472 8O23 ZnO     1      16.360  31.280  39.190  1.00  0.00            
ATOM    473 9O23 ZnO     1       4.970  31.260  39.240  1.00  0.00            
ATOM    474 0O24 ZnO     1       4.640  20.210  39.200  1.00  0.00            
ATOM    475 1O24 ZnO     1      27.650  20.410  39.240  1.00  0.00            
ATOM    476 2O24 ZnO     1      16.290  20.110  39.170  1.00  0.00            
ATOM    477 3O24 ZnO     1      27.830  31.440  39.210  1.00  0.00            
ATOM    478 4O24 ZnO     1       7.710  14.820  17.530  1.00  0.00            
ATOM    479 5O24 ZnO     1      30.640  14.570  17.710  1.00  0.00            
ATOM    480 6O24 ZnO     1      19.270   3.800  17.550  1.00  0.00            
ATOM    481 7O24 ZnO     1      19.170  25.720  17.610  1.00  0.00            
ATOM    482 8O24 ZnO     1      19.170  14.890  17.740  1.00  0.00            
ATOM    483 9O24 ZnO     1      30.820   3.700  17.710  1.00  0.00            
ATOM    484 0O25 ZnO     1      30.730  25.750  17.660  1.00  0.00            
ATOM    485 1O25 ZnO     1       7.730  25.810  17.430  1.00  0.00            
ATOM    486 2O25 ZnO     1       7.810   3.850  17.550  1.00  0.00            
ATOM    487 3O25 ZnO     1       7.990   9.220  17.510  1.00  0.00            
ATOM    488 4O25 ZnO     1      19.100   9.380  17.490  1.00  0.00            
ATOM    489 5O25 ZnO     1      19.330  20.350  17.630  1.00  0.00            
ATOM    490 6O25 ZnO     1      19.210  31.220  17.750  1.00  0.00            
ATOM    491 7O25 ZnO     1      30.710  20.310  17.590  1.00  0.00            
ATOM    492 8O25 ZnO     1      30.520   9.310  17.600  1.00  0.00            
ATOM    493 9O25 ZnO     1       7.880  31.220  17.420  1.00  0.00            
ATOM    494 0O26 ZnO     1      30.720  31.170  17.650  1.00  0.00            
ATOM    495 1O26 ZnO     1       7.860  20.300  17.560  1.00  0.00            
ATOM    496 2O26 ZnO     1      17.270   6.680  17.480  1.00  0.00            
ATOM    497 3O26 ZnO     1      17.410  28.530  17.670  1.00  0.00            
ATOM    498 4O26 ZnO     1      28.830   6.700  17.540  1.00  0.00            
ATOM    499 5O26 ZnO     1      28.850  17.480  17.640  1.00  0.00            
ATOM    500 6O26 ZnO     1       6.010  28.550  17.470  1.00  0.00            
ATOM    501 7O26 ZnO     1      17.380  17.550  17.560  1.00  0.00            
ATOM    502 8O26 ZnO     1      28.850  28.700  17.600  1.00  0.00            
ATOM    503 9O26 ZnO     1       5.910  17.700  17.610  1.00  0.00            
ATOM    504 0O27 ZnO     1       5.990   6.720  17.510  1.00  0.00            
ATOM    505 1O27 ZnO     1      23.210   6.460  17.450  1.00  0.00            
ATOM    506 2O27 ZnO     1      11.890  17.530  17.640  1.00  0.00            
ATOM    507 3O27 ZnO     1      11.900   6.560  17.530  1.00  0.00            
ATOM    508 4O27 ZnO     1      11.940  28.580  17.520  1.00  0.00            
ATOM    509 5O27 ZnO     1      23.350  28.560  17.740  1.00  0.00            
ATOM    510 6O27 ZnO     1       0.350  28.470  17.810  1.00  0.00            
ATOM    511 7O27 ZnO     1      23.300  17.860  17.810  1.00  0.00            
ATOM    512 8O27 ZnO     1       0.540   6.510  17.630  1.00  0.00            
ATOM    513 9O27 ZnO     1       0.390  17.460  17.480  1.00  0.00            
ATOM    514 5Zn2 ZnO     1      31.650   8.600  39.290  1.00  0.00            
ATOM    515 6Zn2 ZnO     1      20.140   8.510  39.310  1.00  0.00            
ATOM    516 7Zn2 ZnO     1      20.260  30.480  39.260  1.00  0.00            
ATOM    517 8Zn2 ZnO     1       8.740   8.430  39.200  1.00  0.00            
ATOM    518 9Zn2 ZnO     1      20.130  19.600  39.470  1.00  0.00            
ATOM    519 0Zn2 ZnO     1      31.630  19.760  39.260  1.00  0.00            
ATOM    520 1Zn2 ZnO     1       8.740  19.360  39.320  1.00  0.00            
ATOM    521 2Zn2 ZnO     1      31.620  30.590  39.220  1.00  0.00            
ATOM    522 3Zn2 ZnO     1       9.050  30.500  39.090  1.00  0.00            
ATOM    523 4Zn2 ZnO     1      27.870  11.530  39.280  1.00  0.00            
ATOM    524 5Zn2 ZnO     1       4.940  11.390  39.200  1.00  0.00            
ATOM    525 6Zn2 ZnO     1      16.510  11.360  39.240  1.00  0.00            
ATOM    526 7Zn2 ZnO     1      16.440  22.210  39.230  1.00  0.00            
ATOM    527 8Zn2 ZnO     1      16.470   0.360  38.970  1.00  0.00            
ATOM    528 9Zn2 ZnO     1       5.050   0.320  39.180  1.00  0.00            
ATOM    529 0Zn2 ZnO     1       4.830  22.190  39.210  1.00  0.00            
ATOM    530 1Zn2 ZnO     1      27.950   0.450  39.190  1.00  0.00            
ATOM    531 2Zn2 ZnO     1      27.780  22.480  39.210  1.00  0.00            
ATOM    532 3Zn2 ZnO     1       5.930  13.890  17.640  1.00  0.00            
ATOM    533 4Zn2 ZnO     1      28.640  13.950  17.770  1.00  0.00            
ATOM    534 5Zn2 ZnO     1      17.370   3.020  17.580  1.00  0.00            
ATOM    535 6Zn2 ZnO     1      28.940   3.060  17.750  1.00  0.00            
ATOM    536 7Zn2 ZnO     1      17.260  14.100  17.610  1.00  0.00            
ATOM    537 8Zn2 ZnO     1      17.300  25.080  17.730  1.00  0.00            
ATOM    538 9Zn2 ZnO     1       5.880  24.950  17.700  1.00  0.00            
ATOM    539 0Zn2 ZnO     1      28.700  24.980  17.630  1.00  0.00            
ATOM    540 1Zn2 ZnO     1       5.970   3.000  17.630  1.00  0.00            
ATOM    541 2Zn2 ZnO     1       0.390   8.530  17.680  1.00  0.00            
ATOM    542 3Zn2 ZnO     1      11.810   8.600  17.510  1.00  0.00            
ATOM    543 4Zn2 ZnO     1      11.980  30.630  17.640  1.00  0.00            
ATOM    544 5Zn2 ZnO     1       0.180  30.480  17.460  1.00  0.00            
ATOM    545 6Zn2 ZnO     1      11.810  19.750  17.590  1.00  0.00            
ATOM    546 7Zn2 ZnO     1      23.280  19.910  17.620  1.00  0.00            
ATOM    547 8Zn2 ZnO     1      23.230   8.550  17.600  1.00  0.00            
ATOM    548 9Zn2 ZnO     1      23.330  30.520  17.630  1.00  0.00            
ATOM    549 0Zn2 ZnO     1       0.390  19.480  17.590  1.00  0.00            
ATOM    550 1Zn2 ZnO     1      30.730  16.580  17.700  1.00  0.00            
ATOM    551 2Zn2 ZnO     1      19.200   5.840  17.470  1.00  0.00            
ATOM    552 3Zn2 ZnO     1      19.290  27.650  17.940  1.00  0.00            
ATOM    553 4Zn2 ZnO     1       7.850  16.760  17.690  1.00  0.00            
ATOM    554 5Zn2 ZnO     1       7.980  27.830  17.430  1.00  0.00            
ATOM    555 6Zn2 ZnO     1      19.420  16.910  17.580  1.00  0.00            
ATOM    556 7Zn2 ZnO     1      30.750   5.790  17.780  1.00  0.00            
ATOM    557 8Zn2 ZnO     1      30.730  27.930  17.810  1.00  0.00            
ATOM    558 9Zn2 ZnO     1       7.920   5.930  17.730  1.00  0.00            
ATOM    559 0O28 ZnO     1      23.260  11.840  40.820  1.00  0.00            
ATOM    560 1O28 ZnO     1      11.380   0.740  41.130  1.00  0.00            
ATOM    561 2O28 ZnO     1      11.390  11.600  40.700  1.00  0.00            
ATOM    562 3O28 ZnO     1       0.000  11.670  41.070  1.00  0.00            
ATOM    563 4O28 ZnO     1      22.720  22.760  41.250  1.00  0.00            
ATOM    564 5O28 ZnO     1       0.110  22.660  41.240  1.00  0.00            
ATOM    565 6O28 ZnO     1       0.090   0.800  40.790  1.00  0.00            
ATOM    566 7O28 ZnO     1      11.870  22.600  40.590  1.00  0.00            
ATOM    567 8O28 ZnO     1      22.950   0.720  41.040  1.00  0.00            
ATOM    568 9O28 ZnO     1       0.230  12.170  37.760  1.00  0.00            
ATOM    569 0O29 ZnO     1      23.100  12.150  37.570  1.00  0.00            
ATOM    570 1O29 ZnO     1       0.240   1.190  37.470  1.00  0.00            
ATOM    571 2O29 ZnO     1      11.770  12.060  37.510  1.00  0.00            
ATOM    572 3O29 ZnO     1      11.670   1.010  37.560  1.00  0.00            
ATOM    573 4O29 ZnO     1       0.180  23.210  37.770  1.00  0.00            
ATOM    574 5O29 ZnO     1      11.590  23.060  37.630  1.00  0.00            
ATOM    575 6O29 ZnO     1      23.160   1.020  37.630  1.00  0.00            
ATOM    576 7O29 ZnO     1      23.050  23.210  37.700  1.00  0.00            
ATOM    577 0Zn2 ZnO     1       0.230   3.230  37.630  1.00  0.00            
ATOM    578 1Zn2 ZnO     1       0.270  14.260  37.660  1.00  0.00            
ATOM    579 2Zn2 ZnO     1      23.130   3.140  37.760  1.00  0.00            
ATOM    580 3Zn2 ZnO     1      11.640  14.080  37.600  1.00  0.00            
ATOM    581 4Zn2 ZnO     1      23.180  14.160  37.660  1.00  0.00            
ATOM    582 5Zn2 ZnO     1      11.760   2.990  37.640  1.00  0.00            
ATOM    583 6Zn2 ZnO     1      22.990  25.140  37.830  1.00  0.00            
ATOM    584 7Zn2 ZnO     1       0.360  25.240  37.640  1.00  0.00            
ATOM    585 8Zn2 ZnO     1      11.570  25.110  37.820  1.00  0.00            
ATOM    586 9Zn2 ZnO     1       2.080  11.420  37.640  1.00  0.00            
ATOM    587 0Zn2 ZnO     1      25.030  11.490  37.700  1.00  0.00            
ATOM    588 1Zn2 ZnO     1      13.600  11.210  37.530  1.00  0.00            
ATOM    589 2Zn2 ZnO     1      13.640   0.530  37.450  1.00  0.00            
ATOM    590 3Zn2 ZnO     1      13.540  22.210  37.630  1.00  0.00            
ATOM    591 4Zn2 ZnO     1       2.040  22.430  37.630  1.00  0.00            
ATOM    592 5Zn2 ZnO     1       2.070   0.400  37.470  1.00  0.00            
ATOM    593 6Zn2 ZnO     1      24.990  22.490  37.520  1.00  0.00            
ATOM    594 7Zn2 ZnO     1      25.050   0.490  37.740  1.00  0.00            
ATOM    595 8O29 ZnO     1       0.380   6.620  37.710  1.00  0.00            
ATOM    596 9O29 ZnO     1      23.070   6.560  37.720  1.00  0.00            
ATOM    597 0O30 ZnO     1      11.830   6.480  37.450  1.00  0.00            
ATOM    598 1O30 ZnO     1      23.180  17.640  37.650  1.00  0.00            
ATOM    599 2O30 ZnO     1       0.470  28.620  37.510  1.00  0.00            
ATOM    600 3O30 ZnO     1       0.210  17.510  37.740  1.00  0.00            
ATOM    601 4O30 ZnO     1      11.550  17.520  37.640  1.00  0.00            
ATOM    602 5O30 ZnO     1      11.770  28.590  37.770  1.00  0.00            
ATOM    603 6O30 ZnO     1      23.150  28.420  37.750  1.00  0.00            
ATOM    604 8Zn2 ZnO     1       0.290   8.630  37.530  1.00  0.00            
ATOM    605 9Zn2 ZnO     1      22.980   8.580  37.630  1.00  0.00            
ATOM    606 0Zn3 ZnO     1       0.280  30.630  37.230  1.00  0.00            
ATOM    607 1Zn3 ZnO     1       0.030  19.560  37.660  1.00  0.00            
ATOM    608 2Zn3 ZnO     1      23.080  30.530  37.660  1.00  0.00            
ATOM    609 3Zn3 ZnO     1      23.000  19.660  37.660  1.00  0.00            
ATOM    610 4Zn3 ZnO     1      11.660   8.540  37.440  1.00  0.00            
ATOM    611 5Zn3 ZnO     1      11.820  30.650  37.590  1.00  0.00            
ATOM    612 6Zn3 ZnO     1      11.580  19.500  37.640  1.00  0.00            
ATOM    613 7O30 ZnO     1      24.840   9.460  37.680  1.00  0.00            
ATOM    614 8O30 ZnO     1       2.140   9.330  37.670  1.00  0.00            
ATOM    615 9O30 ZnO     1       2.140  31.350  37.490  1.00  0.00            
ATOM    616 0O31 ZnO     1      13.690  31.480  37.570  1.00  0.00            
ATOM    617 1O31 ZnO     1      13.530   9.210  37.580  1.00  0.00            
ATOM    618 2O31 ZnO     1      13.500  20.210  37.750  1.00  0.00            
ATOM    619 3O31 ZnO     1       1.950  20.430  37.730  1.00  0.00            
ATOM    620 4O31 ZnO     1      24.970  20.480  37.730  1.00  0.00            
ATOM    621 5O31 ZnO     1      25.060  31.360  37.800  1.00  0.00            
ATOM    622 7Zn3 ZnO     1      24.970   5.870  37.730  1.00  0.00            
ATOM    623 8Zn3 ZnO     1      25.130  17.040  37.940  1.00  0.00            
ATOM    624 9Zn3 ZnO     1       2.280   6.030  37.750  1.00  0.00            
ATOM    625 0Zn3 ZnO     1      13.760   5.930  37.770  1.00  0.00            
ATOM    626 1Zn3 ZnO     1      13.760  27.800  37.840  1.00  0.00            
ATOM    627 2Zn3 ZnO     1       2.090  16.940  37.700  1.00  0.00            
ATOM    628 3Zn3 ZnO     1      13.530  16.930  37.760  1.00  0.00            
ATOM    629 4Zn3 ZnO     1       2.410  27.960  37.790  1.00  0.00            
ATOM    630 5Zn3 ZnO     1      25.080  27.980  37.730  1.00  0.00            
ATOM    631 6O31 ZnO     1      13.730   3.850  37.560  1.00  0.00            
ATOM    632 7O31 ZnO     1       2.310   3.940  37.620  1.00  0.00            
ATOM    633 8O31 ZnO     1      25.060   3.910  37.800  1.00  0.00            
ATOM    634 9O31 ZnO     1       2.150  14.900  37.660  1.00  0.00            
ATOM    635 0O32 ZnO     1      25.140  14.990  37.760  1.00  0.00            
ATOM    636 1O32 ZnO     1      13.530  14.870  37.490  1.00  0.00            
ATOM    637 2O32 ZnO     1       2.380  25.880  37.710  1.00  0.00            
ATOM    638 3O32 ZnO     1      25.070  25.880  37.740  1.00  0.00            
ATOM    639 4O32 ZnO     1      13.510  25.730  37.680  1.00  0.00            
ATOM    640 5O32 ZnO     1      19.330   4.010  37.660  1.00  0.00            
ATOM    641 6O32 ZnO     1       7.880   3.770  37.630  1.00  0.00            
ATOM    642 7O32 ZnO     1      30.760   3.850  37.610  1.00  0.00            
ATOM    643 8O32 ZnO     1       7.630  14.770  37.760  1.00  0.00            
ATOM    644 9O32 ZnO     1      19.280  14.900  37.650  1.00  0.00            
ATOM    645 0O33 ZnO     1      30.620  14.950  37.750  1.00  0.00            
ATOM    646 1O33 ZnO     1      19.190  25.800  37.650  1.00  0.00            
ATOM    647 2O33 ZnO     1       7.740  25.880  37.720  1.00  0.00            
ATOM    648 3O33 ZnO     1      30.540  25.870  37.590  1.00  0.00            
ATOM    649 6Zn3 ZnO     1      19.340  27.800  37.700  1.00  0.00            
ATOM    650 7Zn3 ZnO     1      19.160   5.970  37.660  1.00  0.00            
ATOM    651 8Zn3 ZnO     1       7.850   5.800  37.560  1.00  0.00            
ATOM    652 9Zn3 ZnO     1      30.820   6.000  37.720  1.00  0.00            
ATOM    653 0Zn3 ZnO     1      30.570  16.970  37.730  1.00  0.00            
ATOM    654 1Zn3 ZnO     1       7.760  16.760  37.590  1.00  0.00            
ATOM    655 2Zn3 ZnO     1       7.950  27.860  37.670  1.00  0.00            
ATOM    656 3Zn3 ZnO     1      19.280  16.870  37.790  1.00  0.00            
ATOM    657 4Zn3 ZnO     1      30.690  27.970  37.580  1.00  0.00            
ATOM    658 4O33 ZnO     1      28.900   6.780  37.720  1.00  0.00            
ATOM    659 5O33 ZnO     1      28.750  17.630  37.850  1.00  0.00            
ATOM    660 6O33 ZnO     1      17.210   6.790  37.720  1.00  0.00            
ATOM    661 7O33 ZnO     1       5.880   6.590  37.680  1.00  0.00            
ATOM    662 8O33 ZnO     1      17.410  28.520  37.710  1.00  0.00            
ATOM    663 9O33 ZnO     1      17.240  17.520  37.750  1.00  0.00            
ATOM    664 0O34 ZnO     1       5.970  28.520  37.710  1.00  0.00            
ATOM    665 1O34 ZnO     1       5.860  17.520  37.870  1.00  0.00            
ATOM    666 2O34 ZnO     1      28.800  28.720  37.560  1.00  0.00            
ATOM    667 5Zn3 ZnO     1       7.730  11.210  37.510  1.00  0.00            
ATOM    668 6Zn3 ZnO     1      19.380  11.440  37.690  1.00  0.00            
ATOM    669 7Zn3 ZnO     1      30.750  11.610  37.770  1.00  0.00            
ATOM    670 8Zn3 ZnO     1      19.260   0.270  37.630  1.00  0.00            
ATOM    671 9Zn3 ZnO     1       7.630  22.470  37.630  1.00  0.00            
ATOM    672 0Zn3 ZnO     1       7.830   0.320  37.560  1.00  0.00            
ATOM    673 1Zn3 ZnO     1      19.370  22.200  37.550  1.00  0.00            
ATOM    674 2Zn3 ZnO     1      30.740   0.500  37.600  1.00  0.00            
ATOM    675 3Zn3 ZnO     1      30.720  22.480  37.790  1.00  0.00            
ATOM    676 4Zn3 ZnO     1      17.390   3.210  37.580  1.00  0.00            
ATOM    677 5Zn3 ZnO     1       5.900   3.170  37.650  1.00  0.00            
ATOM    678 6Zn3 ZnO     1      28.730   3.320  37.550  1.00  0.00            
ATOM    679 7Zn3 ZnO     1       5.750  14.210  37.800  1.00  0.00            
ATOM    680 8Zn3 ZnO     1      28.710  14.300  37.870  1.00  0.00            
ATOM    681 9Zn3 ZnO     1      17.230  25.130  37.730  1.00  0.00            
ATOM    682 0Zn3 ZnO     1      17.350  14.200  37.750  1.00  0.00            
ATOM    683 1Zn3 ZnO     1       5.810  25.180  37.430  1.00  0.00            
ATOM    684 2Zn3 ZnO     1      28.570  25.250  37.690  1.00  0.00            
ATOM    685 3O34 ZnO     1       3.170  11.890  19.190  1.00  0.00            
ATOM    686 4O34 ZnO     1      14.680  12.170  19.030  1.00  0.00            
ATOM    687 5O34 ZnO     1      14.540  23.240  19.060  1.00  0.00            
ATOM    688 6O34 ZnO     1      26.090  23.180  19.330  1.00  0.00            
ATOM    689 7O34 ZnO     1      14.810   1.170  19.030  1.00  0.00            
ATOM    690 8O34 ZnO     1      25.890   1.160  19.290  1.00  0.00            
ATOM    691 9O34 ZnO     1      25.920  12.220  19.090  1.00  0.00            
ATOM    692 0O35 ZnO     1       2.980  23.060  19.170  1.00  0.00            
ATOM    693 1O35 ZnO     1       3.220   1.030  19.200  1.00  0.00            
ATOM    694 3Zn3 ZnO     1       5.080  11.380  19.240  1.00  0.00            
ATOM    695 4Zn3 ZnO     1      16.550  11.530  19.180  1.00  0.00            
ATOM    696 5Zn3 ZnO     1      16.490  22.540  19.250  1.00  0.00            
ATOM    697 6Zn3 ZnO     1      16.660   0.420  19.130  1.00  0.00            
ATOM    698 7Zn3 ZnO     1      27.960  22.350  19.250  1.00  0.00            
ATOM    699 8Zn3 ZnO     1      27.810   0.520  19.330  1.00  0.00            
ATOM    700 9Zn3 ZnO     1      27.810  11.250  19.530  1.00  0.00            
ATOM    701 0Zn3 ZnO     1       4.890  22.360  19.220  1.00  0.00            
ATOM    702 1Zn3 ZnO     1       5.180   0.330  19.060  1.00  0.00            
ATOM    703 2O35 ZnO     1       5.100   9.210  19.280  1.00  0.00            
ATOM    704 3O35 ZnO     1      16.510   9.510  19.220  1.00  0.00            
ATOM    705 4O35 ZnO     1      16.580  20.430  19.350  1.00  0.00            
ATOM    706 5O35 ZnO     1      16.590  31.340  19.300  1.00  0.00            
ATOM    707 6O35 ZnO     1       5.000  31.230  19.160  1.00  0.00            
ATOM    708 7O35 ZnO     1      27.890  31.430  19.410  1.00  0.00            
ATOM    709 8O35 ZnO     1      27.900   9.280  19.280  1.00  0.00            
ATOM    710 9O35 ZnO     1      28.000  20.410  19.510  1.00  0.00            
ATOM    711 0O36 ZnO     1       5.080  20.290  19.170  1.00  0.00            
ATOM    712 2Zn3 ZnO     1       3.080   8.550  19.320  1.00  0.00            
ATOM    713 3Zn3 ZnO     1      14.570   8.880  19.110  1.00  0.00            
ATOM    714 4Zn3 ZnO     1      14.640  19.820  19.330  1.00  0.00            
ATOM    715 5Zn3 ZnO     1      14.720  30.690  19.280  1.00  0.00            
ATOM    716 6Zn3 ZnO     1       3.010  30.640  19.120  1.00  0.00            
ATOM    717 7Zn3 ZnO     1      25.940   8.730  19.090  1.00  0.00            
ATOM    718 8Zn3 ZnO     1      25.950  30.660  19.340  1.00  0.00            
ATOM    719 9Zn3 ZnO     1      25.940  19.680  19.380  1.00  0.00            
ATOM    720 0Zn3 ZnO     1       3.090  19.670  19.250  1.00  0.00            
ATOM    721 1O36 ZnO     1       8.820  12.230  19.120  1.00  0.00            
ATOM    722 2O36 ZnO     1      20.350  12.290  19.040  1.00  0.00            
ATOM    723 3O36 ZnO     1      20.080  23.180  19.170  1.00  0.00            
ATOM    724 4O36 ZnO     1       8.870  23.050  19.270  1.00  0.00            
ATOM    725 5O36 ZnO     1      31.680  11.900  19.260  1.00  0.00            
ATOM    726 6O36 ZnO     1      20.290   1.110  19.230  1.00  0.00            
ATOM    727 7O36 ZnO     1      31.760  22.990  19.190  1.00  0.00            
ATOM    728 8O36 ZnO     1      31.760   1.100  19.220  1.00  0.00            
ATOM    729 9O36 ZnO     1       8.950   1.200  19.030  1.00  0.00            
ATOM    730 0O37 ZnO     1      10.750  14.900  19.380  1.00  0.00            
ATOM    731 1O37 ZnO     1      10.700  25.760  19.100  1.00  0.00            
ATOM    732 2O37 ZnO     1      22.310  14.890  19.290  1.00  0.00            
ATOM    733 3O37 ZnO     1      22.120   3.970  19.220  1.00  0.00            
ATOM    734 4O37 ZnO     1      33.550  25.840  19.440  1.00  0.00            
ATOM    735 5O37 ZnO     1      22.060  25.970  19.310  1.00  0.00            
ATOM    736 6O37 ZnO     1      10.510   3.960  19.050  1.00  0.00            
ATOM    737 7O37 ZnO     1      33.570  14.830  19.140  1.00  0.00            
ATOM    738 8O37 ZnO     1      33.600   3.910  19.300  1.00  0.00            
ATOM    739 9O37 ZnO     1      25.990   6.660  19.240  1.00  0.00            
ATOM    740 0O38 ZnO     1      14.490   6.800  19.090  1.00  0.00            
ATOM    741 1O38 ZnO     1      14.660  28.630  19.210  1.00  0.00            
ATOM    742 2O38 ZnO     1       3.160  28.530  19.440  1.00  0.00            
ATOM    743 3O38 ZnO     1      14.680  17.800  19.200  1.00  0.00            
ATOM    744 4O38 ZnO     1      26.110  28.640  19.450  1.00  0.00            
ATOM    745 5O38 ZnO     1      25.970  17.530  19.310  1.00  0.00            
ATOM    746 6O38 ZnO     1       3.240   6.590  19.190  1.00  0.00            
ATOM    747 7O38 ZnO     1       3.110  17.620  19.070  1.00  0.00            
ATOM    748 1Zn3 ZnO     1      28.750   8.820  37.690  1.00  0.00            
ATOM    749 2Zn3 ZnO     1       6.100   8.630  37.740  1.00  0.00            
ATOM    750 3Zn3 ZnO     1      17.230   8.820  37.650  1.00  0.00            
ATOM    751 4Zn3 ZnO     1      17.390  30.510  37.560  1.00  0.00            
ATOM    752 5Zn3 ZnO     1       5.860  30.560  37.490  1.00  0.00            
ATOM    753 6Zn3 ZnO     1      17.340  19.530  37.590  1.00  0.00            
ATOM    754 7Zn3 ZnO     1      28.710  19.740  37.750  1.00  0.00            
ATOM    755 8Zn3 ZnO     1       5.870  19.560  37.670  1.00  0.00            
ATOM    756 9Zn3 ZnO     1      28.840  30.790  37.650  1.00  0.00            
ATOM    757 0Zn3 ZnO     1      10.800  11.590  19.040  1.00  0.00            
ATOM    758 1Zn3 ZnO     1      33.700  11.440  19.140  1.00  0.00            
ATOM    759 2Zn3 ZnO     1      22.220  11.480  19.090  1.00  0.00            
ATOM    760 3Zn3 ZnO     1      10.830  22.310  19.280  1.00  0.00            
ATOM    761 4Zn3 ZnO     1      22.160  22.670  19.140  1.00  0.00            
ATOM    762 5Zn3 ZnO     1      33.780  22.390  19.050  1.00  0.00            
ATOM    763 6Zn3 ZnO     1      22.220   0.350  19.070  1.00  0.00            
ATOM    764 7Zn3 ZnO     1      10.830   0.510  19.100  1.00  0.00            
ATOM    765 8Zn3 ZnO     1      33.670   0.560  19.120  1.00  0.00            
ATOM    766 9Zn3 ZnO     1       8.810  14.220  19.190  1.00  0.00            
ATOM    767 0Zn3 ZnO     1      20.070  25.100  19.280  1.00  0.00            
ATOM    768 1Zn3 ZnO     1       8.750  25.110  19.160  1.00  0.00            
ATOM    769 2Zn3 ZnO     1      20.270  14.240  19.250  1.00  0.00            
ATOM    770 3Zn3 ZnO     1      20.250   3.150  19.240  1.00  0.00            
ATOM    771 4Zn3 ZnO     1      31.600  25.110  19.360  1.00  0.00            
ATOM    772 5Zn3 ZnO     1      31.740   3.160  19.360  1.00  0.00            
ATOM    773 6Zn3 ZnO     1       8.730   3.200  19.210  1.00  0.00            
ATOM    774 7Zn3 ZnO     1      31.720  13.980  19.350  1.00  0.00            
ATOM    775 8Zn3 ZnO     1      26.060   3.210  19.190  1.00  0.00            
ATOM    776 9Zn3 ZnO     1      14.490  14.230  19.280  1.00  0.00            
ATOM    777 0Zn3 ZnO     1      14.750   3.280  19.190  1.00  0.00            
ATOM    778 1Zn3 ZnO     1      14.390  25.180  19.170  1.00  0.00            
ATOM    779 2Zn3 ZnO     1       3.040  25.170  19.310  1.00  0.00            
ATOM    780 3Zn3 ZnO     1      25.750  14.350  19.310  1.00  0.00            
ATOM    781 4Zn3 ZnO     1      25.920  25.240  19.430  1.00  0.00            
ATOM    782 5Zn3 ZnO     1       3.240   3.090  19.350  1.00  0.00            
ATOM    783 6Zn3 ZnO     1       3.080  14.110  19.140  1.00  0.00            
ATOM    784 7Zn3 ZnO     1      16.300   6.070  19.230  1.00  0.00            
ATOM    785 8Zn3 ZnO     1      16.460  27.820  19.350  1.00  0.00            
ATOM    786 9Zn3 ZnO     1      27.980   5.920  19.250  1.00  0.00            
ATOM    787 0Zn4 ZnO     1       5.120  27.910  19.220  1.00  0.00            
ATOM    788 1Zn4 ZnO     1      16.590  17.010  19.310  1.00  0.00            
ATOM    789 2Zn4 ZnO     1      27.850  16.720  19.270  1.00  0.00            
ATOM    790 3Zn4 ZnO     1      28.010  27.990  19.370  1.00  0.00            
ATOM    791 4Zn4 ZnO     1       4.960  16.930  19.150  1.00  0.00            
ATOM    792 5Zn4 ZnO     1       5.160   5.880  19.200  1.00  0.00            
ATOM    793 8O38 ZnO     1       7.960   9.160  37.440  1.00  0.00            
ATOM    794 9O38 ZnO     1      19.270   9.330  37.660  1.00  0.00            
ATOM    795 0O39 ZnO     1      30.700   9.460  37.680  1.00  0.00            
ATOM    796 1O39 ZnO     1      19.230  31.250  37.650  1.00  0.00            
ATOM    797 2O39 ZnO     1       7.940  31.260  37.590  1.00  0.00            
ATOM    798 3O39 ZnO     1      19.270  20.180  37.700  1.00  0.00            
ATOM    799 4O39 ZnO     1       7.860  20.350  37.580  1.00  0.00            
ATOM    800 5O39 ZnO     1      30.710  31.410  37.600  1.00  0.00            
ATOM    801 6O39 ZnO     1      30.620  20.460  37.630  1.00  0.00            
ATOM    802 6Zn4 ZnO     1      10.760  17.030  19.250  1.00  0.00            
ATOM    803 7Zn4 ZnO     1      22.070   6.000  19.190  1.00  0.00            
ATOM    804 8Zn4 ZnO     1      22.160  28.000  19.350  1.00  0.00            
ATOM    805 9Zn4 ZnO     1      33.550  27.940  19.490  1.00  0.00            
ATOM    806 0Zn4 ZnO     1      10.820  27.910  19.210  1.00  0.00            
ATOM    807 1Zn4 ZnO     1      22.390  16.900  19.350  1.00  0.00            
ATOM    808 2Zn4 ZnO     1      10.740   6.100  19.260  1.00  0.00            
ATOM    809 3Zn4 ZnO     1      33.630  17.040  19.290  1.00  0.00            
ATOM    810 4Zn4 ZnO     1      33.650   5.970  19.270  1.00  0.00            
ATOM    811 7O39 ZnO     1      28.740  12.380  37.710  1.00  0.00            
ATOM    812 8O39 ZnO     1       5.810  12.120  37.460  1.00  0.00            
ATOM    813 9O39 ZnO     1      17.480  12.170  37.480  1.00  0.00            
ATOM    814 0O40 ZnO     1      17.360   1.160  37.410  1.00  0.00            
ATOM    815 1O40 ZnO     1       5.910   1.140  37.470  1.00  0.00            
ATOM    816 2O40 ZnO     1      17.510  23.160  37.720  1.00  0.00            
ATOM    817 3O40 ZnO     1       5.750  23.120  37.600  1.00  0.00            
ATOM    818 4O40 ZnO     1      28.790   1.290  37.570  1.00  0.00            
ATOM    819 5O40 ZnO     1      28.810  23.250  37.530  1.00  0.00            
ATOM    820 5Zn4 ZnO     1      34.100  14.440  41.150  1.00  0.00            
ATOM    821 6Zn4 ZnO     1      34.150  25.280  40.890  1.00  0.00            
ATOM    822 7Zn4 ZnO     1      34.220   3.410  41.170  1.00  0.00            
ATOM    823 8Zn4 ZnO     1      11.340  14.180  41.100  1.00  0.00            
ATOM    824 9Zn4 ZnO     1      11.550  25.290  41.090  1.00  0.00            
ATOM    825 0Zn4 ZnO     1      11.510   3.390  40.970  1.00  0.00            
ATOM    826 1Zn4 ZnO     1      22.770   3.360  41.090  1.00  0.00            
ATOM    827 2Zn4 ZnO     1      22.820  14.430  41.100  1.00  0.00            
ATOM    828 3Zn4 ZnO     1      22.750  25.440  41.220  1.00  0.00            
ATOM    829 4Zn4 ZnO     1      31.660   8.690  19.200  1.00  0.00            
ATOM    830 5Zn4 ZnO     1      20.230   8.680  19.120  1.00  0.00            
ATOM    831 6Zn4 ZnO     1      20.300  30.500  19.380  1.00  0.00            
ATOM    832 7Zn4 ZnO     1       8.980  30.540  18.890  1.00  0.00            
ATOM    833 8Zn4 ZnO     1      20.390  19.590  19.170  1.00  0.00            
ATOM    834 9Zn4 ZnO     1      31.730  30.630  19.360  1.00  0.00            
ATOM    835 0Zn4 ZnO     1       8.870  19.510  19.230  1.00  0.00            
ATOM    836 1Zn4 ZnO     1      31.740  19.680  19.250  1.00  0.00            
ATOM    837 2Zn4 ZnO     1       8.940   8.780  19.250  1.00  0.00            
ATOM    838 6O40 ZnO     1       5.140  14.860  19.240  1.00  0.00            
ATOM    839 7O40 ZnO     1      28.010   3.910  19.340  1.00  0.00            
ATOM    840 8O40 ZnO     1      16.520   4.050  19.170  1.00  0.00            
ATOM    841 9O40 ZnO     1      16.490  14.890  19.310  1.00  0.00            
ATOM    842 0O41 ZnO     1      16.310  25.740  19.440  1.00  0.00            
ATOM    843 1O41 ZnO     1      27.780  14.700  19.390  1.00  0.00            
ATOM    844 2O41 ZnO     1       4.880  25.820  19.290  1.00  0.00            
ATOM    845 3O41 ZnO     1      27.860  25.960  19.300  1.00  0.00            
ATOM    846 4O41 ZnO     1       5.100   3.820  19.280  1.00  0.00            
ATOM    847 5O41 ZnO     1      33.680   9.360  19.370  1.00  0.00            
ATOM    848 6O41 ZnO     1      10.820   9.500  19.100  1.00  0.00            
ATOM    849 7O41 ZnO     1      33.610  31.440  19.120  1.00  0.00            
ATOM    850 8O41 ZnO     1      22.130   9.390  19.230  1.00  0.00            
ATOM    851 9O41 ZnO     1      10.800  20.340  19.240  1.00  0.00            
ATOM    852 0O42 ZnO     1      22.280  20.540  19.220  1.00  0.00            
ATOM    853 1O42 ZnO     1      22.230  31.160  19.290  1.00  0.00            
ATOM    854 2O42 ZnO     1      10.880  31.460  19.210  1.00  0.00            
ATOM    855 3O42 ZnO     1      33.680  20.370  19.190  1.00  0.00            
ATOM    856 4O42 ZnO     1      20.110   6.630  19.170  1.00  0.00            
ATOM    857 5O42 ZnO     1      20.260  28.630  19.590  1.00  0.00            
ATOM    858 6O42 ZnO     1       8.950  28.490  19.160  1.00  0.00            
ATOM    859 7O42 ZnO     1      31.790   6.720  19.380  1.00  0.00            
ATOM    860 8O42 ZnO     1      20.420  17.560  19.280  1.00  0.00            
ATOM    861 9O42 ZnO     1      31.600  28.680  19.550  1.00  0.00            
ATOM    862 0O43 ZnO     1      31.640  17.570  19.350  1.00  0.00            
ATOM    863 1O43 ZnO     1       8.860  17.490  19.310  1.00  0.00            
ATOM    864 2O43 ZnO     1       8.920   6.780  19.350  1.00  0.00            
ATOM    865 3Zn4 ZnO     1      33.540  11.600  36.070  1.00  0.00            
ATOM    866 4Zn4 ZnO     1      10.720  11.400  35.870  1.00  0.00            
ATOM    867 5Zn4 ZnO     1      22.200  11.290  35.970  1.00  0.00            
ATOM    868 6Zn4 ZnO     1      22.100   0.480  36.060  1.00  0.00            
ATOM    869 7Zn4 ZnO     1      33.520   0.540  35.820  1.00  0.00            
ATOM    870 8Zn4 ZnO     1      10.620   0.450  35.840  1.00  0.00            
ATOM    871 9Zn4 ZnO     1      33.480  22.330  36.150  1.00  0.00            
ATOM    872 0Zn4 ZnO     1      22.120  22.390  36.010  1.00  0.00            
ATOM    873 1Zn4 ZnO     1      10.570  22.440  35.930  1.00  0.00            
ATOM    874 3O43 ZnO     1      33.710   3.880  35.910  1.00  0.00            
ATOM    875 4O43 ZnO     1      22.170   3.900  36.040  1.00  0.00            
ATOM    876 5O43 ZnO     1      10.840   3.800  35.930  1.00  0.00            
ATOM    877 6O43 ZnO     1      33.610  14.850  35.940  1.00  0.00            
ATOM    878 7O43 ZnO     1      10.690  14.810  35.930  1.00  0.00            
ATOM    879 8O43 ZnO     1      33.660  25.890  35.910  1.00  0.00            
ATOM    880 9O43 ZnO     1      22.260  14.830  36.050  1.00  0.00            
ATOM    881 0O44 ZnO     1      22.090  25.850  36.090  1.00  0.00            
ATOM    882 1O44 ZnO     1      10.610  25.850  36.090  1.00  0.00            
ATOM    883 2Zn4 ZnO     1      33.570   5.920  36.020  1.00  0.00            
ATOM    884 3Zn4 ZnO     1      22.130  16.920  35.990  1.00  0.00            
ATOM    885 4Zn4 ZnO     1      22.030   5.920  36.100  1.00  0.00            
ATOM    886 5Zn4 ZnO     1      10.880   5.820  35.770  1.00  0.00            
ATOM    887 6Zn4 ZnO     1      22.210  27.830  36.000  1.00  0.00            
ATOM    888 7Zn4 ZnO     1      33.520  16.980  35.910  1.00  0.00            
ATOM    889 8Zn4 ZnO     1      10.560  16.920  35.840  1.00  0.00            
ATOM    890 9Zn4 ZnO     1      10.870  27.830  36.100  1.00  0.00            
ATOM    891 0Zn4 ZnO     1      33.710  27.960  35.860  1.00  0.00            
ATOM    892 2O44 ZnO     1      33.510   9.570  35.870  1.00  0.00            
ATOM    893 3O44 ZnO     1      33.520  20.400  36.050  1.00  0.00            
ATOM    894 4O44 ZnO     1      10.740   9.370  35.760  1.00  0.00            
ATOM    895 5O44 ZnO     1      33.490  31.440  35.820  1.00  0.00            
ATOM    896 6O44 ZnO     1      22.130   9.250  35.910  1.00  0.00            
ATOM    897 7O44 ZnO     1      22.060  31.310  36.060  1.00  0.00            
ATOM    898 8O44 ZnO     1      10.740  31.270  35.930  1.00  0.00            
ATOM    899 9O44 ZnO     1      22.140  20.370  35.970  1.00  0.00            
ATOM    900 0O45 ZnO     1      10.630  20.350  36.040  1.00  0.00            
ATOM    901 1Zn4 ZnO     1      20.300   3.200  36.090  1.00  0.00            
ATOM    902 2Zn4 ZnO     1       8.910   3.110  35.820  1.00  0.00            
ATOM    903 3Zn4 ZnO     1      31.630   3.320  35.850  1.00  0.00            
ATOM    904 4Zn4 ZnO     1       8.770  14.070  36.100  1.00  0.00            
ATOM    905 5Zn4 ZnO     1      31.640  14.310  36.140  1.00  0.00            
ATOM    906 6Zn4 ZnO     1      20.310  14.180  36.090  1.00  0.00            
ATOM    907 7Zn4 ZnO     1      20.220  24.960  36.010  1.00  0.00            
ATOM    908 8Zn4 ZnO     1       8.730  25.140  36.070  1.00  0.00            
ATOM    909 9Zn4 ZnO     1      31.700  25.200  35.980  1.00  0.00            
ATOM    910 1O45 ZnO     1      26.010  12.170  36.040  1.00  0.00            
ATOM    911 2O45 ZnO     1       2.890  11.950  35.950  1.00  0.00            
ATOM    912 3O45 ZnO     1      14.510  12.090  35.830  1.00  0.00            
ATOM    913 4O45 ZnO     1      14.630  22.990  36.090  1.00  0.00            
ATOM    914 5O45 ZnO     1       2.910  23.140  35.860  1.00  0.00            
ATOM    915 6O45 ZnO     1      14.580   1.100  35.820  1.00  0.00            
ATOM    916 7O45 ZnO     1       3.030   1.210  35.840  1.00  0.00            
ATOM    917 8O45 ZnO     1      25.860   1.160  35.930  1.00  0.00            
ATOM    918 9O45 ZnO     1      25.890  23.170  35.880  1.00  0.00            
ATOM    919 0Zn4 ZnO     1      25.870   8.680  36.040  1.00  0.00            
ATOM    920 1Zn4 ZnO     1       3.150   8.660  35.950  1.00  0.00            
ATOM    921 2Zn4 ZnO     1      14.500   8.670  35.850  1.00  0.00            
ATOM    922 3Zn4 ZnO     1      14.610  30.550  35.990  1.00  0.00            
ATOM    923 4Zn4 ZnO     1      25.880  19.790  36.120  1.00  0.00            
ATOM    924 5Zn4 ZnO     1       3.040  30.550  35.830  1.00  0.00            
ATOM    925 6Zn4 ZnO     1       2.930  19.660  36.070  1.00  0.00            
ATOM    926 7Zn4 ZnO     1      14.590  19.570  36.050  1.00  0.00            
ATOM    927 8Zn4 ZnO     1      25.980  30.750  36.000  1.00  0.00            
ATOM    928 0O46 ZnO     1       8.660  12.100  35.900  1.00  0.00            
ATOM    929 1O46 ZnO     1      20.290  12.150  36.010  1.00  0.00            
ATOM    930 2O46 ZnO     1      31.660  12.160  36.080  1.00  0.00            
ATOM    931 3O46 ZnO     1      20.260   1.130  36.100  1.00  0.00            
ATOM    932 4O46 ZnO     1      20.240  22.960  35.900  1.00  0.00            
ATOM    933 5O46 ZnO     1       8.630   1.130  35.910  1.00  0.00            
ATOM    934 6O46 ZnO     1      31.590   1.340  35.960  1.00  0.00            
ATOM    935 7O46 ZnO     1      31.580  23.050  36.000  1.00  0.00            
ATOM    936 8O46 ZnO     1       8.650  23.080  35.960  1.00  0.00            
ATOM    937 9Zn4 ZnO     1      14.680   3.130  35.910  1.00  0.00            
ATOM    938 0Zn4 ZnO     1      25.930   3.190  36.080  1.00  0.00            
ATOM    939 1Zn4 ZnO     1      25.960  14.200  35.960  1.00  0.00            
ATOM    940 2Zn4 ZnO     1       3.180   3.260  35.930  1.00  0.00            
ATOM    941 3Zn4 ZnO     1       2.920  13.980  35.930  1.00  0.00            
ATOM    942 4Zn4 ZnO     1      14.440  24.970  36.020  1.00  0.00            
ATOM    943 5Zn4 ZnO     1      14.450  14.110  35.850  1.00  0.00            
ATOM    944 6Zn4 ZnO     1       3.080  25.110  35.940  1.00  0.00            
ATOM    945 7Zn4 ZnO     1      25.890  25.300  35.920  1.00  0.00            
ATOM    946 9O46 ZnO     1      25.800   6.600  36.070  1.00  0.00            
ATOM    947 0O47 ZnO     1      25.940  17.700  36.100  1.00  0.00            
ATOM    948 1O47 ZnO     1       3.060   6.590  35.980  1.00  0.00            
ATOM    949 2O47 ZnO     1      14.500   6.560  35.930  1.00  0.00            
ATOM    950 3O47 ZnO     1      14.610  28.530  36.140  1.00  0.00            
ATOM    951 4O47 ZnO     1       3.050  28.540  36.000  1.00  0.00            
ATOM    952 5O47 ZnO     1       3.040  17.620  36.020  1.00  0.00            
ATOM    953 6O47 ZnO     1      25.910  28.630  36.050  1.00  0.00            
ATOM    954 7O47 ZnO     1      14.450  17.540  36.050  1.00  0.00            
ATOM    955 8O47 ZnO     1      20.290  28.530  36.000  1.00  0.00            
ATOM    956 9O47 ZnO     1      31.670   6.650  35.980  1.00  0.00            
ATOM    957 0O48 ZnO     1       8.810   6.470  35.870  1.00  0.00            
ATOM    958 1O48 ZnO     1      20.090   6.700  35.960  1.00  0.00            
ATOM    959 2O48 ZnO     1       8.630  17.740  36.040  1.00  0.00            
ATOM    960 3O48 ZnO     1      31.650  17.600  36.080  1.00  0.00            
ATOM    961 4O48 ZnO     1      20.210  17.590  36.030  1.00  0.00            
ATOM    962 5O48 ZnO     1       8.830  28.450  35.970  1.00  0.00            
ATOM    963 6O48 ZnO     1      31.770  28.630  35.870  1.00  0.00            
ATOM    964 8Zn4 ZnO     1      27.840   6.040  36.080  1.00  0.00            
ATOM    965 9Zn4 ZnO     1      27.770  17.030  36.170  1.00  0.00            
ATOM    966 0Zn4 ZnO     1       5.000   5.960  35.920  1.00  0.00            
ATOM    967 1Zn4 ZnO     1      16.440   6.000  36.050  1.00  0.00            
ATOM    968 2Zn4 ZnO     1      16.470  27.790  36.040  1.00  0.00            
ATOM    969 3Zn4 ZnO     1       4.980  27.900  35.930  1.00  0.00            
ATOM    970 4Zn4 ZnO     1      16.400  16.780  36.070  1.00  0.00            
ATOM    971 5Zn4 ZnO     1       4.920  16.870  36.100  1.00  0.00            
ATOM    972 6Zn4 ZnO     1      27.880  27.970  35.910  1.00  0.00            
ATOM    973 7O48 ZnO     1      16.510   3.890  35.960  1.00  0.00            
ATOM    974 8O48 ZnO     1       4.960   3.950  35.970  1.00  0.00            
ATOM    975 9O48 ZnO     1      27.740   3.900  35.940  1.00  0.00            
ATOM    976 0O49 ZnO     1      27.850  14.990  36.110  1.00  0.00            
ATOM    977 1O49 ZnO     1       4.820  14.810  35.980  1.00  0.00            
ATOM    978 2O49 ZnO     1      16.290  14.750  36.020  1.00  0.00            
ATOM    979 3O49 ZnO     1      16.410  25.770  35.980  1.00  0.00            
ATOM    980 4O49 ZnO     1       4.950  25.830  35.830  1.00  0.00            
ATOM    981 5O49 ZnO     1      27.730  26.000  36.060  1.00  0.00            
ATOM    982 7Zn4 ZnO     1      31.620   8.700  35.930  1.00  0.00            
ATOM    983 8Zn4 ZnO     1       8.980   8.510  35.770  1.00  0.00            
ATOM    984 9Zn4 ZnO     1      20.260  30.460  36.040  1.00  0.00            
ATOM    985 0Zn4 ZnO     1      20.160   8.730  36.000  1.00  0.00            
ATOM    986 1Zn4 ZnO     1      31.580  19.730  36.060  1.00  0.00            
ATOM    987 2Zn4 ZnO     1      20.220  19.650  35.950  1.00  0.00            
ATOM    988 3Zn4 ZnO     1       8.760  19.770  35.800  1.00  0.00            
ATOM    989 4Zn4 ZnO     1       8.920  30.460  35.860  1.00  0.00            
ATOM    990 5Zn4 ZnO     1      31.720  30.660  35.900  1.00  0.00            
ATOM    991 6O49 ZnO     1      27.820   9.380  35.960  1.00  0.00            
ATOM    992 7O49 ZnO     1       5.060   9.230  36.060  1.00  0.00            
ATOM    993 8O49 ZnO     1      16.340   9.380  36.000  1.00  0.00            
ATOM    994 9O49 ZnO     1      16.510  31.230  35.940  1.00  0.00            
ATOM    995 0O50 ZnO     1       4.910  31.290  35.820  1.00  0.00            
ATOM    996 1O50 ZnO     1      27.750  20.430  35.990  1.00  0.00            
ATOM    997 2O50 ZnO     1      16.530  20.310  35.900  1.00  0.00            
ATOM    998 3O50 ZnO     1       4.880  20.380  36.050  1.00  0.00            
ATOM    999 4O50 ZnO     1      27.900  31.530  36.040  1.00  0.00            
ATOM   1000 6Zn4 ZnO     1      27.870  11.440  36.010  1.00  0.00            
ATOM   1001 7Zn4 ZnO     1       4.820  11.330  35.910  1.00  0.00            
ATOM   1002 8Zn4 ZnO     1      16.440  11.350  35.990  1.00  0.00            
ATOM   1003 9Zn4 ZnO     1      16.340   0.370  35.860  1.00  0.00            
ATOM   1004 0Zn5 ZnO     1      16.590  22.400  36.010  1.00  0.00            
ATOM   1005 1Zn5 ZnO     1       4.850  22.490  35.930  1.00  0.00            
ATOM   1006 2Zn5 ZnO     1      27.820   0.630  35.870  1.00  0.00            
ATOM   1007 3Zn5 ZnO     1       4.960   0.350  35.920  1.00  0.00            
ATOM   1008 4Zn5 ZnO     1      27.900  22.490  36.020  1.00  0.00            
ATOM   1009 5Zn5 ZnO     1      13.710  11.600  20.740  1.00  0.00            
ATOM   1010 6Zn5 ZnO     1      13.680  22.540  20.730  1.00  0.00            
ATOM   1011 7Zn5 ZnO     1      25.000  22.470  20.930  1.00  0.00            
ATOM   1012 8Zn5 ZnO     1      13.680   0.660  20.760  1.00  0.00            
ATOM   1013 9Zn5 ZnO     1      24.930  11.440  20.880  1.00  0.00            
ATOM   1014 0Zn5 ZnO     1      24.830   0.500  20.840  1.00  0.00            
ATOM   1015 1Zn5 ZnO     1       2.080  22.460  20.980  1.00  0.00            
ATOM   1016 2Zn5 ZnO     1       2.110   0.350  20.910  1.00  0.00            
ATOM   1017 3Zn5 ZnO     1       2.130  11.310  20.930  1.00  0.00            
ATOM   1018 4Zn5 ZnO     1      11.690  14.230  21.040  1.00  0.00            
ATOM   1019 5Zn5 ZnO     1       0.130  14.190  20.850  1.00  0.00            
ATOM   1020 6Zn5 ZnO     1      23.210   3.180  20.780  1.00  0.00            
ATOM   1021 7Zn5 ZnO     1      22.960  25.240  20.930  1.00  0.00            
ATOM   1022 8Zn5 ZnO     1       0.210  25.210  21.000  1.00  0.00            
ATOM   1023 9Zn5 ZnO     1      11.640  25.300  20.890  1.00  0.00            
ATOM   1024 0Zn5 ZnO     1      23.150  14.210  20.960  1.00  0.00            
ATOM   1025 1Zn5 ZnO     1      11.580   3.200  20.680  1.00  0.00            
ATOM   1026 2Zn5 ZnO     1       0.380   3.220  20.950  1.00  0.00            
ATOM   1027 5O50 ZnO     1       0.280  12.130  20.990  1.00  0.00            
ATOM   1028 6O50 ZnO     1      11.700  12.270  20.930  1.00  0.00            
ATOM   1029 7O50 ZnO     1       0.190  23.060  20.830  1.00  0.00            
ATOM   1030 8O50 ZnO     1      11.770  23.200  20.770  1.00  0.00            
ATOM   1031 9O50 ZnO     1      22.910   1.120  20.900  1.00  0.00            
ATOM   1032 0O51 ZnO     1      11.710   1.120  20.770  1.00  0.00            
ATOM   1033 1O51 ZnO     1      23.160  23.260  20.820  1.00  0.00            
ATOM   1034 2O51 ZnO     1      23.050  12.220  20.860  1.00  0.00            
ATOM   1035 3O51 ZnO     1       0.210   1.060  20.900  1.00  0.00            
ATOM   1036 4O51 ZnO     1       6.090  12.090  20.830  1.00  0.00            
ATOM   1037 5O51 ZnO     1      17.490  12.230  20.790  1.00  0.00            
ATOM   1038 6O51 ZnO     1      17.300  23.190  20.950  1.00  0.00            
ATOM   1039 7O51 ZnO     1       5.930  23.100  20.750  1.00  0.00            
ATOM   1040 8O51 ZnO     1      17.370   1.190  20.850  1.00  0.00            
ATOM   1041 9O51 ZnO     1      28.770  12.020  21.040  1.00  0.00            
ATOM   1042 0O52 ZnO     1      28.880  23.070  20.900  1.00  0.00            
ATOM   1043 1O52 ZnO     1      28.880   1.160  20.970  1.00  0.00            
ATOM   1044 2O52 ZnO     1       5.940   1.150  20.720  1.00  0.00            
ATOM   1045 3Zn5 ZnO     1       7.930  11.560  20.780  1.00  0.00            
ATOM   1046 4Zn5 ZnO     1      19.440  11.610  20.790  1.00  0.00            
ATOM   1047 5Zn5 ZnO     1      19.310  22.420  20.880  1.00  0.00            
ATOM   1048 6Zn5 ZnO     1      30.720  11.290  20.980  1.00  0.00            
ATOM   1049 7Zn5 ZnO     1       7.780  22.320  20.820  1.00  0.00            
ATOM   1050 8Zn5 ZnO     1      19.380   0.470  20.970  1.00  0.00            
ATOM   1051 9Zn5 ZnO     1      30.780   0.470  20.990  1.00  0.00            
ATOM   1052 0Zn5 ZnO     1       7.880   0.320  20.660  1.00  0.00            
ATOM   1053 1Zn5 ZnO     1      30.820  22.170  20.890  1.00  0.00            
ATOM   1054 3O52 ZnO     1       2.140   9.310  21.010  1.00  0.00            
ATOM   1055 4O52 ZnO     1      13.680   9.540  20.830  1.00  0.00            
ATOM   1056 5O52 ZnO     1      13.530  20.460  20.980  1.00  0.00            
ATOM   1057 6O52 ZnO     1      13.630  31.390  20.940  1.00  0.00            
ATOM   1058 7O52 ZnO     1       2.090  31.370  20.930  1.00  0.00            
ATOM   1059 8O52 ZnO     1      24.970   9.340  20.710  1.00  0.00            
ATOM   1060 9O52 ZnO     1      25.060  20.390  21.130  1.00  0.00            
ATOM   1061 0O53 ZnO     1      24.910  31.410  20.920  1.00  0.00            
ATOM   1062 1O53 ZnO     1       2.150  20.460  20.940  1.00  0.00            
ATOM   1063 2O53 ZnO     1      25.010   4.020  20.760  1.00  0.00            
ATOM   1064 3O53 ZnO     1      13.580  14.980  20.920  1.00  0.00            
ATOM   1065 4O53 ZnO     1       2.150  14.950  20.840  1.00  0.00            
ATOM   1066 5O53 ZnO     1      13.640   3.970  20.780  1.00  0.00            
ATOM   1067 6O53 ZnO     1      13.530  26.030  20.830  1.00  0.00            
ATOM   1068 7O53 ZnO     1       2.170  25.920  20.970  1.00  0.00            
ATOM   1069 8O53 ZnO     1      25.030  14.960  21.070  1.00  0.00            
ATOM   1070 9O53 ZnO     1      24.870  25.880  21.070  1.00  0.00            
ATOM   1071 0O54 ZnO     1       2.300   3.880  20.940  1.00  0.00            
ATOM   1072 2Zn5 ZnO     1      17.490   8.730  20.810  1.00  0.00            
ATOM   1073 3Zn5 ZnO     1      17.550  30.500  21.030  1.00  0.00            
ATOM   1074 4Zn5 ZnO     1      17.470  19.670  21.110  1.00  0.00            
ATOM   1075 5Zn5 ZnO     1       5.990  30.510  20.790  1.00  0.00            
ATOM   1076 6Zn5 ZnO     1      28.830   8.640  20.910  1.00  0.00            
ATOM   1077 7Zn5 ZnO     1      28.900  30.750  21.130  1.00  0.00            
ATOM   1078 8Zn5 ZnO     1      28.720  19.570  21.110  1.00  0.00            
ATOM   1079 9Zn5 ZnO     1       6.100   8.540  20.860  1.00  0.00            
ATOM   1080 0Zn5 ZnO     1       6.000  19.690  20.950  1.00  0.00            
ATOM   1081 1Zn5 ZnO     1      24.990   6.010  20.830  1.00  0.00            
ATOM   1082 2Zn5 ZnO     1      13.550  17.080  20.900  1.00  0.00            
ATOM   1083 3Zn5 ZnO     1       2.050  27.920  21.070  1.00  0.00            
ATOM   1084 4Zn5 ZnO     1      13.610   6.110  20.870  1.00  0.00            
ATOM   1085 5Zn5 ZnO     1      13.580  28.110  20.970  1.00  0.00            
ATOM   1086 6Zn5 ZnO     1      24.990  27.900  21.100  1.00  0.00            
ATOM   1087 7Zn5 ZnO     1      25.140  17.060  21.190  1.00  0.00            
ATOM   1088 8Zn5 ZnO     1       2.180  17.030  20.890  1.00  0.00            
ATOM   1089 9Zn5 ZnO     1       2.290   5.910  20.930  1.00  0.00            
ATOM   1090 1O54 ZnO     1       7.900  14.950  20.960  1.00  0.00            
ATOM   1091 2O54 ZnO     1      19.310   3.790  20.950  1.00  0.00            
ATOM   1092 3O54 ZnO     1       7.850  25.810  20.800  1.00  0.00            
ATOM   1093 4O54 ZnO     1      19.360  14.800  20.990  1.00  0.00            
ATOM   1094 5O54 ZnO     1      19.420  25.770  20.920  1.00  0.00            
ATOM   1095 6O54 ZnO     1      30.690  25.850  20.980  1.00  0.00            
ATOM   1096 7O54 ZnO     1      30.830   3.960  20.930  1.00  0.00            
ATOM   1097 8O54 ZnO     1       7.960   3.840  20.940  1.00  0.00            
ATOM   1098 9O54 ZnO     1      30.730  14.800  20.900  1.00  0.00            
ATOM   1099 0O55 ZnO     1       7.960   9.530  20.840  1.00  0.00            
ATOM   1100 1O55 ZnO     1      19.360   9.390  20.800  1.00  0.00            
ATOM   1101 2O55 ZnO     1      19.470  20.360  20.860  1.00  0.00            
ATOM   1102 3O55 ZnO     1      30.800   9.330  20.850  1.00  0.00            
ATOM   1103 4O55 ZnO     1      19.390  31.410  21.010  1.00  0.00            
ATOM   1104 5O55 ZnO     1       7.880  31.300  20.520  1.00  0.00            
ATOM   1105 6O55 ZnO     1       7.980  20.210  20.940  1.00  0.00            
ATOM   1106 7O55 ZnO     1      30.770  20.080  21.000  1.00  0.00            
ATOM   1107 8O55 ZnO     1      30.850  31.360  21.020  1.00  0.00            
ATOM   1108 9O55 ZnO     1      28.870   6.580  20.960  1.00  0.00            
ATOM   1109 0O56 ZnO     1      17.320   6.640  20.760  1.00  0.00            
ATOM   1110 1O56 ZnO     1      17.420  28.440  21.040  1.00  0.00            
ATOM   1111 2O56 ZnO     1       6.020  28.400  21.010  1.00  0.00            
ATOM   1112 3O56 ZnO     1      17.580  17.580  21.040  1.00  0.00            
ATOM   1113 4O56 ZnO     1      28.660  17.490  20.970  1.00  0.00            
ATOM   1114 5O56 ZnO     1      28.870  28.720  21.070  1.00  0.00            
ATOM   1115 6O56 ZnO     1       5.780  17.640  20.990  1.00  0.00            
ATOM   1116 7O56 ZnO     1       6.110   6.550  20.860  1.00  0.00            
ATOM   1117 8O56 ZnO     1      11.640  17.630  21.000  1.00  0.00            
ATOM   1118 9O56 ZnO     1       0.120  28.710  21.090  1.00  0.00            
ATOM   1119 0O57 ZnO     1      23.110   6.670  20.750  1.00  0.00            
ATOM   1120 1O57 ZnO     1      11.640  28.710  20.860  1.00  0.00            
ATOM   1121 2O57 ZnO     1      23.120  28.580  21.060  1.00  0.00            
ATOM   1122 3O57 ZnO     1      23.280  17.550  21.060  1.00  0.00            
ATOM   1123 4O57 ZnO     1      11.710   6.770  20.840  1.00  0.00            
ATOM   1124 5O57 ZnO     1       0.180  17.760  20.980  1.00  0.00            
ATOM   1125 6O57 ZnO     1       0.340   6.560  20.970  1.00  0.00            
ATOM   1126 0Zn5 ZnO     1       6.050  14.030  20.930  1.00  0.00            
ATOM   1127 1Zn5 ZnO     1      28.970   3.180  20.950  1.00  0.00            
ATOM   1128 2Zn5 ZnO     1       5.980  25.130  20.890  1.00  0.00            
ATOM   1129 3Zn5 ZnO     1      17.420  14.240  21.120  1.00  0.00            
ATOM   1130 4Zn5 ZnO     1      17.330   3.300  20.890  1.00  0.00            
ATOM   1131 5Zn5 ZnO     1      17.480  25.160  20.960  1.00  0.00            
ATOM   1132 6Zn5 ZnO     1      28.900  14.110  20.970  1.00  0.00            
ATOM   1133 7Zn5 ZnO     1      28.810  25.130  20.890  1.00  0.00            
ATOM   1134 8Zn5 ZnO     1       6.050   3.140  20.910  1.00  0.00            
ATOM   1135 9Zn5 ZnO     1       0.230  30.760  20.880  1.00  0.00            
ATOM   1136 0Zn5 ZnO     1      11.750   8.890  20.940  1.00  0.00            
ATOM   1137 1Zn5 ZnO     1      11.680  19.670  21.010  1.00  0.00            
ATOM   1138 2Zn5 ZnO     1      11.730  30.730  20.930  1.00  0.00            
ATOM   1139 3Zn5 ZnO     1      23.070  30.550  21.020  1.00  0.00            
ATOM   1140 4Zn5 ZnO     1      23.080   8.770  20.900  1.00  0.00            
ATOM   1141 5Zn5 ZnO     1      23.130  19.670  20.900  1.00  0.00            
ATOM   1142 6Zn5 ZnO     1       0.280   8.610  21.150  1.00  0.00            
ATOM   1143 7Zn5 ZnO     1       0.290  19.850  21.000  1.00  0.00            
ATOM   1144 8Zn5 ZnO     1       7.730  16.900  20.990  1.00  0.00            
ATOM   1145 9Zn5 ZnO     1      19.430  27.820  21.180  1.00  0.00            
ATOM   1146 0Zn5 ZnO     1      19.220   5.900  20.820  1.00  0.00            
ATOM   1147 1Zn5 ZnO     1      19.450  16.710  20.890  1.00  0.00            
ATOM   1148 2Zn5 ZnO     1       7.940  27.950  20.790  1.00  0.00            
ATOM   1149 3Zn5 ZnO     1      30.790   5.950  21.080  1.00  0.00            
ATOM   1150 4Zn5 ZnO     1      30.680  16.880  20.930  1.00  0.00            
ATOM   1151 5Zn5 ZnO     1      30.690  27.830  21.250  1.00  0.00            
ATOM   1152 6Zn5 ZnO     1       7.940   5.840  20.930  1.00  0.00            
ATOM   1153 7O57 ZnO     1       0.050  12.030  34.240  1.00  0.00            
ATOM   1154 8O57 ZnO     1      23.090  12.070  34.290  1.00  0.00            
ATOM   1155 9O57 ZnO     1      11.590  12.130  34.200  1.00  0.00            
ATOM   1156 0O58 ZnO     1      11.730   1.130  34.230  1.00  0.00            
ATOM   1157 1O58 ZnO     1       0.090  23.060  34.340  1.00  0.00            
ATOM   1158 2O58 ZnO     1       0.250   1.150  34.060  1.00  0.00            
ATOM   1159 3O58 ZnO     1      23.070  22.970  34.350  1.00  0.00            
ATOM   1160 4O58 ZnO     1      23.050   1.260  34.390  1.00  0.00            
ATOM   1161 5O58 ZnO     1      11.690  23.000  34.290  1.00  0.00            
ATOM   1162 7Zn5 ZnO     1       0.270   3.220  34.270  1.00  0.00            
ATOM   1163 8Zn5 ZnO     1       0.190  14.050  34.160  1.00  0.00            
ATOM   1164 9Zn5 ZnO     1      11.780   3.160  34.200  1.00  0.00            
ATOM   1165 0Zn5 ZnO     1      22.990   3.300  34.310  1.00  0.00            
ATOM   1166 1Zn5 ZnO     1      23.070  14.130  34.410  1.00  0.00            
ATOM   1167 2Zn5 ZnO     1      11.640  14.050  34.300  1.00  0.00            
ATOM   1168 3Zn5 ZnO     1       0.160  25.080  34.260  1.00  0.00            
ATOM   1169 4Zn5 ZnO     1      11.740  25.140  34.490  1.00  0.00            
ATOM   1170 5Zn5 ZnO     1      23.000  25.090  34.350  1.00  0.00            
ATOM   1171 6Zn5 ZnO     1       2.080  11.340  34.320  1.00  0.00            
ATOM   1172 7Zn5 ZnO     1      24.980  11.360  34.480  1.00  0.00            
ATOM   1173 8Zn5 ZnO     1      13.470  11.290  34.190  1.00  0.00            
ATOM   1174 9Zn5 ZnO     1      13.600  22.330  34.480  1.00  0.00            
ATOM   1175 0Zn5 ZnO     1       2.230   0.520  34.030  1.00  0.00            
ATOM   1176 1Zn5 ZnO     1       2.080  22.430  34.140  1.00  0.00            
ATOM   1177 2Zn5 ZnO     1      13.690   0.350  34.120  1.00  0.00            
ATOM   1178 3Zn5 ZnO     1      24.940   0.520  34.270  1.00  0.00            
ATOM   1179 4Zn5 ZnO     1      25.020  22.340  34.130  1.00  0.00            
ATOM   1180 6O58 ZnO     1       0.150   6.600  34.230  1.00  0.00            
ATOM   1181 7O58 ZnO     1      22.970   6.580  34.300  1.00  0.00            
ATOM   1182 8O58 ZnO     1      11.680   6.550  34.120  1.00  0.00            
ATOM   1183 9O58 ZnO     1      23.020  17.660  34.300  1.00  0.00            
ATOM   1184 0O59 ZnO     1      11.770  28.540  34.350  1.00  0.00            
ATOM   1185 1O59 ZnO     1      23.180  28.700  34.350  1.00  0.00            
ATOM   1186 2O59 ZnO     1       0.390  28.730  34.240  1.00  0.00            
ATOM   1187 3O59 ZnO     1       0.370  17.640  34.350  1.00  0.00            
ATOM   1188 4O59 ZnO     1      11.740  17.590  34.340  1.00  0.00            
ATOM   1189 5Zn5 ZnO     1       0.170   8.620  34.310  1.00  0.00            
ATOM   1190 6Zn5 ZnO     1      23.110   8.680  34.210  1.00  0.00            
ATOM   1191 7Zn5 ZnO     1      11.680   8.570  34.020  1.00  0.00            
ATOM   1192 8Zn5 ZnO     1       0.320  30.790  34.150  1.00  0.00            
ATOM   1193 9Zn5 ZnO     1      22.980  19.660  34.260  1.00  0.00            
ATOM   1194 0Zn6 ZnO     1       0.140  19.680  34.380  1.00  0.00            
ATOM   1195 1Zn6 ZnO     1      11.780  30.580  34.200  1.00  0.00            
ATOM   1196 2Zn6 ZnO     1      11.740  19.640  34.370  1.00  0.00            
ATOM   1197 3Zn6 ZnO     1      23.050  30.710  34.380  1.00  0.00            
ATOM   1198 5O59 ZnO     1      13.690   3.770  34.150  1.00  0.00            
ATOM   1199 6O59 ZnO     1      24.940   3.950  34.320  1.00  0.00            
ATOM   1200 7O59 ZnO     1       2.160   3.950  34.220  1.00  0.00            
ATOM   1201 8O59 ZnO     1      24.900  14.950  34.350  1.00  0.00            
ATOM   1202 9O59 ZnO     1      13.600  14.710  34.130  1.00  0.00            
ATOM   1203 0O60 ZnO     1       2.100  14.800  34.280  1.00  0.00            
ATOM   1204 1O60 ZnO     1      13.630  25.890  34.360  1.00  0.00            
ATOM   1205 2O60 ZnO     1       2.090  25.760  34.190  1.00  0.00            
ATOM   1206 3O60 ZnO     1      24.880  25.780  34.330  1.00  0.00            
ATOM   1207 4O60 ZnO     1      24.990   9.330  34.410  1.00  0.00            
ATOM   1208 5O60 ZnO     1       2.150   9.200  34.350  1.00  0.00            
ATOM   1209 6O60 ZnO     1      13.700   9.240  34.190  1.00  0.00            
ATOM   1210 7O60 ZnO     1      13.770  31.250  34.330  1.00  0.00            
ATOM   1211 8O60 ZnO     1       2.250  31.430  34.130  1.00  0.00            
ATOM   1212 9O60 ZnO     1      24.950  20.290  34.360  1.00  0.00            
ATOM   1213 0O61 ZnO     1       2.150  20.320  34.320  1.00  0.00            
ATOM   1214 1O61 ZnO     1      13.680  20.220  34.390  1.00  0.00            
ATOM   1215 2O61 ZnO     1      24.920  31.420  34.320  1.00  0.00            
ATOM   1216 4Zn6 ZnO     1      24.990   5.980  34.340  1.00  0.00            
ATOM   1217 5Zn6 ZnO     1      13.610   5.810  34.270  1.00  0.00            
ATOM   1218 6Zn6 ZnO     1       2.090   5.900  34.240  1.00  0.00            
ATOM   1219 7Zn6 ZnO     1      25.000  16.980  34.470  1.00  0.00            
ATOM   1220 8Zn6 ZnO     1      13.760  27.900  34.380  1.00  0.00            
ATOM   1221 9Zn6 ZnO     1       2.280  16.820  34.270  1.00  0.00            
ATOM   1222 0Zn6 ZnO     1      13.590  16.650  34.430  1.00  0.00            
ATOM   1223 1Zn6 ZnO     1       2.110  27.780  34.280  1.00  0.00            
ATOM   1224 2Zn6 ZnO     1      24.980  27.860  34.350  1.00  0.00            
ATOM   1225 3O61 ZnO     1      19.330   3.800  34.330  1.00  0.00            
ATOM   1226 4O61 ZnO     1       8.010   3.870  34.260  1.00  0.00            
ATOM   1227 5O61 ZnO     1      30.590   4.080  34.220  1.00  0.00            
ATOM   1228 6O61 ZnO     1      30.710  14.790  34.410  1.00  0.00            
ATOM   1229 7O61 ZnO     1       7.940  14.900  34.450  1.00  0.00            
ATOM   1230 8O61 ZnO     1      19.330  14.890  34.330  1.00  0.00            
ATOM   1231 9O61 ZnO     1      19.260  25.680  34.360  1.00  0.00            
ATOM   1232 0O62 ZnO     1       7.810  25.780  34.250  1.00  0.00            
ATOM   1233 1O62 ZnO     1      30.720  25.810  34.200  1.00  0.00            
ATOM   1234 3Zn6 ZnO     1      30.630  16.890  34.510  1.00  0.00            
ATOM   1235 4Zn6 ZnO     1      19.310   5.860  34.310  1.00  0.00            
ATOM   1236 5Zn6 ZnO     1      30.640   6.090  34.370  1.00  0.00            
ATOM   1237 6Zn6 ZnO     1       7.880   5.900  34.210  1.00  0.00            
ATOM   1238 7Zn6 ZnO     1      19.470  27.710  34.370  1.00  0.00            
ATOM   1239 8Zn6 ZnO     1      19.390  17.010  34.360  1.00  0.00            
ATOM   1240 9Zn6 ZnO     1       7.860  16.870  34.440  1.00  0.00            
ATOM   1241 0Zn6 ZnO     1       7.800  27.830  34.380  1.00  0.00            
ATOM   1242 1Zn6 ZnO     1      30.710  27.920  34.250  1.00  0.00            
ATOM   1243 2Zn6 ZnO     1       7.840  11.270  34.130  1.00  0.00            
ATOM   1244 3Zn6 ZnO     1      19.310  11.450  34.360  1.00  0.00            
ATOM   1245 4Zn6 ZnO     1      30.790  11.430  34.360  1.00  0.00            
ATOM   1246 5Zn6 ZnO     1      19.230  22.320  34.240  1.00  0.00            
ATOM   1247 6Zn6 ZnO     1      19.220   0.450  34.440  1.00  0.00            
ATOM   1248 7Zn6 ZnO     1       7.750  22.330  34.270  1.00  0.00            
ATOM   1249 8Zn6 ZnO     1      30.750  22.540  34.200  1.00  0.00            
ATOM   1250 9Zn6 ZnO     1       8.010   0.330  34.130  1.00  0.00            
ATOM   1251 0Zn6 ZnO     1      30.640   0.460  34.280  1.00  0.00            
ATOM   1252 1Zn6 ZnO     1      28.770   3.430  34.200  1.00  0.00            
ATOM   1253 2Zn6 ZnO     1       5.980   3.100  34.390  1.00  0.00            
ATOM   1254 3Zn6 ZnO     1      28.860  14.170  34.630  1.00  0.00            
ATOM   1255 4Zn6 ZnO     1       6.010  14.160  34.410  1.00  0.00            
ATOM   1256 5Zn6 ZnO     1      17.420  14.170  34.380  1.00  0.00            
ATOM   1257 6Zn6 ZnO     1      17.430   3.190  34.250  1.00  0.00            
ATOM   1258 7Zn6 ZnO     1      17.320  25.030  34.310  1.00  0.00            
ATOM   1259 8Zn6 ZnO     1       5.840  25.230  34.090  1.00  0.00            
ATOM   1260 9Zn6 ZnO     1      28.890  25.270  34.460  1.00  0.00            
ATOM   1261 2O62 ZnO     1      28.720   6.710  34.270  1.00  0.00            
ATOM   1262 3O62 ZnO     1       6.070   6.760  34.380  1.00  0.00            
ATOM   1263 4O62 ZnO     1      28.820  17.800  34.470  1.00  0.00            
ATOM   1264 5O62 ZnO     1      17.570  28.380  34.460  1.00  0.00            
ATOM   1265 6O62 ZnO     1      17.330   6.580  34.280  1.00  0.00            
ATOM   1266 7O62 ZnO     1      17.350  17.490  34.360  1.00  0.00            
ATOM   1267 8O62 ZnO     1      28.650  28.650  34.290  1.00  0.00            
ATOM   1268 9O62 ZnO     1       5.870  17.590  34.400  1.00  0.00            
ATOM   1269 0O63 ZnO     1       5.810  28.590  34.310  1.00  0.00            
ATOM   1270 1O63 ZnO     1       8.000   9.280  34.080  1.00  0.00            
ATOM   1271 2O63 ZnO     1      19.280   9.490  34.380  1.00  0.00            
ATOM   1272 3O63 ZnO     1      30.690   9.420  34.250  1.00  0.00            
ATOM   1273 4O63 ZnO     1      19.320  20.280  34.300  1.00  0.00            
ATOM   1274 5O63 ZnO     1      19.310  31.270  34.320  1.00  0.00            
ATOM   1275 6O63 ZnO     1       7.990  31.390  34.400  1.00  0.00            
ATOM   1276 7O63 ZnO     1      30.750  20.420  34.340  1.00  0.00            
ATOM   1277 8O63 ZnO     1      30.670  31.350  34.340  1.00  0.00            
ATOM   1278 9O63 ZnO     1       7.690  20.390  34.210  1.00  0.00            
ATOM   1279 0Zn6 ZnO     1      28.680   8.820  34.280  1.00  0.00            
ATOM   1280 1Zn6 ZnO     1       6.140   8.690  34.290  1.00  0.00            
ATOM   1281 2Zn6 ZnO     1      17.320   8.700  34.350  1.00  0.00            
ATOM   1282 3Zn6 ZnO     1      17.520  30.500  34.320  1.00  0.00            
ATOM   1283 4Zn6 ZnO     1       6.080  30.540  34.360  1.00  0.00            
ATOM   1284 5Zn6 ZnO     1      28.770  19.770  34.300  1.00  0.00            
ATOM   1285 6Zn6 ZnO     1      17.400  19.510  34.180  1.00  0.00            
ATOM   1286 7Zn6 ZnO     1       5.700  19.660  34.230  1.00  0.00            
ATOM   1287 8Zn6 ZnO     1      28.730  30.730  34.330  1.00  0.00            
ATOM   1288 0O64 ZnO     1       5.930  12.110  34.280  1.00  0.00            
ATOM   1289 1O64 ZnO     1      28.780  12.070  34.340  1.00  0.00            
ATOM   1290 2O64 ZnO     1      17.330  12.060  34.370  1.00  0.00            
ATOM   1291 3O64 ZnO     1      17.330  22.980  34.260  1.00  0.00            
ATOM   1292 4O64 ZnO     1       6.030   1.130  34.190  1.00  0.00            
ATOM   1293 5O64 ZnO     1      17.380   1.150  34.310  1.00  0.00            
ATOM   1294 6O64 ZnO     1      28.820   1.280  34.190  1.00  0.00            
ATOM   1295 7O64 ZnO     1      28.770  23.200  34.460  1.00  0.00            
ATOM   1296 8O64 ZnO     1       5.840  23.150  34.240  1.00  0.00            
ATOM   1297 9O64 ZnO     1      14.630  12.220  22.460  1.00  0.00            
ATOM   1298 0O65 ZnO     1       3.250  12.090  22.440  1.00  0.00            
ATOM   1299 1O65 ZnO     1      14.550  23.200  22.520  1.00  0.00            
ATOM   1300 2O65 ZnO     1       3.160  23.120  22.470  1.00  0.00            
ATOM   1301 3O65 ZnO     1      25.960  23.170  22.550  1.00  0.00            
ATOM   1302 4O65 ZnO     1      14.510   1.310  22.530  1.00  0.00            
ATOM   1303 5O65 ZnO     1      25.850   1.160  22.580  1.00  0.00            
ATOM   1304 6O65 ZnO     1      25.820  12.080  22.560  1.00  0.00            
ATOM   1305 7O65 ZnO     1       3.220   1.140  22.570  1.00  0.00            
ATOM   1306 9Zn6 ZnO     1       5.160  11.380  22.500  1.00  0.00            
ATOM   1307 0Zn6 ZnO     1      16.540  11.530  22.560  1.00  0.00            
ATOM   1308 1Zn6 ZnO     1      16.480  22.430  22.590  1.00  0.00            
ATOM   1309 2Zn6 ZnO     1       5.110  22.500  22.550  1.00  0.00            
ATOM   1310 3Zn6 ZnO     1      16.380   0.510  22.650  1.00  0.00            
ATOM   1311 4Zn6 ZnO     1      27.770   0.570  22.500  1.00  0.00            
ATOM   1312 5Zn6 ZnO     1      27.630  11.280  22.600  1.00  0.00            
ATOM   1313 6Zn6 ZnO     1      27.880  22.460  22.480  1.00  0.00            
ATOM   1314 7Zn6 ZnO     1       5.180   0.430  22.540  1.00  0.00            
ATOM   1315 8O65 ZnO     1      16.570   9.480  22.570  1.00  0.00            
ATOM   1316 9O65 ZnO     1       5.030   9.340  22.400  1.00  0.00            
ATOM   1317 0O66 ZnO     1      16.550  20.340  22.750  1.00  0.00            
ATOM   1318 1O66 ZnO     1      16.490  31.320  22.780  1.00  0.00            
ATOM   1319 2O66 ZnO     1       5.170  31.400  22.550  1.00  0.00            
ATOM   1320 3O66 ZnO     1      27.730   9.260  22.590  1.00  0.00            
ATOM   1321 4O66 ZnO     1      27.790  31.410  22.610  1.00  0.00            
ATOM   1322 5O66 ZnO     1      27.890  20.370  22.820  1.00  0.00            
ATOM   1323 6O66 ZnO     1       5.200  20.470  22.650  1.00  0.00            
ATOM   1324 8Zn6 ZnO     1      14.600   8.810  22.490  1.00  0.00            
ATOM   1325 9Zn6 ZnO     1      14.660  19.810  22.540  1.00  0.00            
ATOM   1326 0Zn6 ZnO     1      14.540  30.790  22.510  1.00  0.00            
ATOM   1327 1Zn6 ZnO     1       3.080  30.660  22.530  1.00  0.00            
ATOM   1328 2Zn6 ZnO     1      25.870   8.610  22.500  1.00  0.00            
ATOM   1329 3Zn6 ZnO     1      25.870  30.650  22.590  1.00  0.00            
ATOM   1330 4Zn6 ZnO     1      25.920  19.640  22.810  1.00  0.00            
ATOM   1331 5Zn6 ZnO     1       3.250  19.720  22.650  1.00  0.00            
ATOM   1332 6Zn6 ZnO     1       3.140   8.610  22.580  1.00  0.00            
ATOM   1333 7O66 ZnO     1       8.950  12.270  22.420  1.00  0.00            
ATOM   1334 8O66 ZnO     1      20.340  12.170  22.600  1.00  0.00            
ATOM   1335 9O66 ZnO     1      20.340  23.130  22.540  1.00  0.00            
ATOM   1336 0O67 ZnO     1       8.650  23.120  22.510  1.00  0.00            
ATOM   1337 1O67 ZnO     1      31.730  12.210  22.600  1.00  0.00            
ATOM   1338 2O67 ZnO     1      20.280   1.130  22.600  1.00  0.00            
ATOM   1339 3O67 ZnO     1       8.800   1.120  22.340  1.00  0.00            
ATOM   1340 4O67 ZnO     1      31.690  22.930  22.580  1.00  0.00            
ATOM   1341 5O67 ZnO     1      31.690   1.240  22.610  1.00  0.00            
ATOM   1342 7Zn6 ZnO     1      10.790  11.540  22.560  1.00  0.00            
ATOM   1343 8Zn6 ZnO     1      22.200  11.490  22.450  1.00  0.00            
ATOM   1344 9Zn6 ZnO     1      10.670  22.540  22.440  1.00  0.00            
ATOM   1345 0Zn6 ZnO     1      33.550  22.330  22.480  1.00  0.00            
ATOM   1346 1Zn6 ZnO     1      22.290  22.460  22.530  1.00  0.00            
ATOM   1347 2Zn6 ZnO     1      22.190   0.290  22.640  1.00  0.00            
ATOM   1348 3Zn6 ZnO     1      33.610   0.520  22.630  1.00  0.00            
ATOM   1349 4Zn6 ZnO     1      10.760   0.430  22.370  1.00  0.00            
ATOM   1350 5Zn6 ZnO     1      33.700  11.440  22.670  1.00  0.00            
ATOM   1351 6Zn6 ZnO     1       3.170  14.140  22.360  1.00  0.00            
ATOM   1352 7Zn6 ZnO     1      25.900   3.170  22.450  1.00  0.00            
ATOM   1353 8Zn6 ZnO     1      14.350  14.350  22.650  1.00  0.00            
ATOM   1354 9Zn6 ZnO     1      14.440   3.310  22.540  1.00  0.00            
ATOM   1355 0Zn6 ZnO     1      14.480  25.220  22.410  1.00  0.00            
ATOM   1356 1Zn6 ZnO     1       3.160  25.210  22.550  1.00  0.00            
ATOM   1357 2Zn6 ZnO     1      25.940  14.130  22.730  1.00  0.00            
ATOM   1358 3Zn6 ZnO     1      25.980  25.250  22.740  1.00  0.00            
ATOM   1359 4Zn6 ZnO     1       3.290   3.220  22.720  1.00  0.00            
ATOM   1360 6O67 ZnO     1      10.810  14.930  22.650  1.00  0.00            
ATOM   1361 7O67 ZnO     1      10.770  25.960  22.540  1.00  0.00            
ATOM   1362 8O67 ZnO     1      22.150  25.890  22.700  1.00  0.00            
ATOM   1363 9O67 ZnO     1      22.270   3.760  22.500  1.00  0.00            
ATOM   1364 0O68 ZnO     1      33.560  25.890  22.620  1.00  0.00            
ATOM   1365 1O68 ZnO     1      22.180  14.840  22.700  1.00  0.00            
ATOM   1366 2O68 ZnO     1      10.720   3.980  22.450  1.00  0.00            
ATOM   1367 3O68 ZnO     1      33.660   3.890  22.640  1.00  0.00            
ATOM   1368 4O68 ZnO     1      33.510  14.930  22.510  1.00  0.00            
ATOM   1369 5O68 ZnO     1      25.950   6.490  22.580  1.00  0.00            
ATOM   1370 6O68 ZnO     1      14.560   6.760  22.600  1.00  0.00            
ATOM   1371 7O68 ZnO     1      14.640  17.740  22.510  1.00  0.00            
ATOM   1372 8O68 ZnO     1       3.140  28.630  22.740  1.00  0.00            
ATOM   1373 9O68 ZnO     1      14.470  28.760  22.570  1.00  0.00            
ATOM   1374 0O69 ZnO     1      25.870  28.720  22.630  1.00  0.00            
ATOM   1375 1O69 ZnO     1      26.120  17.680  22.830  1.00  0.00            
ATOM   1376 2O69 ZnO     1       3.050  17.670  22.560  1.00  0.00            
ATOM   1377 3O69 ZnO     1       3.220   6.560  22.560  1.00  0.00            
ATOM   1378 5Zn6 ZnO     1       8.910  14.250  22.510  1.00  0.00            
ATOM   1379 6Zn6 ZnO     1      20.310  14.150  22.720  1.00  0.00            
ATOM   1380 7Zn6 ZnO     1      20.220  25.180  22.620  1.00  0.00            
ATOM   1381 8Zn6 ZnO     1      31.620  14.310  22.690  1.00  0.00            
ATOM   1382 9Zn6 ZnO     1      20.320   3.140  22.610  1.00  0.00            
ATOM   1383 0Zn6 ZnO     1       8.840  25.190  22.430  1.00  0.00            
ATOM   1384 1Zn6 ZnO     1      31.640  25.090  22.610  1.00  0.00            
ATOM   1385 2Zn6 ZnO     1       8.910   3.250  22.630  1.00  0.00            
ATOM   1386 3Zn6 ZnO     1      31.670   3.290  22.750  1.00  0.00            
ATOM   1387 4Zn6 ZnO     1      27.830   5.750  22.600  1.00  0.00            
ATOM   1388 5Zn6 ZnO     1      16.510   5.930  22.580  1.00  0.00            
ATOM   1389 6Zn6 ZnO     1      16.340  27.820  22.740  1.00  0.00            
ATOM   1390 7Zn6 ZnO     1       5.090  27.820  22.640  1.00  0.00            
ATOM   1391 8Zn6 ZnO     1      16.510  16.960  22.630  1.00  0.00            
ATOM   1392 9Zn6 ZnO     1      27.830  28.050  22.600  1.00  0.00            
ATOM   1393 0Zn7 ZnO     1      27.910  16.830  22.730  1.00  0.00            
ATOM   1394 1Zn7 ZnO     1       4.950  16.860  22.680  1.00  0.00            
ATOM   1395 2Zn7 ZnO     1       5.100   5.850  22.420  1.00  0.00            
ATOM   1396 3Zn7 ZnO     1      10.680  17.000  22.640  1.00  0.00            
ATOM   1397 4Zn7 ZnO     1      22.210   5.770  22.380  1.00  0.00            
ATOM   1398 5Zn7 ZnO     1      10.630  28.050  22.590  1.00  0.00            
ATOM   1399 6Zn7 ZnO     1      33.570  27.950  22.750  1.00  0.00            
ATOM   1400 7Zn7 ZnO     1      22.040  27.880  22.660  1.00  0.00            
ATOM   1401 8Zn7 ZnO     1      22.250  16.920  22.580  1.00  0.00            
ATOM   1402 9Zn7 ZnO     1      33.600   6.000  22.610  1.00  0.00            
ATOM   1403 0Zn7 ZnO     1      10.710   6.130  22.500  1.00  0.00            
ATOM   1404 1Zn7 ZnO     1      33.600  16.880  22.520  1.00  0.00            
ATOM   1405 4O69 ZnO     1       5.090  14.780  22.600  1.00  0.00            
ATOM   1406 5O69 ZnO     1      27.780   3.650  22.550  1.00  0.00            
ATOM   1407 6O69 ZnO     1      16.400   4.040  22.530  1.00  0.00            
ATOM   1408 7O69 ZnO     1      16.350  14.960  22.820  1.00  0.00            
ATOM   1409 8O69 ZnO     1      16.400  25.800  22.610  1.00  0.00            
ATOM   1410 9O69 ZnO     1       5.060  25.780  22.500  1.00  0.00            
ATOM   1411 0O70 ZnO     1      27.960  14.770  22.620  1.00  0.00            
ATOM   1412 1O70 ZnO     1      27.900  25.930  22.520  1.00  0.00            
ATOM   1413 2O70 ZnO     1       5.240   3.870  22.610  1.00  0.00            
ATOM   1414 2Zn7 ZnO     1      20.300   8.610  22.480  1.00  0.00            
ATOM   1415 3Zn7 ZnO     1       8.800  30.740  22.380  1.00  0.00            
ATOM   1416 4Zn7 ZnO     1      20.170  30.680  22.630  1.00  0.00            
ATOM   1417 5Zn7 ZnO     1      20.400  19.690  22.670  1.00  0.00            
ATOM   1418 6Zn7 ZnO     1       8.880  19.570  22.640  1.00  0.00            
ATOM   1419 7Zn7 ZnO     1      31.650   8.650  22.570  1.00  0.00            
ATOM   1420 8Zn7 ZnO     1      31.620  30.750  22.670  1.00  0.00            
ATOM   1421 9Zn7 ZnO     1      31.670  19.460  22.760  1.00  0.00            
ATOM   1422 0Zn7 ZnO     1       8.960   8.710  22.520  1.00  0.00            
ATOM   1423 3O70 ZnO     1      33.600  31.490  22.500  1.00  0.00            
ATOM   1424 4O70 ZnO     1      22.130  31.230  22.770  1.00  0.00            
ATOM   1425 5O70 ZnO     1      10.690  20.530  22.650  1.00  0.00            
ATOM   1426 6O70 ZnO     1      22.110   9.490  22.490  1.00  0.00            
ATOM   1427 7O70 ZnO     1      22.290  20.380  22.580  1.00  0.00            
ATOM   1428 8O70 ZnO     1      10.720  31.350  22.620  1.00  0.00            
ATOM   1429 9O70 ZnO     1      33.600  20.350  22.700  1.00  0.00            
ATOM   1430 0O71 ZnO     1      10.750   9.510  22.580  1.00  0.00            
ATOM   1431 1O71 ZnO     1      33.500   9.350  22.760  1.00  0.00            
ATOM   1432 2O71 ZnO     1      20.340   6.540  22.460  1.00  0.00            
ATOM   1433 3O71 ZnO     1      20.190  28.810  22.850  1.00  0.00            
ATOM   1434 4O71 ZnO     1       8.750  28.750  22.470  1.00  0.00            
ATOM   1435 5O71 ZnO     1      20.320  17.550  22.660  1.00  0.00            
ATOM   1436 6O71 ZnO     1       8.780  17.590  22.630  1.00  0.00            
ATOM   1437 7O71 ZnO     1      31.680  28.640  22.870  1.00  0.00            
ATOM   1438 8O71 ZnO     1      31.680   6.650  22.830  1.00  0.00            
ATOM   1439 9O71 ZnO     1      31.600  17.480  22.710  1.00  0.00            
ATOM   1440 0O72 ZnO     1       8.780   6.740  22.510  1.00  0.00            
ATOM   1441 1O72 ZnO     1      10.810  14.790  32.600  1.00  0.00            
ATOM   1442 2O72 ZnO     1      33.400   3.880  32.570  1.00  0.00            
ATOM   1443 3O72 ZnO     1      33.560  14.910  32.520  1.00  0.00            
ATOM   1444 4O72 ZnO     1      10.710   3.830  32.490  1.00  0.00            
ATOM   1445 5O72 ZnO     1      22.060   4.010  32.570  1.00  0.00            
ATOM   1446 6O72 ZnO     1      22.240  14.870  32.700  1.00  0.00            
ATOM   1447 7O72 ZnO     1      22.100  25.900  32.620  1.00  0.00            
ATOM   1448 8O72 ZnO     1      10.790  25.770  32.740  1.00  0.00            
ATOM   1449 9O72 ZnO     1      33.720  26.100  32.580  1.00  0.00            
ATOM   1450 1Zn7 ZnO     1      33.500  11.160  32.580  1.00  0.00            
ATOM   1451 2Zn7 ZnO     1      10.730  11.490  32.450  1.00  0.00            
ATOM   1452 3Zn7 ZnO     1      22.070  11.550  32.530  1.00  0.00            
ATOM   1453 4Zn7 ZnO     1      22.210  22.410  32.680  1.00  0.00            
ATOM   1454 5Zn7 ZnO     1      10.650  22.430  32.630  1.00  0.00            
ATOM   1455 6Zn7 ZnO     1      10.810   0.360  32.500  1.00  0.00            
ATOM   1456 7Zn7 ZnO     1      33.600   0.610  32.490  1.00  0.00            
ATOM   1457 8Zn7 ZnO     1      33.700  22.250  32.600  1.00  0.00            
ATOM   1458 9Zn7 ZnO     1      22.130   0.550  32.700  1.00  0.00            
ATOM   1459 0Zn7 ZnO     1      10.750   5.890  32.440  1.00  0.00            
ATOM   1460 1Zn7 ZnO     1      22.020   5.960  32.490  1.00  0.00            
ATOM   1461 2Zn7 ZnO     1      33.460   5.960  32.560  1.00  0.00            
ATOM   1462 3Zn7 ZnO     1      22.190  16.850  32.660  1.00  0.00            
ATOM   1463 4Zn7 ZnO     1      10.840  16.880  32.560  1.00  0.00            
ATOM   1464 5Zn7 ZnO     1      10.700  27.900  32.800  1.00  0.00            
ATOM   1465 6Zn7 ZnO     1      33.640  16.880  32.640  1.00  0.00            
ATOM   1466 7Zn7 ZnO     1      33.610  28.090  32.530  1.00  0.00            
ATOM   1467 8Zn7 ZnO     1      22.200  28.120  32.700  1.00  0.00            
ATOM   1468 0O73 ZnO     1      33.480   9.210  32.620  1.00  0.00            
ATOM   1469 1O73 ZnO     1      22.170   9.490  32.500  1.00  0.00            
ATOM   1470 2O73 ZnO     1      10.760   9.320  32.440  1.00  0.00            
ATOM   1471 3O73 ZnO     1      33.530  31.490  32.540  1.00  0.00            
ATOM   1472 4O73 ZnO     1      33.550  20.190  32.570  1.00  0.00            
ATOM   1473 5O73 ZnO     1      10.760  31.280  32.600  1.00  0.00            
ATOM   1474 6O73 ZnO     1      22.160  20.320  32.590  1.00  0.00            
ATOM   1475 7O73 ZnO     1      22.200  31.350  32.650  1.00  0.00            
ATOM   1476 8O73 ZnO     1      10.660  20.360  32.720  1.00  0.00            
ATOM   1477 9O73 ZnO     1       3.070  11.960  32.790  1.00  0.00            
ATOM   1478 0O74 ZnO     1      25.820  12.150  32.840  1.00  0.00            
ATOM   1479 1O74 ZnO     1      14.630  12.050  32.660  1.00  0.00            
ATOM   1480 2O74 ZnO     1       3.180  23.200  32.630  1.00  0.00            
ATOM   1481 3O74 ZnO     1      14.490  22.950  32.650  1.00  0.00            
ATOM   1482 4O74 ZnO     1       3.130   1.160  32.320  1.00  0.00            
ATOM   1483 5O74 ZnO     1      14.640   1.050  32.510  1.00  0.00            
ATOM   1484 6O74 ZnO     1      25.950   1.170  32.740  1.00  0.00            
ATOM   1485 7O74 ZnO     1      26.050  23.040  32.490  1.00  0.00            
ATOM   1486 9Zn7 ZnO     1       8.890   3.210  32.540  1.00  0.00            
ATOM   1487 0Zn7 ZnO     1       8.790  14.200  32.730  1.00  0.00            
ATOM   1488 1Zn7 ZnO     1      20.320  14.190  32.640  1.00  0.00            
ATOM   1489 2Zn7 ZnO     1      31.420   3.340  32.580  1.00  0.00            
ATOM   1490 3Zn7 ZnO     1      31.630  14.280  32.700  1.00  0.00            
ATOM   1491 4Zn7 ZnO     1      20.240  25.130  32.630  1.00  0.00            
ATOM   1492 5Zn7 ZnO     1      20.170   3.250  32.590  1.00  0.00            
ATOM   1493 6Zn7 ZnO     1       8.740  25.080  32.640  1.00  0.00            
ATOM   1494 7Zn7 ZnO     1      31.850  25.190  32.590  1.00  0.00            
ATOM   1495 8Zn7 ZnO     1      25.980   3.370  32.710  1.00  0.00            
ATOM   1496 9Zn7 ZnO     1       3.080   3.110  32.670  1.00  0.00            
ATOM   1497 0Zn7 ZnO     1       3.120  14.190  32.610  1.00  0.00            
ATOM   1498 1Zn7 ZnO     1      25.940  14.240  32.810  1.00  0.00            
ATOM   1499 2Zn7 ZnO     1      14.690  14.060  32.660  1.00  0.00            
ATOM   1500 3Zn7 ZnO     1      14.560   3.130  32.550  1.00  0.00            
ATOM   1501 4Zn7 ZnO     1       3.130  25.250  32.520  1.00  0.00            
ATOM   1502 5Zn7 ZnO     1      14.480  25.010  32.670  1.00  0.00            
ATOM   1503 6Zn7 ZnO     1      25.870  25.110  32.610  1.00  0.00            
ATOM   1504 8O74 ZnO     1       8.810  12.130  32.610  1.00  0.00            
ATOM   1505 9O74 ZnO     1      20.100  12.290  32.640  1.00  0.00            
ATOM   1506 0O75 ZnO     1      20.160  23.020  32.620  1.00  0.00            
ATOM   1507 1O75 ZnO     1      31.560  12.140  32.660  1.00  0.00            
ATOM   1508 2O75 ZnO     1       8.700  23.080  32.700  1.00  0.00            
ATOM   1509 3O75 ZnO     1      31.560   1.310  32.630  1.00  0.00            
ATOM   1510 4O75 ZnO     1       8.960   1.050  32.540  1.00  0.00            
ATOM   1511 5O75 ZnO     1      31.850  23.110  32.580  1.00  0.00            
ATOM   1512 6O75 ZnO     1      20.290   1.150  32.670  1.00  0.00            
ATOM   1513 7O75 ZnO     1      25.780   6.740  32.670  1.00  0.00            
ATOM   1514 8O75 ZnO     1       3.120   6.590  32.700  1.00  0.00            
ATOM   1515 9O75 ZnO     1      14.690  28.470  32.690  1.00  0.00            
ATOM   1516 0O76 ZnO     1      26.120  17.560  32.790  1.00  0.00            
ATOM   1517 1O76 ZnO     1       3.040  28.700  32.650  1.00  0.00            
ATOM   1518 2O76 ZnO     1      14.370   6.630  32.560  1.00  0.00            
ATOM   1519 3O76 ZnO     1      14.580  17.470  32.860  1.00  0.00            
ATOM   1520 4O76 ZnO     1       3.080  17.570  32.570  1.00  0.00            
ATOM   1521 5O76 ZnO     1      25.850  28.660  32.770  1.00  0.00            
ATOM   1522 7Zn7 ZnO     1      25.860   8.710  32.690  1.00  0.00            
ATOM   1523 8Zn7 ZnO     1       3.100   8.620  32.590  1.00  0.00            
ATOM   1524 9Zn7 ZnO     1      14.570   8.590  32.600  1.00  0.00            
ATOM   1525 0Zn7 ZnO     1      14.700  30.470  32.630  1.00  0.00            
ATOM   1526 1Zn7 ZnO     1       3.120  30.750  32.460  1.00  0.00            
ATOM   1527 2Zn7 ZnO     1      26.030  19.600  32.710  1.00  0.00            
ATOM   1528 3Zn7 ZnO     1      14.540  19.560  32.730  1.00  0.00            
ATOM   1529 4Zn7 ZnO     1       3.070  19.620  32.620  1.00  0.00            
ATOM   1530 5Zn7 ZnO     1      25.920  30.690  32.750  1.00  0.00            
ATOM   1531 6O76 ZnO     1       8.870   6.540  32.580  1.00  0.00            
ATOM   1532 7O76 ZnO     1      20.180   6.780  32.630  1.00  0.00            
ATOM   1533 8O76 ZnO     1      20.190  17.610  32.740  1.00  0.00            
ATOM   1534 9O76 ZnO     1      31.560   6.650  32.600  1.00  0.00            
ATOM   1535 0O77 ZnO     1      20.230  28.560  32.720  1.00  0.00            
ATOM   1536 1O77 ZnO     1      31.600  17.530  32.820  1.00  0.00            
ATOM   1537 2O77 ZnO     1       8.810  17.530  32.670  1.00  0.00            
ATOM   1538 3O77 ZnO     1       8.790  28.620  32.790  1.00  0.00            
ATOM   1539 4O77 ZnO     1      31.560  28.730  32.600  1.00  0.00            
ATOM   1540 5O77 ZnO     1      27.830   4.090  32.580  1.00  0.00            
ATOM   1541 6O77 ZnO     1       5.080   3.950  32.660  1.00  0.00            
ATOM   1542 7O77 ZnO     1       4.930  14.810  32.720  1.00  0.00            
ATOM   1543 8O77 ZnO     1      16.610  14.780  32.660  1.00  0.00            
ATOM   1544 9O77 ZnO     1      27.880  14.910  32.920  1.00  0.00            
ATOM   1545 0O78 ZnO     1      16.490   4.010  32.600  1.00  0.00            
ATOM   1546 1O78 ZnO     1      16.500  25.650  32.650  1.00  0.00            
ATOM   1547 2O78 ZnO     1       5.040  25.930  32.410  1.00  0.00            
ATOM   1548 3O78 ZnO     1      27.900  25.830  32.690  1.00  0.00            
ATOM   1549 6Zn7 ZnO     1      31.530   8.660  32.640  1.00  0.00            
ATOM   1550 7Zn7 ZnO     1      20.190   8.890  32.610  1.00  0.00            
ATOM   1551 8Zn7 ZnO     1       8.850   8.620  32.420  1.00  0.00            
ATOM   1552 9Zn7 ZnO     1      20.250  30.610  32.750  1.00  0.00            
ATOM   1553 0Zn7 ZnO     1      20.190  19.630  32.600  1.00  0.00            
ATOM   1554 1Zn7 ZnO     1      31.590  30.780  32.620  1.00  0.00            
ATOM   1555 2Zn7 ZnO     1       8.850  30.550  32.560  1.00  0.00            
ATOM   1556 3Zn7 ZnO     1       8.760  19.740  32.590  1.00  0.00            
ATOM   1557 4Zn7 ZnO     1      31.710  19.610  32.670  1.00  0.00            
ATOM   1558 5Zn7 ZnO     1      27.730   6.150  32.530  1.00  0.00            
ATOM   1559 6Zn7 ZnO     1      27.960  16.950  32.900  1.00  0.00            
ATOM   1560 7Zn7 ZnO     1       4.990   6.080  32.740  1.00  0.00            
ATOM   1561 8Zn7 ZnO     1      16.530  27.670  32.790  1.00  0.00            
ATOM   1562 9Zn7 ZnO     1      16.350   6.060  32.560  1.00  0.00            
ATOM   1563 0Zn7 ZnO     1      16.520  16.820  32.640  1.00  0.00            
ATOM   1564 1Zn7 ZnO     1       4.930  16.830  32.700  1.00  0.00            
ATOM   1565 2Zn7 ZnO     1       4.950  28.010  32.630  1.00  0.00            
ATOM   1566 3Zn7 ZnO     1      27.850  27.960  32.630  1.00  0.00            
ATOM   1567 4Zn7 ZnO     1      27.740  11.460  32.660  1.00  0.00            
ATOM   1568 5Zn7 ZnO     1       5.120  11.390  32.580  1.00  0.00            
ATOM   1569 6Zn7 ZnO     1      16.530  11.380  32.580  1.00  0.00            
ATOM   1570 7Zn7 ZnO     1      16.390  22.240  32.630  1.00  0.00            
ATOM   1571 8Zn7 ZnO     1       5.070  22.500  32.540  1.00  0.00            
ATOM   1572 9Zn7 ZnO     1       4.960   0.390  32.510  1.00  0.00            
ATOM   1573 0Zn7 ZnO     1      16.480   0.280  32.560  1.00  0.00            
ATOM   1574 1Zn7 ZnO     1      27.820   0.390  32.600  1.00  0.00            
ATOM   1575 2Zn7 ZnO     1      27.950  22.540  32.720  1.00  0.00            
ATOM   1576 4O78 ZnO     1      27.740   9.420  32.630  1.00  0.00            
ATOM   1577 5O78 ZnO     1       5.060   9.410  32.670  1.00  0.00            
ATOM   1578 6O78 ZnO     1      16.440   9.320  32.560  1.00  0.00            
ATOM   1579 7O78 ZnO     1      16.500  31.260  32.650  1.00  0.00            
ATOM   1580 8O78 ZnO     1       5.180  31.280  32.640  1.00  0.00            
ATOM   1581 9O78 ZnO     1      27.900  20.480  32.650  1.00  0.00            
ATOM   1582 0O79 ZnO     1       4.940  20.520  32.530  1.00  0.00            
ATOM   1583 1O79 ZnO     1      16.410  20.170  32.550  1.00  0.00            
ATOM   1584 2O79 ZnO     1      27.800  31.370  32.720  1.00  0.00            
ATOM   1585 3Zn7 ZnO     1      13.630  11.480  24.170  1.00  0.00            
ATOM   1586 4Zn7 ZnO     1      13.510  22.490  23.970  1.00  0.00            
ATOM   1587 5Zn7 ZnO     1       2.170  22.230  24.100  1.00  0.00            
ATOM   1588 6Zn7 ZnO     1      25.170  22.470  24.280  1.00  0.00            
ATOM   1589 7Zn7 ZnO     1       2.230   0.390  24.160  1.00  0.00            
ATOM   1590 8Zn7 ZnO     1      25.020   0.450  24.280  1.00  0.00            
ATOM   1591 9Zn7 ZnO     1      13.590   0.570  24.240  1.00  0.00            
ATOM   1592 0Zn8 ZnO     1      25.020  11.380  24.380  1.00  0.00            
ATOM   1593 1Zn8 ZnO     1       2.320  11.580  24.170  1.00  0.00            
ATOM   1594 3O79 ZnO     1      11.710  12.040  24.260  1.00  0.00            
ATOM   1595 4O79 ZnO     1       0.350  23.150  24.140  1.00  0.00            
ATOM   1596 5O79 ZnO     1      11.590  23.220  24.080  1.00  0.00            
ATOM   1597 6O79 ZnO     1       0.280   1.120  24.330  1.00  0.00            
ATOM   1598 7O79 ZnO     1      23.040  12.040  24.200  1.00  0.00            
ATOM   1599 8O79 ZnO     1      23.200  23.100  24.200  1.00  0.00            
ATOM   1600 9O79 ZnO     1      23.150   1.050  24.320  1.00  0.00            
ATOM   1601 0O80 ZnO     1      11.690   1.310  24.090  1.00  0.00            
ATOM   1602 1O80 ZnO     1       0.400  12.170  24.320  1.00  0.00            
ATOM   1603 2O80 ZnO     1       5.890  12.180  24.240  1.00  0.00            
ATOM   1604 3O80 ZnO     1      17.430  12.270  24.230  1.00  0.00            
ATOM   1605 4O80 ZnO     1      17.490  22.970  24.240  1.00  0.00            
ATOM   1606 5O80 ZnO     1       5.870  23.210  24.240  1.00  0.00            
ATOM   1607 6O80 ZnO     1      17.300   1.190  24.300  1.00  0.00            
ATOM   1608 7O80 ZnO     1       6.020   1.120  24.240  1.00  0.00            
ATOM   1609 8O80 ZnO     1      28.790   1.090  24.290  1.00  0.00            
ATOM   1610 9O80 ZnO     1      28.830  23.180  24.250  1.00  0.00            
ATOM   1611 0O81 ZnO     1      28.770  12.030  24.150  1.00  0.00            
ATOM   1612 1O81 ZnO     1      13.630   9.590  24.170  1.00  0.00            
ATOM   1613 2O81 ZnO     1      13.480  20.500  24.110  1.00  0.00            
ATOM   1614 3O81 ZnO     1       2.170  20.300  24.280  1.00  0.00            
ATOM   1615 4O81 ZnO     1       2.120  31.330  24.130  1.00  0.00            
ATOM   1616 5O81 ZnO     1      13.550  31.530  24.160  1.00  0.00            
ATOM   1617 6O81 ZnO     1      25.090  20.540  24.490  1.00  0.00            
ATOM   1618 7O81 ZnO     1      24.920   9.420  24.240  1.00  0.00            
ATOM   1619 8O81 ZnO     1      25.090  31.340  24.390  1.00  0.00            
ATOM   1620 9O81 ZnO     1       2.240   9.410  24.290  1.00  0.00            
ATOM   1621 2Zn8 ZnO     1      11.600  25.300  24.160  1.00  0.00            
ATOM   1622 3Zn8 ZnO     1      11.570  14.100  24.380  1.00  0.00            
ATOM   1623 4Zn8 ZnO     1      23.180   3.020  24.260  1.00  0.00            
ATOM   1624 5Zn8 ZnO     1       0.330   3.190  24.360  1.00  0.00            
ATOM   1625 6Zn8 ZnO     1       0.360  25.210  24.180  1.00  0.00            
ATOM   1626 7Zn8 ZnO     1      23.090  14.050  24.260  1.00  0.00            
ATOM   1627 8Zn8 ZnO     1      11.630   3.310  24.110  1.00  0.00            
ATOM   1628 9Zn8 ZnO     1      23.110  25.150  24.310  1.00  0.00            
ATOM   1629 0Zn8 ZnO     1       0.270  14.150  24.150  1.00  0.00            
ATOM   1630 0O82 ZnO     1      25.030   3.890  24.230  1.00  0.00            
ATOM   1631 1O82 ZnO     1      13.430  14.910  24.250  1.00  0.00            
ATOM   1632 2O82 ZnO     1       2.200   3.810  24.280  1.00  0.00            
ATOM   1633 3O82 ZnO     1      13.600   3.940  24.340  1.00  0.00            
ATOM   1634 4O82 ZnO     1      13.530  26.020  24.110  1.00  0.00            
ATOM   1635 5O82 ZnO     1       2.210  25.970  24.110  1.00  0.00            
ATOM   1636 6O82 ZnO     1      25.120  25.860  24.400  1.00  0.00            
ATOM   1637 7O82 ZnO     1       2.190  14.890  23.960  1.00  0.00            
ATOM   1638 8O82 ZnO     1      24.970  14.780  24.360  1.00  0.00            
ATOM   1639 1Zn8 ZnO     1       7.940  11.530  24.200  1.00  0.00            
ATOM   1640 2Zn8 ZnO     1      19.290  11.430  24.210  1.00  0.00            
ATOM   1641 3Zn8 ZnO     1      19.430  22.370  24.180  1.00  0.00            
ATOM   1642 4Zn8 ZnO     1       7.740  22.400  24.100  1.00  0.00            
ATOM   1643 5Zn8 ZnO     1      30.730  11.470  24.110  1.00  0.00            
ATOM   1644 6Zn8 ZnO     1      19.230   0.570  24.270  1.00  0.00            
ATOM   1645 7Zn8 ZnO     1       7.950   0.500  24.050  1.00  0.00            
ATOM   1646 8Zn8 ZnO     1      30.720  22.180  24.240  1.00  0.00            
ATOM   1647 9Zn8 ZnO     1      30.720   0.530  24.390  1.00  0.00            
ATOM   1648 0Zn8 ZnO     1      17.530   8.800  24.130  1.00  0.00            
ATOM   1649 1Zn8 ZnO     1      17.510  19.720  24.470  1.00  0.00            
ATOM   1650 2Zn8 ZnO     1      17.510  30.690  24.360  1.00  0.00            
ATOM   1651 3Zn8 ZnO     1       6.000  30.640  24.280  1.00  0.00            
ATOM   1652 4Zn8 ZnO     1      28.910   8.590  24.200  1.00  0.00            
ATOM   1653 5Zn8 ZnO     1       5.990  19.680  24.320  1.00  0.00            
ATOM   1654 6Zn8 ZnO     1      28.830  19.610  24.420  1.00  0.00            
ATOM   1655 7Zn8 ZnO     1      28.770  30.780  24.330  1.00  0.00            
ATOM   1656 8Zn8 ZnO     1       5.990   8.740  24.130  1.00  0.00            
ATOM   1657 9Zn8 ZnO     1      24.940   5.900  24.160  1.00  0.00            
ATOM   1658 0Zn8 ZnO     1      13.410  28.040  24.250  1.00  0.00            
ATOM   1659 1Zn8 ZnO     1      13.530   5.930  24.130  1.00  0.00            
ATOM   1660 2Zn8 ZnO     1       2.150  27.940  24.450  1.00  0.00            
ATOM   1661 3Zn8 ZnO     1      13.650  17.040  24.260  1.00  0.00            
ATOM   1662 4Zn8 ZnO     1       2.220   5.940  24.240  1.00  0.00            
ATOM   1663 5Zn8 ZnO     1      24.910  27.960  24.380  1.00  0.00            
ATOM   1664 6Zn8 ZnO     1      25.170  16.830  24.380  1.00  0.00            
ATOM   1665 7Zn8 ZnO     1       2.220  16.920  24.280  1.00  0.00            
ATOM   1666 9O82 ZnO     1      19.240   3.870  24.200  1.00  0.00            
ATOM   1667 0O83 ZnO     1      19.270  14.970  24.420  1.00  0.00            
ATOM   1668 1O83 ZnO     1       8.010   3.840  24.330  1.00  0.00            
ATOM   1669 2O83 ZnO     1      30.750   3.810  24.270  1.00  0.00            
ATOM   1670 3O83 ZnO     1      19.350  25.750  24.300  1.00  0.00            
ATOM   1671 4O83 ZnO     1       7.940  25.990  24.120  1.00  0.00            
ATOM   1672 5O83 ZnO     1       8.000  14.910  24.260  1.00  0.00            
ATOM   1673 6O83 ZnO     1      30.720  14.860  24.370  1.00  0.00            
ATOM   1674 7O83 ZnO     1      30.740  25.930  24.250  1.00  0.00            
ATOM   1675 8Zn8 ZnO     1       6.090  14.240  24.260  1.00  0.00            
ATOM   1676 9Zn8 ZnO     1      28.720   3.180  24.280  1.00  0.00            
ATOM   1677 0Zn8 ZnO     1      17.380  14.190  24.380  1.00  0.00            
ATOM   1678 1Zn8 ZnO     1      17.450  25.070  24.190  1.00  0.00            
ATOM   1679 2Zn8 ZnO     1       6.060   3.130  24.320  1.00  0.00            
ATOM   1680 3Zn8 ZnO     1      17.290   3.200  24.170  1.00  0.00            
ATOM   1681 4Zn8 ZnO     1       5.970  25.210  24.130  1.00  0.00            
ATOM   1682 5Zn8 ZnO     1      28.810  25.200  24.250  1.00  0.00            
ATOM   1683 6Zn8 ZnO     1      28.770  14.060  24.270  1.00  0.00            
ATOM   1684 8O83 ZnO     1      19.460   9.330  24.200  1.00  0.00            
ATOM   1685 9O83 ZnO     1      19.370  31.400  24.370  1.00  0.00            
ATOM   1686 0O84 ZnO     1      19.410  20.340  24.280  1.00  0.00            
ATOM   1687 1O84 ZnO     1       7.920  31.360  24.150  1.00  0.00            
ATOM   1688 2O84 ZnO     1       7.910  20.300  24.410  1.00  0.00            
ATOM   1689 3O84 ZnO     1      30.710   9.450  24.130  1.00  0.00            
ATOM   1690 4O84 ZnO     1      30.730  31.500  24.360  1.00  0.00            
ATOM   1691 5O84 ZnO     1      30.810  20.120  24.370  1.00  0.00            
ATOM   1692 6O84 ZnO     1       7.930   9.410  24.220  1.00  0.00            
ATOM   1693 7O84 ZnO     1      11.780  17.770  24.270  1.00  0.00            
ATOM   1694 8O84 ZnO     1      23.070   6.660  24.010  1.00  0.00            
ATOM   1695 9O84 ZnO     1       0.290  28.720  24.360  1.00  0.00            
ATOM   1696 0O85 ZnO     1      11.600  28.550  24.350  1.00  0.00            
ATOM   1697 1O85 ZnO     1      11.600   6.750  24.180  1.00  0.00            
ATOM   1698 2O85 ZnO     1      22.920  28.550  24.370  1.00  0.00            
ATOM   1699 3O85 ZnO     1      23.270  17.630  24.230  1.00  0.00            
ATOM   1700 4O85 ZnO     1       0.400   6.630  24.170  1.00  0.00            
ATOM   1701 5O85 ZnO     1       0.330  17.620  24.240  1.00  0.00            
ATOM   1702 6O85 ZnO     1      28.920   6.490  24.250  1.00  0.00            
ATOM   1703 7O85 ZnO     1      17.460   6.690  24.220  1.00  0.00            
ATOM   1704 8O85 ZnO     1      17.320  28.570  24.340  1.00  0.00            
ATOM   1705 9O85 ZnO     1       5.980  28.580  24.350  1.00  0.00            
ATOM   1706 0O86 ZnO     1      17.510  17.640  24.320  1.00  0.00            
ATOM   1707 1O86 ZnO     1      28.790  28.690  24.330  1.00  0.00            
ATOM   1708 2O86 ZnO     1       5.940  17.690  24.240  1.00  0.00            
ATOM   1709 3O86 ZnO     1      28.780  17.550  24.430  1.00  0.00            
ATOM   1710 4O86 ZnO     1       6.030   6.610  24.270  1.00  0.00            
ATOM   1711 7Zn8 ZnO     1       0.100  30.690  24.190  1.00  0.00            
ATOM   1712 8Zn8 ZnO     1      11.660  30.660  24.270  1.00  0.00            
ATOM   1713 9Zn8 ZnO     1      22.920   8.660  24.100  1.00  0.00            
ATOM   1714 0Zn8 ZnO     1      11.620  19.800  24.320  1.00  0.00            
ATOM   1715 1Zn8 ZnO     1      23.170  19.760  24.380  1.00  0.00            
ATOM   1716 2Zn8 ZnO     1      23.170  30.610  24.370  1.00  0.00            
ATOM   1717 3Zn8 ZnO     1      11.820   8.830  24.240  1.00  0.00            
ATOM   1718 4Zn8 ZnO     1       0.210  19.660  24.450  1.00  0.00            
ATOM   1719 5Zn8 ZnO     1       0.330   8.640  24.310  1.00  0.00            
ATOM   1720 6Zn8 ZnO     1      19.390   5.900  24.140  1.00  0.00            
ATOM   1721 7Zn8 ZnO     1      19.220  27.880  24.440  1.00  0.00            
ATOM   1722 8Zn8 ZnO     1       7.960  27.970  24.290  1.00  0.00            
ATOM   1723 9Zn8 ZnO     1      19.350  16.990  24.410  1.00  0.00            
ATOM   1724 0Zn8 ZnO     1      30.850   5.850  24.400  1.00  0.00            
ATOM   1725 1Zn8 ZnO     1      30.590  27.980  24.440  1.00  0.00            
ATOM   1726 2Zn8 ZnO     1       7.770   5.880  24.250  1.00  0.00            
ATOM   1727 3Zn8 ZnO     1       7.850  16.960  24.330  1.00  0.00            
ATOM   1728 4Zn8 ZnO     1      30.670  16.870  24.330  1.00  0.00            
ATOM   1729 5O86 ZnO     1       0.260  12.040  30.930  1.00  0.00            
ATOM   1730 6O86 ZnO     1      11.770  11.990  30.890  1.00  0.00            
ATOM   1731 7O86 ZnO     1      23.150  12.220  30.970  1.00  0.00            
ATOM   1732 8O86 ZnO     1      11.740   0.990  30.800  1.00  0.00            
ATOM   1733 9O86 ZnO     1      11.640  23.050  30.950  1.00  0.00            
ATOM   1734 0O87 ZnO     1       0.280   1.210  30.860  1.00  0.00            
ATOM   1735 1O87 ZnO     1       0.320  22.980  30.930  1.00  0.00            
ATOM   1736 2O87 ZnO     1      23.110   1.230  30.880  1.00  0.00            
ATOM   1737 3O87 ZnO     1      23.170  22.990  30.960  1.00  0.00            
ATOM   1738 5Zn8 ZnO     1      23.080   3.320  31.070  1.00  0.00            
ATOM   1739 6Zn8 ZnO     1      11.800  14.140  30.930  1.00  0.00            
ATOM   1740 7Zn8 ZnO     1       0.270  14.090  30.950  1.00  0.00            
ATOM   1741 8Zn8 ZnO     1       0.100   3.270  30.930  1.00  0.00            
ATOM   1742 9Zn8 ZnO     1      11.520   3.080  30.830  1.00  0.00            
ATOM   1743 0Zn8 ZnO     1      11.770  25.000  31.090  1.00  0.00            
ATOM   1744 1Zn8 ZnO     1       0.230  25.130  31.000  1.00  0.00            
ATOM   1745 2Zn8 ZnO     1      23.250  14.160  31.030  1.00  0.00            
ATOM   1746 3Zn8 ZnO     1      23.090  25.160  30.930  1.00  0.00            
ATOM   1747 4O87 ZnO     1      23.020   6.750  30.850  1.00  0.00            
ATOM   1748 5O87 ZnO     1       0.250   6.570  30.900  1.00  0.00            
ATOM   1749 6O87 ZnO     1      11.630   6.500  30.790  1.00  0.00            
ATOM   1750 7O87 ZnO     1       0.170  17.510  30.860  1.00  0.00            
ATOM   1751 8O87 ZnO     1      23.220  17.630  31.100  1.00  0.00            
ATOM   1752 9O87 ZnO     1      11.700  28.530  31.170  1.00  0.00            
ATOM   1753 0O88 ZnO     1       0.440  28.660  30.910  1.00  0.00            
ATOM   1754 1O88 ZnO     1      11.810  17.500  30.910  1.00  0.00            
ATOM   1755 2O88 ZnO     1      23.240  28.630  31.010  1.00  0.00            
ATOM   1756 4Zn8 ZnO     1       0.280   8.610  30.930  1.00  0.00            
ATOM   1757 5Zn8 ZnO     1      23.130   8.700  30.770  1.00  0.00            
ATOM   1758 6Zn8 ZnO     1      11.760   8.610  30.860  1.00  0.00            
ATOM   1759 7Zn8 ZnO     1      11.780  30.540  30.990  1.00  0.00            
ATOM   1760 8Zn8 ZnO     1       0.270  30.690  30.910  1.00  0.00            
ATOM   1761 9Zn8 ZnO     1      23.170  19.570  30.950  1.00  0.00            
ATOM   1762 0Zn8 ZnO     1      11.640  19.680  31.000  1.00  0.00            
ATOM   1763 1Zn8 ZnO     1      23.110  30.680  30.940  1.00  0.00            
ATOM   1764 2Zn8 ZnO     1       0.230  19.550  30.980  1.00  0.00            
ATOM   1765 3Zn8 ZnO     1       2.110  11.390  31.020  1.00  0.00            
ATOM   1766 4Zn8 ZnO     1      13.790  11.400  31.030  1.00  0.00            
ATOM   1767 5Zn8 ZnO     1      25.010  11.500  31.090  1.00  0.00            
ATOM   1768 6Zn8 ZnO     1      13.610  22.180  30.970  1.00  0.00            
ATOM   1769 7Zn8 ZnO     1       2.240  22.420  30.880  1.00  0.00            
ATOM   1770 8Zn8 ZnO     1      13.590   0.210  30.850  1.00  0.00            
ATOM   1771 9Zn8 ZnO     1      25.050  22.360  30.750  1.00  0.00            
ATOM   1772 0Zn8 ZnO     1      24.940   0.520  30.990  1.00  0.00            
ATOM   1773 1Zn8 ZnO     1       2.090   0.400  30.720  1.00  0.00            
ATOM   1774 3O88 ZnO     1      25.120   4.040  31.000  1.00  0.00            
ATOM   1775 4O88 ZnO     1      13.700  14.750  30.940  1.00  0.00            
ATOM   1776 5O88 ZnO     1       2.290  14.790  30.860  1.00  0.00            
ATOM   1777 6O88 ZnO     1      13.550   3.790  30.840  1.00  0.00            
ATOM   1778 7O88 ZnO     1       2.150   3.860  30.940  1.00  0.00            
ATOM   1779 8O88 ZnO     1      13.670  25.790  30.980  1.00  0.00            
ATOM   1780 9O88 ZnO     1      25.140  14.750  30.950  1.00  0.00            
ATOM   1781 0O89 ZnO     1       2.120  25.800  30.870  1.00  0.00            
ATOM   1782 1O89 ZnO     1      25.010  25.960  31.020  1.00  0.00            
ATOM   1783 2Zn8 ZnO     1      24.870   6.060  30.970  1.00  0.00            
ATOM   1784 3Zn8 ZnO     1       2.190   5.930  30.960  1.00  0.00            
ATOM   1785 4Zn8 ZnO     1       2.280  27.880  30.990  1.00  0.00            
ATOM   1786 5Zn8 ZnO     1      13.560   5.860  30.830  1.00  0.00            
ATOM   1787 6Zn8 ZnO     1      25.200  16.810  31.080  1.00  0.00            
ATOM   1788 7Zn8 ZnO     1       2.070  16.790  30.980  1.00  0.00            
ATOM   1789 8Zn8 ZnO     1      13.610  27.830  31.010  1.00  0.00            
ATOM   1790 9Zn8 ZnO     1      13.760  16.740  31.090  1.00  0.00            
ATOM   1791 0Zn9 ZnO     1      25.070  27.890  30.960  1.00  0.00            
ATOM   1792 2O89 ZnO     1       2.180   9.390  31.060  1.00  0.00            
ATOM   1793 3O89 ZnO     1      25.000   9.390  30.890  1.00  0.00            
ATOM   1794 4O89 ZnO     1      13.680   9.330  31.030  1.00  0.00            
ATOM   1795 5O89 ZnO     1      13.710  31.170  31.020  1.00  0.00            
ATOM   1796 6O89 ZnO     1       2.080  31.290  30.820  1.00  0.00            
ATOM   1797 7O89 ZnO     1      13.510  20.280  31.130  1.00  0.00            
ATOM   1798 8O89 ZnO     1       2.070  20.380  31.030  1.00  0.00            
ATOM   1799 9O89 ZnO     1      25.120  20.280  30.980  1.00  0.00            
ATOM   1800 0O90 ZnO     1      25.030  31.460  31.120  1.00  0.00            
ATOM   1801 1O90 ZnO     1       7.870   3.840  30.870  1.00  0.00            
ATOM   1802 2O90 ZnO     1      30.550   3.990  30.880  1.00  0.00            
ATOM   1803 3O90 ZnO     1       7.880  14.760  31.070  1.00  0.00            
ATOM   1804 4O90 ZnO     1      19.460  14.860  30.910  1.00  0.00            
ATOM   1805 5O90 ZnO     1      19.240   3.970  30.910  1.00  0.00            
ATOM   1806 6O90 ZnO     1      30.620  14.960  31.010  1.00  0.00            
ATOM   1807 7O90 ZnO     1       7.950  25.850  30.860  1.00  0.00            
ATOM   1808 8O90 ZnO     1      19.370  25.730  30.870  1.00  0.00            
ATOM   1809 9O90 ZnO     1      30.800  25.760  30.980  1.00  0.00            
ATOM   1810 1Zn9 ZnO     1       7.880  11.480  30.780  1.00  0.00            
ATOM   1811 2Zn9 ZnO     1      19.240  11.400  30.860  1.00  0.00            
ATOM   1812 3Zn9 ZnO     1      19.240  22.280  30.850  1.00  0.00            
ATOM   1813 4Zn9 ZnO     1      30.650  11.600  30.940  1.00  0.00            
ATOM   1814 5Zn9 ZnO     1       7.950  22.400  30.930  1.00  0.00            
ATOM   1815 6Zn9 ZnO     1       7.800   0.430  30.920  1.00  0.00            
ATOM   1816 7Zn9 ZnO     1      19.300   0.460  31.070  1.00  0.00            
ATOM   1817 8Zn9 ZnO     1      30.740   0.560  30.960  1.00  0.00            
ATOM   1818 9Zn9 ZnO     1      30.890  22.460  30.940  1.00  0.00            
ATOM   1819 0Zn9 ZnO     1       7.880   5.820  30.920  1.00  0.00            
ATOM   1820 1Zn9 ZnO     1      30.550   6.030  30.860  1.00  0.00            
ATOM   1821 2Zn9 ZnO     1       7.830  27.890  31.020  1.00  0.00            
ATOM   1822 3Zn9 ZnO     1      19.320  27.750  30.990  1.00  0.00            
ATOM   1823 4Zn9 ZnO     1      19.230   6.020  30.950  1.00  0.00            
ATOM   1824 5Zn9 ZnO     1      19.350  16.860  31.040  1.00  0.00            
ATOM   1825 6Zn9 ZnO     1      30.700  16.970  31.100  1.00  0.00            
ATOM   1826 7Zn9 ZnO     1       7.910  16.860  30.990  1.00  0.00            
ATOM   1827 8Zn9 ZnO     1      30.650  27.850  30.850  1.00  0.00            
ATOM   1828 9Zn9 ZnO     1      28.820   3.220  30.920  1.00  0.00            
ATOM   1829 0Zn9 ZnO     1       5.840  14.180  31.050  1.00  0.00            
ATOM   1830 1Zn9 ZnO     1      28.710  14.190  31.070  1.00  0.00            
ATOM   1831 2Zn9 ZnO     1       6.060   3.170  31.100  1.00  0.00            
ATOM   1832 3Zn9 ZnO     1      17.260   3.120  30.840  1.00  0.00            
ATOM   1833 4Zn9 ZnO     1      17.580  14.170  30.900  1.00  0.00            
ATOM   1834 5Zn9 ZnO     1       6.020  25.070  30.830  1.00  0.00            
ATOM   1835 6Zn9 ZnO     1      17.380  24.970  31.050  1.00  0.00            
ATOM   1836 7Zn9 ZnO     1      28.820  25.190  30.950  1.00  0.00            
ATOM   1837 0O91 ZnO     1       7.930   9.470  30.930  1.00  0.00            
ATOM   1838 1O91 ZnO     1      19.120   9.340  30.950  1.00  0.00            
ATOM   1839 2O91 ZnO     1      19.370  31.350  30.980  1.00  0.00            
ATOM   1840 3O91 ZnO     1      30.560   9.510  31.030  1.00  0.00            
ATOM   1841 4O91 ZnO     1       7.990  31.330  30.880  1.00  0.00            
ATOM   1842 5O91 ZnO     1      19.230  20.270  30.900  1.00  0.00            
ATOM   1843 6O91 ZnO     1       7.850  20.390  30.850  1.00  0.00            
ATOM   1844 7O91 ZnO     1      30.880  20.360  31.020  1.00  0.00            
ATOM   1845 8O91 ZnO     1      30.750  31.400  30.910  1.00  0.00            
ATOM   1846 9O91 ZnO     1      28.630   6.680  30.840  1.00  0.00            
ATOM   1847 0O92 ZnO     1       6.030   6.740  31.080  1.00  0.00            
ATOM   1848 1O92 ZnO     1      17.210   6.670  30.810  1.00  0.00            
ATOM   1849 2O92 ZnO     1      17.380  28.560  31.090  1.00  0.00            
ATOM   1850 3O92 ZnO     1      28.820  17.630  31.140  1.00  0.00            
ATOM   1851 4O92 ZnO     1       6.060  28.620  31.030  1.00  0.00            
ATOM   1852 5O92 ZnO     1      17.480  17.520  30.980  1.00  0.00            
ATOM   1853 6O92 ZnO     1       5.960  17.610  31.130  1.00  0.00            
ATOM   1854 7O92 ZnO     1      28.780  28.600  30.970  1.00  0.00            
ATOM   1855 8O92 ZnO     1       5.800  12.140  30.800  1.00  0.00            
ATOM   1856 9O92 ZnO     1      28.620  12.200  31.030  1.00  0.00            
ATOM   1857 0O93 ZnO     1      17.280  12.220  30.870  1.00  0.00            
ATOM   1858 1O93 ZnO     1      17.320  22.990  30.940  1.00  0.00            
ATOM   1859 2O93 ZnO     1      17.370   1.000  30.790  1.00  0.00            
ATOM   1860 3O93 ZnO     1       6.020  23.160  30.900  1.00  0.00            
ATOM   1861 4O93 ZnO     1       5.930   1.140  30.920  1.00  0.00            
ATOM   1862 5O93 ZnO     1      28.790   1.130  31.020  1.00  0.00            
ATOM   1863 6O93 ZnO     1      28.880  23.070  30.940  1.00  0.00            
ATOM   1864 8Zn9 ZnO     1       6.040   8.680  31.130  1.00  0.00            
ATOM   1865 9Zn9 ZnO     1      28.680   8.770  30.900  1.00  0.00            
ATOM   1866 0Zn9 ZnO     1      17.200   8.760  30.850  1.00  0.00            
ATOM   1867 1Zn9 ZnO     1       6.080  30.630  30.940  1.00  0.00            
ATOM   1868 2Zn9 ZnO     1      17.420  30.650  30.870  1.00  0.00            
ATOM   1869 3Zn9 ZnO     1      17.350  19.530  30.870  1.00  0.00            
ATOM   1870 4Zn9 ZnO     1      28.770  30.770  31.080  1.00  0.00            
ATOM   1871 5Zn9 ZnO     1       5.960  19.630  30.940  1.00  0.00            
ATOM   1872 6Zn9 ZnO     1      28.920  19.640  31.120  1.00  0.00            
ATOM   1873 7O93 ZnO     1      14.650  12.190  25.980  1.00  0.00            
ATOM   1874 8O93 ZnO     1      14.450  23.100  25.780  1.00  0.00            
ATOM   1875 9O93 ZnO     1       3.150  23.010  25.730  1.00  0.00            
ATOM   1876 0O94 ZnO     1      26.060  23.090  25.970  1.00  0.00            
ATOM   1877 1O94 ZnO     1       3.160   1.150  25.910  1.00  0.00            
ATOM   1878 2O94 ZnO     1      26.000   1.080  26.010  1.00  0.00            
ATOM   1879 3O94 ZnO     1      25.940  12.040  26.070  1.00  0.00            
ATOM   1880 4O94 ZnO     1      14.510   1.220  26.060  1.00  0.00            
ATOM   1881 5O94 ZnO     1       3.240  12.210  25.940  1.00  0.00            
ATOM   1882 7Zn9 ZnO     1      16.560  11.580  25.940  1.00  0.00            
ATOM   1883 8Zn9 ZnO     1      16.390  22.430  25.900  1.00  0.00            
ATOM   1884 9Zn9 ZnO     1       4.970  22.400  25.770  1.00  0.00            
ATOM   1885 0Zn9 ZnO     1       5.000  11.400  25.860  1.00  0.00            
ATOM   1886 1Zn9 ZnO     1      16.440   0.320  25.980  1.00  0.00            
ATOM   1887 2Zn9 ZnO     1       5.070   0.440  25.930  1.00  0.00            
ATOM   1888 3Zn9 ZnO     1      27.820  11.360  25.940  1.00  0.00            
ATOM   1889 4Zn9 ZnO     1      27.880  22.440  26.000  1.00  0.00            
ATOM   1890 5Zn9 ZnO     1      27.940   0.440  26.050  1.00  0.00            
ATOM   1891 6Zn9 ZnO     1      25.920   3.140  25.890  1.00  0.00            
ATOM   1892 7Zn9 ZnO     1       3.140   3.280  25.980  1.00  0.00            
ATOM   1893 8Zn9 ZnO     1      14.490  14.290  25.930  1.00  0.00            
ATOM   1894 9Zn9 ZnO     1      14.410  25.160  25.810  1.00  0.00            
ATOM   1895 0Zn9 ZnO     1       3.040  25.150  25.800  1.00  0.00            
ATOM   1896 1Zn9 ZnO     1      14.510   3.270  26.040  1.00  0.00            
ATOM   1897 2Zn9 ZnO     1      25.990  14.070  26.000  1.00  0.00            
ATOM   1898 3Zn9 ZnO     1      25.980  25.110  26.150  1.00  0.00            
ATOM   1899 4Zn9 ZnO     1       3.180  14.230  25.650  1.00  0.00            
ATOM   1900 5Zn9 ZnO     1      10.770  11.330  25.850  1.00  0.00            
ATOM   1901 6Zn9 ZnO     1      10.600  22.610  25.790  1.00  0.00            
ATOM   1902 7Zn9 ZnO     1      22.190  11.410  25.880  1.00  0.00            
ATOM   1903 8Zn9 ZnO     1      22.190  22.500  25.880  1.00  0.00            
ATOM   1904 9Zn9 ZnO     1      33.610  11.370  25.850  1.00  0.00            
ATOM   1905 0Zn9 ZnO     1      33.620   0.430  26.010  1.00  0.00            
ATOM   1906 1Zn9 ZnO     1      10.940   0.400  25.820  1.00  0.00            
ATOM   1907 2Zn9 ZnO     1      33.620  22.430  25.890  1.00  0.00            
ATOM   1908 3Zn9 ZnO     1      22.110   0.400  25.960  1.00  0.00            
ATOM   1909 4Zn9 ZnO     1      14.540   8.700  25.780  1.00  0.00            
ATOM   1910 5Zn9 ZnO     1      14.380  30.550  25.820  1.00  0.00            
ATOM   1911 6Zn9 ZnO     1      14.480  19.840  25.750  1.00  0.00            
ATOM   1912 7Zn9 ZnO     1       3.080  30.570  25.880  1.00  0.00            
ATOM   1913 8Zn9 ZnO     1       3.130  19.580  25.910  1.00  0.00            
ATOM   1914 9Zn9 ZnO     1      25.980   8.660  25.870  1.00  0.00            
ATOM   1915 0Zn9 ZnO     1       3.190   8.670  25.890  1.00  0.00            
ATOM   1916 1Zn9 ZnO     1      25.960  30.790  26.120  1.00  0.00            
ATOM   1917 2Zn9 ZnO     1      26.090  19.740  26.110  1.00  0.00            
ATOM   1918 6O94 ZnO     1      16.450   9.510  25.780  1.00  0.00            
ATOM   1919 7O94 ZnO     1      16.390  20.460  26.040  1.00  0.00            
ATOM   1920 8O94 ZnO     1       4.980  20.350  25.920  1.00  0.00            
ATOM   1921 9O94 ZnO     1      16.350  31.230  26.020  1.00  0.00            
ATOM   1922 0O95 ZnO     1       4.980  31.360  25.880  1.00  0.00            
ATOM   1923 1O95 ZnO     1       5.090   9.360  25.920  1.00  0.00            
ATOM   1924 2O95 ZnO     1      27.990   9.280  25.890  1.00  0.00            
ATOM   1925 3O95 ZnO     1      27.830  31.320  26.090  1.00  0.00            
ATOM   1926 4O95 ZnO     1      28.020  20.350  26.070  1.00  0.00            
ATOM   1927 5O95 ZnO     1       8.810  12.180  26.000  1.00  0.00            
ATOM   1928 6O95 ZnO     1      20.180  12.140  25.800  1.00  0.00            
ATOM   1929 7O95 ZnO     1      20.310  23.170  25.880  1.00  0.00            
ATOM   1930 8O95 ZnO     1       8.620  23.160  25.850  1.00  0.00            
ATOM   1931 9O95 ZnO     1       8.910   0.960  25.800  1.00  0.00            
ATOM   1932 0O96 ZnO     1      31.710  12.180  25.830  1.00  0.00            
ATOM   1933 1O96 ZnO     1      31.580  23.000  25.940  1.00  0.00            
ATOM   1934 2O96 ZnO     1      20.160   1.200  26.000  1.00  0.00            
ATOM   1935 3O96 ZnO     1      31.680   1.140  26.030  1.00  0.00            
ATOM   1936 4O96 ZnO     1      10.780  15.030  26.030  1.00  0.00            
ATOM   1937 5O96 ZnO     1      33.540   3.930  25.890  1.00  0.00            
ATOM   1938 6O96 ZnO     1      10.770   3.980  25.870  1.00  0.00            
ATOM   1939 7O96 ZnO     1      33.570  25.790  25.860  1.00  0.00            
ATOM   1940 8O96 ZnO     1      22.270   3.840  25.770  1.00  0.00            
ATOM   1941 9O96 ZnO     1      33.590  14.900  25.780  1.00  0.00            
ATOM   1942 0O97 ZnO     1      10.770  25.930  25.960  1.00  0.00            
ATOM   1943 1O97 ZnO     1      22.130  14.860  25.890  1.00  0.00            
ATOM   1944 2O97 ZnO     1      22.220  25.760  25.970  1.00  0.00            
ATOM   1945 3O97 ZnO     1      25.940   6.570  25.820  1.00  0.00            
ATOM   1946 4O97 ZnO     1       3.170   6.670  25.900  1.00  0.00            
ATOM   1947 5O97 ZnO     1      14.540   6.700  25.810  1.00  0.00            
ATOM   1948 6O97 ZnO     1      14.450  28.630  25.940  1.00  0.00            
ATOM   1949 7O97 ZnO     1      14.660  17.770  25.940  1.00  0.00            
ATOM   1950 8O97 ZnO     1       3.120  28.490  26.020  1.00  0.00            
ATOM   1951 9O97 ZnO     1       3.210  17.550  26.080  1.00  0.00            
ATOM   1952 0O98 ZnO     1      25.880  28.730  26.120  1.00  0.00            
ATOM   1953 1O98 ZnO     1      26.040  17.620  26.080  1.00  0.00            
ATOM   1954 3Zn9 ZnO     1      20.250  14.170  25.950  1.00  0.00            
ATOM   1955 4Zn9 ZnO     1       8.910   3.020  25.980  1.00  0.00            
ATOM   1956 5Zn9 ZnO     1       8.920  14.250  25.960  1.00  0.00            
ATOM   1957 6Zn9 ZnO     1       8.760  25.270  25.820  1.00  0.00            
ATOM   1958 7Zn9 ZnO     1      31.670   3.160  26.010  1.00  0.00            
ATOM   1959 8Zn9 ZnO     1      20.280  25.180  25.930  1.00  0.00            
ATOM   1960 9Zn9 ZnO     1      20.290   3.250  25.840  1.00  0.00            
ATOM   1961 0Zn9 ZnO     1      31.670  25.130  25.860  1.00  0.00            
ATOM   1962 1Zn9 ZnO     1      31.670  14.150  26.090  1.00  0.00            
ATOM   1963 2O98 ZnO     1      27.780   3.900  25.860  1.00  0.00            
ATOM   1964 3O98 ZnO     1       5.100   3.920  25.940  1.00  0.00            
ATOM   1965 4O98 ZnO     1      16.450  15.030  25.950  1.00  0.00            
ATOM   1966 5O98 ZnO     1       5.130  14.940  25.880  1.00  0.00            
ATOM   1967 6O98 ZnO     1      16.480   3.900  25.960  1.00  0.00            
ATOM   1968 7O98 ZnO     1       5.000  25.690  25.880  1.00  0.00            
ATOM   1969 8O98 ZnO     1      16.430  25.820  25.840  1.00  0.00            
ATOM   1970 9O98 ZnO     1      27.900  26.060  25.930  1.00  0.00            
ATOM   1971 0O99 ZnO     1      27.900  14.700  25.990  1.00  0.00            
ATOM   1972 1O99 ZnO     1      10.750   9.370  25.820  1.00  0.00            
ATOM   1973 2O99 ZnO     1      10.680  20.590  25.800  1.00  0.00            
ATOM   1974 3O99 ZnO     1      10.780  31.300  25.980  1.00  0.00            
ATOM   1975 4O99 ZnO     1      22.200   9.390  25.930  1.00  0.00            
ATOM   1976 5O99 ZnO     1      33.560  31.340  26.020  1.00  0.00            
ATOM   1977 6O99 ZnO     1      22.200  31.290  25.980  1.00  0.00            
ATOM   1978 7O99 ZnO     1      33.550  20.420  26.060  1.00  0.00            
ATOM   1979 8O99 ZnO     1      22.200  20.410  26.050  1.00  0.00            
ATOM   1980 9O99 ZnO     1      33.590   9.330  25.950  1.00  0.00            
ATOM   1981 2Zn9 ZnO     1      27.800   5.950  25.780  1.00  0.00            
ATOM   1982 3Zn9 ZnO     1      16.560  17.040  25.910  1.00  0.00            
ATOM   1983 4Zn9 ZnO     1      16.480   5.990  25.750  1.00  0.00            
ATOM   1984 5Zn9 ZnO     1      16.330  27.830  25.990  1.00  0.00            
ATOM   1985 6Zn9 ZnO     1       5.090   6.030  25.940  1.00  0.00            
ATOM   1986 7Zn9 ZnO     1       5.020  27.740  25.940  1.00  0.00            
ATOM   1987 8Zn9 ZnO     1      27.780  27.940  26.000  1.00  0.00            
ATOM   1988 9Zn9 ZnO     1      27.850  16.780  26.190  1.00  0.00            
ATOM   1989 0Zn9 ZnO     1       5.190  16.940  26.010  1.00  0.00            
ATOM   1990 1Zn9 ZnO     1      22.250   5.880  25.710  1.00  0.00            
ATOM   1991 2Zn9 ZnO     1      33.490  27.980  25.950  1.00  0.00            
ATOM   1992 3Zn9 ZnO     1      10.510   6.010  25.800  1.00  0.00            
ATOM   1993 4Zn9 ZnO     1      22.030  27.780  26.070  1.00  0.00            
ATOM   1994 5Zn9 ZnO     1      10.830  16.970  25.960  1.00  0.00            
ATOM   1995 6Zn9 ZnO     1      10.780  27.830  26.190  1.00  0.00            
ATOM   1996 7Zn9 ZnO     1      33.640   6.090  25.880  1.00  0.00            
ATOM   1997 8Zn9 ZnO     1      22.310  16.920  25.880  1.00  0.00            
ATOM   1998 9Zn9 ZnO     1      33.550  16.920  25.890  1.00  0.00            
ATOM   1999 0Zn1 ZnO     1      20.250   8.600  25.930  1.00  0.00            
ATOM   2000 0Zn1 ZnO     1       8.870  30.690  25.830  1.00  0.00            
ATOM   2001 0Zn1 ZnO     1      20.260  30.590  26.040  1.00  0.00            
ATOM   2002 0Zn1 ZnO     1       8.720   8.730  25.930  1.00  0.00            
ATOM   2003 0Zn1 ZnO     1      20.390  19.630  26.000  1.00  0.00            
ATOM   2004 0Zn1 ZnO     1       8.910  19.700  25.990  1.00  0.00            
ATOM   2005 0Zn1 ZnO     1      31.620   8.830  25.900  1.00  0.00            
ATOM   2006 0Zn1 ZnO     1      31.730  19.620  26.010  1.00  0.00            
ATOM   2007 0Zn1 ZnO     1      31.630  30.770  25.880  1.00  0.00            
ATOM   2008 0O10 ZnO     1      20.260   6.630  25.850  1.00  0.00            
ATOM   2009 1O10 ZnO     1      20.180  28.420  26.060  1.00  0.00            
ATOM   2010 2O10 ZnO     1      31.690   6.710  26.020  1.00  0.00            
ATOM   2011 3O10 ZnO     1       8.670   6.720  25.930  1.00  0.00            
ATOM   2012 4O10 ZnO     1       8.930  28.580  26.040  1.00  0.00            
ATOM   2013 5O10 ZnO     1       8.900  17.700  25.990  1.00  0.00            
ATOM   2014 6O10 ZnO     1      20.400  17.560  26.050  1.00  0.00            
ATOM   2015 7O10 ZnO     1      31.630  28.620  25.960  1.00  0.00            
ATOM   2016 8O10 ZnO     1      31.690  17.530  25.920  1.00  0.00            
ATOM   2017 9O10 ZnO     1      10.700   3.770  29.110  1.00  0.00            
ATOM   2018 0O10 ZnO     1      22.180   3.910  29.260  1.00  0.00            
ATOM   2019 1O10 ZnO     1      22.180  14.820  29.380  1.00  0.00            
ATOM   2020 2O10 ZnO     1      10.700  14.850  29.310  1.00  0.00            
ATOM   2021 3O10 ZnO     1      33.630  14.750  29.230  1.00  0.00            
ATOM   2022 4O10 ZnO     1      33.410   4.050  29.150  1.00  0.00            
ATOM   2023 5O10 ZnO     1      10.820  25.770  29.410  1.00  0.00            
ATOM   2024 6O10 ZnO     1      33.510  25.950  29.300  1.00  0.00            
ATOM   2025 7O10 ZnO     1      22.170  25.800  29.210  1.00  0.00            
ATOM   2026 0Zn1 ZnO     1      10.720  11.350  29.250  1.00  0.00            
ATOM   2027 1Zn1 ZnO     1      33.630  11.420  29.160  1.00  0.00            
ATOM   2028 1Zn1 ZnO     1      10.700  22.440  29.300  1.00  0.00            
ATOM   2029 1Zn1 ZnO     1      22.260  11.320  29.310  1.00  0.00            
ATOM   2030 1Zn1 ZnO     1      22.350  22.250  29.360  1.00  0.00            
ATOM   2031 1Zn1 ZnO     1      33.700  22.390  29.260  1.00  0.00            
ATOM   2032 1Zn1 ZnO     1      22.190   0.450  29.330  1.00  0.00            
ATOM   2033 1Zn1 ZnO     1      10.690   0.390  29.200  1.00  0.00            
ATOM   2034 1Zn1 ZnO     1      33.570   0.460  29.150  1.00  0.00            
ATOM   2035 1Zn1 ZnO     1      10.790   5.840  28.990  1.00  0.00            
ATOM   2036 1Zn1 ZnO     1      33.630   6.120  29.080  1.00  0.00            
ATOM   2037 2Zn1 ZnO     1      22.150   5.960  29.150  1.00  0.00            
ATOM   2038 2Zn1 ZnO     1      33.640  27.970  29.330  1.00  0.00            
ATOM   2039 2Zn1 ZnO     1      10.770  16.960  29.170  1.00  0.00            
ATOM   2040 2Zn1 ZnO     1      10.780  27.850  29.490  1.00  0.00            
ATOM   2041 2Zn1 ZnO     1      33.450  16.770  29.210  1.00  0.00            
ATOM   2042 2Zn1 ZnO     1      22.240  27.760  29.410  1.00  0.00            
ATOM   2043 2Zn1 ZnO     1      22.300  16.870  29.410  1.00  0.00            
ATOM   2044 8O10 ZnO     1      33.550   9.280  29.370  1.00  0.00            
ATOM   2045 9O10 ZnO     1      10.770   9.270  29.240  1.00  0.00            
ATOM   2046 0O10 ZnO     1      22.020   9.300  29.190  1.00  0.00            
ATOM   2047 1O10 ZnO     1      33.560  31.310  29.270  1.00  0.00            
ATOM   2048 2O10 ZnO     1      10.800  31.340  29.390  1.00  0.00            
ATOM   2049 3O10 ZnO     1      22.300  31.390  29.220  1.00  0.00            
ATOM   2050 4O10 ZnO     1      33.440  20.460  29.390  1.00  0.00            
ATOM   2051 5O10 ZnO     1      22.200  20.340  29.270  1.00  0.00            
ATOM   2052 6O10 ZnO     1      10.670  20.340  29.230  1.00  0.00            
ATOM   2053 7O10 ZnO     1       3.010  12.050  29.330  1.00  0.00            
ATOM   2054 8O10 ZnO     1      14.510  12.130  29.300  1.00  0.00            
ATOM   2055 9O10 ZnO     1       3.130  23.030  29.120  1.00  0.00            
ATOM   2056 0O10 ZnO     1      14.530  23.030  29.280  1.00  0.00            
ATOM   2057 1O10 ZnO     1       3.150   1.120  29.160  1.00  0.00            
ATOM   2058 2O10 ZnO     1      14.420   0.910  29.240  1.00  0.00            
ATOM   2059 3O10 ZnO     1      25.990   1.200  29.250  1.00  0.00            
ATOM   2060 4O10 ZnO     1      25.910  12.040  29.230  1.00  0.00            
ATOM   2061 5O10 ZnO     1      26.080  23.180  29.200  1.00  0.00            
ATOM   2062 2Zn1 ZnO     1      25.940   3.320  29.330  1.00  0.00            
ATOM   2063 2Zn1 ZnO     1       3.120  14.120  29.120  1.00  0.00            
ATOM   2064 2Zn1 ZnO     1       3.110   3.240  29.210  1.00  0.00            
ATOM   2065 3Zn1 ZnO     1      14.570  14.230  29.220  1.00  0.00            
ATOM   2066 3Zn1 ZnO     1       3.200  25.270  29.240  1.00  0.00            
ATOM   2067 3Zn1 ZnO     1      14.550  25.140  29.290  1.00  0.00            
ATOM   2068 3Zn1 ZnO     1      14.530   3.130  29.170  1.00  0.00            
ATOM   2069 3Zn1 ZnO     1      25.960  14.100  29.210  1.00  0.00            
ATOM   2070 3Zn1 ZnO     1      26.090  25.180  29.340  1.00  0.00            
ATOM   2071 3Zn1 ZnO     1       8.760  14.220  29.350  1.00  0.00            
ATOM   2072 3Zn1 ZnO     1       8.800   3.090  29.300  1.00  0.00            
ATOM   2073 3Zn1 ZnO     1      20.420  14.130  29.250  1.00  0.00            
ATOM   2074 3Zn1 ZnO     1      20.200   3.170  29.290  1.00  0.00            
ATOM   2075 4Zn1 ZnO     1       8.820  25.160  29.230  1.00  0.00            
ATOM   2076 4Zn1 ZnO     1      31.620   3.220  29.240  1.00  0.00            
ATOM   2077 4Zn1 ZnO     1      20.290  25.000  29.220  1.00  0.00            
ATOM   2078 4Zn1 ZnO     1      31.740  14.240  29.370  1.00  0.00            
ATOM   2079 4Zn1 ZnO     1      31.700  25.120  29.180  1.00  0.00            
ATOM   2080 6O10 ZnO     1       8.870  12.240  29.320  1.00  0.00            
ATOM   2081 7O10 ZnO     1      20.390  12.000  29.340  1.00  0.00            
ATOM   2082 8O10 ZnO     1       8.760  23.070  29.290  1.00  0.00            
ATOM   2083 9O10 ZnO     1      20.450  22.980  29.250  1.00  0.00            
ATOM   2084 0O10 ZnO     1      31.690  12.170  29.230  1.00  0.00            
ATOM   2085 1O10 ZnO     1       8.760   0.980  29.230  1.00  0.00            
ATOM   2086 2O10 ZnO     1      20.220   1.100  29.330  1.00  0.00            
ATOM   2087 3O10 ZnO     1      31.850  23.160  29.270  1.00  0.00            
ATOM   2088 4O10 ZnO     1      31.730   1.180  29.310  1.00  0.00            
ATOM   2089 5O10 ZnO     1       3.080   6.580  29.320  1.00  0.00            
ATOM   2090 6O10 ZnO     1      25.790   6.700  29.200  1.00  0.00            
ATOM   2091 7O10 ZnO     1      14.450   6.570  29.090  1.00  0.00            
ATOM   2092 8O10 ZnO     1      14.440  28.530  29.340  1.00  0.00            
ATOM   2093 9O10 ZnO     1       3.280  28.650  29.300  1.00  0.00            
ATOM   2094 0O10 ZnO     1      14.660  17.650  29.250  1.00  0.00            
ATOM   2095 1O10 ZnO     1       3.060  17.740  29.400  1.00  0.00            
ATOM   2096 2O10 ZnO     1      26.000  17.650  29.440  1.00  0.00            
ATOM   2097 3O10 ZnO     1      25.980  28.670  29.310  1.00  0.00            
ATOM   2098 4Zn1 ZnO     1       3.130   8.690  29.240  1.00  0.00            
ATOM   2099 4Zn1 ZnO     1      14.530   8.630  29.150  1.00  0.00            
ATOM   2100 4Zn1 ZnO     1      25.970   8.670  29.150  1.00  0.00            
ATOM   2101 4Zn1 ZnO     1      14.440  30.520  29.200  1.00  0.00            
ATOM   2102 4Zn1 ZnO     1       3.130  30.710  29.210  1.00  0.00            
ATOM   2103 5Zn1 ZnO     1       3.150  19.750  29.390  1.00  0.00            
ATOM   2104 5Zn1 ZnO     1      14.460  19.730  29.240  1.00  0.00            
ATOM   2105 5Zn1 ZnO     1      26.140  19.680  29.320  1.00  0.00            
ATOM   2106 5Zn1 ZnO     1      25.920  30.720  29.500  1.00  0.00            
ATOM   2107 4O10 ZnO     1       8.810   6.510  29.250  1.00  0.00            
ATOM   2108 5O10 ZnO     1      20.140   6.590  29.160  1.00  0.00            
ATOM   2109 6O10 ZnO     1       8.880  28.600  29.420  1.00  0.00            
ATOM   2110 7O10 ZnO     1      20.210  28.490  29.270  1.00  0.00            
ATOM   2111 8O10 ZnO     1      31.740  28.570  29.290  1.00  0.00            
ATOM   2112 9O10 ZnO     1      31.630   6.780  29.230  1.00  0.00            
ATOM   2113 0O10 ZnO     1      20.340  17.550  29.310  1.00  0.00            
ATOM   2114 1O10 ZnO     1       8.790  17.660  29.390  1.00  0.00            
ATOM   2115 2O10 ZnO     1      31.590  17.580  29.460  1.00  0.00            
ATOM   2116 3O10 ZnO     1      27.880   3.940  29.330  1.00  0.00            
ATOM   2117 4O10 ZnO     1       5.100   3.890  29.340  1.00  0.00            
ATOM   2118 5O10 ZnO     1       5.070  14.830  29.330  1.00  0.00            
ATOM   2119 6O10 ZnO     1      16.520  14.890  29.380  1.00  0.00            
ATOM   2120 7O10 ZnO     1      16.370   3.870  29.240  1.00  0.00            
ATOM   2121 8O10 ZnO     1      16.470  25.850  29.390  1.00  0.00            
ATOM   2122 9O10 ZnO     1       5.150  25.860  29.220  1.00  0.00            
ATOM   2123 0O10 ZnO     1      27.830  14.840  29.340  1.00  0.00            
ATOM   2124 1O10 ZnO     1      27.880  26.010  29.200  1.00  0.00            
ATOM   2125 5Zn1 ZnO     1       8.730   8.500  29.170  1.00  0.00            
ATOM   2126 5Zn1 ZnO     1      20.090   8.680  29.220  1.00  0.00            
ATOM   2127 5Zn1 ZnO     1      20.390  30.650  29.290  1.00  0.00            
ATOM   2128 5Zn1 ZnO     1       8.840  30.650  29.160  1.00  0.00            
ATOM   2129 5Zn1 ZnO     1      31.590   8.780  29.430  1.00  0.00            
ATOM   2130 5Zn1 ZnO     1      20.250  19.680  29.250  1.00  0.00            
ATOM   2131 6Zn1 ZnO     1       8.770  19.620  29.330  1.00  0.00            
ATOM   2132 6Zn1 ZnO     1      31.630  30.650  29.250  1.00  0.00            
ATOM   2133 6Zn1 ZnO     1      31.580  19.590  29.340  1.00  0.00            
ATOM   2134 6Zn1 ZnO     1       4.870  11.350  29.210  1.00  0.00            
ATOM   2135 6Zn1 ZnO     1      16.490  11.560  29.310  1.00  0.00            
ATOM   2136 6Zn1 ZnO     1      16.420  22.310  29.330  1.00  0.00            
ATOM   2137 6Zn1 ZnO     1      27.880  11.580  29.280  1.00  0.00            
ATOM   2138 6Zn1 ZnO     1       5.060  22.470  29.230  1.00  0.00            
ATOM   2139 6Zn1 ZnO     1       5.010   0.440  29.240  1.00  0.00            
ATOM   2140 6Zn1 ZnO     1      16.430   0.420  29.130  1.00  0.00            
ATOM   2141 7Zn1 ZnO     1      27.890   0.520  29.280  1.00  0.00            
ATOM   2142 7Zn1 ZnO     1      27.940  22.380  29.280  1.00  0.00            
ATOM   2143 7Zn1 ZnO     1      27.750   5.920  29.250  1.00  0.00            
ATOM   2144 7Zn1 ZnO     1       5.030   5.900  29.450  1.00  0.00            
ATOM   2145 7Zn1 ZnO     1      16.370  27.960  29.440  1.00  0.00            
ATOM   2146 7Zn1 ZnO     1      16.320   5.920  29.150  1.00  0.00            
ATOM   2147 7Zn1 ZnO     1       5.130  27.860  29.320  1.00  0.00            
ATOM   2148 7Zn1 ZnO     1      16.560  16.920  29.320  1.00  0.00            
ATOM   2149 7Zn1 ZnO     1       4.960  16.900  29.470  1.00  0.00            
ATOM   2150 7Zn1 ZnO     1      27.850  28.050  29.320  1.00  0.00            
ATOM   2151 8Zn1 ZnO     1      27.810  16.940  29.580  1.00  0.00            
ATOM   2152 2O10 ZnO     1       5.170   9.300  29.380  1.00  0.00            
ATOM   2153 3O10 ZnO     1      16.370   9.520  29.160  1.00  0.00            
ATOM   2154 4O10 ZnO     1      27.910   9.500  29.190  1.00  0.00            
ATOM   2155 5O10 ZnO     1      16.390  31.310  29.200  1.00  0.00            
ATOM   2156 6O10 ZnO     1       5.040  31.350  29.190  1.00  0.00            
ATOM   2157 7O10 ZnO     1      16.460  20.240  29.250  1.00  0.00            
ATOM   2158 8O10 ZnO     1       4.990  20.470  29.440  1.00  0.00            
ATOM   2159 9O10 ZnO     1      27.970  20.360  29.350  1.00  0.00            
ATOM   2160 0O10 ZnO     1      27.870  31.360  29.450  1.00  0.00            
ATOM   2161 1O10 ZnO     1      11.550  11.990  27.510  1.00  0.00            
ATOM   2162 2O10 ZnO     1       0.320  11.990  27.530  1.00  0.00            
ATOM   2163 3O10 ZnO     1      11.540  23.080  27.560  1.00  0.00            
ATOM   2164 4O10 ZnO     1       0.320  23.190  27.480  1.00  0.00            
ATOM   2165 5O10 ZnO     1      11.640   1.110  27.590  1.00  0.00            
ATOM   2166 6O10 ZnO     1      23.110  12.060  27.550  1.00  0.00            
ATOM   2167 7O10 ZnO     1      23.280  22.950  27.610  1.00  0.00            
ATOM   2168 8O10 ZnO     1       0.330   1.210  27.600  1.00  0.00            
ATOM   2169 9O10 ZnO     1      23.130   1.040  27.560  1.00  0.00            
ATOM   2170 8Zn1 ZnO     1      13.650  11.500  27.560  1.00  0.00            
ATOM   2171 8Zn1 ZnO     1       2.260  11.460  27.440  1.00  0.00            
ATOM   2172 8Zn1 ZnO     1      13.520  22.460  27.490  1.00  0.00            
ATOM   2173 8Zn1 ZnO     1       2.200  22.330  27.460  1.00  0.00            
ATOM   2174 8Zn1 ZnO     1      25.200  22.360  27.570  1.00  0.00            
ATOM   2175 8Zn1 ZnO     1       2.170   0.270  27.480  1.00  0.00            
ATOM   2176 8Zn1 ZnO     1      13.620   0.330  27.600  1.00  0.00            
ATOM   2177 8Zn1 ZnO     1      24.950  11.340  27.690  1.00  0.00            
ATOM   2178 8Zn1 ZnO     1      24.940   0.380  27.730  1.00  0.00            
ATOM   2179 9Zn1 ZnO     1      23.130   3.110  27.600  1.00  0.00            
ATOM   2180 9Zn1 ZnO     1       0.190   3.310  27.620  1.00  0.00            
ATOM   2181 9Zn1 ZnO     1      11.650   3.190  27.440  1.00  0.00            
ATOM   2182 9Zn1 ZnO     1      11.660  14.090  27.700  1.00  0.00            
ATOM   2183 9Zn1 ZnO     1      11.730  25.120  27.620  1.00  0.00            
ATOM   2184 9Zn1 ZnO     1       0.260  14.180  27.500  1.00  0.00            
ATOM   2185 9Zn1 ZnO     1       0.290  25.310  27.550  1.00  0.00            
ATOM   2186 9Zn1 ZnO     1      23.080  14.160  27.660  1.00  0.00            
ATOM   2187 9Zn1 ZnO     1      23.080  25.050  27.650  1.00  0.00            
ATOM   2188 0O10 ZnO     1      24.950   3.850  27.530  1.00  0.00            
ATOM   2189 1O10 ZnO     1       2.160   4.090  27.550  1.00  0.00            
ATOM   2190 2O10 ZnO     1      13.560   3.840  27.640  1.00  0.00            
ATOM   2191 3O10 ZnO     1      13.660  25.840  27.560  1.00  0.00            
ATOM   2192 4O10 ZnO     1      13.500  14.990  27.610  1.00  0.00            
ATOM   2193 5O10 ZnO     1       2.280  25.860  27.550  1.00  0.00            
ATOM   2194 6O10 ZnO     1       2.210  14.860  27.480  1.00  0.00            
ATOM   2195 7O10 ZnO     1      25.000  14.970  27.670  1.00  0.00            
ATOM   2196 8O10 ZnO     1      24.950  25.780  27.690  1.00  0.00            
ATOM   2197 9O10 ZnO     1       2.270   9.380  27.620  1.00  0.00            
ATOM   2198 0O11 ZnO     1      13.580   9.450  27.480  1.00  0.00            
ATOM   2199 1O11 ZnO     1      13.580  20.310  27.500  1.00  0.00            
ATOM   2200 2O11 ZnO     1       2.230  20.250  27.640  1.00  0.00            
ATOM   2201 3O11 ZnO     1      13.490  31.360  27.470  1.00  0.00            
ATOM   2202 4O11 ZnO     1       2.130  31.270  27.490  1.00  0.00            
ATOM   2203 5O11 ZnO     1      25.000   9.300  27.450  1.00  0.00            
ATOM   2204 6O11 ZnO     1      25.030  31.320  27.760  1.00  0.00            
ATOM   2205 7O11 ZnO     1      25.100  20.370  27.670  1.00  0.00            
ATOM   2206 9Zn1 ZnO     1      24.940   5.820  27.530  1.00  0.00            
ATOM   2207 0Zn1 ZnO     1       2.170   6.010  27.580  1.00  0.00            
ATOM   2208 0Zn1 ZnO     1      13.580   5.880  27.430  1.00  0.00            
ATOM   2209 0Zn1 ZnO     1      13.590  27.810  27.650  1.00  0.00            
ATOM   2210 0Zn1 ZnO     1       2.110  27.880  27.750  1.00  0.00            
ATOM   2211 0Zn1 ZnO     1      13.640  17.040  27.520  1.00  0.00            
ATOM   2212 0Zn1 ZnO     1      25.150  16.970  27.720  1.00  0.00            
ATOM   2213 0Zn1 ZnO     1       2.100  16.880  27.760  1.00  0.00            
ATOM   2214 0Zn1 ZnO     1      24.950  27.910  27.700  1.00  0.00            
ATOM   2215 0Zn1 ZnO     1      11.680   8.730  27.570  1.00  0.00            
ATOM   2216 0Zn1 ZnO     1      11.580  19.900  27.560  1.00  0.00            
ATOM   2217 1Zn1 ZnO     1       0.260   8.740  27.550  1.00  0.00            
ATOM   2218 1Zn1 ZnO     1       0.210  30.620  27.580  1.00  0.00            
ATOM   2219 1Zn1 ZnO     1      23.070   8.570  27.570  1.00  0.00            
ATOM   2220 1Zn1 ZnO     1       0.260  19.720  27.770  1.00  0.00            
ATOM   2221 1Zn1 ZnO     1      11.680  30.620  27.680  1.00  0.00            
ATOM   2222 1Zn1 ZnO     1      23.190  19.700  27.630  1.00  0.00            
ATOM   2223 1Zn1 ZnO     1      23.160  30.520  27.590  1.00  0.00            
ATOM   2224 1Zn1 ZnO     1       7.840  11.500  27.670  1.00  0.00            
ATOM   2225 1Zn1 ZnO     1      19.420  11.590  27.540  1.00  0.00            
ATOM   2226 1Zn1 ZnO     1       7.900  22.370  27.520  1.00  0.00            
ATOM   2227 2Zn1 ZnO     1      19.380  22.360  27.530  1.00  0.00            
ATOM   2228 2Zn1 ZnO     1      19.190   0.360  27.640  1.00  0.00            
ATOM   2229 2Zn1 ZnO     1       7.920   0.340  27.460  1.00  0.00            
ATOM   2230 2Zn1 ZnO     1      30.750   0.500  27.730  1.00  0.00            
ATOM   2231 2Zn1 ZnO     1      30.670  22.400  27.660  1.00  0.00            
ATOM   2232 2Zn1 ZnO     1      30.660  11.520  27.560  1.00  0.00            
ATOM   2233 8O11 ZnO     1      23.020   6.500  27.440  1.00  0.00            
ATOM   2234 9O11 ZnO     1       0.290   6.760  27.520  1.00  0.00            
ATOM   2235 0O11 ZnO     1      11.670   6.670  27.320  1.00  0.00            
ATOM   2236 1O11 ZnO     1       0.160  17.520  27.700  1.00  0.00            
ATOM   2237 2O11 ZnO     1      23.140  17.620  27.680  1.00  0.00            
ATOM   2238 3O11 ZnO     1       0.260  28.670  27.640  1.00  0.00            
ATOM   2239 4O11 ZnO     1      11.730  28.530  27.730  1.00  0.00            
ATOM   2240 5O11 ZnO     1      11.770  17.700  27.570  1.00  0.00            
ATOM   2241 6O11 ZnO     1      22.930  28.440  27.650  1.00  0.00            
ATOM   2242 7O11 ZnO     1       5.850  12.070  27.540  1.00  0.00            
ATOM   2243 8O11 ZnO     1      17.450  12.130  27.670  1.00  0.00            
ATOM   2244 9O11 ZnO     1       5.990  23.100  27.550  1.00  0.00            
ATOM   2245 0O11 ZnO     1      17.420  23.120  27.660  1.00  0.00            
ATOM   2246 1O11 ZnO     1       5.980   1.200  27.590  1.00  0.00            
ATOM   2247 2O11 ZnO     1      17.350   1.090  27.560  1.00  0.00            
ATOM   2248 3O11 ZnO     1      28.810  23.170  27.650  1.00  0.00            
ATOM   2249 4O11 ZnO     1      28.780  12.090  27.600  1.00  0.00            
ATOM   2250 5O11 ZnO     1      28.780   1.180  27.650  1.00  0.00            
ATOM   2251 6O11 ZnO     1       8.040   3.850  27.520  1.00  0.00            
ATOM   2252 7O11 ZnO     1      19.380  14.830  27.720  1.00  0.00            
ATOM   2253 8O11 ZnO     1      30.610   3.860  27.580  1.00  0.00            
ATOM   2254 9O11 ZnO     1      19.240  25.710  27.590  1.00  0.00            
ATOM   2255 0O11 ZnO     1       7.930  14.810  27.680  1.00  0.00            
ATOM   2256 1O11 ZnO     1      19.320   3.850  27.530  1.00  0.00            
ATOM   2257 2O11 ZnO     1      30.680  25.820  27.580  1.00  0.00            
ATOM   2258 3O11 ZnO     1       7.980  25.900  27.530  1.00  0.00            
ATOM   2259 4O11 ZnO     1      30.650  14.810  27.720  1.00  0.00            
ATOM   2260 2Zn1 ZnO     1      28.640   3.230  27.610  1.00  0.00            
ATOM   2261 2Zn1 ZnO     1       6.120   3.230  27.630  1.00  0.00            
ATOM   2262 2Zn1 ZnO     1       5.960  14.150  27.680  1.00  0.00            
ATOM   2263 2Zn1 ZnO     1      17.460  14.190  27.620  1.00  0.00            
ATOM   2264 3Zn1 ZnO     1      17.440   3.200  27.580  1.00  0.00            
ATOM   2265 3Zn1 ZnO     1       6.080  25.160  27.570  1.00  0.00            
ATOM   2266 3Zn1 ZnO     1      17.310  25.120  27.570  1.00  0.00            
ATOM   2267 3Zn1 ZnO     1      28.810  25.220  27.510  1.00  0.00            
ATOM   2268 3Zn1 ZnO     1      28.720  14.180  27.660  1.00  0.00            
ATOM   2269 3Zn1 ZnO     1      17.440   8.810  27.490  1.00  0.00            
ATOM   2270 3Zn1 ZnO     1       5.960   8.650  27.610  1.00  0.00            
ATOM   2271 3Zn1 ZnO     1      17.420  30.450  27.630  1.00  0.00            
ATOM   2272 3Zn1 ZnO     1       5.930  30.440  27.570  1.00  0.00            
ATOM   2273 3Zn1 ZnO     1      17.460  19.650  27.610  1.00  0.00            
ATOM   2274 4Zn1 ZnO     1      28.760   8.640  27.520  1.00  0.00            
ATOM   2275 4Zn1 ZnO     1       5.920  19.680  27.750  1.00  0.00            
ATOM   2276 4Zn1 ZnO     1      28.840  30.700  27.750  1.00  0.00            
ATOM   2277 4Zn1 ZnO     1      28.960  19.610  27.720  1.00  0.00            
ATOM   2278 5O11 ZnO     1      19.360   9.490  27.400  1.00  0.00            
ATOM   2279 6O11 ZnO     1       7.890   9.430  27.630  1.00  0.00            
ATOM   2280 7O11 ZnO     1      19.360  20.350  27.540  1.00  0.00            
ATOM   2281 8O11 ZnO     1       7.800  31.180  27.500  1.00  0.00            
ATOM   2282 9O11 ZnO     1      19.270  31.250  27.650  1.00  0.00            
ATOM   2283 0O11 ZnO     1       7.850  20.300  27.590  1.00  0.00            
ATOM   2284 1O11 ZnO     1      30.840  20.310  27.530  1.00  0.00            
ATOM   2285 2O11 ZnO     1      30.730  31.400  27.580  1.00  0.00            
ATOM   2286 3O11 ZnO     1      30.630   9.440  27.650  1.00  0.00            
ATOM   2287 4O11 ZnO     1       5.930   6.670  27.660  1.00  0.00            
ATOM   2288 5O11 ZnO     1      28.710   6.570  27.550  1.00  0.00            
ATOM   2289 6O11 ZnO     1      17.250  28.430  27.610  1.00  0.00            
ATOM   2290 7O11 ZnO     1      17.330   6.750  27.520  1.00  0.00            
ATOM   2291 8O11 ZnO     1      17.580  17.650  27.640  1.00  0.00            
ATOM   2292 9O11 ZnO     1       5.940  28.470  27.650  1.00  0.00            
ATOM   2293 0O11 ZnO     1       5.920  17.530  27.740  1.00  0.00            
ATOM   2294 1O11 ZnO     1      28.830  28.570  27.660  1.00  0.00            
ATOM   2295 2O11 ZnO     1      28.860  17.650  27.830  1.00  0.00            
ATOM   2296 4Zn1 ZnO     1       7.810   5.810  27.540  1.00  0.00            
ATOM   2297 4Zn1 ZnO     1      19.220  27.760  27.720  1.00  0.00            
ATOM   2298 4Zn1 ZnO     1      19.180   5.890  27.460  1.00  0.00            
ATOM   2299 4Zn1 ZnO     1      30.690   6.020  27.630  1.00  0.00            
ATOM   2300 4Zn1 ZnO     1       7.930  27.880  27.740  1.00  0.00            
ATOM   2301 4Zn1 ZnO     1       7.910  16.940  27.700  1.00  0.00            
ATOM   2302 5Zn1 ZnO     1      19.500  16.860  27.620  1.00  0.00            
ATOM   2303 5Zn1 ZnO     1      30.670  16.870  27.700  1.00  0.00            
ATOM   2304 5Zn1 ZnO     1      30.740  27.850  27.570  1.00  0.00            
ATOM   2305 3O11 ZnO     1       1.770  14.660  40.850  1.00  0.00            
ATOM   2306 4O11 ZnO     1       1.840  25.610  40.690  1.00  0.00            
ATOM   2307 5O11 ZnO     1       1.880   3.730  40.720  1.00  0.00            
ATOM   2308 6O11 ZnO     1      13.230   3.750  40.460  1.00  0.00            
ATOM   2309 7O11 ZnO     1      13.240  14.600  40.710  1.00  0.00            
ATOM   2310 8O11 ZnO     1      24.630   3.680  40.730  1.00  0.00            
ATOM   2311 9O11 ZnO     1      24.790  14.850  40.940  1.00  0.00            
ATOM   2312 0O11 ZnO     1      13.480  25.680  40.700  1.00  0.00            
ATOM   2313 1O11 ZnO     1      24.750  25.790  40.830  1.00  0.00            
ATOM   2314 2O11 ZnO     1      27.660   3.700  16.420  1.00  0.00            
ATOM   2315 3O11 ZnO     1      27.670  14.590  16.160  1.00  0.00            
ATOM   2316 4O11 ZnO     1      16.050  14.650  16.040  1.00  0.00            
ATOM   2317 5O11 ZnO     1      16.230   3.570  15.890  1.00  0.00            
ATOM   2318 6O11 ZnO     1       4.600  25.480  16.180  1.00  0.00            
ATOM   2319 7O11 ZnO     1      16.120  25.620  16.180  1.00  0.00            
ATOM   2320 8O11 ZnO     1      27.620  25.690  16.210  1.00  0.00            
ATOM   2321 9O11 ZnO     1       4.910   3.670  16.090  1.00  0.00            
ATOM   2322 0O11 ZnO     1       4.790  14.450  16.190  1.00  0.00            
ATOM   2323 1O11 ZnO     1      33.320   9.190  16.270  1.00  0.00            
ATOM   2324 2O11 ZnO     1      10.660   9.190  15.910  1.00  0.00            
ATOM   2325 3O11 ZnO     1      33.410  20.180  16.110  1.00  0.00            
ATOM   2326 4O11 ZnO     1      21.950  31.060  16.190  1.00  0.00            
ATOM   2327 5O11 ZnO     1      10.450  20.220  16.120  1.00  0.00            
ATOM   2328 6O11 ZnO     1      10.740  31.210  16.250  1.00  0.00            
ATOM   2329 7O11 ZnO     1      21.880   9.240  16.300  1.00  0.00            
ATOM   2330 8O11 ZnO     1      22.070  20.370  16.200  1.00  0.00            
ATOM   2331 9O11 ZnO     1      33.250  31.100  16.070  1.00  0.00            
ATOM   2332 0O11 ZnO     1       7.970   9.170  40.830  1.00  0.00            
ATOM   2333 1O11 ZnO     1      30.600   9.410  40.790  1.00  0.00            
ATOM   2334 2O11 ZnO     1      19.180   9.290  40.980  1.00  0.00            
ATOM   2335 3O11 ZnO     1      19.330  31.190  40.790  1.00  0.00            
ATOM   2336 4O11 ZnO     1       8.070  30.920  40.820  1.00  0.00            
ATOM   2337 5O11 ZnO     1      19.050  20.260  41.090  1.00  0.00            
ATOM   2338 6O11 ZnO     1      30.720  20.480  40.880  1.00  0.00            
ATOM   2339 7O11 ZnO     1       7.810  20.120  41.030  1.00  0.00            
ATOM   2340 8O11 ZnO     1      30.750  31.250  40.920  1.00  0.00            
ATOM   2341 9O11 ZnO     1      29.060  12.150  40.770  1.00  0.00            
ATOM   2342 0O11 ZnO     1       6.170  11.840  40.730  1.00  0.00            
ATOM   2343 1O11 ZnO     1      17.740  11.980  40.690  1.00  0.00            
ATOM   2344 2O11 ZnO     1      17.750   0.980  40.380  1.00  0.00            
ATOM   2345 3O11 ZnO     1       6.390   0.890  40.500  1.00  0.00            
ATOM   2346 4O11 ZnO     1       6.240  22.710  40.510  1.00  0.00            
ATOM   2347 5O11 ZnO     1      29.170   0.950  40.730  1.00  0.00            
ATOM   2348 6O11 ZnO     1      17.400  22.730  40.840  1.00  0.00            
ATOM   2349 7O11 ZnO     1      28.900  23.130  40.710  1.00  0.00            
ATOM   2350 8O11 ZnO     1      31.680  17.400  16.090  1.00  0.00            
ATOM   2351 9O11 ZnO     1      20.150   6.490  15.840  1.00  0.00            
ATOM   2352 0O12 ZnO     1      20.340  28.470  16.560  1.00  0.00            
ATOM   2353 1O12 ZnO     1       8.970  28.530  15.840  1.00  0.00            
ATOM   2354 2O12 ZnO     1      20.280  17.670  16.010  1.00  0.00            
ATOM   2355 3O12 ZnO     1      31.640   6.470  16.150  1.00  0.00            
ATOM   2356 4O12 ZnO     1       8.970   6.350  16.070  1.00  0.00            
ATOM   2357 5O12 ZnO     1      31.790  28.330  16.210  1.00  0.00            
ATOM   2358 6O12 ZnO     1       8.740  17.460  15.980  1.00  0.00            
ATOM   2359 7O12 ZnO     1      21.910   8.950  42.180  1.00  0.00            
ATOM   2360 8O12 ZnO     1      33.060  30.880  41.840  1.00  0.00            
ATOM   2361 9O12 ZnO     1      33.220   8.840  41.920  1.00  0.00            
ATOM   2362 0O12 ZnO     1      10.200   8.500  41.920  1.00  0.00            
ATOM   2363 1O12 ZnO     1      21.590  19.680  42.170  1.00  0.00            
ATOM   2364 2O12 ZnO     1      32.910  19.670  42.040  1.00  0.00            
ATOM   2365 3O12 ZnO     1      10.190  19.780  42.140  1.00  0.00            
ATOM   2366 4O12 ZnO     1      21.670  30.630  42.070  1.00  0.00            
ATOM   2367 5O12 ZnO     1      10.420  30.510  42.140  1.00  0.00            
ATOM   2368 6O12 ZnO     1      20.790   6.090  42.250  1.00  0.00            
ATOM   2369 7O12 ZnO     1       9.600  27.990  42.210  1.00  0.00            
ATOM   2370 8O12 ZnO     1       9.590  16.870  42.160  1.00  0.00            
ATOM   2371 9O12 ZnO     1      20.930  17.160  42.700  1.00  0.00            
ATOM   2372 0O12 ZnO     1      32.290   6.290  42.300  1.00  0.00            
ATOM   2373 1O12 ZnO     1       8.950   6.220  42.420  1.00  0.00            
ATOM   2374 2O12 ZnO     1      32.130  17.260  42.400  1.00  0.00            
ATOM   2375 3O12 ZnO     1      32.240  28.370  42.070  1.00  0.00            
ATOM   2376 4O12 ZnO     1      20.800  27.970  42.410  1.00  0.00            
ATOM   2377 5O12 ZnO     1       6.540  11.720  14.470  1.00  0.00            
ATOM   2378 6O12 ZnO     1      18.040  11.920  14.430  1.00  0.00            
ATOM   2379 7O12 ZnO     1       6.500   0.830  14.390  1.00  0.00            
ATOM   2380 8O12 ZnO     1      18.130  22.460  14.720  1.00  0.00            
ATOM   2381 9O12 ZnO     1      29.460  11.500  14.770  1.00  0.00            
ATOM   2382 0O12 ZnO     1      17.850   0.760  14.500  1.00  0.00            
ATOM   2383 1O12 ZnO     1      29.370   0.370  14.670  1.00  0.00            
ATOM   2384 2O12 ZnO     1      28.990  22.920  14.560  1.00  0.00            
ATOM   2385 3O12 ZnO     1       6.430  22.630  14.450  1.00  0.00            
ATOM   2386 4O12 ZnO     1      24.710   8.500  14.290  1.00  0.00            
ATOM   2387 5O12 ZnO     1      13.750  30.730  14.470  1.00  0.00            
ATOM   2388 6O12 ZnO     1      13.360  19.780  14.680  1.00  0.00            
ATOM   2389 7O12 ZnO     1       2.020  30.620  14.510  1.00  0.00            
ATOM   2390 8O12 ZnO     1      13.790   8.860  14.220  1.00  0.00            
ATOM   2391 9O12 ZnO     1      25.010  30.580  14.610  1.00  0.00            
ATOM   2392 0O12 ZnO     1       1.990  19.590  14.400  1.00  0.00            
ATOM   2393 1O12 ZnO     1      24.890  19.670  14.530  1.00  0.00            
ATOM   2394 2O12 ZnO     1       2.050   8.560  14.620  1.00  0.00            
ATOM   2395 3O12 ZnO     1      25.340  15.480  14.480  1.00  0.00            
ATOM   2396 4O12 ZnO     1      25.560   4.360  14.490  1.00  0.00            
ATOM   2397 5O12 ZnO     1      13.630  26.360  14.760  1.00  0.00            
ATOM   2398 6O12 ZnO     1      13.320  15.410  14.700  1.00  0.00            
ATOM   2399 7O12 ZnO     1       1.960  26.430  14.890  1.00  0.00            
ATOM   2400 8O12 ZnO     1      13.200   4.280  14.770  1.00  0.00            
ATOM   2401 9O12 ZnO     1      24.950  26.420  14.890  1.00  0.00            
ATOM   2402 0O12 ZnO     1       2.150   4.600  14.700  1.00  0.00            
ATOM   2403 1O12 ZnO     1       2.180  15.230  14.620  1.00  0.00            
ATOM   2404 2O12 ZnO     1      28.060  13.980  42.570  1.00  0.00            
ATOM   2405 3O12 ZnO     1       4.540  13.780  42.280  1.00  0.00            
ATOM   2406 4O12 ZnO     1      16.070  13.730  42.340  1.00  0.00            
ATOM   2407 5O12 ZnO     1       4.810  24.270  42.120  1.00  0.00            
ATOM   2408 6O12 ZnO     1      16.160   2.530  42.230  1.00  0.00            
ATOM   2409 7O12 ZnO     1       4.850   2.550  42.250  1.00  0.00            
ATOM   2410 8O12 ZnO     1      27.690   2.880  42.180  1.00  0.00            
ATOM   2411 9O12 ZnO     1      16.730  24.770  42.500  1.00  0.00            
ATOM   2412 0O12 ZnO     1      27.370  24.800  42.310  1.00  0.00            
ATOM   2413 1O12 ZnO     1      29.660   5.520  14.840  1.00  0.00            
ATOM   2414 2O12 ZnO     1      29.560  16.660  14.730  1.00  0.00            
ATOM   2415 3O12 ZnO     1      18.210  27.650  14.980  1.00  0.00            
ATOM   2416 4O12 ZnO     1      17.790   5.730  14.720  1.00  0.00            
ATOM   2417 5O12 ZnO     1      17.710  17.010  14.740  1.00  0.00            
ATOM   2418 6O12 ZnO     1      29.290  28.000  14.870  1.00  0.00            
ATOM   2419 7O12 ZnO     1       6.140  27.630  14.820  1.00  0.00            
ATOM   2420 8O12 ZnO     1       6.850   5.810  14.740  1.00  0.00            
ATOM   2421 9O12 ZnO     1       6.650  16.920  14.780  1.00  0.00            
ATOM   2422 0O12 ZnO     1      28.050  10.150  42.180  1.00  0.00            
ATOM   2423 1O12 ZnO     1      27.960  21.020  42.010  1.00  0.00            
ATOM   2424 2O12 ZnO     1       5.380  10.060  42.310  1.00  0.00            
ATOM   2425 3O12 ZnO     1      16.420  10.200  42.060  1.00  0.00            
ATOM   2426 4O12 ZnO     1       5.650  31.990  42.180  1.00  0.00            
ATOM   2427 5O12 ZnO     1      16.430  20.840  42.120  1.00  0.00            
ATOM   2428 6O12 ZnO     1      16.690  32.330  42.050  1.00  0.00            
ATOM   2429 7O12 ZnO     1      27.770  32.000  42.070  1.00  0.00            
ATOM   2430 8O12 ZnO     1       5.170  20.860  42.090  1.00  0.00            
ATOM   2431 9O12 ZnO     1      33.950  18.250  14.460  1.00  0.00            
ATOM   2432 0O12 ZnO     1      22.550   7.230  14.610  1.00  0.00            
ATOM   2433 1O12 ZnO     1      11.540   7.220  14.620  1.00  0.00            
ATOM   2434 2O12 ZnO     1      11.180  18.350  14.710  1.00  0.00            
ATOM   2435 3O12 ZnO     1      22.640  28.990  14.840  1.00  0.00            
ATOM   2436 4O12 ZnO     1      11.540  29.300  14.620  1.00  0.00            
ATOM   2437 5O12 ZnO     1      22.860  18.220  15.000  1.00  0.00            
ATOM   2438 6O12 ZnO     1      34.160  28.780  14.810  1.00  0.00            
ATOM   2439 7O12 ZnO     1      34.040   7.390  14.860  1.00  0.00            
ATOM   2440 8O12 ZnO     1      31.800  11.830  42.720  1.00  0.00            
ATOM   2441 9O12 ZnO     1       8.710  12.400  42.140  1.00  0.00            
ATOM   2442 0O12 ZnO     1      20.130   0.560  42.660  1.00  0.00            
ATOM   2443 1O12 ZnO     1      20.870  11.390  42.380  1.00  0.00            
ATOM   2444 2O12 ZnO     1      31.480  23.390  42.490  1.00  0.00            
ATOM   2445 3O12 ZnO     1       8.980  23.180  42.140  1.00  0.00            
ATOM   2446 4O12 ZnO     1       8.570   0.300  42.580  1.00  0.00            
ATOM   2447 5O12 ZnO     1      20.200  22.900  42.530  1.00  0.00            
ATOM   2448 6O12 ZnO     1      31.770   0.840  42.740  1.00  0.00            
ATOM   2449  H1  ZnO     1      32.990  14.220  43.270  1.00  0.00            
ATOM   2450  H2  ZnO     1      32.740  13.160  42.330  1.00  0.00            
ATOM   2451  H3  ZnO     1      32.640  24.420  42.410  1.00  0.00            
ATOM   2452  H4  ZnO     1      33.900  25.060  43.080  1.00  0.00            
ATOM   2453  H5  ZnO     1      32.810   2.190  42.650  1.00  0.00            
ATOM   2454  H6  ZnO     1       9.640  13.660  42.520  1.00  0.00            
ATOM   2455  H7  ZnO     1      33.410   3.550  43.310  1.00  0.00            
ATOM   2456  H8  ZnO     1       9.980  15.140  42.540  1.00  0.00            
ATOM   2457  H9  ZnO     1      11.480  26.020  43.380  1.00  0.00            
ATOM   2458  H10 ZnO     1      10.420  26.780  42.660  1.00  0.00            
ATOM   2459  H11 ZnO     1      22.670   4.240  43.330  1.00  0.00            
ATOM   2460  H12 ZnO     1      21.430   4.850  42.550  1.00  0.00            
ATOM   2461  H13 ZnO     1      11.830   4.040  43.310  1.00  0.00            
ATOM   2462  H14 ZnO     1      10.320   3.920  42.990  1.00  0.00            
ATOM   2463  H15 ZnO     1      21.320  12.960  42.440  1.00  0.00            
ATOM   2464  H16 ZnO     1      21.720  25.400  43.250  1.00  0.00            
ATOM   2465  H17 ZnO     1      21.290  26.670  42.460  1.00  0.00            
ATOM   2466  H18 ZnO     1      21.720  14.160  43.390  1.00  0.00            
ATOM   2467  H19 ZnO     1       3.570   1.770  41.970  1.00  0.00            
ATOM   2468  H20 ZnO     1       2.330   2.540  41.610  1.00  0.00            
ATOM   2469  H21 ZnO     1      13.750  13.500  41.850  1.00  0.00            
ATOM   2470  H22 ZnO     1      14.780  12.570  42.260  1.00  0.00            
ATOM   2471  H23 ZnO     1      25.070  24.640  41.710  1.00  0.00            
ATOM   2472  H24 ZnO     1      26.070  23.830  42.300  1.00  0.00            
ATOM   2473  H25 ZnO     1       3.380  12.900  42.250  1.00  0.00            
ATOM   2474  H26 ZnO     1       2.100  13.590  41.730  1.00  0.00            
ATOM   2475  H27 ZnO     1      13.530   2.720  41.650  1.00  0.00            
ATOM   2476  H28 ZnO     1      25.380  13.800  42.030  1.00  0.00            
ATOM   2477  H29 ZnO     1      26.670  13.040  42.460  1.00  0.00            
ATOM   2478  H30 ZnO     1      14.650   1.930  42.210  1.00  0.00            
ATOM   2479  H31 ZnO     1       2.010  24.540  41.810  1.00  0.00            
ATOM   2480  H32 ZnO     1       3.290  23.890  42.240  1.00  0.00            
ATOM   2481  H33 ZnO     1      15.430  23.780  41.880  1.00  0.00            
ATOM   2482  H34 ZnO     1      14.170  24.540  41.480  1.00  0.00            
ATOM   2483  H35 ZnO     1      25.130   2.700  41.730  1.00  0.00            
ATOM   2484  H36 ZnO     1      26.390   2.070  42.160  1.00  0.00            
ATOM   2485  H37 ZnO     1       6.760  15.110  14.300  1.00  0.00            
ATOM   2486  H38 ZnO     1       6.050  14.090  15.200  1.00  0.00            
ATOM   2487  H39 ZnO     1      29.020  14.100  15.200  1.00  0.00            
ATOM   2488  H40 ZnO     1      29.870  15.000  14.380  1.00  0.00            
ATOM   2489  H41 ZnO     1      17.370  14.630  15.240  1.00  0.00            
ATOM   2490  H42 ZnO     1      18.220  15.600  14.560  1.00  0.00            
ATOM   2491  H43 ZnO     1      17.620   3.210  15.160  1.00  0.00            
ATOM   2492  H44 ZnO     1      18.380   4.280  14.480  1.00  0.00            
ATOM   2493  H45 ZnO     1       5.950  25.230  15.270  1.00  0.00            
ATOM   2494  H46 ZnO     1       6.670  26.220  14.390  1.00  0.00            
ATOM   2495  H47 ZnO     1      17.490  25.180  15.410  1.00  0.00            
ATOM   2496  H48 ZnO     1      18.260  26.160  14.570  1.00  0.00            
ATOM   2497  H49 ZnO     1      29.780  26.430  14.480  1.00  0.00            
ATOM   2498  H50 ZnO     1      28.940  25.490  15.340  1.00  0.00            
ATOM   2499  H51 ZnO     1      28.840   3.170  15.570  1.00  0.00            
ATOM   2500  H52 ZnO     1      29.740   4.020  14.660  1.00  0.00            
ATOM   2501  H53 ZnO     1       6.990   4.280  14.520  1.00  0.00            
ATOM   2502  H54 ZnO     1       6.150   3.170  15.180  1.00  0.00            
ATOM   2503  H55 ZnO     1       3.840  26.880  42.890  1.00  0.00            
ATOM   2504  H56 ZnO     1       4.130  25.930  41.790  1.00  0.00            
ATOM   2505  H57 ZnO     1      15.630  15.260  41.960  1.00  0.00            
ATOM   2506  H58 ZnO     1      15.070  16.210  43.000  1.00  0.00            
ATOM   2507  H59 ZnO     1       4.080  15.480  42.360  1.00  0.00            
ATOM   2508  H60 ZnO     1       3.600  16.680  43.220  1.00  0.00            
ATOM   2509  H61 ZnO     1      26.960   4.330  42.170  1.00  0.00            
ATOM   2510  H62 ZnO     1      15.630   4.150  41.650  1.00  0.00            
ATOM   2511  H63 ZnO     1      15.280   5.090  42.860  1.00  0.00            
ATOM   2512  H64 ZnO     1      26.290   5.140  43.300  1.00  0.00            
ATOM   2513  H65 ZnO     1      26.290  16.470  43.290  1.00  0.00            
ATOM   2514  H66 ZnO     1      26.970  15.460  42.260  1.00  0.00            
ATOM   2515  H67 ZnO     1       4.390   4.310  42.090  1.00  0.00            
ATOM   2516  H68 ZnO     1       3.930   5.320  43.180  1.00  0.00            
ATOM   2517  H69 ZnO     1      15.480  27.140  43.220  1.00  0.00            
ATOM   2518  H70 ZnO     1      15.890  26.100  42.040  1.00  0.00            
ATOM   2519  H71 ZnO     1      26.470  27.560  43.260  1.00  0.00            
ATOM   2520  H72 ZnO     1      26.820  26.340  42.390  1.00  0.00            
ATOM   2521  H73 ZnO     1       1.440   9.820  14.850  1.00  0.00            
ATOM   2522  H74 ZnO     1       0.990  10.770  13.740  1.00  0.00            
ATOM   2523  H75 ZnO     1      12.700  10.230  14.830  1.00  0.00            
ATOM   2524  H76 ZnO     1      11.810  10.640  13.650  1.00  0.00            
ATOM   2525  H77 ZnO     1      23.680  10.790  13.760  1.00  0.00            
ATOM   2526  H78 ZnO     1      24.190  10.140  15.020  1.00  0.00            
ATOM   2527  H79 ZnO     1      24.280  32.040  15.030  1.00  0.00            
ATOM   2528  H80 ZnO     1      23.590  32.860  13.850  1.00  0.00            
ATOM   2529  H81 ZnO     1       1.330  21.020  14.610  1.00  0.00            
ATOM   2530  H82 ZnO     1       0.790  22.040  13.610  1.00  0.00            
ATOM   2531  H83 ZnO     1      12.150  22.120  14.010  1.00  0.00            
ATOM   2532  H84 ZnO     1      12.760  21.040  14.890  1.00  0.00            
ATOM   2533  H85 ZnO     1      23.970  22.210  13.880  1.00  0.00            
ATOM   2534  H86 ZnO     1      24.250  21.030  14.760  1.00  0.00            
ATOM   2535  H87 ZnO     1      12.940  32.120  14.780  1.00  0.00            
ATOM   2536  H88 ZnO     1      12.430   0.360  13.810  1.00  0.00            
ATOM   2537  H89 ZnO     1       0.860   0.010  13.860  1.00  0.00            
ATOM   2538  H90 ZnO     1       1.400  32.090  15.050  1.00  0.00            
ATOM   2539  H91 ZnO     1       9.520  20.190  41.560  1.00  0.00            
ATOM   2540  H92 ZnO     1      32.280   8.870  41.620  1.00  0.00            
ATOM   2541  H93 ZnO     1       9.380   8.710  41.430  1.00  0.00            
ATOM   2542  H94 ZnO     1      32.160  30.820  41.450  1.00  0.00            
ATOM   2543  H95 ZnO     1      21.090   9.070  41.650  1.00  0.00            
ATOM   2544  H96 ZnO     1      20.660  19.700  41.860  1.00  0.00            
ATOM   2545  H97 ZnO     1      32.130  19.860  41.470  1.00  0.00            
ATOM   2546  H98 ZnO     1       9.560  30.640  41.690  1.00  0.00            
ATOM   2547  H99 ZnO     1      20.870  30.890  41.570  1.00  0.00            
ATOM   2548 0H10 ZnO     1       7.050   7.690  14.480  1.00  0.00            
ATOM   2549 1H10 ZnO     1       7.640   8.900  13.760  1.00  0.00            
ATOM   2550 2H10 ZnO     1      30.360  19.030  14.150  1.00  0.00            
ATOM   2551 3H10 ZnO     1      30.760  20.500  14.240  1.00  0.00            
ATOM   2552 4H10 ZnO     1      30.340   9.950  14.720  1.00  0.00            
ATOM   2553 5H10 ZnO     1      30.370   8.490  14.150  1.00  0.00            
ATOM   2554 6H10 ZnO     1       7.790  31.040  13.930  1.00  0.00            
ATOM   2555 7H10 ZnO     1       9.350  31.360  13.670  1.00  0.00            
ATOM   2556 8H10 ZnO     1      19.900   8.910  13.730  1.00  0.00            
ATOM   2557 9H10 ZnO     1      18.620   8.870  14.320  1.00  0.00            
ATOM   2558 0H11 ZnO     1      19.370  30.350  13.940  1.00  0.00            
ATOM   2559 1H11 ZnO     1      18.750  20.950  14.470  1.00  0.00            
ATOM   2560 2H11 ZnO     1      19.330  19.730  13.650  1.00  0.00            
ATOM   2561 3H11 ZnO     1      18.340  29.610  14.880  1.00  0.00            
ATOM   2562 4H11 ZnO     1       8.010  19.380  13.570  1.00  0.00            
ATOM   2563 5H11 ZnO     1       6.940  18.560  14.390  1.00  0.00            
ATOM   2564 6H11 ZnO     1      31.370  31.040  13.620  1.00  0.00            
ATOM   2565 7H11 ZnO     1      30.250  31.800  14.430  1.00  0.00            
ATOM   2566 8H11 ZnO     1      21.220  18.090  42.630  1.00  0.00            
ATOM   2567 9H11 ZnO     1      20.840   7.040  42.480  1.00  0.00            
ATOM   2568 0H12 ZnO     1       9.800  28.950  42.230  1.00  0.00            
ATOM   2569 1H12 ZnO     1       9.940  17.780  42.310  1.00  0.00            
ATOM   2570 2H12 ZnO     1      32.600  18.110  42.300  1.00  0.00            
ATOM   2571 3H12 ZnO     1      32.620   7.210  42.280  1.00  0.00            
ATOM   2572 4H12 ZnO     1       9.300   7.130  42.370  1.00  0.00            
ATOM   2573 5H12 ZnO     1      32.540  29.300  41.950  1.00  0.00            
ATOM   2574 6H12 ZnO     1      21.120  28.890  42.370  1.00  0.00            
ATOM   2575 7H12 ZnO     1       6.840  12.640  14.630  1.00  0.00            
ATOM   2576 8H12 ZnO     1      18.250  23.320  14.280  1.00  0.00            
ATOM   2577 9H12 ZnO     1      18.190  12.890  14.330  1.00  0.00            
ATOM   2578 0H13 ZnO     1      18.200   1.670  14.550  1.00  0.00            
ATOM   2579 1H13 ZnO     1      29.690  12.410  14.490  1.00  0.00            
ATOM   2580 2H13 ZnO     1       6.740   1.780  14.420  1.00  0.00            
ATOM   2581 3H13 ZnO     1      29.520   1.310  14.450  1.00  0.00            
ATOM   2582 4H13 ZnO     1      29.080  23.890  14.450  1.00  0.00            
ATOM   2583 5H13 ZnO     1       6.550  23.600  14.350  1.00  0.00            
ATOM   2584 6H13 ZnO     1       1.160  19.070  14.450  1.00  0.00            
ATOM   2585 7H13 ZnO     1      23.810   8.120  14.390  1.00  0.00            
ATOM   2586 8H13 ZnO     1      12.890  30.270  14.500  1.00  0.00            
ATOM   2587 9H13 ZnO     1      12.510  19.290  14.710  1.00  0.00            
ATOM   2588 0H14 ZnO     1       1.100  30.280  14.470  1.00  0.00            
ATOM   2589 1H14 ZnO     1      13.020   8.250  14.180  1.00  0.00            
ATOM   2590 2H14 ZnO     1      24.050  19.160  14.600  1.00  0.00            
ATOM   2591 3H14 ZnO     1      24.190  30.040  14.610  1.00  0.00            
ATOM   2592 4H14 ZnO     1       1.190   8.100  14.690  1.00  0.00            
ATOM   2593 5H14 ZnO     1      24.690   4.570  14.110  1.00  0.00            
ATOM   2594 6H14 ZnO     1      24.380  15.590  14.350  1.00  0.00            
ATOM   2595 7H14 ZnO     1      12.590  15.090  14.130  1.00  0.00            
ATOM   2596 8H14 ZnO     1      13.580  26.130  13.800  1.00  0.00            
ATOM   2597 9H14 ZnO     1       1.470  26.100  14.120  1.00  0.00            
ATOM   2598 0H15 ZnO     1      12.680   3.960  14.000  1.00  0.00            
ATOM   2599 1H15 ZnO     1      25.540  26.670  14.150  1.00  0.00            
ATOM   2600 2H15 ZnO     1       1.390   4.220  14.200  1.00  0.00            
ATOM   2601 3H15 ZnO     1       1.870  14.840  13.770  1.00  0.00            
ATOM   2602 4H15 ZnO     1       4.710  13.210  43.060  1.00  0.00            
ATOM   2603 5H15 ZnO     1      16.270  13.160  43.110  1.00  0.00            
ATOM   2604 6H15 ZnO     1       4.780  23.310  42.260  1.00  0.00            
ATOM   2605 7H15 ZnO     1      28.300  13.350  43.270  1.00  0.00            
ATOM   2606 8H15 ZnO     1      16.450   2.370  43.150  1.00  0.00            
ATOM   2607 9H15 ZnO     1       5.190   1.990  42.970  1.00  0.00            
ATOM   2608 0H16 ZnO     1      28.120   2.670  43.030  1.00  0.00            
ATOM   2609 1H16 ZnO     1      27.550  24.220  43.080  1.00  0.00            
ATOM   2610 2H16 ZnO     1      17.250  24.150  43.040  1.00  0.00            
ATOM   2611 3H16 ZnO     1      30.440   5.780  15.390  1.00  0.00            
ATOM   2612 4H16 ZnO     1      30.410  16.880  15.170  1.00  0.00            
ATOM   2613 5H16 ZnO     1      18.650   5.910  15.160  1.00  0.00            
ATOM   2614 6H16 ZnO     1      18.980  27.830  15.550  1.00  0.00            
ATOM   2615 7H16 ZnO     1      30.170  28.220  15.230  1.00  0.00            
ATOM   2616 8H16 ZnO     1       7.010  27.800  15.250  1.00  0.00            
ATOM   2617 9H16 ZnO     1      18.500  17.220  15.280  1.00  0.00            
ATOM   2618 0H17 ZnO     1       7.670   5.850  15.260  1.00  0.00            
ATOM   2619 1H17 ZnO     1       7.410  17.240  15.320  1.00  0.00            
ATOM   2620 2H17 ZnO     1      28.350  11.060  41.980  1.00  0.00            
ATOM   2621 3H17 ZnO     1       5.540  10.940  41.900  1.00  0.00            
ATOM   2622 4H17 ZnO     1      28.170  21.900  41.640  1.00  0.00            
ATOM   2623 5H17 ZnO     1      16.500  11.050  41.590  1.00  0.00            
ATOM   2624 6H17 ZnO     1      16.790  21.670  41.730  1.00  0.00            
ATOM   2625 7H17 ZnO     1      16.840   0.240  41.610  1.00  0.00            
ATOM   2626 8H17 ZnO     1       5.910  32.850  41.790  1.00  0.00            
ATOM   2627 9H17 ZnO     1      28.090  32.910  41.880  1.00  0.00            
ATOM   2628 0H18 ZnO     1       5.460  21.670  41.620  1.00  0.00            
ATOM   2629 1H18 ZnO     1      33.720  19.130  14.820  1.00  0.00            
ATOM   2630 2H18 ZnO     1      11.250   8.050  15.050  1.00  0.00            
ATOM   2631 3H18 ZnO     1      22.280   8.130  14.880  1.00  0.00            
ATOM   2632 4H18 ZnO     1      22.590  19.120  15.280  1.00  0.00            
ATOM   2633 5H18 ZnO     1      11.020  19.250  15.070  1.00  0.00            
ATOM   2634 6H18 ZnO     1      33.690   8.130  15.400  1.00  0.00            
ATOM   2635 7H18 ZnO     1      22.290  29.800  15.270  1.00  0.00            
ATOM   2636 8H18 ZnO     1      11.280  30.130  15.070  1.00  0.00            
ATOM   2637 9H18 ZnO     1      33.710  29.630  15.020  1.00  0.00            
ATOM   2638 0H19 ZnO     1      31.870  11.040  43.300  1.00  0.00            
ATOM   2639 1H19 ZnO     1       8.880  12.000  43.020  1.00  0.00            
ATOM   2640 2H19 ZnO     1      21.130  10.460  42.570  1.00  0.00            
ATOM   2641 3H19 ZnO     1      31.770  22.720  43.150  1.00  0.00            
ATOM   2642 4H19 ZnO     1      20.310  32.640  43.080  1.00  0.00            
ATOM   2643 5H19 ZnO     1       7.940  32.640  43.030  1.00  0.00            
ATOM   2644 6H19 ZnO     1      20.990  23.390  42.230  1.00  0.00            
ATOM   2645 7H19 ZnO     1       8.260  23.680  42.590  1.00  0.00            
ATOM   2646 8H19 ZnO     1      31.920  32.950  43.210  1.00  0.00            
ATOM   2647 9H19 ZnO     1      22.790  11.360  41.560  1.00  0.00            
ATOM   2648 0H20 ZnO     1      33.910  10.840  41.510  1.00  0.00            
ATOM   2649 1H20 ZnO     1      10.880  32.930  41.540  1.00  0.00            
ATOM   2650 2H20 ZnO     1      22.360  21.950  41.710  1.00  0.00            
ATOM   2651 3H20 ZnO     1      10.960  10.980  41.350  1.00  0.00            
ATOM   2652 4H20 ZnO     1      33.840   0.120  41.320  1.00  0.00            
ATOM   2653 5H20 ZnO     1      11.310  22.550  41.410  1.00  0.00            
ATOM   2654 6H20 ZnO     1      22.480   0.040  41.600  1.00  0.00            
ATOM   2655 7H20 ZnO     1      33.960  21.880  41.720  1.00  0.00            
ATOM   2656 8H20 ZnO     1      25.390   9.150  41.680  1.00  0.00            
ATOM   2657 9H20 ZnO     1       2.390   9.120  41.570  1.00  0.00            
ATOM   2658 0H21 ZnO     1      13.750   9.160  41.640  1.00  0.00            
ATOM   2659 1H21 ZnO     1      14.090  31.300  41.610  1.00  0.00            
ATOM   2660 2H21 ZnO     1      25.070  20.120  41.710  1.00  0.00            
ATOM   2661 3H21 ZnO     1      13.700  19.880  41.740  1.00  0.00            
ATOM   2662 4H21 ZnO     1       2.420  31.230  41.550  1.00  0.00            
ATOM   2663 5H21 ZnO     1      25.340  31.160  41.810  1.00  0.00            
ATOM   2664 6H21 ZnO     1       2.460  19.860  41.600  1.00  0.00            
ATOM   2665 7H21 ZnO     1       0.040  27.990  41.570  1.00  0.00            
ATOM   2666 8H21 ZnO     1      34.190   5.890  41.490  1.00  0.00            
ATOM   2667 9H21 ZnO     1      34.030  16.950  41.670  1.00  0.00            
ATOM   2668 0H22 ZnO     1      11.280   5.750  41.460  1.00  0.00            
ATOM   2669 1H22 ZnO     1      11.090  16.740  41.450  1.00  0.00            
ATOM   2670 2H22 ZnO     1      22.610  16.860  41.540  1.00  0.00            
ATOM   2671 3H22 ZnO     1      22.710   6.000  41.680  1.00  0.00            
ATOM   2672 4H22 ZnO     1      11.470  27.910  41.670  1.00  0.00            
ATOM   2673 5H22 ZnO     1      22.830  27.870  41.670  1.00  0.00            
ATOM   2674 6H22 ZnO     1       5.590   8.960  15.270  1.00  0.00            
ATOM   2675 7H22 ZnO     1      28.170   8.890  15.050  1.00  0.00            
ATOM   2676 8H22 ZnO     1      17.040  20.040  15.410  1.00  0.00            
ATOM   2677 9H22 ZnO     1      16.950   8.960  14.970  1.00  0.00            
ATOM   2678 0H23 ZnO     1      17.310  31.070  15.180  1.00  0.00            
ATOM   2679 1H23 ZnO     1       5.560  31.190  15.170  1.00  0.00            
ATOM   2680 2H23 ZnO     1      28.430  30.770  15.490  1.00  0.00            
ATOM   2681 3H23 ZnO     1      28.590  19.890  15.630  1.00  0.00            
ATOM   2682 4H23 ZnO     1       5.390  19.970  14.960  1.00  0.00            
ATOM   2683 5H23 ZnO     1       8.210  14.110  41.510  1.00  0.00            
ATOM   2684 6H23 ZnO     1      19.900   3.400  41.590  1.00  0.00            
ATOM   2685 7H23 ZnO     1       8.250   3.280  41.720  1.00  0.00            
ATOM   2686 8H23 ZnO     1      31.490  14.760  41.690  1.00  0.00            
ATOM   2687 9H23 ZnO     1       8.370  25.440  41.720  1.00  0.00            
ATOM   2688 0H24 ZnO     1      31.370   3.620  41.540  1.00  0.00            
ATOM   2689 1H24 ZnO     1      19.830  14.330  41.670  1.00  0.00            
ATOM   2690 2H24 ZnO     1      31.080  25.350  41.470  1.00  0.00            
ATOM   2691 3H24 ZnO     1      19.670  25.340  41.500  1.00  0.00            
ATOM   2692 4H24 ZnO     1       8.490  11.500  15.260  1.00  0.00            
ATOM   2693 5H24 ZnO     1      31.110  11.410  15.340  1.00  0.00            
ATOM   2694 6H24 ZnO     1      19.770   0.500  15.190  1.00  0.00            
ATOM   2695 7H24 ZnO     1      19.760  11.600  15.150  1.00  0.00            
ATOM   2696 8H24 ZnO     1      19.910  22.720  15.260  1.00  0.00            
ATOM   2697 9H24 ZnO     1      31.020  22.460  15.270  1.00  0.00            
ATOM   2698 0H25 ZnO     1       8.150  22.510  15.290  1.00  0.00            
ATOM   2699 1H25 ZnO     1       8.550   0.420  15.080  1.00  0.00            
ATOM   2700 2H25 ZnO     1      31.240   0.360  15.270  1.00  0.00            
ATOM   2701 3H25 ZnO     1      33.560  14.580  15.060  1.00  0.00            
ATOM   2702 4H25 ZnO     1      10.980  14.740  15.190  1.00  0.00            
ATOM   2703 5H25 ZnO     1      22.170  14.930  15.260  1.00  0.00            
ATOM   2704 6H25 ZnO     1      22.410   3.740  15.160  1.00  0.00            
ATOM   2705 7H25 ZnO     1      10.930  25.680  15.110  1.00  0.00            
ATOM   2706 8H25 ZnO     1      22.330  25.700  15.240  1.00  0.00            
ATOM   2707 9H25 ZnO     1      10.940   3.770  15.000  1.00  0.00            
ATOM   2708 0H26 ZnO     1      33.710  25.440  15.270  1.00  0.00            
ATOM   2709 1H26 ZnO     1      33.580   3.700  15.170  1.00  0.00            
ATOM   2710 2H26 ZnO     1       5.630  28.650  41.800  1.00  0.00            
ATOM   2711 3H26 ZnO     1      28.380   6.580  41.720  1.00  0.00            
ATOM   2712 4H26 ZnO     1       5.490   6.540  41.670  1.00  0.00            
ATOM   2713 5H26 ZnO     1      16.860   6.710  41.740  1.00  0.00            
ATOM   2714 6H26 ZnO     1      28.460  17.690  41.930  1.00  0.00            
ATOM   2715 7H26 ZnO     1      16.830  17.370  41.710  1.00  0.00            
ATOM   2716 8H26 ZnO     1      17.090  28.440  41.620  1.00  0.00            
ATOM   2717 9H26 ZnO     1       5.650  17.360  41.870  1.00  0.00            
ATOM   2718 0H27 ZnO     1      28.410  28.420  41.610  1.00  0.00            
ATOM   2719 1H27 ZnO     1       2.840  11.670  15.230  1.00  0.00            
ATOM   2720 2H27 ZnO     1      14.330  11.920  14.810  1.00  0.00            
ATOM   2721 3H27 ZnO     1      14.180  22.880  15.020  1.00  0.00            
ATOM   2722 4H27 ZnO     1      14.090   0.820  15.260  1.00  0.00            
ATOM   2723 5H27 ZnO     1      25.700   0.850  15.280  1.00  0.00            
ATOM   2724 6H27 ZnO     1      25.590  11.930  15.140  1.00  0.00            
ATOM   2725 7H27 ZnO     1      25.570  22.890  15.400  1.00  0.00            
ATOM   2726 8H27 ZnO     1       2.520  22.900  15.160  1.00  0.00            
ATOM   2727 9H27 ZnO     1       2.670   0.970  15.210  1.00  0.00            
ATOM   2728 0H28 ZnO     1      25.760   5.520  15.550  1.00  0.00            
ATOM   2729 1H28 ZnO     1      14.270  27.980  15.390  1.00  0.00            
ATOM   2730 2H28 ZnO     1      14.020   5.720  15.340  1.00  0.00            
ATOM   2731 3H28 ZnO     1      13.990  16.880  15.500  1.00  0.00            
ATOM   2732 4H28 ZnO     1       2.480  27.730  15.590  1.00  0.00            
ATOM   2733 5H28 ZnO     1      25.800  16.790  15.480  1.00  0.00            
ATOM   2734 6H28 ZnO     1      25.620  27.940  15.730  1.00  0.00            
ATOM   2735 7H28 ZnO     1       2.900  16.740  15.310  1.00  0.00            
ATOM   2736 8H28 ZnO     1       2.990   5.850  15.390  1.00  0.00            
ATOM   2737  CL   CL   931      12.520  13.480   3.880  1.00  0.00            
ATOM   2738  CL   CL   932      13.000   4.530   6.910  1.00  0.00            
ATOM   2739  CL   CL   933      16.570   6.040  49.300  1.00  0.00            
ATOM   2740  CL   CL   934       5.730  27.320  10.290  1.00  0.00            
ATOM   2741  CL   CL   935      32.620   1.070  44.260  1.00  0.00            
ATOM   2742  CL   CL   936      32.910  11.730  48.670  1.00  0.00            
ATOM   2743  CL   CL   937      22.900   4.240   5.200  1.00  0.00            
TER
ENDMDL
