# Supplementary material for: Ab Initio Derived Classical Force Field for Molecular Dynamics Simulations of ZnO Surfaces in Biological Environment
Source: J Phys Chem A. 2023 Jun 14;127(25):5446–57. doi: 10.1021/acs.jpca.3c00424 (PMC10316393; doi:10.1021/acs.jpca.3c00424)
Supplement: Supplementary file 2 — jp3c00424_si_002.zip [file jp3c00424_si_002.zip › ZnO_FF/pdb-files/10-10-input-AIMD.pdb]

REMARK   1 CREATED WITH MDTraj 1.9.4
CRYST1   10.619  10.063   36.180  90.00  90.00  90.00 P 1           1
MODEL 
HETATM    1  Zn  UNL     1       3.490   7.265  20.949  0.00  0.00          Zn
HETATM    2  Zn  UNL     1       8.627   8.988  23.735  0.00  0.00          Zn
HETATM    3  Zn  UNL     1       3.315   8.988  23.735  0.00  0.00          Zn
HETATM    4  Zn  UNL     1       8.624   5.543  23.736  0.00  0.00          Zn
HETATM    5  Zn  UNL     1       3.309   5.543  23.735  0.00  0.00          Zn
HETATM    6  Zn  UNL     1       8.590   2.232  23.735  0.00  0.00          Zn
HETATM    7  Zn  UNL     1       3.285   2.233  23.735  0.00  0.00          Zn
HETATM    8  Zn  UNL     1       8.728   7.261  20.951  0.00  0.00          Zn
HETATM    9  Zn  UNL     1       8.802   3.915  20.944  0.00  0.00          Zn
HETATM   10  Zn  UNL     1       3.494   3.915  20.942  0.00  0.00          Zn
HETATM   11  Zn  UNL     1       8.802   0.552  20.943  0.00  0.00          Zn
HETATM   12  Zn  UNL     1       3.416   0.552  20.943  0.00  0.00          Zn
HETATM   13  Zn  UNL     1       8.739   8.987  18.199  0.00  0.00          Zn
HETATM   14  Zn  UNL     1       3.455   8.897  18.133  0.00  0.00          Zn
HETATM   15  Zn  UNL     1       8.761   5.546  18.137  0.00  0.00          Zn
HETATM   16  Zn  UNL     1       3.448   5.542  18.138  0.00  0.00          Zn
HETATM   17  Zn  UNL     1       8.761   2.208  18.134  0.00  0.00          Zn
HETATM   18  Zn  UNL     1       3.452   2.208  18.135  0.00  0.00          Zn
HETATM   19  Zn  UNL     1       8.762   7.237  15.354  0.00  0.00          Zn
HETATM   20  Zn  UNL     1       3.453   7.292  15.351  0.00  0.00          Zn
HETATM   21  Zn  UNL     1       8.807   3.918  15.297  0.00  0.00          Zn
HETATM   22  Zn  UNL     1       3.452   3.957  15.329  0.00  0.00          Zn
HETATM   23  Zn  UNL     1       8.759   0.509  15.351  0.00  0.00          Zn
HETATM   24  Zn  UNL     1       3.454   0.606  15.353  0.00  0.00          Zn
HETATM   25  Zn  UNL     1       6.106   7.237  22.822  0.00  0.00          Zn
HETATM   26  Zn  UNL     1       0.798   7.234  22.822  0.00  0.00          Zn
HETATM   27  Zn  UNL     1       6.151   3.929  22.971  0.00  0.00          Zn
HETATM   28  Zn  UNL     1       0.840   3.921  22.877  0.00  0.00          Zn
HETATM   29  Zn  UNL     1       6.110   0.514  22.824  0.00  0.00          Zn
HETATM   30  Zn  UNL     1       0.794   0.509  22.823  0.00  0.00          Zn
HETATM   31  Zn  UNL     1       6.107   8.897  20.042  0.00  0.00          Zn
HETATM   32  Zn  UNL     1       0.797   8.887  19.973  0.00  0.00          Zn
HETATM   33  Zn  UNL     1       6.107   5.540  20.037  0.00  0.00          Zn
HETATM   34  Zn  UNL     1       0.794   5.543  20.036  0.00  0.00          Zn
HETATM   35  Zn  UNL     1       6.107   2.209  20.041  0.00  0.00          Zn
HETATM   36  Zn  UNL     1       0.798   2.210  20.040  0.00  0.00          Zn
HETATM   37  Zn  UNL     1       6.074   7.264  17.225  0.00  0.00          Zn
HETATM   38  Zn  UNL     1       0.831   7.261  17.225  0.00  0.00          Zn
HETATM   39  Zn  UNL     1       6.148   3.918  17.226  0.00  0.00          Zn
HETATM   40  Zn  UNL     1       0.764   3.916  17.229  0.00  0.00          Zn
HETATM   41  Zn  UNL     1       6.147   0.551  17.231  0.00  0.00          Zn
HETATM   42  Zn  UNL     1       0.838   0.554  17.231  0.00  0.00          Zn
HETATM   43  Zn  UNL     1       5.963   8.988  14.440  0.00  0.00          Zn
HETATM   44  Zn  UNL     1       0.662   8.988  14.440  0.00  0.00          Zn
HETATM   45  Zn  UNL     1       5.959   5.545  14.439  0.00  0.00          Zn
HETATM   46  Zn  UNL     1       0.663   5.544  14.438  0.00  0.00          Zn
HETATM   47  Zn  UNL     1       5.935   2.244  14.439  0.00  0.00          Zn
HETATM   48  Zn  UNL     1       0.629   2.233  14.439  0.00  0.00          Zn
HETATM   49  O   UNL     1       6.714   8.910  23.743  0.00  0.00           O
HETATM   50  O   UNL     1       1.402   8.908  23.741  0.00  0.00           O
HETATM   51  O   UNL     1       6.708   5.614  23.903  0.00  0.00           O
HETATM   52  O   UNL     1       1.393   5.579  23.897  0.00  0.00           O
HETATM   53  O   UNL     1       6.664   2.188  23.895  0.00  0.00           O
HETATM   54  O   UNL     1       1.371   2.192  23.744  0.00  0.00           O
HETATM   55  O   UNL     1       6.729   7.218  20.947  0.00  0.00           O
HETATM   56  O   UNL     1       1.425   7.226  20.938  0.00  0.00           O
HETATM   57  O   UNL     1       6.734   3.878  20.992  0.00  0.00           O
HETATM   58  O   UNL     1       1.435   3.880  20.965  0.00  0.00           O
HETATM   59  O   UNL     1       6.735   0.524  20.942  0.00  0.00           O
HETATM   60  O   UNL     1       1.415   0.511  20.915  0.00  0.00           O
HETATM   61  O   UNL     1       6.724   8.924  18.140  0.00  0.00           O
HETATM   62  O   UNL     1       1.434   8.928  18.106  0.00  0.00           O
HETATM   63  O   UNL     1       6.730   5.595  18.133  0.00  0.00           O
HETATM   64  O   UNL     1       1.422   5.572  18.128  0.00  0.00           O
HETATM   65  O   UNL     1       6.733   2.228  18.131  0.00  0.00           O
HETATM   66  O   UNL     1       1.419   2.242  18.129  0.00  0.00           O
HETATM   67  O   UNL     1       6.713   7.271  15.265  0.00  0.00           O
HETATM   68  O   UNL     1       1.408   7.255  15.263  0.00  0.00           O
HETATM   69  O   UNL     1       6.730   3.896  15.267  0.00  0.00           O
HETATM   70  O   UNL     1       1.411   3.886  15.270  0.00  0.00           O
HETATM   71  O   UNL     1       6.719   0.588  15.270  0.00  0.00           O
HETATM   72  O   UNL     1       1.415   0.582  15.271  0.00  0.00           O
HETATM   73  O   UNL     1       9.369   7.245  22.910  0.00  0.00           O
HETATM   74  O   UNL     1       4.061   7.245  22.911  0.00  0.00           O
HETATM   75  O   UNL     1       9.381   3.883  22.908  0.00  0.00           O
HETATM   76  O   UNL     1       4.077   3.886  22.910  0.00  0.00           O
HETATM   77  O   UNL     1       9.377   0.578  22.904  0.00  0.00           O
HETATM   78  O   UNL     1       4.069   0.574  22.900  0.00  0.00           O
HETATM   79  O   UNL     1       9.390   8.919  20.075  0.00  0.00           O
HETATM   80  O   UNL     1       4.076   8.933  20.040  0.00  0.00           O
HETATM   81  O   UNL     1       9.385   5.588  20.046  0.00  0.00           O
HETATM   82  O   UNL     1       4.079   5.583  20.037  0.00  0.00           O
HETATM   83  O   UNL     1       9.386   2.222  20.035  0.00  0.00           O
HETATM   84  O   UNL     1       4.075   2.211  20.044  0.00  0.00           O
HETATM   85  O   UNL     1       9.381   7.273  17.270  0.00  0.00           O
HETATM   86  O   UNL     1       4.075   7.220  17.230  0.00  0.00           O
HETATM   87  O   UNL     1       9.384   3.883  17.212  0.00  0.00           O
HETATM   88  O   UNL     1       4.085   3.879  17.215  0.00  0.00           O
HETATM   89  O   UNL     1       9.396   0.537  17.229  0.00  0.00           O
HETATM   90  O   UNL     1       4.085   0.526  17.233  0.00  0.00           O
HETATM   91  O   UNL     1       9.369   8.910  14.431  0.00  0.00           O
HETATM   92  O   UNL     1       4.047   8.978  14.437  0.00  0.00           O
HETATM   93  O   UNL     1       9.370   5.591  14.339  0.00  0.00           O
HETATM   94  O   UNL     1       4.038   5.624  14.346  0.00  0.00           O
HETATM   95  O   UNL     1       9.331   2.195  14.424  0.00  0.00           O
HETATM   96  O   UNL     1       4.011   2.275  14.339  0.00  0.00           O
ATOM     97  OW  SOL     2       2.300   6.280   1.130  1.00  0.00            
ATOM     98  HW1 SOL     2       1.370   6.260   1.500  1.00  0.00            
ATOM     99  HW2 SOL     2       2.310   5.890   0.210  1.00  0.00            
ATOM    100  OW  SOL     3       2.250   2.750   9.961  1.00  0.00            
ATOM    101  HW1 SOL     3       2.600   2.580  10.881  1.00  0.00            
ATOM    102  HW2 SOL     3       1.370   2.300   9.841  1.00  0.00            
ATOM    103  OW  SOL     4       0.190   3.680   6.470  1.00  0.00            
ATOM    104  HW1 SOL     4      -0.630   4.110   6.860  1.00  0.00            
ATOM    105  HW2 SOL     4      -0.090   2.950   5.840  1.00  0.00            
ATOM    106  OW  SOL     5       7.680  11.441  10.231  1.00  0.00            
ATOM    107  HW1 SOL     5       6.900  11.611  10.831  1.00  0.00            
ATOM    108  HW2 SOL     5       8.020  12.311   9.871  1.00  0.00            
ATOM    109  OW  SOL     6       6.850  10.121   6.650  1.00  0.00            
ATOM    110  HW1 SOL     6       7.540   9.961   7.350  1.00  0.00            
ATOM    111  HW2 SOL     6       6.120  10.691   7.030  1.00  0.00            
ATOM    112  OW  SOL     7       1.220   6.430   5.630  1.00  0.00            
ATOM    113  HW1 SOL     7       0.770   5.550   5.800  1.00  0.00            
ATOM    114  HW2 SOL     7       1.210   6.970   6.470  1.00  0.00            
ATOM    115  OW  SOL     8       8.090   0.040   5.020  1.00  0.00            
ATOM    116  HW1 SOL     8       8.490   0.950   4.930  1.00  0.00            
ATOM    117  HW2 SOL     8       7.090   0.120   5.080  1.00  0.00            
ATOM    118  OW  SOL     9       1.970   9.761  12.641  1.00  0.00            
ATOM    119  HW1 SOL     9       2.860   9.311  12.501  1.00  0.00            
ATOM    120  HW2 SOL     9       1.240   9.111  12.451  1.00  0.00            
ATOM    121  OW  SOL    10       5.980   7.290   2.700  1.00  0.00            
ATOM    122  HW1 SOL    10       6.220   7.980   2.020  1.00  0.00            
ATOM    123  HW2 SOL    10       5.200   7.620   3.240  1.00  0.00            
ATOM    124  OW  SOL    11       9.911   4.100  12.421  1.00  0.00            
ATOM    125  HW1 SOL    11       9.141   4.440  12.961  1.00  0.00            
ATOM    126  HW2 SOL    11       9.571   3.590  11.631  1.00  0.00            
ATOM    127  OW  SOL    12       0.760   8.110   7.890  1.00  0.00            
ATOM    128  HW1 SOL    12       1.750   7.990   7.980  1.00  0.00            
ATOM    129  HW2 SOL    12       0.520   9.060   8.100  1.00  0.00            
ATOM    130  OW  SOL    13       8.650   3.480   1.950  1.00  0.00            
ATOM    131  HW1 SOL    13       9.240   4.110   1.460  1.00  0.00            
ATOM    132  HW2 SOL    13       8.840   2.540   1.660  1.00  0.00            
ATOM    133  OW  SOL    14       5.500   1.960   8.850  1.00  0.00            
ATOM    134  HW1 SOL    14       5.450   1.910   9.850  1.00  0.00            
ATOM    135  HW2 SOL    14       5.520   2.920   8.560  1.00  0.00            
ATOM    136  OW  SOL    15       3.820   7.000   4.800  1.00  0.00            
ATOM    137  HW1 SOL    15       4.270   6.100   4.770  1.00  0.00            
ATOM    138  HW2 SOL    15       2.880   6.890   5.130  1.00  0.00            
ATOM    139  OW  SOL    16       6.140   1.220   1.170  1.00  0.00            
ATOM    140  HW1 SOL    16       7.120   1.000   1.240  1.00  0.00            
ATOM    141  HW2 SOL    16       5.830   1.050   0.240  1.00  0.00            
ATOM    142  OW  SOL    17       9.220   5.030   8.990  1.00  0.00            
ATOM    143  HW1 SOL    17       8.970   4.940   8.030  1.00  0.00            
ATOM    144  HW2 SOL    17       9.700   4.210   9.300  1.00  0.00            
ATOM    145  OW  SOL    18       5.390   0.640   5.120  1.00  0.00            
ATOM    146  HW1 SOL    18       4.580   0.650   5.700  1.00  0.00            
ATOM    147  HW2 SOL    18       5.420   1.470   4.570  1.00  0.00            
ATOM    148  OW  SOL    19       2.970   0.350   1.710  1.00  0.00            
ATOM    149  HW1 SOL    19       3.460   1.190   1.500  1.00  0.00            
ATOM    150  HW2 SOL    19       3.590  -0.300   2.160  1.00  0.00            
ATOM    151  OW  SOL    20       9.351   2.360   4.800  1.00  0.00            
ATOM    152  HW1 SOL    20       8.871   2.770   4.020  1.00  0.00            
ATOM    153  HW2 SOL    20      10.341   2.340   4.610  1.00  0.00            
ATOM    154  OW  SOL    21       5.610   2.220  11.471  1.00  0.00            
ATOM    155  HW1 SOL    21       5.990   1.380  11.841  1.00  0.00            
ATOM    156  HW2 SOL    21       4.730   2.410  11.911  1.00  0.00            
ATOM    157  OW  SOL    22      10.171   0.390   7.530  1.00  0.00            
ATOM    158  HW1 SOL    22       9.451   0.440   6.840  1.00  0.00            
ATOM    159  HW2 SOL    22       9.931  -0.300   8.220  1.00  0.00            
ATOM    160  OW  SOL    23       5.270   2.560   3.280  1.00  0.00            
ATOM    161  HW1 SOL    23       5.540   1.970   2.530  1.00  0.00            
ATOM    162  HW2 SOL    23       5.270   3.510   2.970  1.00  0.00            
ATOM    163  OW  SOL    24       4.100   8.130  12.511  1.00  0.00            
ATOM    164  HW1 SOL    24       4.960   8.250  13.011  1.00  0.00            
ATOM    165  HW2 SOL    24       3.680   7.260  12.781  1.00  0.00            
ATOM    166  OW  SOL    25       5.660   5.370   8.650  1.00  0.00            
ATOM    167  HW1 SOL    25       5.780   6.030   7.910  1.00  0.00            
ATOM    168  HW2 SOL    25       6.120   5.710   9.480  1.00  0.00            
ATOM    169  OW  SOL    26       5.730   8.700  10.291  1.00  0.00            
ATOM    170  HW1 SOL    26       6.170   9.590  10.201  1.00  0.00            
ATOM    171  HW2 SOL    26       5.100   8.700  11.061  1.00  0.00            
ATOM    172  OW  SOL    27      12.091   5.250   2.750  1.00  0.00            
ATOM    173  HW1 SOL    27      12.221   4.410   3.290  1.00  0.00            
ATOM    174  HW2 SOL    27      11.801   5.990   3.350  1.00  0.00            
ATOM    175  OW  SOL    28       3.070   2.130  12.311  1.00  0.00            
ATOM    176  HW1 SOL    28       2.840   2.500  13.211  1.00  0.00            
ATOM    177  HW2 SOL    28       2.770   1.180  12.251  1.00  0.00            
ATOM    178  OW  SOL    29       7.320   6.340  10.641  1.00  0.00            
ATOM    179  HW1 SOL    29       7.910   6.080   9.881  1.00  0.00            
ATOM    180  HW2 SOL    29       7.040   7.300  10.531  1.00  0.00            
ATOM    181  OW  SOL    30       3.070   0.630   6.180  1.00  0.00            
ATOM    182  HW1 SOL    30       2.960   1.570   6.510  1.00  0.00            
ATOM    183  HW2 SOL    30       3.020   0.000   6.950  1.00  0.00            
ATOM    184  OW  SOL    31      10.231   7.660   9.661  1.00  0.00            
ATOM    185  HW1 SOL    31      10.381   7.870  10.621  1.00  0.00            
ATOM    186  HW2 SOL    31       9.931   6.710   9.571  1.00  0.00            
ATOM    187  OW  SOL    32      10.681  13.331   8.490  1.00  0.00            
ATOM    188  HW1 SOL    32      10.751  12.491   7.940  1.00  0.00            
ATOM    189  HW2 SOL    32      11.301  14.021   8.130  1.00  0.00            
ATOM    190  OW  SOL    33       3.190   8.100   9.491  1.00  0.00            
ATOM    191  HW1 SOL    33       4.120   8.460   9.541  1.00  0.00            
ATOM    192  HW2 SOL    33       3.130   7.250  10.011  1.00  0.00            
ATOM    193  OW  SOL    34       3.390   5.090  10.061  1.00  0.00            
ATOM    194  HW1 SOL    34       2.870   4.260   9.891  1.00  0.00            
ATOM    195  HW2 SOL    34       4.160   5.140   9.421  1.00  0.00            
ATOM    196  OW  SOL    35      10.021   7.960  12.381  1.00  0.00            
ATOM    197  HW1 SOL    35      10.431   7.640  13.241  1.00  0.00            
ATOM    198  HW2 SOL    35       9.061   7.690  12.351  1.00  0.00            
ATOM    199  OW  SOL    36       0.400   5.440  11.141  1.00  0.00            
ATOM    200  HW1 SOL    36       1.250   5.110  10.731  1.00  0.00            
ATOM    201  HW2 SOL    36       0.530   5.590  12.121  1.00  0.00            
ATOM    202  OW  SOL    37       8.150   5.720   3.250  1.00  0.00            
ATOM    203  HW1 SOL    37       8.220   4.830   2.790  1.00  0.00            
ATOM    204  HW2 SOL    37       7.210   6.060   3.170  1.00  0.00            
ATOM    205  OW  SOL    38       6.710   4.640  12.691  1.00  0.00            
ATOM    206  HW1 SOL    38       6.370   3.750  12.391  1.00  0.00            
ATOM    207  HW2 SOL    38       6.970   5.180  11.891  1.00  0.00            
ATOM    208  OW  SOL    39       4.730   5.000   1.910  1.00  0.00            
ATOM    209  HW1 SOL    39       5.340   5.800   1.950  1.00  0.00            
ATOM    210  HW2 SOL    39       3.780   5.310   1.980  1.00  0.00            
ATOM    211  OW  SOL    40      13.021   8.550   3.090  1.00  0.00            
ATOM    212  HW1 SOL    40      12.161   8.240   3.510  1.00  0.00            
ATOM    213  HW2 SOL    40      12.981   8.410   2.100  1.00  0.00            
ATOM    214  OW  SOL    41       9.030   0.860   1.330  1.00  0.00            
ATOM    215  HW1 SOL    41       9.540   0.870   0.470  1.00  0.00            
ATOM    216  HW2 SOL    41       9.590   0.440   2.040  1.00  0.00            
ATOM    217  OW  SOL    42       2.630   3.260   7.200  1.00  0.00            
ATOM    218  HW1 SOL    42       1.840   3.770   6.860  1.00  0.00            
ATOM    219  HW2 SOL    42       2.540   3.110   8.180  1.00  0.00            
ATOM    220  OW  SOL    43       0.750   3.450   0.330  1.00  0.00            
ATOM    221  HW1 SOL    43      -0.170   3.170   0.040  1.00  0.00            
ATOM    222  HW2 SOL    43       1.060   4.220  -0.230  1.00  0.00            
ATOM    223  OW  SOL    44       0.720   1.660   3.180  1.00  0.00            
ATOM    224  HW1 SOL    44       0.550   2.490   2.640  1.00  0.00            
ATOM    225  HW2 SOL    44       1.620   1.290   2.960  1.00  0.00            
ATOM    226  OW  SOL    45      12.251   3.250   4.490  1.00  0.00            
ATOM    227  HW1 SOL    45      12.901   2.510   4.380  1.00  0.00            
ATOM    228  HW2 SOL    45      12.451   3.750   5.330  1.00  0.00            
ATOM    229  OW  SOL    46       5.940   7.450   6.520  1.00  0.00            
ATOM    230  HW1 SOL    46       6.440   8.300   6.330  1.00  0.00            
ATOM    231  HW2 SOL    46       5.060   7.470   6.040  1.00  0.00            
ATOM    232  OW  SOL    47       4.280   4.240   5.200  1.00  0.00            
ATOM    233  HW1 SOL    47       4.580   3.520   4.580  1.00  0.00            
ATOM    234  HW2 SOL    47       3.890   3.840   6.030  1.00  0.00            
ATOM    235  OW  SOL    48      10.011   0.340  11.541  1.00  0.00            
ATOM    236  HW1 SOL    48       9.381  -0.380  11.231  1.00  0.00            
ATOM    237  HW2 SOL    48      10.941  -0.020  11.541  1.00  0.00            
ATOM    238  OW  SOL    49       2.250   2.750  28.581  1.00  0.00            
ATOM    239  HW1 SOL    49       2.600   2.580  29.501  1.00  0.00            
ATOM    240  HW2 SOL    49       1.370   2.300  28.461  1.00  0.00            
ATOM    241  OW  SOL    50       0.190   3.680  25.091  1.00  0.00            
ATOM    242  HW1 SOL    50      -0.630   4.110  25.481  1.00  0.00            
ATOM    243  HW2 SOL    50      -0.090   2.950  24.461  1.00  0.00            
ATOM    244  OW  SOL    51       7.680  11.441  28.851  1.00  0.00            
ATOM    245  HW1 SOL    51       6.900  11.611  29.451  1.00  0.00            
ATOM    246  HW2 SOL    51       8.020  12.311  28.491  1.00  0.00            
ATOM    247  OW  SOL    52       8.500   7.980  36.851  1.00  0.00            
ATOM    248  HW1 SOL    52       8.460   8.740  37.501  1.00  0.00            
ATOM    249  HW2 SOL    52       8.720   8.340  35.941  1.00  0.00            
ATOM    250  OW  SOL    53       6.850  10.121  25.271  1.00  0.00            
ATOM    251  HW1 SOL    53       7.540   9.961  25.971  1.00  0.00            
ATOM    252  HW2 SOL    53       6.120  10.691  25.651  1.00  0.00            
ATOM    253  OW  SOL    54       4.380   3.920  33.611  1.00  0.00            
ATOM    254  HW1 SOL    54       5.200   3.360  33.701  1.00  0.00            
ATOM    255  HW2 SOL    54       3.570   3.340  33.651  1.00  0.00            
ATOM    256  OW  SOL    55       1.130   7.370  34.591  1.00  0.00            
ATOM    257  HW1 SOL    55       2.010   7.240  35.041  1.00  0.00            
ATOM    258  HW2 SOL    55       1.000   8.340  34.371  1.00  0.00            
ATOM    259  OW  SOL    56       1.970   9.761  31.261  1.00  0.00            
ATOM    260  HW1 SOL    56       2.860   9.311  31.121  1.00  0.00            
ATOM    261  HW2 SOL    56       1.240   9.111  31.071  1.00  0.00            
ATOM    262  OW  SOL    57       3.170   2.510  36.631  1.00  0.00            
ATOM    263  HW1 SOL    57       3.880   3.220  36.691  1.00  0.00            
ATOM    264  HW2 SOL    57       2.290   2.900  36.911  1.00  0.00            
ATOM    265  OW  SOL    58       8.070   6.050  33.271  1.00  0.00            
ATOM    266  HW1 SOL    58       7.600   6.020  34.161  1.00  0.00            
ATOM    267  HW2 SOL    58       7.560   5.500  32.611  1.00  0.00            
ATOM    268  OW  SOL    59       9.731   8.900  34.341  1.00  0.00            
ATOM    269  HW1 SOL    59      10.191   8.060  34.051  1.00  0.00            
ATOM    270  HW2 SOL    59       9.171   9.240  33.591  1.00  0.00            
ATOM    271  OW  SOL    60       9.911   4.100  31.041  1.00  0.00            
ATOM    272  HW1 SOL    60       9.141   4.440  31.581  1.00  0.00            
ATOM    273  HW2 SOL    60       9.571   3.590  30.251  1.00  0.00            
ATOM    274  OW  SOL    61       0.760   8.110  26.511  1.00  0.00            
ATOM    275  HW1 SOL    61       1.750   7.990  26.601  1.00  0.00            
ATOM    276  HW2 SOL    61       0.520   9.060  26.721  1.00  0.00            
ATOM    277  OW  SOL    62       5.500   1.960  27.471  1.00  0.00            
ATOM    278  HW1 SOL    62       5.450   1.910  28.471  1.00  0.00            
ATOM    279  HW2 SOL    62       5.520   2.920  27.181  1.00  0.00            
ATOM    280  OW  SOL    63       2.020   2.850  33.601  1.00  0.00            
ATOM    281  HW1 SOL    63       1.220   3.450  33.471  1.00  0.00            
ATOM    282  HW2 SOL    63       1.920   2.360  34.461  1.00  0.00            
ATOM    283  OW  SOL    64       7.810   2.640  36.111  1.00  0.00            
ATOM    284  HW1 SOL    64       8.480   2.030  36.541  1.00  0.00            
ATOM    285  HW2 SOL    64       7.080   2.830  36.761  1.00  0.00            
ATOM    286  OW  SOL    65       9.220   5.030  27.611  1.00  0.00            
ATOM    287  HW1 SOL    65       8.970   4.940  26.651  1.00  0.00            
ATOM    288  HW2 SOL    65       9.700   4.210  27.921  1.00  0.00            
ATOM    289  OW  SOL    66       0.780   5.560  32.481  1.00  0.00            
ATOM    290  HW1 SOL    66       1.700   5.550  32.071  1.00  0.00            
ATOM    291  HW2 SOL    66       0.720   6.300  33.151  1.00  0.00            
ATOM    292  OW  SOL    67       5.610   2.220  30.091  1.00  0.00            
ATOM    293  HW1 SOL    67       5.990   1.380  30.461  1.00  0.00            
ATOM    294  HW2 SOL    67       4.730   2.410  30.531  1.00  0.00            
ATOM    295  OW  SOL    68      10.171   0.390  26.151  1.00  0.00            
ATOM    296  HW1 SOL    68       9.451   0.440  25.461  1.00  0.00            
ATOM    297  HW2 SOL    68       9.931  -0.300  26.841  1.00  0.00            
ATOM    298  OW  SOL    69       9.150   0.890  32.641  1.00  0.00            
ATOM    299  HW1 SOL    69       9.400   0.690  31.691  1.00  0.00            
ATOM    300  HW2 SOL    69       9.870   1.450  33.061  1.00  0.00            
ATOM    301  OW  SOL    70       4.100   8.130  31.131  1.00  0.00            
ATOM    302  HW1 SOL    70       4.960   8.250  31.631  1.00  0.00            
ATOM    303  HW2 SOL    70       3.680   7.260  31.401  1.00  0.00            
ATOM    304  OW  SOL    71       5.660   5.370  27.271  1.00  0.00            
ATOM    305  HW1 SOL    71       5.780   6.030  26.531  1.00  0.00            
ATOM    306  HW2 SOL    71       6.120   5.710  28.101  1.00  0.00            
ATOM    307  OW  SOL    72       4.020   7.510  34.601  1.00  0.00            
ATOM    308  HW1 SOL    72       4.700   8.060  34.131  1.00  0.00            
ATOM    309  HW2 SOL    72       4.420   6.630  34.871  1.00  0.00            
ATOM    310  OW  SOL    73       5.730   8.700  28.911  1.00  0.00            
ATOM    311  HW1 SOL    73       6.170   9.590  28.821  1.00  0.00            
ATOM    312  HW2 SOL    73       5.100   8.700  29.681  1.00  0.00            
ATOM    313  OW  SOL    74       3.070   2.130  30.931  1.00  0.00            
ATOM    314  HW1 SOL    74       2.840   2.500  31.831  1.00  0.00            
ATOM    315  HW2 SOL    74       2.770   1.180  30.871  1.00  0.00            
ATOM    316  OW  SOL    75       7.320   6.340  29.261  1.00  0.00            
ATOM    317  HW1 SOL    75       7.910   6.080  28.501  1.00  0.00            
ATOM    318  HW2 SOL    75       7.040   7.300  29.151  1.00  0.00            
ATOM    319  OW  SOL    76      10.231   7.660  28.281  1.00  0.00            
ATOM    320  HW1 SOL    76      10.381   7.870  29.241  1.00  0.00            
ATOM    321  HW2 SOL    76       9.931   6.710  28.191  1.00  0.00            
ATOM    322  OW  SOL    77       3.500   8.980  36.661  1.00  0.00            
ATOM    323  HW1 SOL    77       4.260   9.420  37.141  1.00  0.00            
ATOM    324  HW2 SOL    77       3.850   8.510  35.841  1.00  0.00            
ATOM    325  OW  SOL    78      10.681  13.331  27.111  1.00  0.00            
ATOM    326  HW1 SOL    78      10.751  12.491  26.561  1.00  0.00            
ATOM    327  HW2 SOL    78      11.301  14.021  26.751  1.00  0.00            
ATOM    328  OW  SOL    79       3.190   8.100  28.111  1.00  0.00            
ATOM    329  HW1 SOL    79       4.120   8.460  28.161  1.00  0.00            
ATOM    330  HW2 SOL    79       3.130   7.250  28.631  1.00  0.00            
ATOM    331  OW  SOL    80       3.390   5.090  28.681  1.00  0.00            
ATOM    332  HW1 SOL    80       2.870   4.260  28.511  1.00  0.00            
ATOM    333  HW2 SOL    80       4.160   5.140  28.041  1.00  0.00            
ATOM    334  OW  SOL    81      10.021   7.960  31.001  1.00  0.00            
ATOM    335  HW1 SOL    81      10.431   7.640  31.861  1.00  0.00            
ATOM    336  HW2 SOL    81       9.061   7.690  30.971  1.00  0.00            
ATOM    337  OW  SOL    82       0.400   5.440  29.761  1.00  0.00            
ATOM    338  HW1 SOL    82       1.250   5.110  29.351  1.00  0.00            
ATOM    339  HW2 SOL    82       0.530   5.590  30.741  1.00  0.00            
ATOM    340  OW  SOL    83       6.710   4.640  31.311  1.00  0.00            
ATOM    341  HW1 SOL    83       6.370   3.750  31.011  1.00  0.00            
ATOM    342  HW2 SOL    83       6.970   5.180  30.511  1.00  0.00            
ATOM    343  OW  SOL    84       2.630   3.260  25.821  1.00  0.00            
ATOM    344  HW1 SOL    84       1.840   3.770  25.481  1.00  0.00            
ATOM    345  HW2 SOL    84       2.540   3.110  26.801  1.00  0.00            
ATOM    346  OW  SOL    85       1.050  10.131  35.881  1.00  0.00            
ATOM    347  HW1 SOL    85       0.280   9.801  36.421  1.00  0.00            
ATOM    348  HW2 SOL    85       1.900   9.831  36.301  1.00  0.00            
ATOM    349  OW  SOL    86       6.720   2.030  33.511  1.00  0.00            
ATOM    350  HW1 SOL    86       7.620   1.870  33.111  1.00  0.00            
ATOM    351  HW2 SOL    86       6.800   2.080  34.501  1.00  0.00            
ATOM    352  OW  SOL    87       6.130   8.420  32.931  1.00  0.00            
ATOM    353  HW1 SOL    87       6.690   9.230  32.761  1.00  0.00            
ATOM    354  HW2 SOL    87       6.720   7.620  32.961  1.00  0.00            
ATOM    355  OW  SOL    88       7.160   5.650  35.701  1.00  0.00            
ATOM    356  HW1 SOL    88       7.350   6.300  36.441  1.00  0.00            
ATOM    357  HW2 SOL    88       7.760   4.850  35.791  1.00  0.00            
ATOM    358  OW  SOL    89       3.170   5.470  31.421  1.00  0.00            
ATOM    359  HW1 SOL    89       3.550   4.880  32.141  1.00  0.00            
ATOM    360  HW2 SOL    89       3.570   5.210  30.541  1.00  0.00            
ATOM    361  OW  SOL    90      10.011   0.340  30.161  1.00  0.00            
ATOM    362  HW1 SOL    90       9.381  -0.380  29.851  1.00  0.00            
ATOM    363  HW2 SOL    90      10.941  -0.020  30.161  1.00  0.00            
CONECT    1   56   74   80   82                                       
CONECT    2   49   73                                                 
CONECT    3   50   74                                                 
CONECT    4   51   73   75                                            
CONECT    5   52   74   76                                            
CONECT    6   53   75   77                                            
CONECT    7   54   76   78                                            
CONECT    8   55   73   79   81                                       
CONECT    9   57   75   81   83                                       
CONECT   10   58   76   82   84                                       
CONECT   11   59   77   83                                            
CONECT   12   60   78   84                                            
CONECT   13   61   79   85                                            
CONECT   14   62   80   86                                            
CONECT   15   63   81   85   87                                       
CONECT   16   64   82   86   88                                       
CONECT   17   65   83   87   89                                       
CONECT   18   66   84   88   90                                       
CONECT   19   67   85   91   93                                       
CONECT   20   68   86   92   94                                       
CONECT   21   69   87   93   95                                       
CONECT   22   70   88   94   96                                       
CONECT   23   71   89   95                                            
CONECT   24   72   90   96                                            
CONECT   25   49   51   55   74                                       
CONECT   26   50   52   56                                            
CONECT   27   51   53   57   76                                       
CONECT   28   52   54   58                                            
CONECT   29   53   59   78                                            
CONECT   30   54   60                                                 
CONECT   31   55   61   80                                            
CONECT   32   56   62                                                 
CONECT   33   55   57   63   82                                       
CONECT   34   56   58   64                                            
CONECT   35   57   59   65   84                                       
CONECT   36   58   60   66                                            
CONECT   37   61   63   67   86                                       
CONECT   38   62   64   68                                            
CONECT   39   63   65   69   88                                       
CONECT   40   64   66   70                                            
CONECT   41   65   71   90                                            
CONECT   42   66   72                                                 
CONECT   43   67   92                                                 
CONECT   44   68                                                      
CONECT   45   67   69   94                                            
CONECT   46   68   70                                                 
CONECT   47   69   71   96                                            
CONECT   48   70   72                                                 
CONECT   49    2   25                                                 
CONECT   50    3   26                                                 
CONECT   51    4   25   27                                            
CONECT   52    5   26   28                                            
CONECT   53    6   27   29                                            
CONECT   54    7   28   30                                            
CONECT   55    8   25   31   33                                       
CONECT   56    1   26   32   34                                       
CONECT   57    9   27   33   35                                       
CONECT   58   10   28   34   36                                       
CONECT   59   11   29   35                                            
CONECT   60   12   30   36                                            
CONECT   61   13   31   37                                            
CONECT   62   14   32   38                                            
CONECT   63   15   33   37   39                                       
CONECT   64   16   34   38   40                                       
CONECT   65   17   35   39   41                                       
CONECT   66   18   36   40   42                                       
CONECT   67   19   37   43   45                                       
CONECT   68   20   38   44   46                                       
CONECT   69   21   39   45   47                                       
CONECT   70   22   40   46   48                                       
CONECT   71   23   41   47                                            
CONECT   72   24   42   48                                            
CONECT   73    2    4    8                                            
CONECT   74    1    3    5   25                                       
CONECT   75    4    6    9                                            
CONECT   76    5    7   10   27                                       
CONECT   77    6   11                                                 
CONECT   78    7   12   29                                            
CONECT   79    8   13                                                 
CONECT   80    1   14   31                                            
CONECT   81    8    9   15                                            
CONECT   82    1   10   16   33                                       
CONECT   83    9   11   17                                            
CONECT   84   10   12   18   35                                       
CONECT   85   13   15   19                                            
CONECT   86   14   16   20   37                                       
CONECT   87   15   17   21                                            
CONECT   88   16   18   22   39                                       
CONECT   89   17   23                                                 
CONECT   90   18   24   41                                            
CONECT   91   19                                                      
CONECT   92   20   43                                                 
CONECT   93   19   21                                                 
CONECT   94   20   22   45                                            
CONECT   95   21   23                                                 
CONECT   96   22   24   47                                            
MASTER        0    0    0    0    0    0    0    0   96    0   96    0
END
