# Supplementary material for: Ab Initio Derived Classical Force Field for Molecular Dynamics Simulations of ZnO Surfaces in Biological Environment
Source: J Phys Chem A. 2023 Jun 14;127(25):5446–57. doi: 10.1021/acs.jpca.3c00424 (PMC10316393; doi:10.1021/acs.jpca.3c00424)
Supplement: Supplementary file 2 — jp3c00424_si_002.zip [file jp3c00424_si_002.zip › ZnO_FF/pdb-files/1-210-small-BOND.pdb]

TITLE     Generated by flesh-out from out-64466-modify-1.pdb
REMARK    THIS IS A SIMULATION BOX
CRYST1   11.374   10.646   36.180  90.00  90.00  90.00 P 1           1
MODEL        1
ATOM      1  ZnA H32O    1       3.950   9.120  23.750  1.00  0.00            
ATOM      2  ZnA H32O    1      10.360   1.190  12.370  1.00  0.00            
ATOM      3  OD  H32O    1       5.250   9.710  25.200  1.00  0.00            
ATOM      4  ZnA H32O    1       1.820   6.500  24.070  1.00  0.00            
ATOM      5  OD  H32O    1       9.590   1.650  10.760  1.00  0.00            
ATOM      6  ZnA H32O    1       7.110   9.090  12.340  1.00  0.00            
ATOM      7  ZnA H32O    1       4.580   6.680  12.030  1.00  0.00            
ATOM      8  ZnA H32O    1       9.680   3.700  23.830  1.00  0.00            
ATOM      9  OB  H32O    1       3.820   6.990  23.750  1.00  0.00            
ATOM     10  OB  H32O    1       6.670   7.130  12.370  1.00  0.00            
ATOM     11  OD  H32O    1       0.310   1.210  25.390  1.00  0.00            
ATOM     12  OD  H32O    1       5.110   3.900  25.550  1.00  0.00            
ATOM     13  OB  H32O    1       2.130   9.820  23.860  1.00  0.00            
ATOM     14  OD  H32O    1       2.100   9.700  10.740  1.00  0.00            
ATOM     15  OB  H32O    1       1.900   4.520  23.820  1.00  0.00            
ATOM     16  OB  H32O    1      10.490   9.720  12.550  1.00  0.00            
ATOM     17  OB  H32O    1       1.050   1.720  12.150  1.00  0.00            
ATOM     18  OB  H32O    1       5.020   9.800  12.400  1.00  0.00            
ATOM     19  OB  H32O    1       4.690   4.590  12.330  1.00  0.00            
ATOM     20  OB  H32O    1       7.750   4.240  23.750  1.00  0.00            
ATOM     21  OB  H32O    1       9.490   1.600  23.760  1.00  0.00            
ATOM     22  ZnA H32O    1       1.750   1.110  24.090  1.00  0.00            
ATOM     23  ZnA H32O    1       3.770   3.940  24.100  1.00  0.00            
ATOM     24  ZnA H32O    1       1.070   9.010  12.350  1.00  0.00            
ATOM     25  OD  H32O    1       9.680   6.970  10.600  1.00  0.00            
ATOM     26  ZnA H32O    1       4.840   1.220  12.200  1.00  0.00            
ATOM     27  ZnA H32O    1       6.860   3.730  12.020  1.00  0.00            
ATOM     28  ZnA H32O    1       1.220   3.860  12.200  1.00  0.00            
ATOM     29  ZnA H32O    1       7.580   6.270  24.090  1.00  0.00            
ATOM     30  ZnA H32O    1       7.500   1.000  24.070  1.00  0.00            
ATOM     31  ZnA H32O    1      10.610   6.390  12.240  1.00  0.00            
ATOM     32  ZnA H32O    1       9.370   8.910  23.890  1.00  0.00            
ATOM     33  ZnA H32O    1       0.850   3.770  22.150  1.00  0.00            
ATOM     34  ZnA H32O    1       4.850   6.350  22.170  1.00  0.00            
ATOM     35  ZnA H32O    1       3.770   9.080  13.880  1.00  0.00            
ATOM     36  ZnA H32O    1       2.010   1.200  13.950  1.00  0.00            
ATOM     37  OA  H32O    1       0.940   1.750  22.270  1.00  0.00            
ATOM     38  OA  H32O    1       4.690   4.450  22.320  1.00  0.00            
ATOM     39  ZnA H32O    1       9.540   8.830  14.010  1.00  0.00            
ATOM     40  OA  H32O    1       1.960   9.750  13.900  1.00  0.00            
ATOM     41  ZnA H32O    1       0.830   9.010  22.230  1.00  0.00            
ATOM     42  ZnA H32O    1       7.560   6.340  14.030  1.00  0.00            
ATOM     43  OA  H32O    1       7.660   9.730  14.040  1.00  0.00            
ATOM     44  OA  H32O    1       1.080   7.120  22.320  1.00  0.00            
ATOM     45  OA  H32O    1       3.840   7.110  13.880  1.00  0.00            
ATOM     46  ZnA H32O    1       6.540   3.780  22.160  1.00  0.00            
ATOM     47  ZnA H32O    1       3.950   3.780  13.940  1.00  0.00            
ATOM     48  ZnA H32O    1      10.510   1.020  22.070  1.00  0.00            
ATOM     49  OA  H32O    1      10.310   4.380  22.140  1.00  0.00            
ATOM     50  OA  H32O    1       3.870   1.690  13.830  1.00  0.00            
ATOM     51  OA  H32O    1       4.850   9.800  22.230  1.00  0.00            
ATOM     52  OA  H32O    1       9.620   1.950  13.930  1.00  0.00            
ATOM     53  OA  H32O    1       9.400   6.860  13.850  1.00  0.00            
ATOM     54  OA  H32O    1       7.630   4.240  13.780  1.00  0.00            
ATOM     55  OA  H32O    1       1.980   4.380  14.020  1.00  0.00            
ATOM     56  OA  H32O    1       6.680   1.780  22.150  1.00  0.00            
ATOM     57  OA  H32O    1       6.780   6.980  22.210  1.00  0.00            
ATOM     58  OA  H32O    1      10.370   9.710  22.340  1.00  0.00            
ATOM     59  ZnA H32O    1       7.740   1.190  13.870  1.00  0.00            
ATOM     60  ZnA H32O    1       4.750   1.220  22.230  1.00  0.00            
ATOM     61  ZnA H32O    1       2.000   6.330  13.870  1.00  0.00            
ATOM     62  ZnA H32O    1      10.450   6.410  22.230  1.00  0.00            
ATOM     63  ZnA H32O    1       9.570   3.950  13.710  1.00  0.00            
ATOM     64  ZnA H32O    1       6.710   8.990  22.270  1.00  0.00            
ATOM     65  OA  H32O    1       1.860   4.430  20.520  1.00  0.00            
ATOM     66  OA  H32O    1       3.870   7.090  20.580  1.00  0.00            
ATOM     67  OA  H32O    1       4.710   9.760  15.680  1.00  0.00            
ATOM     68  ZnA H32O    1       2.010   6.500  20.560  1.00  0.00            
ATOM     69  ZnA H32O    1       6.510   9.100  15.550  1.00  0.00            
ATOM     70  OA  H32O    1       6.610   7.040  15.630  1.00  0.00            
ATOM     71  ZnA H32O    1       4.750   6.420  15.540  1.00  0.00            
ATOM     72  OA  H32O    1       2.000   9.740  20.610  1.00  0.00            
ATOM     73  OA  H32O    1      10.540   9.610  15.630  1.00  0.00            
ATOM     74  OA  H32O    1       0.970   1.720  15.580  1.00  0.00            
ATOM     75  ZnA H32O    1       3.780   3.850  20.510  1.00  0.00            
ATOM     76  ZnA H32O    1       9.560   3.770  20.510  1.00  0.00            
ATOM     77  ZnA H32O    1       2.000   1.030  20.410  1.00  0.00            
ATOM     78  OA  H32O    1       4.790   4.470  15.540  1.00  0.00            
ATOM     79  ZnA H32O    1       3.830   9.000  20.660  1.00  0.00            
ATOM     80  OA  H32O    1       7.630   4.500  20.560  1.00  0.00            
ATOM     81  OA  H32O    1       9.500   1.800  20.490  1.00  0.00            
ATOM     82  ZnA H32O    1       1.040   9.160  15.690  1.00  0.00            
ATOM     83  ZnA H32O    1      10.310   1.040  15.540  1.00  0.00            
ATOM     84  ZnA H32O    1       4.680   1.030  15.520  1.00  0.00            
ATOM     85  ZnA H32O    1       6.870   3.710  15.540  1.00  0.00            
ATOM     86  ZnA H32O    1       0.930   3.680  15.640  1.00  0.00            
ATOM     87  ZnA H32O    1       7.760   6.480  20.560  1.00  0.00            
ATOM     88  ZnA H32O    1       7.620   1.020  20.650  1.00  0.00            
ATOM     89  ZnA H32O    1      10.560   6.350  15.700  1.00  0.00            
ATOM     90  OA  H32O    1       3.870   1.770  20.580  1.00  0.00            
ATOM     91  ZnA H32O    1       9.460   9.190  20.550  1.00  0.00            
ATOM     92  OA  H32O    1       6.690   1.660  15.560  1.00  0.00            
ATOM     93  OA  H32O    1       1.120   7.050  15.690  1.00  0.00            
ATOM     94  OA  H32O    1       9.730   7.230  20.530  1.00  0.00            
ATOM     95  OA  H32O    1      10.390   4.390  15.510  1.00  0.00            
ATOM     96  OA  H32O    1       7.520   9.650  20.430  1.00  0.00            
ATOM     97  ZnA H32O    1       3.820   9.140  17.260  1.00  0.00            
ATOM     98  ZnA H32O    1       4.830   6.410  18.820  1.00  0.00            
ATOM     99  ZnA H32O    1       0.970   3.810  18.930  1.00  0.00            
ATOM    100  ZnA H32O    1       2.010   1.290  17.200  1.00  0.00            
ATOM    101  OA  H32O    1       1.940   9.820  17.360  1.00  0.00            
ATOM    102  OA  H32O    1       1.010   1.790  18.900  1.00  0.00            
ATOM    103  OA  H32O    1       4.830   4.450  18.920  1.00  0.00            
ATOM    104  OA  H32O    1       3.870   7.180  17.200  1.00  0.00            
ATOM    105  ZnA H32O    1       0.960   9.120  18.940  1.00  0.00            
ATOM    106  ZnA H32O    1       3.860   3.850  17.200  1.00  0.00            
ATOM    107  OA  H32O    1       3.910   1.790  17.170  1.00  0.00            
ATOM    108  OA  H32O    1       1.080   7.060  18.960  1.00  0.00            
ATOM    109  ZnA H32O    1      10.450   1.290  18.890  1.00  0.00            
ATOM    110  ZnA H32O    1       9.510   9.140  17.250  1.00  0.00            
ATOM    111  ZnA H32O    1       7.600   6.350  17.320  1.00  0.00            
ATOM    112  ZnA H32O    1       6.680   3.800  18.930  1.00  0.00            
ATOM    113  OA  H32O    1       7.590   9.820  17.230  1.00  0.00            
ATOM    114  OA  H32O    1       4.800   9.740  18.920  1.00  0.00            
ATOM    115  OA  H32O    1      10.450   4.420  18.850  1.00  0.00            
ATOM    116  OA  H32O    1       2.010   4.410  17.300  1.00  0.00            
ATOM    117  OA  H32O    1       9.470   1.710  17.220  1.00  0.00            
ATOM    118  OA  H32O    1       6.760   7.080  18.850  1.00  0.00            
ATOM    119  OA  H32O    1       7.560   4.400  17.220  1.00  0.00            
ATOM    120  OA  H32O    1      10.550   9.770  18.860  1.00  0.00            
ATOM    121  OA  H32O    1       9.560   6.970  17.300  1.00  0.00            
ATOM    122  OA  H32O    1       6.710   1.830  18.950  1.00  0.00            
ATOM    123  ZnA H32O    1       4.850   1.110  18.820  1.00  0.00            
ATOM    124  ZnA H32O    1       2.010   6.350  17.380  1.00  0.00            
ATOM    125  ZnA H32O    1       7.590   1.170  17.300  1.00  0.00            
ATOM    126  ZnA H32O    1      10.610   6.460  18.980  1.00  0.00            
ATOM    127  ZnA H32O    1       9.450   3.770  17.230  1.00  0.00            
ATOM    128  ZnA H32O    1       6.710   9.020  18.720  1.00  0.00            
ATOM    129  OC  H32O    1       3.570   1.880  23.910  1.00  0.00            
ATOM    130  OC  H32O    1       6.660   1.790  12.250  1.00  0.00            
ATOM    131  OC  H32O    1       1.090   7.070  12.230  1.00  0.00            
ATOM    132  OC  H32O    1      10.780   4.420  12.240  1.00  0.00            
ATOM    133  OC  H32O    1       9.360   6.970  23.790  1.00  0.00            
ATOM    134  OC  H32O    1       7.600   9.670  23.850  1.00  0.00            
ATOM    135  OH  H32O    1       1.500   7.850  25.480  1.00  0.00            
ATOM    136  OH  H32O    1       8.470   9.220  10.910  1.00  0.00            
ATOM    137  OH  H32O    1       4.020   8.130  10.640  1.00  0.00            
ATOM    138  OH  H32O    1      11.090   4.290  25.100  1.00  0.00            
ATOM    139  OH  H32O    1       3.710   1.770  10.590  1.00  0.00            
ATOM    140  OH  H32O    1       7.220   5.060  10.760  1.00  0.00            
ATOM    141  OH  H32O    1       2.600   4.050  10.850  1.00  0.00            
ATOM    142  OH  H32O    1       6.060   6.450  25.200  1.00  0.00            
ATOM    143  OH  H32O    1       7.160   1.870  25.660  1.00  0.00            
ATOM    144  OH  H32O    1      10.280   9.450  25.600  1.00  0.00            
ATOM    145  HA  H32O    1       6.220   9.680  24.890  1.00  0.00            
ATOM    146  HA  H32O    1       5.310   9.190  26.100  1.00  0.00            
ATOM    147  HA  H32O    1       9.670   2.540  10.410  1.00  0.00            
ATOM    148  HA  H32O    1      10.230   1.150  10.230  1.00  0.00            
ATOM    149  HA  H32O    1       0.080   1.860  26.100  1.00  0.00            
ATOM    150  HA  H32O    1       0.620   0.300  25.490  1.00  0.00            
ATOM    151  HA  H32O    1       5.470   4.820  25.440  1.00  0.00            
ATOM    152  HA  H32O    1       4.890   3.850  26.480  1.00  0.00            
ATOM    153  HA  H32O    1       1.600  10.040   9.940  1.00  0.00            
ATOM    154  HA  H32O    1       2.950   9.110  10.690  1.00  0.00            
ATOM    155  HA  H32O    1       9.210   7.840  10.620  1.00  0.00            
ATOM    156  HA  H32O    1       9.930   6.600   9.690  1.00  0.00            
ATOM    157  HA  H32O    1       0.580   7.750  25.830  1.00  0.00            
ATOM    158  HA  H32O    1       8.230   9.820  10.120  1.00  0.00            
ATOM    159  HA  H32O    1       4.490   7.900   9.800  1.00  0.00            
ATOM    160  HA  H32O    1      11.140   3.760  25.950  1.00  0.00            
ATOM    161  HA  H32O    1       3.290   2.670  10.670  1.00  0.00            
ATOM    162  HA  H32O    1       8.060   4.880  10.310  1.00  0.00            
ATOM    163  HA  H32O    1       2.410   4.890  10.320  1.00  0.00            
ATOM    164  HA  H32O    1       6.170   7.080  25.940  1.00  0.00            
ATOM    165  HA  H32O    1       6.410   2.410  25.570  1.00  0.00            
ATOM    166  HA  H32O    1       9.610   9.340  26.350  1.00  0.00            
ATOM    167  HA  H32O    1       4.370   6.780  24.510  1.00  0.00            
ATOM    168  HA  H32O    1       7.030   6.510  11.620  1.00  0.00            
ATOM    169  HA  H32O    1       1.790   9.260  24.670  1.00  0.00            
ATOM    170  HA  H32O    1       1.140   4.360  24.550  1.00  0.00            
ATOM    171  HA  H32O    1       9.920   9.470  11.710  1.00  0.00            
ATOM    172  HA  H32O    1       1.360   1.230  11.390  1.00  0.00            
ATOM    173  HA  H32O    1       4.680   9.360  11.570  1.00  0.00            
ATOM    174  HA  H32O    1       3.950   4.200  11.740  1.00  0.00            
ATOM    175  HA  H32O    1       7.390   3.740  24.480  1.00  0.00            
ATOM    176  HA  H32O    1      10.190   1.370  24.410  1.00  0.00            
ATOM    177  OW  SOL     2       2.300   6.280   1.130  1.00  0.00            
ATOM    178  HW1 SOL     2       1.370   6.260   1.500  1.00  0.00            
ATOM    179  HW2 SOL     2       2.310   5.890   0.210  1.00  0.00            
ATOM    180  OW  SOL     3       0.190   3.680   6.470  1.00  0.00            
ATOM    181  HW1 SOL     3      -0.630   4.110   6.860  1.00  0.00            
ATOM    182  HW2 SOL     3      -0.090   2.950   5.840  1.00  0.00            
ATOM    183  OW  SOL     4       7.680  11.440  10.230  1.00  0.00            
ATOM    184  HW1 SOL     4       6.900  11.610  10.830  1.00  0.00            
ATOM    185  HW2 SOL     4       8.020  12.310   9.870  1.00  0.00            
ATOM    186  OW  SOL     5       6.850  10.120   6.650  1.00  0.00            
ATOM    187  HW1 SOL     5       7.540   9.960   7.350  1.00  0.00            
ATOM    188  HW2 SOL     5       6.120  10.690   7.030  1.00  0.00            
ATOM    189  OW  SOL     6       1.220   6.430   5.630  1.00  0.00            
ATOM    190  HW1 SOL     6       0.770   5.550   5.800  1.00  0.00            
ATOM    191  HW2 SOL     6       1.210   6.970   6.470  1.00  0.00            
ATOM    192  OW  SOL     7       6.130  13.650   7.260  1.00  0.00            
ATOM    193  HW1 SOL     7       5.640  12.780   7.350  1.00  0.00            
ATOM    194  HW2 SOL     7       5.900  14.080   6.390  1.00  0.00            
ATOM    195  OW  SOL     8       8.090   0.040   5.020  1.00  0.00            
ATOM    196  HW1 SOL     8       8.490   0.950   4.930  1.00  0.00            
ATOM    197  HW2 SOL     8       7.090   0.120   5.080  1.00  0.00            
ATOM    198  OW  SOL     9       5.980   7.290   2.700  1.00  0.00            
ATOM    199  HW1 SOL     9       6.220   7.980   2.020  1.00  0.00            
ATOM    200  HW2 SOL     9       5.200   7.620   3.240  1.00  0.00            
ATOM    201  OW  SOL    10      10.410   7.010   4.290  1.00  0.00            
ATOM    202  HW1 SOL    10      10.670   6.970   5.250  1.00  0.00            
ATOM    203  HW2 SOL    10       9.560   6.500   4.150  1.00  0.00            
ATOM    204  OW  SOL    11       0.760   8.110   7.890  1.00  0.00            
ATOM    205  HW1 SOL    11       1.750   7.990   7.980  1.00  0.00            
ATOM    206  HW2 SOL    11       0.520   9.060   8.100  1.00  0.00            
ATOM    207  OW  SOL    12       8.650   3.480   1.950  1.00  0.00            
ATOM    208  HW1 SOL    12       9.240   4.110   1.460  1.00  0.00            
ATOM    209  HW2 SOL    12       8.840   2.540   1.660  1.00  0.00            
ATOM    210  OW  SOL    13       3.820   7.000   4.800  1.00  0.00            
ATOM    211  HW1 SOL    13       4.270   6.100   4.770  1.00  0.00            
ATOM    212  HW2 SOL    13       2.880   6.890   5.130  1.00  0.00            
ATOM    213  OW  SOL    14       6.140   1.220   1.170  1.00  0.00            
ATOM    214  HW1 SOL    14       7.120   1.000   1.240  1.00  0.00            
ATOM    215  HW2 SOL    14       5.830   1.050   0.240  1.00  0.00            
ATOM    216  OW  SOL    15       9.220   5.030   8.990  1.00  0.00            
ATOM    217  HW1 SOL    15       8.970   4.940   8.030  1.00  0.00            
ATOM    218  HW2 SOL    15       9.700   4.210   9.300  1.00  0.00            
ATOM    219  OW  SOL    16       5.390   0.640   5.120  1.00  0.00            
ATOM    220  HW1 SOL    16       4.580   0.650   5.700  1.00  0.00            
ATOM    221  HW2 SOL    16       5.420   1.470   4.570  1.00  0.00            
ATOM    222  OW  SOL    17      14.340  11.880   0.410  1.00  0.00            
ATOM    223  HW1 SOL    17      14.660  11.120   0.980  1.00  0.00            
ATOM    224  HW2 SOL    17      13.420  12.150   0.710  1.00  0.00            
ATOM    225  OW  SOL    18       9.350   2.360   4.800  1.00  0.00            
ATOM    226  HW1 SOL    18       8.870   2.770   4.020  1.00  0.00            
ATOM    227  HW2 SOL    18      10.340   2.340   4.610  1.00  0.00            
ATOM    228  OW  SOL    19      10.320   5.490   0.160  1.00  0.00            
ATOM    229  HW1 SOL    19       9.910   6.310  -0.230  1.00  0.00            
ATOM    230  HW2 SOL    19      10.960   5.750   0.890  1.00  0.00            
ATOM    231  OW  SOL    20       8.660   4.540   6.420  1.00  0.00            
ATOM    232  HW1 SOL    20       8.340   5.260   5.800  1.00  0.00            
ATOM    233  HW2 SOL    20       8.900   3.730   5.890  1.00  0.00            
ATOM    234  OW  SOL    21      10.170   0.390   7.530  1.00  0.00            
ATOM    235  HW1 SOL    21       9.450   0.440   6.840  1.00  0.00            
ATOM    236  HW2 SOL    21       9.930  -0.300   8.220  1.00  0.00            
ATOM    237  OW  SOL    22       5.270   2.560   3.280  1.00  0.00            
ATOM    238  HW1 SOL    22       5.540   1.970   2.530  1.00  0.00            
ATOM    239  HW2 SOL    22       5.270   3.510   2.970  1.00  0.00            
ATOM    240  OW  SOL    23       5.660   5.370   8.650  1.00  0.00            
ATOM    241  HW1 SOL    23       5.780   6.030   7.910  1.00  0.00            
ATOM    242  HW2 SOL    23       6.120   5.710   9.480  1.00  0.00            
ATOM    243  OW  SOL    24      12.090   5.250   2.750  1.00  0.00            
ATOM    244  HW1 SOL    24      12.220   4.410   3.290  1.00  0.00            
ATOM    245  HW2 SOL    24      11.800   5.990   3.350  1.00  0.00            
ATOM    246  OW  SOL    25       3.070   0.630   6.180  1.00  0.00            
ATOM    247  HW1 SOL    25       2.960   1.570   6.510  1.00  0.00            
ATOM    248  HW2 SOL    25       3.020   0.000   6.950  1.00  0.00            
ATOM    249  OW  SOL    26      10.680  13.330   8.490  1.00  0.00            
ATOM    250  HW1 SOL    26      10.750  12.490   7.940  1.00  0.00            
ATOM    251  HW2 SOL    26      11.300  14.020   8.130  1.00  0.00            
ATOM    252  OW  SOL    27       0.080  13.260   2.000  1.00  0.00            
ATOM    253  HW1 SOL    27      -0.850  13.470   1.690  1.00  0.00            
ATOM    254  HW2 SOL    27       0.180  12.270   2.130  1.00  0.00            
ATOM    255  OW  SOL    28       8.150   5.720   3.250  1.00  0.00            
ATOM    256  HW1 SOL    28       8.220   4.830   2.790  1.00  0.00            
ATOM    257  HW2 SOL    28       7.210   6.060   3.170  1.00  0.00            
ATOM    258  OW  SOL    29       4.730   5.000   1.910  1.00  0.00            
ATOM    259  HW1 SOL    29       5.340   5.800   1.950  1.00  0.00            
ATOM    260  HW2 SOL    29       3.780   5.310   1.980  1.00  0.00            
ATOM    261  OW  SOL    30      13.020   8.550   3.090  1.00  0.00            
ATOM    262  HW1 SOL    30      12.160   8.240   3.510  1.00  0.00            
ATOM    263  HW2 SOL    30      12.980   8.410   2.100  1.00  0.00            
ATOM    264  OW  SOL    31       9.030   0.860   1.330  1.00  0.00            
ATOM    265  HW1 SOL    31       9.540   0.870   0.470  1.00  0.00            
ATOM    266  HW2 SOL    31       9.590   0.440   2.040  1.00  0.00            
ATOM    267  OW  SOL    32       2.630   3.260   7.200  1.00  0.00            
ATOM    268  HW1 SOL    32       1.840   3.770   6.860  1.00  0.00            
ATOM    269  HW2 SOL    32       2.540   3.110   8.180  1.00  0.00            
ATOM    270  OW  SOL    33       9.160   9.100   2.910  1.00  0.00            
ATOM    271  HW1 SOL    33       9.790   9.480   2.230  1.00  0.00            
ATOM    272  HW2 SOL    33       9.560   8.270   3.300  1.00  0.00            
ATOM    273  OW  SOL    34       0.750   3.450   0.330  1.00  0.00            
ATOM    274  HW1 SOL    34      -0.170   3.170   0.040  1.00  0.00            
ATOM    275  HW2 SOL    34       1.060   4.220  -0.230  1.00  0.00            
ATOM    276  OW  SOL    35       5.940   7.450   6.520  1.00  0.00            
ATOM    277  HW1 SOL    35       6.440   8.300   6.330  1.00  0.00            
ATOM    278  HW2 SOL    35       5.060   7.470   6.040  1.00  0.00            
ATOM    279  OW  SOL    36      10.830   9.840   0.870  1.00  0.00            
ATOM    280  HW1 SOL    36      10.600  10.370   0.050  1.00  0.00            
ATOM    281  HW2 SOL    36      11.640   9.280   0.680  1.00  0.00            
ATOM    282  OW  SOL    37       0.790  12.400   6.530  1.00  0.00            
ATOM    283  HW1 SOL    37       0.780  11.930   7.410  1.00  0.00            
ATOM    284  HW2 SOL    37       1.610  12.120   6.020  1.00  0.00            
ATOM    285  OW  SOL    38       4.280   4.240   5.200  1.00  0.00            
ATOM    286  HW1 SOL    38       4.580   3.520   4.580  1.00  0.00            
ATOM    287  HW2 SOL    38       3.890   3.840   6.030  1.00  0.00            
ATOM    288  OW  SOL    39       0.390  10.770   3.000  1.00  0.00            
ATOM    289  HW1 SOL    39       1.380  10.660   2.910  1.00  0.00            
ATOM    290  HW2 SOL    39      -0.010   9.910   3.320  1.00  0.00            
ATOM    291  OW  SOL    40       2.250   2.750  28.580  1.00  0.00            
ATOM    292  HW1 SOL    40       2.600   2.580  29.500  1.00  0.00            
ATOM    293  HW2 SOL    40       1.370   2.300  28.460  1.00  0.00            
ATOM    294  OW  SOL    41       7.680  11.440  28.850  1.00  0.00            
ATOM    295  HW1 SOL    41       6.900  11.610  29.450  1.00  0.00            
ATOM    296  HW2 SOL    41       8.020  12.310  28.490  1.00  0.00            
ATOM    297  OW  SOL    42       8.500   7.980  36.850  1.00  0.00            
ATOM    298  HW1 SOL    42       8.460   8.740  37.500  1.00  0.00            
ATOM    299  HW2 SOL    42       8.720   8.340  35.940  1.00  0.00            
ATOM    300  OW  SOL    43       4.380   3.920  33.610  1.00  0.00            
ATOM    301  HW1 SOL    43       5.200   3.360  33.700  1.00  0.00            
ATOM    302  HW2 SOL    43       3.570   3.340  33.650  1.00  0.00            
ATOM    303  OW  SOL    44       2.400  10.910  27.480  1.00  0.00            
ATOM    304  HW1 SOL    44       2.540  10.070  28.000  1.00  0.00            
ATOM    305  HW2 SOL    44       1.850  11.550  28.030  1.00  0.00            
ATOM    306  OW  SOL    45       1.130   7.370  34.590  1.00  0.00            
ATOM    307  HW1 SOL    45       2.010   7.240  35.040  1.00  0.00            
ATOM    308  HW2 SOL    45       1.000   8.340  34.370  1.00  0.00            
ATOM    309  OW  SOL    46       1.970   9.760  31.260  1.00  0.00            
ATOM    310  HW1 SOL    46       2.860   9.310  31.120  1.00  0.00            
ATOM    311  HW2 SOL    46       1.240   9.110  31.070  1.00  0.00            
ATOM    312  OW  SOL    47       8.070   6.050  33.270  1.00  0.00            
ATOM    313  HW1 SOL    47       7.600   6.020  34.160  1.00  0.00            
ATOM    314  HW2 SOL    47       7.560   5.500  32.610  1.00  0.00            
ATOM    315  OW  SOL    48       9.730   8.900  34.340  1.00  0.00            
ATOM    316  HW1 SOL    48      10.190   8.060  34.050  1.00  0.00            
ATOM    317  HW2 SOL    48       9.170   9.240  33.590  1.00  0.00            
ATOM    318  OW  SOL    49       9.910   4.100  31.040  1.00  0.00            
ATOM    319  HW1 SOL    49       9.140   4.440  31.580  1.00  0.00            
ATOM    320  HW2 SOL    49       9.570   3.590  30.250  1.00  0.00            
ATOM    321  OW  SOL    50       2.020   2.850  33.600  1.00  0.00            
ATOM    322  HW1 SOL    50       1.220   3.450  33.470  1.00  0.00            
ATOM    323  HW2 SOL    50       1.920   2.360  34.460  1.00  0.00            
ATOM    324  OW  SOL    51       7.810   2.640  36.110  1.00  0.00            
ATOM    325  HW1 SOL    51       8.480   2.030  36.540  1.00  0.00            
ATOM    326  HW2 SOL    51       7.080   2.830  36.760  1.00  0.00            
ATOM    327  OW  SOL    52       9.220   5.030  27.610  1.00  0.00            
ATOM    328  HW1 SOL    52       8.970   4.940  26.650  1.00  0.00            
ATOM    329  HW2 SOL    52       9.700   4.210  27.920  1.00  0.00            
ATOM    330  OW  SOL    53       0.780   5.560  32.480  1.00  0.00            
ATOM    331  HW1 SOL    53       1.700   5.550  32.070  1.00  0.00            
ATOM    332  HW2 SOL    53       0.720   6.300  33.150  1.00  0.00            
ATOM    333  OW  SOL    54       5.610   2.220  30.090  1.00  0.00            
ATOM    334  HW1 SOL    54       5.990   1.380  30.460  1.00  0.00            
ATOM    335  HW2 SOL    54       4.730   2.410  30.530  1.00  0.00            
ATOM    336  OW  SOL    55       9.150   0.890  32.640  1.00  0.00            
ATOM    337  HW1 SOL    55       9.400   0.690  31.690  1.00  0.00            
ATOM    338  HW2 SOL    55       9.870   1.450  33.060  1.00  0.00            
ATOM    339  OW  SOL    56       4.100   8.130  31.130  1.00  0.00            
ATOM    340  HW1 SOL    56       4.960   8.250  31.630  1.00  0.00            
ATOM    341  HW2 SOL    56       3.680   7.260  31.400  1.00  0.00            
ATOM    342  OW  SOL    57       4.020   7.510  34.600  1.00  0.00            
ATOM    343  HW1 SOL    57       4.700   8.060  34.130  1.00  0.00            
ATOM    344  HW2 SOL    57       4.420   6.630  34.870  1.00  0.00            
ATOM    345  OW  SOL    58       5.730   8.700  28.910  1.00  0.00            
ATOM    346  HW1 SOL    58       6.170   9.590  28.820  1.00  0.00            
ATOM    347  HW2 SOL    58       5.100   8.700  29.680  1.00  0.00            
ATOM    348  OW  SOL    59       3.070   2.130  30.930  1.00  0.00            
ATOM    349  HW1 SOL    59       2.840   2.500  31.830  1.00  0.00            
ATOM    350  HW2 SOL    59       2.770   1.180  30.870  1.00  0.00            
ATOM    351  OW  SOL    60       0.370  13.100  31.440  1.00  0.00            
ATOM    352  HW1 SOL    60       0.900  12.610  32.120  1.00  0.00            
ATOM    353  HW2 SOL    60       0.590  14.080  31.490  1.00  0.00            
ATOM    354  OW  SOL    61       7.320   6.340  29.260  1.00  0.00            
ATOM    355  HW1 SOL    61       7.910   6.080  28.500  1.00  0.00            
ATOM    356  HW2 SOL    61       7.040   7.300  29.150  1.00  0.00            
ATOM    357  OW  SOL    62      10.230   7.660  28.280  1.00  0.00            
ATOM    358  HW1 SOL    62      10.380   7.870  29.240  1.00  0.00            
ATOM    359  HW2 SOL    62       9.930   6.710  28.190  1.00  0.00            
ATOM    360  OW  SOL    63       3.500   8.980  36.660  1.00  0.00            
ATOM    361  HW1 SOL    63       4.260   9.420  37.140  1.00  0.00            
ATOM    362  HW2 SOL    63       3.850   8.510  35.840  1.00  0.00            
ATOM    363  OW  SOL    64       3.190   8.100  28.110  1.00  0.00            
ATOM    364  HW1 SOL    64       4.120   8.460  28.160  1.00  0.00            
ATOM    365  HW2 SOL    64       3.130   7.250  28.630  1.00  0.00            
ATOM    366  OW  SOL    65       3.390   5.090  28.680  1.00  0.00            
ATOM    367  HW1 SOL    65       2.870   4.260  28.510  1.00  0.00            
ATOM    368  HW2 SOL    65       4.160   5.140  28.040  1.00  0.00            
ATOM    369  OW  SOL    66      10.020   7.960  31.000  1.00  0.00            
ATOM    370  HW1 SOL    66      10.430   7.640  31.860  1.00  0.00            
ATOM    371  HW2 SOL    66       9.060   7.690  30.970  1.00  0.00            
ATOM    372  OW  SOL    67       0.400   5.440  29.760  1.00  0.00            
ATOM    373  HW1 SOL    67       1.250   5.110  29.350  1.00  0.00            
ATOM    374  HW2 SOL    67       0.530   5.590  30.740  1.00  0.00            
ATOM    375  OW  SOL    68      13.690   9.500  35.220  1.00  0.00            
ATOM    376  HW1 SOL    68      14.080  10.390  35.420  1.00  0.00            
ATOM    377  HW2 SOL    68      13.790   9.300  34.250  1.00  0.00            
ATOM    378  OW  SOL    69       6.710   4.640  31.310  1.00  0.00            
ATOM    379  HW1 SOL    69       6.370   3.750  31.010  1.00  0.00            
ATOM    380  HW2 SOL    69       6.970   5.180  30.510  1.00  0.00            
ATOM    381  OW  SOL    70       1.590  11.370  33.280  1.00  0.00            
ATOM    382  HW1 SOL    70       1.810  10.760  34.040  1.00  0.00            
ATOM    383  HW2 SOL    70       1.690  10.880  32.420  1.00  0.00            
ATOM    384  OW  SOL    71       6.720   2.030  33.510  1.00  0.00            
ATOM    385  HW1 SOL    71       7.620   1.870  33.110  1.00  0.00            
ATOM    386  HW2 SOL    71       6.800   2.080  34.500  1.00  0.00            
ATOM    387  OW  SOL    72       6.130   8.420  32.930  1.00  0.00            
ATOM    388  HW1 SOL    72       6.690   9.230  32.760  1.00  0.00            
ATOM    389  HW2 SOL    72       6.720   7.620  32.960  1.00  0.00            
ATOM    390  OW  SOL    73       7.160   5.650  35.700  1.00  0.00            
ATOM    391  HW1 SOL    73       7.350   6.300  36.440  1.00  0.00            
ATOM    392  HW2 SOL    73       7.760   4.850  35.790  1.00  0.00            
ATOM    393  OW  SOL    74       3.170   5.470  31.420  1.00  0.00            
ATOM    394  HW1 SOL    74       3.550   4.880  32.140  1.00  0.00            
ATOM    395  HW2 SOL    74       3.570   5.210  30.540  1.00  0.00            
ATOM    396  OW  SOL    75      10.010   0.340  30.160  1.00  0.00            
ATOM    397  HW1 SOL    75       9.380  -0.380  29.850  1.00  0.00            
ATOM    398  HW2 SOL    75      10.940  -0.020  30.160  1.00  0.00            
TER
ENDMDL
