# Supplementary material for: Ab Initio Derived Classical Force Field for Molecular Dynamics Simulations of ZnO Surfaces in Biological Environment
Source: J Phys Chem A. 2023 Jun 14;127(25):5446–57. doi: 10.1021/acs.jpca.3c00424 (PMC10316393; doi:10.1021/acs.jpca.3c00424)
Supplement: Supplementary file 2 — jp3c00424_si_002.zip [file jp3c00424_si_002.zip › ZnO_FF/AIMD/1-210-AIMD.inp]

@SET SCF_NCYCLES 50
@SET CUTOFF 350
@SET REL_CUTOFF 20
@SET XC_FUNCTIONAL BLYP
@SET USE_VDW_POTENTIAL .TRUE.

&GLOBAL
  PROJECT surface-2
  RUN_TYPE MD
  PRINT_LEVEL MEDIUM
&END GLOBAL

&FORCE_EVAL
  METHOD Quickstep
  &SUBSYS
    &KIND Zn
      BASIS_SET DZVP-MOLOPT-SR-GTH
      POTENTIAL GTH-${XC_FUNCTIONAL}
    &END KIND
    &KIND O
      BASIS_SET DZVP-MOLOPT-GTH
      POTENTIAL GTH-${XC_FUNCTIONAL}
    &END KIND
    &KIND H
      BASIS_SET DZVP-MOLOPT-GTH
      POTENTIAL GTH-${XC_FUNCTIONAL}
    &END KIND
    &CELL
      A 11.374    0.000    0.000
      B  0.000   10.646    0.000
      C  0.000    0.000   36.180
    &END CELL
    &TOPOLOGY
      CONN_FILE_FORMAT OFF
      COORD_FILE_FORMAT PDB
      COORD_FILE_NAME  out-92-sol.pdb
    &END TOPOLOGY
  &END SUBSYS
  &DFT
    BASIS_SET_FILE_NAME  BASIS_MOLOPT
    POTENTIAL_FILE_NAME  GTH_POTENTIALS
    &QS
      EXTRAPOLATION ASPC
      EXTRAPOLATION_ORDER 3
      EPS_DEFAULT 1.0E-12
    &END QS
    &MGRID
      NGRIDS 4
      CUTOFF ${CUTOFF}
      REL_CUTOFF ${REL_CUTOFF}
    &END MGRID
    &SCF
      MAX_SCF ${SCF_NCYCLES}
      SCF_GUESS RESTART
      EPS_SCF 5.0E-7
      CHOLESKY INVERSE 
      &OUTER_SCF
	MAX_SCF 100
	EPS_SCF 5.0E-07
      &END OUTER_SCF
      &OT 
        MINIMIZER DIIS
        PRECONDITIONER FULL_ALL
        ALGORITHM IRAC
      &END OT
      &MIXING 
        METHOD BROYDEN_MIXING 
        NBROYDEN  8 
      &END 
    &END SCF 
    &XC
      &XC_FUNCTIONAL ${XC_FUNCTIONAL}
      &END XC_FUNCTIONAL
      &VDW_POTENTIAL ${USE_VDW_POTENTIAL}
      	POTENTIAL_TYPE PAIR_POTENTIAL
      	&PAIR_POTENTIAL
      	  TYPE DFTD3
      	  CALCULATE_C9_TERM .TRUE.
      	  REFERENCE_C9_TERM .TRUE.
      	  LONG_RANGE_CORRECTION .TRUE.
      	  PARAMETER_FILE_NAME dftd3.dat
      	  REFERENCE_FUNCTIONAL ${XC_FUNCTIONAL}
      	  R_CUTOFF 10.0
      	&END PAIR_POTENTIAL
      &END VDW_POTENTIAL      
    &END XC
    &PRINT
      &E_DENSITY_CUBE MEDIUM
        STRIDE 50
        ADD_LAST NUMERIC
        FILENAME valence_density.cube
      &END E_DENSITY_CUBE
    &END PRINT
  &END DFT
&END FORCE_EVAL

&MOTION
  &MD 
    ENSEMBLE NVT
    STEPS 100000
    TIMESTEP 0.5
    TEMPERATURE 300.0
    &THERMOSTAT 
      REGION GLOBAL
      TYPE CSVR
      &CSVR 
 	TIMECON 100
      &END CSVR
     &END THERMOSTAT
  &END MD
&END MOTION
