# Supplementary material for: Ab Initio Derived Classical Force Field for Molecular Dynamics Simulations of ZnO Surfaces in Biological Environment
Source: J Phys Chem A. 2023 Jun 14;127(25):5446–57. doi: 10.1021/acs.jpca.3c00424 (PMC10316393; doi:10.1021/acs.jpca.3c00424)
Supplement: Supplementary file 2 — jp3c00424_si_002.zip [file jp3c00424_si_002.zip › ZnO_FF/README]

This is a repository for publication "Ab-initio derived classical force field for molecular dynamics simulations of ZnO surfaces in biological environment", by
M. Saeedimasine, F.Grote and A.P.Lyubartsev,
J.Phys.Chem. B (2023)

The repository contains input filed, system configurations and parameters
sorted into the following folders:

AIMD: input parameter files for AIMD simulations (CP2K)

pdb-files: starting coordinates files (.pdb) for AIMD and classical MD simulation of small-sized and larger-sized ZnO (10-10) and ZnO (1-210) surfaces considering both BOND and NB models.

top-itp: directory containing top (.top) and include (.itp) topology files
for classical MD simulations for small-sized and larger-sized ZnO (10-10) and ZnO (1-210) considering both BOND and NB modelling. It also contains bones-BOND.itp for bonded and bones-NB  for non-bonded models force fields parameters.
Other files are:  tip3p.itp, meoh.itp  and ions.itp are FF parameters for water, methanol and ions. FF parameters for ALA, SER, HIS aminoacids are also included.
small.top is topology file for small-sized system, adsorption-enthalpy.top is topology file for water adsorption enthalpy, and binding-affinity.top is topology file for binding free energy of ALA on ZnO(10-10)NB model. The topology file for other systems can be adjusted easily.

mdp-files: directory of setting parameters (.mdp) for classical MD simulation of ZnOs surfaces: energy minimization, equilibration and production runs. plumed.dat is the parameter file for advanced metadynamics free energy calculation of biomolecules adsorption.

    
    
    
    
    
    
    
   
     
     
