# Supplementary material for: Ab Initio Derived Classical Force Field for Molecular Dynamics Simulations of ZnO Surfaces in Biological Environment
Source: J Phys Chem A. 2023 Jun 14;127(25):5446–57. doi: 10.1021/acs.jpca.3c00424 (PMC10316393; doi:10.1021/acs.jpca.3c00424)
Supplement: Supplementary file 2 — jp3c00424_si_002.zip [file jp3c00424_si_002.zip › ZnO_FF/mdp-files/plumed-eq.dat]

#
#  Plumed input file for Metadynamics with force integration
#
#  Use forint.f to compute average force and PMF from it
#

# Append to existing files
#RESTART

# Flush open files
FLUSH STRIDE=500

# slab depth = half slab thickness in nm
depth: CONSTANT VALUES=1.30

# Include file with atom groups
slab:   GROUP NDX_FILE=index.ndx NDX_GROUP=surface
solute: GROUP NDX_FILE=index.ndx NDX_GROUP=Solute

# Center of mass of slab and solute
slab_COM:   COM ATOMS=slab
solute_COM: COM ATOMS=solute 

# Distance components between solute and slab COM
d: DISTANCE ATOMS=solute_COM,slab_COM COMPONENTS 

# Squared distance components between solute and slab COM
d2:  COMBINE ARG=d.z   POWERS=2   COEFFICIENTS=1  PERIODIC=NO
# Surface separation distance (SSD) is z-distance 
# between solute and slab COMs, with subtracted slab depth
SSD: COMBINE ARG=d2,depth POWERS=0.5,1 COEFFICIENTS=1,-1 PERIODIC=NO


# With an upper wall at 1.5 nm.
uwall: UPPER_WALLS ARG=SSD AT=1.5 KAPPA=400000.0 EXP=4 EPS=1.0 OFFSET=0


# Print results

##force: DUMPFORCES ARG=SSD FILE=FORCES
PRINT ARG=SSD STRIDE=500 FILE=COLVAR
DUMPFORCES STRIDE=500 ARG=SSD FILE=FORCES
